# Supplementary material for: A wearable platform for closed-loop stimulation and recording of single-neuron and local field potential activity in freely moving humans
Source: Nat Neurosci. 2023 Feb 20;26(3):517–27. doi: 10.1038/s41593-023-01260-4 (PMC9991917; doi:10.1038/s41593-023-01260-4)
Supplement: Source Data Fig. 1 — Contains data (Figure1_source_data.xlsx) and images (Figure1_source_images) used in making Fig. 1. [file 41593_2023_1260_MOESM4_ESM.zip]

Archive with 23 entries (22 files):
- Figure1_source_data.xlsx
- __MACOSX/._Figure1_source_data.xlsx
- Figure1_source_images/
- Figure1_source_images/Fig1B_comm.tif
- __MACOSX/Figure1_source_images/._Fig1B_comm.tif
- Figure1_source_images/Fig1C_connections.jpg
- __MACOSX/Figure1_source_images/._Fig1C_connections.jpg
- Figure1_source_images/Fig1B_digital.tif
- __MACOSX/Figure1_source_images/._Fig1B_digital.tif
- Figure1_source_images/Fig1A_tablet.jpg
- __MACOSX/Figure1_source_images/._Fig1A_tablet.jpg
- Figure1_source_images/Fig1D_connections.jpg
- __MACOSX/Figure1_source_images/._Fig1D_connections.jpg
- Figure1_source_images/Fig1A_handheld.jpg
- __MACOSX/Figure1_source_images/._Fig1A_handheld.jpg
- Figure1_source_images/Fig1B_analog.tif
- __MACOSX/Figure1_source_images/._Fig1B_analog.tif
- Figure1_source_images/Fig1B_electrode.tif
- __MACOSX/Figure1_source_images/._Fig1B_electrode.tif
- Figure1_source_images/Fig1C_participant.jpg
- __MACOSX/Figure1_source_images/._Fig1C_participant.jpg
- Figure1_source_images/Fig1B_ribbon.tif
- __MACOSX/Figure1_source_images/._Fig1B_ribbon.tif
