# Supplementary material for: A wearable platform for closed-loop stimulation and recording of single-neuron and local field potential activity in freely moving humans
Source: Nat Neurosci. 2023 Feb 20;26(3):517–27. doi: 10.1038/s41593-023-01260-4 (PMC9991917; doi:10.1038/s41593-023-01260-4)
Supplement: Source Data Fig. 1 — Contains data (Figure1_source_data.xlsx) and images (Figure1_source_images) used in making Fig. 1. [file 41593_2023_1260_MOESM4_ESM.zip › Figure1_source_data.xlsx]

## Sheet: E
Time [s]	Neuro-stack	Nihon Kohden
0	0.0238937	0.0249456
0.004	0.0141851	0.0177109
0.008	0.0141503	0.0171156
0.012	0.0280336	0.0299959
0.016	0.0349393	0.0326851
0.02	0.0254039	0.0242601
0.024	0.0242593	0.0247274
0.028	0.0236171	0.0242115
0.032	0.0152376	0.0137371
0.036	0.0123191	0.0101198
0.04	0.0111491	0.00888523
0.044	0.0098353	0.00795831
0.048	0.0132897	0.0117202
0.052	0.0105875	0.00827602
0.056	0.0061721	0.00460991
0.06	0.00760873	0.00780679
0.064	0.000923967	0.00378507
0.068	0.00311976	-0.00189393
0.072	0.0135925	0.00509787
0.076	0.00389183	0.00449618
0.08	-0.00348725	-0.00652927
0.084	0.00189069	-0.00735276
0.088	-0.00355129	-0.00565855
0.092	-0.00336191	-0.00368242
0.096	0.00664311	0.00500936
0.1	0.0116758	0.00990904
0.104	0.0144292	0.00675289
0.108	0.010736	0.00561979
0.112	0.00279626	0.00546264
0.116	0.00368457	-0.00228275
0.12	-0.00904837	-0.0115739
0.124	-0.011041	-0.0139595
0.128	0.000548883	-0.0130153
0.132	-0.00877698	-0.0144599
0.136	-0.023221	-0.019181
0.14	-0.0286297	-0.0242035
0.144	-0.0214925	-0.0279559
0.148	-0.0245519	-0.0306642
0.152	-0.0285199	-0.0314607
0.156	-0.0238978	-0.0286043
0.16	-0.0124812	-0.0165346
0.164	-0.00636362	-0.00962432
0.168	-0.0172767	-0.0154434
0.172	0.000620606	-0.00947392
0.176	0.00829977	0.0019662
0.18	-0.00417933	0.00169356
0.184	0.00573019	-2.43705e-05
0.188	0.00455895	-0.000708256
0.192	-0.00355564	-0.00144386
0.196	0.00237826	0.000738451
0.2	0.00235361	0.000115086
0.204	-0.00733155	-0.00183529
0.208	-0.00149939	0.00121031
0.212	0.00276699	0.00362331
0.216	-0.000905601	-0.000552779
0.22	-0.00484391	-0.00681928
0.224	-0.00420828	-0.00666645
0.228	0.0064969	0.000344944
0.232	0.0157693	0.00698532
0.236	0.0193335	0.00757495
0.24	0.0159165	0.0103787
0.244	0.0141856	0.0166962
0.248	0.00828768	0.0139891
0.252	0.00373962	0.0071166
0.256	0.00701078	0.00597648
0.26	0.00894771	0.00890746
0.264	0.0163728	0.01122
0.268	0.0166154	0.0115936
0.272	0.0103825	0.0109573
0.276	0.0113598	0.00937601
0.28	0.0124994	0.010114
0.284	0.0124104	0.0137894
0.288	0.0119241	0.0128245
0.292	0.00941314	0.00800495
0.296	0.00544404	0.00232759
0.3	0.00726997	-0.00282542
0.304	0.00483348	0.000208609
0.308	0.00477726	0.00292319
0.312	0.000902026	-0.00116501
0.316	-0.00653807	-0.00326794
0.32	-0.000356855	-0.00210198
0.324	0.00317444	0.00134724
0.328	0.00687834	0.00678539
0.332	0.00558211	0.0106071
0.336	0.00284042	0.00808264
0.34	0.00124172	0.00387142
0.344	0.00575192	0.00417707
0.348	0.0115816	0.00831293
0.352	0.00708219	0.0116581
0.356	0.00892167	0.00991258
0.36	0.0129421	0.00981875
0.364	0.0113181	0.0102943
0.368	0.0134881	0.00865245
0.372	0.0142072	0.0116203
0.376	0.0135841	0.014667
0.38	0.0141396	0.0124444
0.384	0.0072639	0.00917808
0.388	0.0101301	0.0139087
0.392	0.0138696	0.0193622
0.396	0.0103631	0.0174289
0.4	0.0124796	0.0167061
0.404	0.0106802	0.013427
0.408	0.0131337	0.0152144
0.412	0.0220766	0.0193592
0.416	0.016718	0.0157946
0.42	0.0109636	0.019373
0.424	0.0191905	0.0184558
0.428	0.0161298	0.0128247
0.432	0.00786405	0.0162289
0.436	0.0117955	0.0197629
0.44	0.0213532	0.0243775
0.444	0.0157241	0.0224795
0.448	0.0048834	0.0103039
0.452	0.00166543	0.00210043
0.456	-0.00665934	-0.00207609
0.46	-0.00751001	-0.00957503
0.464	-0.00928947	-0.0131738
0.468	-0.0198901	-0.0140114
0.472	-0.035014	-0.028766
0.476	-0.0507841	-0.0477322
0.48	-0.0536801	-0.0544477
0.484	-0.0510905	-0.0533096
0.488	-0.0535928	-0.0491915
0.492	-0.0566009	-0.0509321
0.496	-0.0559658	-0.0580333
0.5	-0.0584631	-0.0562676
0.504	-0.0498024	-0.0488987
0.508	-0.0356532	-0.0400248
0.512	-0.0336581	-0.0296564
0.516	-0.0270012	-0.0232029
0.52	-0.0146086	-0.0135874
0.524	-0.00775144	-0.00366175
0.528	-0.00832536	-0.0108059
0.532	-0.0120322	-0.0191601
0.536	0.000138143	-0.00638926
0.54	0.00384267	0.00529014
0.544	-4.11529e-05	0.000948462
0.548	0.00348045	-0.00352868
0.552	0.00360873	0.00507937
0.556	0.0122457	0.0174915
0.56	0.00899722	0.0184612
0.564	0.0102395	0.0162468
0.568	0.0135399	0.0108902
0.572	0.0219982	0.0119701
0.576	0.0332086	0.0251099
0.58	0.0213114	0.0256872
0.584	0.0260527	0.0237637
0.588	0.0364492	0.0319767
0.592	0.0378242	0.0363168
0.596	0.0293407	0.0328207
0.6	0.0306527	0.0317812
0.604	0.0390229	0.0327768
0.608	0.0217526	0.0253113
0.612	0.0215294	0.0206617
0.616	0.0186445	0.0173753
0.62	0.0132789	0.012617
0.624	0.0211626	0.0163451
0.628	0.0148766	0.0180453
0.632	0.0179439	0.0156099
0.636	0.0136974	0.0112461
0.64	0.0038751	0.00598879
0.644	0.00312344	0.00287942
0.648	0.0020944	-0.000793435
0.652	0.00487075	-0.000146385
0.656	0.00453203	0.0024723
0.66	5.32365e-05	0.00312223
0.664	-0.00223305	0.00243243
0.668	0.00152036	-0.000840027
0.672	0.00217652	0.00204072
0.676	-0.00208914	0.00307277
0.68	-0.00525947	-0.00491781
0.684	-0.00202244	-0.00340748
0.688	0.00436081	0.00266492
0.692	0.00582263	0.000745943
0.696	0.00516386	-0.00260748
0.7	0.00179608	-0.00156541
0.704	0.00692278	0.00299253
0.708	0.0106388	0.00565094
0.712	0.00618243	0.00481101
0.716	-0.00597122	-0.00348215
0.72	-0.0198749	-0.0110238
0.724	-0.00756846	-0.00697816
0.728	-0.000392842	-0.00225873
0.732	-0.00855287	-0.00401314
0.736	-0.00805051	-0.00629713
0.74	-0.00889235	-0.00322638
0.744	-0.00285132	-0.000197483
0.748	0.00469522	0.00248267
0.752	-0.00485584	0.00201673
0.756	-0.00890525	-0.00444508
0.76	0.00168627	-0.00363835
0.764	0.00312107	-4.84473e-06
0.768	-0.009543	-0.00313846
0.772	-0.0135975	-0.00767015
0.776	-0.0134343	-0.00711219
0.78	-0.00810744	-0.00386871
0.784	-0.000785605	-0.00143937
0.788	0.0011101	0.00267771
0.792	0.0067098	0.00502632
0.796	0.00191516	0.00408381
0.8	-0.000676318	-0.000484948
0.804	0.0018475	-0.00326514
0.808	0.00561872	0.00493025
0.812	0.0130289	0.0121493
0.816	0.00796305	0.00993375
0.82	0.00520165	0.00930158
0.824	0.00981964	0.00969668
0.828	0.00829032	0.0043958
0.832	0.00659101	0.00739175
0.836	0.0103274	0.0141819
0.84	0.00326872	0.00768763
0.844	-0.0123352	-0.00360527
0.848	-0.00903767	-0.0109541
0.852	-0.00364138	-0.00757079
0.856	-0.00644458	-0.00417428
0.86	-0.0162635	-0.0113102
0.864	-0.0301873	-0.0190449
0.868	-0.0258117	-0.0266398
0.872	-0.0250505	-0.0271191
0.876	-0.0344277	-0.0271798
0.88	-0.0433597	-0.0387034
0.884	-0.0468246	-0.0458835
0.888	-0.0444331	-0.0457741
0.892	-0.0395141	-0.0448333
0.896	-0.040835	-0.0432572
0.9	-0.0391769	-0.0404615
0.904	-0.0294056	-0.0339979
0.908	-0.0349483	-0.0327696
0.912	-0.0360252	-0.0354574
0.916	-0.0287125	-0.0298052
0.92	-0.0232269	-0.0257221
0.924	-0.0263381	-0.0266567
0.928	-0.0309561	-0.0236598
0.932	-0.0258573	-0.0210468
0.936	-0.0241972	-0.017144
0.94	-0.0160877	-0.0124995
0.944	-0.0130195	-0.0128405
0.948	-0.0129057	-0.00959995
0.952	-0.0013697	-0.00294862
0.956	-0.0030781	-0.00365692
0.96	-0.0140867	-0.00718653
0.964	-0.00541307	-0.00623544
0.968	0.000752755	-0.00367126
0.972	0.00226037	0.000924548
0.976	0.00647752	0.0052999
0.98	-0.000345768	0.00417901
0.984	0.00480374	0.00280254
0.988	0.00170834	0.00284749
0.992	-0.00639292	0.00237421
0.996	0.0105181	0.00839785
1	0.0184807	0.0172446
1.004	0.0134634	0.0175661
1.008	0.00792275	0.0127341
1.012	0.00682108	0.0105095
1.016	0.0109177	0.0102919
1.02	0.0115039	0.012098
1.024	0.0146371	0.0184872
1.028	0.0107608	0.018431
1.032	0.0089492	0.011071
1.036	0.00702588	0.00974043
1.04	0.00817784	0.0117206
1.044	0.0126343	0.0149427
1.048	0.00958327	0.0158546
1.052	0.0132774	0.0150874
1.056	0.0176285	0.0206566
1.06	0.0220519	0.0229982
1.064	0.0218115	0.019161
1.068	0.0196052	0.0190563
1.072	0.0289563	0.0259255
1.076	0.0257866	0.0298036
1.08	0.0207964	0.0237234
1.084	0.0289833	0.0234515
1.088	0.0317855	0.0303738
1.092	0.0303422	0.0274928
1.096	0.0146744	0.0189382
1.1	0.0103354	0.0170769
1.104	0.02286	0.0184272
1.108	0.0152594	0.0160989
1.112	0.0193699	0.0147924
1.116	0.0236214	0.0150835
1.12	0.0120546	0.0139737
1.124	0.0133647	0.00987161
1.128	0.00859294	0.0028827
1.132	0.0039968	0.00131668
1.136	0.00408723	0.000714401
1.14	0.000781019	0.00166006
1.144	0.00871071	0.00473408
1.148	0.00916974	0.00240145
1.152	0.00145594	0.00207196
1.156	0.00366255	-0.00140694
1.16	0.0136111	-0.0017482
1.164	0.0216147	0.0121414
1.168	0.0227222	0.0163439
1.172	0.0122481	0.00775056
1.176	0.0124939	0.00718279
1.18	0.0174724	0.0133137
1.184	0.0143251	0.0143277
1.188	0.0188004	0.0108597
1.192	0.0158142	0.0126487
1.196	0.0114837	0.0140252
1.2	0.0115797	0.00913984
1.204	0.0154964	0.00943444
1.208	0.0236632	0.0127699
1.212	0.0256027	0.01497
1.216	0.0232796	0.0189196
1.22	0.0233929	0.0179782
1.224	0.0256604	0.01678
1.228	0.0234949	0.0214622
1.232	0.0208232	0.020078
1.236	0.0166255	0.0137485
1.24	0.0202455	0.0152267
1.244	0.0236467	0.0166932
1.248	0.0114771	0.0101852
1.252	0.0059311	0.00745379
1.256	0.0123081	0.0090148
1.26	0.0105139	0.00631791
1.264	0.00180199	0.00496857
1.268	-7.20625e-05	-0.00121839
1.272	-0.00516553	-0.00797561
1.276	-0.0118398	-0.00914019
1.28	-0.0191294	-0.0193934
1.284	-0.0246312	-0.0263496
1.288	-0.026322	-0.0290791
1.292	-0.036479	-0.0372038
1.296	-0.0428932	-0.0430417
1.3	-0.0416498	-0.0466923
1.304	-0.0522623	-0.0520664
1.308	-0.0564087	-0.0598555
1.312	-0.0541863	-0.0590664
1.316	-0.0596598	-0.0557954
1.32	-0.0617731	-0.0596875
1.324	-0.0588607	-0.0596093
1.328	-0.0532284	-0.0546114
1.332	-0.0481739	-0.0506534
1.336	-0.0357359	-0.0432428
1.34	-0.0256734	-0.0338197
1.344	-0.0377046	-0.0364577
1.348	-0.0391916	-0.0391475
1.352	-0.0302627	-0.0318262
1.356	-0.0252679	-0.0283955
1.36	-0.0167903	-0.021965
1.364	-0.0175754	-0.0164363
1.368	-0.0190138	-0.0216981
1.372	-0.0117769	-0.0197363
1.376	-0.0149591	-0.0147705
1.38	-0.0188573	-0.0164752
1.384	0.00158376	-0.00318958
1.388	0.00567121	0.00951966
1.392	-0.0040681	0.000910119
1.396	0.00157408	0.00334461
1.4	0.0173816	0.0211105
1.404	0.0269596	0.0276388
1.408	0.00887796	0.016103
1.412	0.000178461	0.00464467
1.416	0.0173089	0.0146594
1.42	0.0328616	0.0317353
1.424	0.0367789	0.0356291
1.428	0.0331749	0.0338951
1.432	0.0344921	0.0380338
1.436	0.0338406	0.0395716
1.44	0.0324462	0.0382328
1.444	0.0392897	0.042126
1.448	0.041828	0.0438393
1.452	0.0410087	0.0456547
1.456	0.0384368	0.0471028
1.46	0.0386551	0.0440294
1.464	0.0394629	0.0427402
1.468	0.0405316	0.0444101
1.472	0.0473009	0.0457767
1.476	0.0338958	0.041192
1.48	0.0164867	0.0289775
1.484	0.0154696	0.0165825
1.488	0.0121097	0.0128814
1.492	0.0136012	0.0161231
1.496	0.0134558	0.013667
1.5	-0.00156808	0.00769635
1.504	-0.00114381	0.00562095
1.508	-0.000250554	0.00203869
1.512	-0.00325061	-8.79017e-05
1.516	-0.0075234	-0.00335943
1.52	-0.0160526	-0.00793069
1.524	-0.0019595	-0.0060491
1.528	0.00220062	-0.00454206
1.532	-0.00389243	0.00114113
1.536	0.00429803	0.00847181
1.54	0.00343333	0.00636013
1.544	0.00457647	0.0043381
1.548	0.00421531	0.00780208
1.552	0.00531658	0.0136577
1.556	0.00950364	0.0146028
1.56	0.00185395	0.00677177
1.564	-0.00337414	0.000599757
1.568	-0.0029632	0.00482148
1.572	0.00643418	0.0100352
1.576	0.00188742	0.00673997
1.58	0.00440765	0.00720625
1.584	0.0157634	0.0115078
1.588	0.0029644	0.00414231
1.592	-0.005517	-0.00346153
1.596	0.00174138	-0.0049017
1.6	-0.0049645	-0.00963806
1.604	-0.0157809	-0.0113778
1.608	-0.01219	-0.0134689
1.612	-0.016172	-0.0187439
1.616	-0.0139618	-0.0181181
1.62	-0.00824034	-0.0127148
1.624	-0.010491	-0.01247
1.628	-0.0188156	-0.0217122
1.632	-0.0233886	-0.0245045
1.636	-0.0205165	-0.0244127
1.64	-0.0348648	-0.0359544
1.644	-0.0347538	-0.0353718
1.648	-0.0249511	-0.026079
1.652	-0.0298007	-0.0288744
1.656	-0.0236986	-0.0234694
1.66	-0.0206428	-0.0165465
1.664	-0.0182397	-0.0210628
1.668	-0.000104911	-0.0116901
1.672	0.00473495	0.000806425
1.676	-0.0116068	-0.00778861
1.68	-0.0189728	-0.0188039
1.684	-0.0125938	-0.0174084
1.688	-0.0175625	-0.0110632
1.692	-0.0089596	-0.00390955
1.696	0.00130114	-0.0018113
1.7	-0.0138154	-0.0114562
1.704	-0.0137551	-0.0197389
1.708	-0.0135077	-0.0148357
1.712	-0.00904	-0.0110166
1.716	-0.0205223	-0.0183612
1.72	-0.0370413	-0.0274886
1.724	-0.0318616	-0.0346133
1.728	-0.0398456	-0.0398031
1.732	-0.0284642	-0.0322654
1.736	-0.0152066	-0.0188766
1.74	-0.0107164	-0.0139628
1.744	-0.00803613	-0.00965532
1.748	-0.0078348	-0.00829469
1.752	0.000253712	-0.00669011
1.756	2.51811e-05	0.00410035
1.76	0.00971469	0.0124116
1.764	0.0189833	0.0190442
1.768	0.0256466	0.0217959
1.772	0.0248553	0.0153762
1.776	0.0149781	0.014007
1.78	0.0235364	0.0191146
1.784	0.0172168	0.0191174
1.788	0.0113839	0.0161052
1.792	0.018441	0.0190411
1.796	0.00968589	0.0187084
1.8	0.0102461	0.0105484
1.804	0.0131065	0.0085989
1.808	0.00908838	0.0112171
1.812	0.00586882	0.00867881
1.816	-0.00141708	0.00340455
1.82	0.0011962	-0.000234113
1.824	-0.00277089	-0.00222259
1.828	-0.00380631	-0.00268756
1.832	0.00141363	-0.00225499
1.836	-0.00147322	-0.00258729
1.84	0.000761517	0.00134788
1.844	0.0107818	0.0122853
1.848	0.0239913	0.0194975
1.852	0.0194936	0.0181526
1.856	0.0175945	0.0181248
1.86	0.0191617	0.0192583
1.864	0.00778235	0.0150309
1.868	0.0083946	0.0126001
1.872	0.00793738	0.0126753
1.876	0.00470335	0.0126379
1.88	0.0123718	0.0163517
1.884	0.0146186	0.017467
1.888	0.0118945	0.0133047
1.892	0.00624674	0.00866013
1.896	0.00562408	0.00813165
1.9	0.00587466	0.00898898
1.904	0.00740011	0.00539831
1.908	0.00804941	0.00551993
1.912	-0.000821617	0.00602364
1.916	0.0020984	0.00479609
1.92	0.0141263	0.0120158
1.924	0.0176426	0.0165048
1.928	0.0151917	0.0118571
1.932	0.0103457	0.0102102
1.936	0.00788871	0.00856301
1.94	0.00269336	0.000652841
1.944	-0.0133035	-0.00765875
1.948	-0.0269808	-0.0189201
1.952	-0.0315401	-0.0267102
1.956	-0.0296361	-0.0234366
1.96	-0.0240748	-0.0209901
1.964	-0.0197357	-0.0205747
1.968	-0.0278962	-0.0233962
1.972	-0.0435836	-0.0303444
1.976	-0.0375045	-0.0342447
1.98	-0.0289757	-0.0356831
1.984	-0.0295386	-0.0291686
1.988	-0.0157674	-0.0185365
1.992	-0.00781329	-0.0132054
1.996	-0.00276124	-0.0058561
2	0.00903553	0.000909209
2.004	0.00301203	-3.43351e-05
2.008	-0.0064866	-0.00122935
2.012	-0.00260821	-4.64253e-05
2.016	0.00621638	-0.000331343
2.02	-0.00331636	-0.00300334
2.024	-0.0139488	-0.00550177
2.028	0.00273026	-0.00284332
2.032	0.00143206	0.000222417
2.036	0.00128274	-0.00160438
2.04	0.00619704	-0.00156203
2.044	-0.00652955	-0.000908522
2.048	-0.000589221	-0.0021746
2.052	0.0031999	0.00292817
2.056	0.00494985	0.00544095
2.06	0.0104588	0.00164862
2.064	0.00410478	0.00147417
2.068	0.000976759	0.00172215
2.072	0.00785507	0.00266318
2.076	0.00355428	0.000562284
2.08	-0.00461378	-0.00214557
2.084	0.00150387	-0.00299595
2.088	-0.00348149	-0.00872418
2.092	-0.0121301	-0.0117682
2.096	-0.00903088	-0.0107226
2.1	0.00104847	-0.00539073
2.104	0.0087838	0.000971021
2.108	0.00473657	0.000447302
2.112	0.00694896	0.00217442
2.116	0.00986777	0.00756519
2.12	0.0110683	0.011201
2.124	0.018395	0.0153918
2.128	0.0190062	0.0178906
2.132	0.0208084	0.0188175
2.136	0.0197206	0.0203143
2.14	0.015056	0.0218894
2.144	0.0164206	0.0216174
2.148	0.0111416	0.0174243
2.152	0.0115284	0.0158434
2.156	0.0192855	0.0173629
2.16	0.0218013	0.0167307
2.164	0.0105974	0.0146476
2.168	0.00721151	0.0118165
2.172	0.0181593	0.0143991
2.176	0.00724604	0.0153677
2.18	0.00622823	0.0080889
2.184	0.0110309	0.00425073
2.188	0.00506628	0.00306083
2.192	0.0138934	0.00814832
2.196	0.0210973	0.0182019
2.2	0.0210107	0.0171877
2.204	0.0179925	0.0111138
2.208	0.00941196	0.00647028
2.212	0.00641721	0.000963223
2.216	0.00538031	0.000995558
2.22	0.00279062	0.00253924
2.224	0.00738494	0.00195783
2.228	0.00654569	0.00421334
2.232	0.00540101	0.00461681
2.236	0.00427822	0.00405332
2.24	0.00537766	0.00673823
2.244	0.00654151	0.00461683
2.248	-0.00183834	-0.000340279
2.252	0.00530058	0.000587543
2.256	0.00962264	0.000550171
2.26	-1.87473e-05	-0.000698827
2.264	0.00399812	0.000952011
2.268	0.00801206	-0.000879004
2.272	0.000402527	-0.00179343
2.276	-0.00269607	-0.00213417
2.28	-0.000182324	-0.00194949
2.284	0.00153981	0.00187416
2.288	0.00960101	0.000792911
2.292	0.0104849	0.00500379
2.296	0.00623988	0.0135763
2.3	0.0117593	0.0128327
2.304	0.0108109	0.00895499
2.308	0.00543113	0.0037843
2.312	0.00599461	0.00218883
2.316	0.0050782	0.00629167
2.32	0.00211966	0.00438367
2.324	-0.00356422	-0.00441395
2.328	-0.00994879	-0.0125757
2.332	-0.0127494	-0.0175705
2.336	-0.0175098	-0.0202873
2.34	-0.0173711	-0.0176228
2.344	-0.0184198	-0.0135251
2.348	-0.0184187	-0.0167563
2.352	-0.00480825	-0.0151924
2.356	0.00111445	-0.00655043
2.36	-4.74429e-05	-0.00340691
2.364	-0.000675753	-0.00226426
2.368	-0.00474802	-0.00248791
2.372	0.00449373	-0.00140337
2.376	0.0023872	0.00245175
2.38	-0.00379344	0.00119644
2.384	-0.00187335	-0.00141482
2.388	-0.00673467	-0.00239936
2.392	-0.00460746	-0.00329899
2.396	0.000407658	0.000435323
2.4	0.00652518	0.00562075
2.404	-0.00512721	0.00222116
2.408	-0.0157508	-0.0082192
2.412	-0.0140572	-0.0152785
2.416	-0.0224856	-0.0160077
2.42	-0.0314892	-0.0229019
2.424	-0.0462454	-0.0372978
2.428	-0.0487413	-0.0430328
2.432	-0.0507168	-0.045542
2.436	-0.0585191	-0.0492127
2.44	-0.0455198	-0.0417348
2.444	-0.0398457	-0.0347504
2.448	-0.035061	-0.0357887
2.452	-0.0301161	-0.0319774
2.456	-0.0338267	-0.0271892
2.46	-0.0286765	-0.0280914
2.464	-0.030366	-0.0307205
2.468	-0.0225947	-0.0287117
2.472	-0.0174518	-0.0207752
2.476	-0.0254149	-0.0183898
2.48	-0.0287998	-0.0245214
2.484	-0.0247732	-0.0240031
2.488	-0.0103493	-0.0152873
2.492	-0.000567868	-0.00480909
2.496	0.00513965	0.00670218
2.5	0.00698155	0.00824348
2.504	0.00928674	0.00403947
2.508	0.00610305	0.00551409
2.512	0.00526557	0.00928491
2.516	0.0152975	0.0150056
2.52	0.0181675	0.0200476
2.524	0.0179427	0.0219728
2.528	0.019236	0.0225319
2.532	0.0216714	0.0264465
2.536	0.0274145	0.0342415
2.54	0.0272744	0.0318406
2.544	0.0204348	0.0245954
2.548	0.025091	0.0264884
2.552	0.0193534	0.0207827
2.556	0.00753294	0.00992186
2.56	0.0109263	0.00962405
2.564	0.00463864	0.00889498
2.568	0.00553734	0.00947359
2.572	0.0120615	0.0144062
2.576	0.0152038	0.0139265
2.58	0.0093999	0.00819872
2.584	0.00648118	0.00783758
2.588	0.0227639	0.0178545
2.592	0.0254557	0.0249532
2.596	0.0255157	0.0219829
2.6	0.0162495	0.0162726
2.604	0.0108219	0.0148977
2.608	0.0215961	0.022377
2.612	0.0306272	0.0327742
2.616	0.0292682	0.032027
2.62	0.0230666	0.0264548
2.624	0.0303465	0.026733
2.628	0.0114531	0.0169874
2.632	-0.00183386	0.00466305
2.636	0.00573365	0.00621963
2.64	-0.00359475	0.00469099
2.644	0.0011805	0.00218463
2.648	0.00964886	0.0053477
2.652	0.00612934	0.00148999
2.656	-0.00815992	-0.00200597
2.66	0.00542753	0.00922414
2.664	0.0320502	0.0212099
2.668	0.0100054	0.0157049
2.672	0.0109641	0.0132014
2.676	0.0340912	0.0270431
2.68	0.0300257	0.0300416
2.684	0.0282297	0.0262621
2.688	0.0457288	0.040114
2.692	0.0517565	0.0509777
2.696	0.0278596	0.0389332
2.7	0.0154479	0.0225142
2.704	0.0240779	0.0199924
2.708	0.0181165	0.0186399
2.712	0.00806861	0.0100551
2.716	0.00052988	0.00295694
2.72	-0.0097153	-0.0078408
2.724	-0.00811871	-0.014336
2.728	-0.00522597	-0.0109012
2.732	-0.0100515	-0.0109669
2.736	-0.0191636	-0.0171197
2.74	-0.022587	-0.0244477
2.744	-0.0159971	-0.0236593
2.748	-0.0157587	-0.0180253
2.752	-0.0123958	-0.0136134
2.756	-0.00471576	-0.0096697
2.76	-0.0136328	-0.010999
2.764	-0.014723	-0.0150071
2.768	-0.00847964	-0.0159288
2.772	-0.00661572	-0.00842479
2.776	-0.00893785	-0.00648075
2.78	-0.016917	-0.0178652
2.784	-0.00386784	-0.0125713
2.788	0.00495567	-0.00100553
2.792	-0.0025343	-0.0069393
2.796	-0.00097893	-0.00865018
2.8	0.00234814	-0.00753613
2.804	-0.0081522	-0.0126922
2.808	-0.01208	-0.0128084
2.812	-0.00291178	-0.00801695
2.816	0.000557828	-0.0016904
2.82	0.00597299	0.00147335
2.824	0.00404861	0.00523147
2.828	0.00456865	0.0112291
2.832	0.00640438	0.0130454
2.836	0.0125873	0.0186291
2.84	0.0269451	0.0225606
2.844	0.0163817	0.0204209
2.848	0.0192498	0.0177707
2.852	0.0205345	0.0128478
2.856	0.00684467	0.0137414
2.86	0.00359622	0.011765
2.864	0.00128599	0.00581761
2.868	0.00107367	0.0021081
2.872	-0.0118681	-0.00965738
2.876	-0.0210681	-0.0122631
2.88	-0.0168962	-0.0133524
2.884	-0.005714	-0.0114499
2.888	0.00245168	0.00342479
2.892	-0.00871429	-0.00843532
2.896	-0.00805504	-0.0126673
2.9	0.0109482	0.0105733
2.904	0.00314583	0.00599812
2.908	-0.0182241	-0.0133437
2.912	-0.0246469	-0.0214887
2.916	-0.0368367	-0.0294647
2.92	-0.0500802	-0.0424869
2.924	-0.0484175	-0.0495021
2.928	-0.0432284	-0.0476274
2.932	-0.0452562	-0.0497098
2.936	-0.0534269	-0.0532509
2.94	-0.064837	-0.0606906
2.944	-0.0690263	-0.0635272
2.948	-0.0523309	-0.0526443
2.952	-0.0492988	-0.0481472
2.956	-0.0575543	-0.0525886
2.96	-0.0596789	-0.0558233
2.964	-0.0562765	-0.0531654
2.968	-0.0489687	-0.0490635
2.972	-0.0497677	-0.0468765
2.976	-0.0455402	-0.0443707
2.98	-0.0440629	-0.0427286
2.984	-0.035746	-0.0362127
2.988	-0.0281738	-0.0273543
2.992	-0.0179146	-0.0159494
2.996	-0.00200918	-0.00700878
3	-0.0106517	-0.00958951
3.004	-0.0030007	-0.00467329
3.008	0.00339267	0.00743073
3.012	-0.0068343	0.00672484
3.016	0.00320091	0.00360793
3.02	0.0066046	0.00536071
3.024	0.00245735	0.00326381
3.028	-0.00255555	-0.000517909
3.032	0.000141074	-0.00143193
3.036	0.0152762	0.00756261
3.04	0.0198153	0.0193212
3.044	0.0234741	0.0214273
3.048	0.019831	0.0215169
3.052	0.00920675	0.0157473
3.056	0.00912011	0.00973724
3.06	0.00756345	0.00805092
3.064	-0.00235485	-0.00539379
3.068	-0.0122631	-0.017124
3.072	-0.0162466	-0.0158496
3.076	-0.00768548	-0.0119055
3.08	-0.00445212	-0.00726702
3.084	0.00158359	-0.0012525
3.088	0.00747576	-0.000453551
3.092	-0.00581027	-0.00672274
3.096	-0.000718421	-0.00700357
3.1	-0.0121115	-0.010694
3.104	-0.0181112	-0.0181446
3.108	-0.00988556	-0.014696
3.112	-0.0197413	-0.0159589
3.116	-0.00249156	-0.0111931
3.12	-8.29456e-05	-0.00336912
3.124	0.00846571	0.000666449
3.128	0.0197585	0.0138114
3.132	0.0113712	0.0146438
3.136	0.0245664	0.0196949
3.14	0.0307595	0.0313114
3.144	0.0315585	0.0295114
3.148	0.0376428	0.0336891
3.152	0.0410772	0.0368722
3.156	0.0416779	0.0343427
3.16	0.0380556	0.0355929
3.164	0.0414606	0.0387996
3.168	0.0447336	0.0446434
3.172	0.0459403	0.0466149
3.176	0.0416157	0.0408868
3.18	0.0405489	0.0388293
3.184	0.041993	0.0404085
3.188	0.0301827	0.0353206
3.192	0.0344442	0.0358164
3.196	0.0356946	0.0375492
3.2	0.0217624	0.0263381
3.204	0.0250024	0.0255116
3.208	0.0332055	0.0382254
3.212	0.0375105	0.0400019
3.216	0.0387477	0.0364518
3.22	0.035961	0.0371575
3.224	0.0355701	0.035163
3.228	0.0467729	0.0366156
3.232	0.050292	0.0431008
3.236	0.0392275	0.0446152
3.24	0.0433285	0.0427846
3.244	0.0426267	0.0422206
3.248	0.0317995	0.04098
3.252	0.0349416	0.0396912
3.256	0.0349314	0.0389278
3.26	0.0357709	0.0352462
3.264	0.0363866	0.0338351
3.268	0.0261366	0.0285788
3.272	0.0221215	0.0231505
3.276	0.0176169	0.0280131
3.28	0.0103085	0.0209799
3.284	0.0133821	0.00983888
3.288	0.0227001	0.0132515
3.292	0.0259088	0.0201848
3.296	0.0208892	0.0220421
3.3	0.0160877	0.0148131
3.304	0.00645722	0.00691028
3.308	0.00190667	2.48206e-05
3.312	-0.0183126	-0.0129457
3.316	-0.0312968	-0.0282905
3.32	-0.0309947	-0.0385115
3.324	-0.0395498	-0.0413326
3.328	-0.0384553	-0.0439061
3.332	-0.0402185	-0.0453382
3.336	-0.0430518	-0.0445421
3.34	-0.0410411	-0.0423124
3.344	-0.0354773	-0.039218
3.348	-0.0363082	-0.0393438
3.352	-0.0315424	-0.0355799
3.356	-0.0237513	-0.0278164
3.36	-0.0253605	-0.0199746
3.364	-0.017924	-0.0166769
3.368	-0.0113288	-0.0179466
3.372	-0.00520416	-0.0101479
3.376	0.00131789	0.000170679
3.38	0.00457147	0.0035567
3.384	0.00930396	0.00420358
3.388	0.00740702	0.00465404
3.392	0.0122396	0.00907825
3.396	0.0122597	0.0105725
3.4	0.010701	0.0083932
3.404	0.0232976	0.0183628
3.408	0.0300451	0.0301496
3.412	0.0361168	0.0294683
3.416	0.0289426	0.0294419
3.42	0.0121969	0.0221796
3.424	-0.00189445	-0.000282359
3.428	-0.0139036	-0.014626
3.432	-0.019995	-0.0215407
3.436	-0.0374757	-0.0330084
3.44	-0.0424096	-0.0411223
3.444	-0.0406052	-0.0424599
3.448	-0.0395312	-0.0404842
3.452	-0.038233	-0.0438974
3.456	-0.04521	-0.0497351
3.46	-0.0359236	-0.0478503
3.464	-0.0411915	-0.0456194
3.468	-0.0440883	-0.0437709
3.472	-0.0336512	-0.0385081
3.476	-0.0285089	-0.0266894
3.48	-0.0128966	-0.012578
3.484	-0.0110462	-0.00991701
3.488	-0.0124266	-0.00879018
3.492	-0.0124735	-0.00763579
3.496	-0.0114905	-0.00806575
3.5	-0.0079689	-0.000830814
3.504	-0.0040114	0.0038318
3.508	7.77433e-05	0.00403984
3.512	-0.0101258	-0.00215178
3.516	-0.00819423	-0.00620886
3.52	0.000353275	0.00353425
3.524	0.0065039	0.00816889
3.528	0.0102729	0.00695996
3.532	0.0127811	0.0133835
3.536	0.0235144	0.0244469
3.54	0.0225224	0.0253617
3.544	0.0136319	0.0186455
3.548	0.0133135	0.0159184
3.552	0.00790818	0.0110918
3.556	-0.00256579	0.00454292
3.56	-0.00269875	-0.00140545
3.564	0.00292467	0.00147776
3.568	0.00335985	0.00842317
3.572	-0.00101696	0.00459588
3.576	-0.00184972	0.0012097
3.58	0.00266828	0.000767826
3.584	0.00279012	0.00139898
3.588	-0.00313396	0.00278914
3.592	0.00237748	0.00579539
3.596	0.0124733	0.0116496
3.6	0.00824946	0.0101814
3.604	-0.000156373	0.00670365
3.608	0.00138065	0.0044994
3.612	0.00770724	0.00763921
3.616	0.0152497	0.0143069
3.62	0.0119255	0.0114203
3.624	0.00545933	0.00845209
3.628	0.000631222	0.00427046
3.632	-0.00805761	-0.00105142
3.636	0.00255871	0.000936715
3.64	0.00206418	0.00052958
3.644	0.000891678	0.00355674
3.648	0.0220433	0.0159901
3.652	0.0156478	0.0197709
3.656	0.000217731	0.0087041
3.66	-0.00638797	-0.00382166
3.664	-0.00667517	-0.00586653
3.668	0.000601615	-0.00170661
3.672	-0.0086982	-0.00423486
3.676	-0.0118862	-0.00931863
3.68	-0.0108506	-0.0113302
3.684	-0.00956958	-0.0113568
3.688	-0.00298685	-0.00501248
3.692	-0.00419709	0.000665108
3.696	1.73967e-05	0.00206722
3.7	0.000420044	0.0015595
3.704	-0.00180067	-0.00208283
3.708	-0.00246551	-0.00135326
3.712	-0.00293726	0.000862594
3.716	0.00131715	0.00095682
3.72	-0.0054944	-0.00192675
3.724	-0.0120654	-0.00473726
3.728	-0.0062711	-0.00371644
3.732	-0.00533098	-0.00881757
3.736	-0.00816854	-0.00719603
3.74	-0.00194557	-0.000403173
3.744	0.00165312	0.00144069
3.748	0.00473019	0.00816537
3.752	0.00738456	0.00699723
3.756	0.00517553	0.000544348
3.76	0.00158646	-0.000854609
3.764	-6.36519e-05	0.002554
3.768	0.00930205	0.00699941
3.772	0.00780323	0.00384153
3.776	-0.00341355	-0.00123191
3.78	-0.003804	-0.00975701
3.784	-0.00895196	-0.0174907
3.788	-0.0103088	-0.0145202
3.792	8.50983e-05	-0.0105331
3.796	-0.00916009	-0.0132537
3.8	-0.019042	-0.0162535
3.804	-0.0133277	-0.0128229
3.808	-0.00760048	-0.00753372
3.812	-0.00509975	-0.00827714
3.816	-0.00873504	-0.0108082
3.82	-0.0100425	-0.0130943
3.824	-0.0153671	-0.0161941
3.828	-0.0188418	-0.0150169
3.832	-0.00983661	-0.0141168
3.836	-0.00796057	-0.0119573
3.84	-0.0151059	-0.0113833
3.844	-0.0170259	-0.0175255
3.848	-0.015088	-0.0182682
3.852	-0.0155228	-0.0153487
3.856	-0.0132528	-0.0145126
3.86	-0.0240193	-0.0200451
3.864	-0.0309528	-0.0278596
3.868	-0.0232924	-0.0273637
3.872	-0.027511	-0.0286606
3.876	-0.0272453	-0.0323352
3.88	-0.0287668	-0.031904
3.884	-0.0385859	-0.0333001
3.888	-0.0378485	-0.0358493
3.892	-0.035696	-0.03438
3.896	-0.032792	-0.0302513
3.9	-0.0259222	-0.0279201
3.904	-0.015953	-0.0203002
3.908	-0.0144634	-0.0126638
3.912	-0.0159394	-0.0132971
3.916	-0.00597136	-0.00585695
3.92	-0.00354767	-0.000745291
3.924	-0.00845496	-0.00688666
3.928	-0.0101361	-0.0107723
3.932	-0.00706514	-0.0098201
3.936	0.00462723	-0.00156137
3.94	0.00799481	0.00306912
3.944	0.00455745	0.00362167
3.948	0.00759191	0.00854037
3.952	0.00599518	0.00883312
3.956	-0.000544758	0.00648211
3.96	-0.00514726	0.00183048
3.964	-0.000462475	-0.00153589
3.968	0.00506546	0.00694902
3.972	-0.00044504	0.0122969
3.976	0.00303806	0.00770903
3.98	0.0054922	0.00476813
3.984	0.00283819	0.00650824
3.988	0.00556775	0.0105687
3.992	0.0104266	0.0111331
3.996	0.0114249	0.00834384
4	0.00823114	0.00584013
4.004	0.0053558	0.00471347
4.008	0.000302812	0.00394276
4.012	0.00327221	0.00206353
4.016	0.00554647	0.00209883
4.02	-0.00136606	0.000888743
4.024	0.000909736	0.00444887
4.028	0.0143531	0.0141667
4.032	0.0169926	0.0152232
4.036	0.0225537	0.0180603
4.04	0.0324948	0.0252595
4.044	0.0252412	0.0264247
4.048	0.0266153	0.0263596
4.052	0.0255904	0.0242909
4.056	0.0204507	0.0245554
4.06	0.0270722	0.0265669
4.064	0.0276355	0.0234956
4.068	0.0284947	0.0248174
4.072	0.0366579	0.0321905
4.076	0.0378657	0.034267
4.08	0.0357945	0.0311089
4.084	0.0345527	0.0293074
4.088	0.0314713	0.0322347
4.092	0.0362841	0.0377727
4.096	0.0291613	0.0322518
4.1	0.0136939	0.0186774
4.104	0.00979236	0.012078
4.108	0.0133801	0.0106895
4.112	0.0242595	0.0132235
4.116	0.0266452	0.0169236
4.12	0.0193768	0.0190376
4.124	0.0221001	0.0222557
4.128	0.0275231	0.0258206
4.132	0.0295924	0.0287044
4.136	0.0277211	0.0242573
4.14	0.0192879	0.0153237
4.144	0.00674514	0.0127415
4.148	0.0185922	0.0133009
4.152	0.0241972	0.0141785
4.156	0.0157385	0.0151975
4.16	0.0296677	0.0193448
4.164	0.02635	0.0278718
4.168	0.0236502	0.0296501
4.172	0.0313077	0.0259406
4.176	0.029836	0.0271342
4.18	0.0295541	0.0304912
4.184	0.0269128	0.0291037
4.188	0.0301861	0.0271408
4.192	0.0306534	0.0304626
4.196	0.0337741	0.0308876
4.2	0.0316383	0.0272213
4.204	0.0215951	0.0219889
4.208	0.0147215	0.0126954
4.212	0.00660692	0.00767423
4.216	0.00729947	0.00610175
4.22	0.000273432	-0.00256573
4.224	-0.0141198	-0.0135936
4.228	-0.0213918	-0.023428
4.232	-0.0309901	-0.0319784
4.236	-0.0388037	-0.033718
4.24	-0.0423179	-0.0374095
4.244	-0.0438318	-0.0464214
4.248	-0.0427182	-0.0514775
4.252	-0.0542699	-0.0521467
4.256	-0.0489774	-0.0515804
4.26	-0.0409046	-0.0528315
4.264	-0.0469578	-0.0507514
4.268	-0.045161	-0.0479622
4.272	-0.0502581	-0.04818
4.276	-0.0419586	-0.0432548
4.28	-0.0340458	-0.0410585
4.284	-0.0389028	-0.0423341
4.288	-0.0375216	-0.0377747
4.292	-0.0306282	-0.0345736
4.296	-0.0276041	-0.0335899
4.3	-0.0201397	-0.0254787
4.304	-0.0135074	-0.0175972
4.308	-0.0156947	-0.015665
4.312	-0.00618583	-0.0108399
4.316	-0.00403779	-0.00331515
4.32	0.00514095	0.00447318
4.324	0.00963127	0.00825635
4.328	-0.0012048	0.00835147
4.332	0.0150855	0.0177123
4.336	0.0268205	0.0320285
4.34	0.0288117	0.0374402
4.344	0.0327967	0.0358043
4.348	0.0255753	0.033304
4.352	0.0217637	0.0288918
4.356	0.0124089	0.0215418
4.36	0.0114415	0.0166312
4.364	0.0212185	0.0192982
4.368	0.0109981	0.0208888
4.372	0.00352995	0.0109106
4.376	0.00507703	0.00266455
4.38	0.00294136	0.00263928
4.384	-0.00055958	0.000433657
4.388	-0.00283302	-0.000124447
4.392	-0.000141435	0.00523287
4.396	-0.00334363	0.00492902
4.4	-0.0162971	-0.00747765
4.404	-0.0166141	-0.0154309
4.408	-0.00493883	-0.0100743
4.412	0.000398093	-0.00175843
4.416	-0.000432025	0.00086071
4.42	0.00182654	-0.000568461
4.424	0.00459701	0.00423757
4.428	0.00669982	0.00680157
4.432	0.00718981	0.00273096
4.436	0.00502027	0.00984793
4.44	0.00952066	0.0149998
4.444	0.00956971	0.00624367
4.448	0.00778791	0.00548819
4.452	0.00855904	0.00953611
4.456	0.00272683	0.00609486
4.46	0.00107225	0.00268588
4.464	0.00154403	0.00504336
4.468	0.00581613	0.0111418
4.472	0.0146018	0.0105426
4.476	-0.00170869	0.00306601
4.48	-0.00515046	0.00250552
4.484	0.0125702	0.0128818
4.488	0.0103227	0.0193359
4.492	0.0102614	0.0144922
4.496	0.0116104	0.0122202
4.5	0.00422184	0.0120576
4.504	0.00192788	0.00562086
4.508	0.000727658	0.00153635
4.512	0.00217513	0.0026093
4.516	0.00370595	0.00407478
4.52	0.00666165	0.00709829
4.524	0.00921942	0.00895615
4.528	-0.00448845	0.00492909
4.532	-0.0027312	-0.000282217
4.536	0.00163538	-0.0030166
4.54	-0.00928754	-0.00518742
4.544	-0.0112597	-0.00753693
4.548	-0.00599486	-0.00854251
4.552	-0.0079943	-0.00582045
4.556	-0.0111244	-0.00674323
4.56	-0.0109029	-0.0132518
4.564	-0.0134805	-0.0140924
4.568	-0.00806153	-0.0123967
4.572	-0.00996692	-0.0130004
4.576	-0.0106661	-0.0116793
4.58	-0.0114802	-0.0115464
4.584	-0.00712031	-0.0088947
4.588	0.00243036	-0.00310431
4.592	-0.00164518	-0.00325921
4.596	-0.00489115	-0.00545911
4.6	-0.00595033	-0.00343852
4.604	-0.00256464	0.000654213
4.608	0.00224984	0.00191166
4.612	0.00564015	0.00166436
4.616	0.00382791	0.00243003
4.62	0.00086637	0.00137286
4.624	-0.00170979	0.00131057
4.628	0.00218692	0.00253311
4.632	0.010902	0.00375923
4.636	0.00933501	0.00824496
4.64	0.00928453	0.0129925
4.644	0.00979919	0.014452
4.648	0.0111115	0.0144315
4.652	0.0113307	0.0139811
4.656	0.0114009	0.0115572
4.66	0.0110658	0.0105398
4.664	0.00900437	0.0131601
4.668	0.00732869	0.00905358
4.672	0.00199668	-0.0010802
4.676	-0.0157307	-0.0087855
4.68	-0.0295625	-0.0179647
4.684	-0.02843	-0.0284886
4.688	-0.0360894	-0.0332226
4.692	-0.0277184	-0.0301128
4.696	-0.0264041	-0.0280358
4.7	-0.028741	-0.0280204
4.704	-0.0218379	-0.0243341
4.708	-0.0315894	-0.0276235
4.712	-0.0280836	-0.0321394
4.716	-0.0303785	-0.0316996
4.72	-0.0349185	-0.0360464
4.724	-0.0272919	-0.0342679
4.728	-0.0336115	-0.0317254
4.732	-0.0298309	-0.0344699
4.736	-0.0267757	-0.0310879
4.74	-0.0375978	-0.032586
4.744	-0.0315222	-0.0364591
4.748	-0.0321549	-0.0326463
4.752	-0.0347124	-0.0294174
4.756	-0.0210461	-0.0296403
4.76	-0.0176279	-0.0302168
4.764	-0.0171262	-0.0224498
4.768	-0.0129517	-0.0123625
4.772	-0.00686305	-0.0112814
4.776	0.00531186	-0.00597557
4.78	0.0113462	0.00600103
4.784	0.0134937	0.0143815
4.788	0.0170635	0.0186579
4.792	0.0245715	0.0195364
4.796	0.0267941	0.0227152
4.8	0.029762	0.0302409
4.804	0.0373148	0.0357516
4.808	0.0305988	0.0345574
4.812	0.0272885	0.028049
4.816	0.0252371	0.0248548
4.82	0.0237598	0.0241093
4.824	0.0248863	0.0190484
4.828	0.0185015	0.0158473
4.832	0.0141491	0.0165241
4.836	0.0112252	0.0118045
4.84	0.00639215	0.00466409
4.844	0.000890955	0.00169464
4.848	-0.00746017	-0.00346028
4.852	-0.0064796	-0.00493503
4.856	-0.00179391	-0.00333369
4.86	-0.00843677	-0.0117384
4.864	-0.0152529	-0.0204549
4.868	-0.021952	-0.0245614
4.872	-0.0207047	-0.0258713
4.876	-0.0268616	-0.030171
4.88	-0.0487711	-0.042749
4.884	-0.0480632	-0.04602
4.888	-0.0346821	-0.0409999
4.892	-0.0322112	-0.0386144
4.896	-0.0257039	-0.0296022
4.9	-0.0190453	-0.0188446
4.904	-0.0142646	-0.0163118
4.908	-0.00918616	-0.014221
4.912	-0.00810614	-0.0103012
4.916	-0.005957	-0.0111579
4.92	-0.0048972	-0.010617
4.924	-0.00219978	-0.00435323
4.928	-0.000214158	-0.00272514
4.932	0.00314409	-0.00442008
4.936	0.00281705	8.27071e-05
4.94	0.0042211	0.00749012
4.944	0.011697	0.0119833
4.948	0.00813497	0.011594
4.952	0.00995327	0.00973112
4.956	0.0223319	0.0147058
4.96	0.0195999	0.0172658
4.964	0.0143559	0.015477
4.968	0.0155221	0.0188571
4.972	0.0105267	0.0150447
4.976	0.00853951	0.00751706
4.98	0.0109236	0.00930626
4.984	0.013099	0.0152454
4.988	0.0108601	0.0155455
4.992	0.00406502	0.0108511
4.996	0.00436931	0.0117719
5	0.00640955	0.0116237
5.004	0.00529824	0.0108233
5.008	0.005257	0.0137513
5.012	0.0038228	0.00742751
5.016	0.00120202	-0.00144546
5.02	0.00384393	-0.00228186
5.024	-0.00346377	-0.00142299
5.028	-0.00729268	-0.00304937
5.032	-0.000143418	-0.00207698
5.036	-0.00264818	0.00456654
5.04	0.0018881	0.00936157
5.044	0.0114864	0.00998634
5.048	0.0129244	0.0122353
5.052	0.0125817	0.0163974
5.056	0.0172198	0.0170263
5.06	0.0167533	0.0161199
5.064	0.0200476	0.0170925
5.068	0.0238969	0.0157374
5.072	0.0151094	0.0155025
5.076	0.0198335	0.0196421
5.08	0.0234021	0.0191825
5.084	0.00783775	0.0122844
5.088	0.00621914	0.0110984
5.092	0.0234783	0.0189113
5.096	0.0247701	0.0219281
5.1	0.021882	0.0215047
5.104	0.0324691	0.0264004
5.108	0.0322301	0.0270677
5.112	0.0261532	0.0248299
5.116	0.0275645	0.0275305
5.12	0.0329145	0.0291464
5.124	0.0339438	0.0276212
5.128	0.0235579	0.0226146
5.132	0.0157412	0.0138545
5.136	0.00765031	0.00843583
5.14	0.0101671	0.00830447
5.144	0.0197508	0.0114144
5.148	0.0090513	0.0133801
5.152	0.00774795	0.0123332
5.156	0.0176902	0.0161105
5.16	0.018715	0.0208983
5.164	0.0230228	0.0232916
5.168	0.0285686	0.0291118
5.172	0.0306938	0.0338761
5.176	0.0276559	0.0338387
5.18	0.0205285	0.0265578
5.184	0.0109233	0.0194041
5.188	0.00915923	0.0143351
5.192	0.00414577	0.00577248
5.196	-0.000215515	0.00553998
5.2	0.0022142	0.00598104
5.204	-0.00195805	-0.00178652
5.208	-0.0128602	-0.00966432
5.212	-0.0282843	-0.0181688
5.216	-0.0266042	-0.0243518
5.22	-0.0258483	-0.0266044
5.224	-0.0336619	-0.0276376
5.228	-0.0311557	-0.0298069
5.232	-0.0261147	-0.0293313
5.236	-0.0208283	-0.0219222
5.24	-0.0218207	-0.019172
5.244	-0.0259178	-0.0202487
5.248	-0.0164058	-0.0120852
5.252	-0.00649092	-0.00253297
5.256	-0.00506081	-0.00191425
5.26	-0.00934974	-0.00686452
5.264	-0.0030792	-0.00445288
5.268	0.00209082	0.0034574
5.272	-0.0013142	-0.000460234
5.276	0.00295536	-0.00169452
5.28	0.000655085	0.00968374
5.284	0.00933228	0.0163071
5.288	0.0129488	0.0165543
5.292	0.0110827	0.0170083
5.296	0.0164735	0.0186378
5.3	0.00739321	0.0151586
5.304	0.00943844	0.00970644
5.308	0.0190035	0.0171201
5.312	0.0209275	0.0253094
5.316	0.0179833	0.0181278
5.32	0.010763	0.0111174
5.324	0.0202764	0.0183013
5.328	0.0255459	0.0232062
5.332	0.0115043	0.0134756
5.336	0.0167862	0.0137055
5.34	0.020079	0.0209007
5.344	0.0126638	0.0105552
5.348	0.0117716	0.00283918
5.352	0.00631631	0.00365843
5.356	0.0045024	-0.000686415
5.36	-0.00335755	-0.00302107
5.364	0.00332038	-0.00229153
5.368	0.00817295	-0.00568516
5.372	-0.0103955	-0.0123468
5.376	-0.00970087	-0.0161204
5.38	-0.0115323	-0.0147132
5.384	-0.00423678	-0.00813384
5.388	-0.0035408	-0.0070654
5.392	-0.0197666	-0.0146351
5.396	-0.0058568	-0.0144136
5.4	-0.0077558	-0.0106927
5.404	-0.0153917	-0.0142196
5.408	-0.0138601	-0.0168928
5.412	-0.0197413	-0.0153816
5.416	-0.0103217	-0.0103963
5.42	-0.00830303	-0.00847483
5.424	-0.0108536	-0.0148292
5.428	-0.0098597	-0.0152249
5.432	-0.0193896	-0.0141326
5.436	-0.0228237	-0.0211474
5.44	-0.0233905	-0.0227025
5.444	-0.0270518	-0.0246205
5.448	-0.0295863	-0.0336533
5.452	-0.0217482	-0.0299482
5.456	-0.0170364	-0.0182645
5.46	-0.0269716	-0.0221333
5.464	-0.0259155	-0.026186
5.468	-0.0191628	-0.0189736
5.472	-0.0171703	-0.0187702
5.476	-0.0130248	-0.0164802
5.48	-0.00741372	-0.00583783
5.484	-0.0106044	-0.0090197
5.488	-0.0230211	-0.0217424
5.492	-0.0227208	-0.0245262
5.496	-0.0166386	-0.0211394
5.5	-0.0168606	-0.0176809
5.504	-0.00981013	-0.0111264
5.508	-0.000581331	-0.00393654
5.512	0.0050943	-0.00322351
5.516	0.00500523	-0.00237337
5.52	0.0127103	0.00802633
5.524	0.020229	0.012907
5.528	0.0074316	0.0104125
5.532	0.0147417	0.018677
5.536	0.0273064	0.0270683
5.54	0.0198639	0.022004
5.544	0.00816742	0.0125541
5.548	0.00741511	0.00935452
5.552	0.0158706	0.0146706
5.556	0.00541194	0.0141667
5.56	0.00670928	0.00728941
5.564	0.0178048	0.0120236
5.568	0.0103417	0.0125663
5.572	-0.000318535	-0.00293196
5.576	-0.0154177	-0.00963063
5.58	-0.0149216	-0.00874597
5.584	-0.0120232	-0.0103693
5.588	-0.0116955	-0.00846204
5.592	-0.0049274	-0.00834215
5.596	-0.00713072	-0.0102587
5.6	-0.014204	-0.013811
5.604	-0.0275133	-0.0197953
5.608	-0.0241222	-0.0197753
5.612	-0.0114567	-0.0137476
5.616	-0.0214136	-0.0158764
5.62	-0.0315488	-0.0267205
5.624	-0.0213715	-0.025228
5.628	-0.0230906	-0.0189438
5.632	-0.0300529	-0.0241541
5.636	-0.0185737	-0.0257949
5.64	-0.0199849	-0.0217149
5.644	-0.0255059	-0.0243051
5.648	-0.0191493	-0.0259797
5.652	-0.0246224	-0.0223219
5.656	-0.026807	-0.0230793
5.66	-0.0249659	-0.0224186
5.664	-0.0218582	-0.0177279
5.668	-0.0135779	-0.0160423
5.672	-0.00977936	-0.0108293
5.676	0.000292751	-0.00277595
5.68	0.00712804	0.00231925
5.684	0.0136196	0.010579
5.688	0.0219159	0.0209165
5.692	0.0199145	0.023527
5.696	0.0130097	0.0191968
5.7	0.00533951	0.0104357
5.704	-0.00536436	-0.00113844
5.708	-0.00589876	-0.00479359
5.712	0.00409682	0.00119633
5.716	0.00928127	0.0120397
5.72	0.0134525	0.0185487
5.724	0.0194843	0.0129468
5.728	0.013144	0.00825194
5.732	0.00534434	0.0133945
5.736	0.0182127	0.0206262
5.74	0.0188061	0.0185562
5.744	0.0122895	0.010841
5.748	0.0144423	0.00580515
5.752	-0.00135742	0.000313334
5.756	-0.0105272	-0.00285909
5.76	-0.0079906	-0.00333452
5.764	-0.0108687	-0.00674193
5.768	-0.00660571	-0.00871651
5.772	0.00375938	-0.00329999
5.776	0.0117898	0.00398202
5.78	0.0122315	0.00511107
5.784	0.00810927	0.00552022
5.788	0.00934095	0.0103459
5.792	0.00650317	0.0117393
5.796	0.0012696	0.00854263
5.8	0.00889256	0.00743901
5.804	0.0109708	0.00889559
5.808	0.0108653	0.00888132
5.812	0.0152354	0.0102191
5.816	0.0125007	0.0125778
5.82	0.00342212	0.00656081
5.824	-0.00680014	-0.000747699
5.828	-0.00768576	-0.000564526
5.832	-0.00940142	-0.00432258
5.836	-0.0082018	-0.0102295
5.84	-0.00234785	-0.00330828
5.844	-0.00353034	0.00358266
5.848	-3.27446e-05	-0.000981597
5.852	0.00157606	-0.00248488
5.856	0.00264851	0.00260432
5.86	0.00052486	0.00209238
5.864	-0.000684362	-0.00236826
5.868	0.00993496	0.0019675
5.872	0.0146549	0.00615752
5.876	0.00677127	0.00434338
5.88	0.00585657	0.00483651
5.884	0.00804236	0.00356157
5.888	-0.00144561	0.000145784
5.892	-0.00763691	-0.00264448
5.896	-0.00623816	-0.00578727
5.9	-0.00473189	-0.0107769
5.904	-0.00897669	-0.0130255
5.908	-0.00729315	-0.00857234
5.912	-0.00590566	-0.00564558
5.916	-0.00224546	-0.00436991
5.92	0.00175492	-0.000616657
5.924	0.00570317	0.0043237
5.928	0.0164089	0.0100035
5.932	0.0173442	0.0123601
5.936	0.00746977	0.00847921
5.94	0.000685723	0.00105794
5.944	-0.00491039	-0.00429916
5.948	-0.00216821	-0.0040155
5.952	0.00879627	0.00140755
5.956	0.006453	0.00703928
5.96	0.00499875	0.00448085
5.964	-0.000634363	0.000471149
5.968	-0.00519714	0.000277031
5.972	-0.0106469	-0.00855382
5.976	-0.0217065	-0.0162408
5.98	-0.0042214	-0.0126696
5.984	-0.0013153	-0.00822848
5.988	-0.0115137	-0.0053157
5.992	0.00406745	-0.00136218
5.996	0.0125035	0.00609723
6	0.00648451	0.00932756
6.004	0.0157717	0.00984301
6.008	0.0263741	0.0204758
6.012	0.031072	0.0329985
6.016	0.0389412	0.0391394
6.02	0.0346708	0.0363311
6.024	0.0378614	0.0342884
6.028	0.041789	0.0405219
6.032	0.0312946	0.0361709
6.036	0.0207421	0.0236898
6.04	0.0119715	0.0183459
6.044	0.021165	0.0216557
6.048	0.026132	0.0263919
6.052	0.0152764	0.0197156
6.056	0.0138497	0.0118791
6.06	0.0167988	0.013786
6.064	0.0162388	0.0142162
6.068	0.00997834	0.012241
6.072	0.00893901	0.0115926
6.076	0.00825867	0.00838014
6.08	0.000593364	0.00222994
6.084	-0.00885982	-0.00639476
6.088	-0.0138389	-0.0126583
6.092	-0.0153953	-0.0140174
6.096	-0.0158829	-0.0140593
6.1	-0.00371408	-0.00748819
6.104	-0.00450051	-0.00087892
6.108	-0.00949101	-0.00567912
6.112	-0.0114118	-0.0122855
6.116	-0.0231637	-0.0138993
6.12	-0.0218997	-0.0178243
6.124	-0.0255591	-0.0243768
6.128	-0.0211433	-0.0241165
6.132	-0.00683662	-0.0168533
6.136	-0.00745889	-0.0118896
6.14	-0.0052005	-0.0101341
6.144	0.000363671	-0.00248062
6.148	-0.00271886	0.00413912
6.152	-0.00298953	0.0032162
6.156	-0.00393386	0.00260962
6.16	-0.00413433	0.000558692
6.164	-0.000609194	-0.00133004
6.168	-0.00784823	-0.000959436
6.172	-0.00741973	-0.000238072
6.176	-0.000526193	0.000120611
6.18	0.00332667	0.00162747
6.184	0.00386977	0.00748373
6.188	-0.00338415	0.00601332
6.192	-0.00582167	-0.00103161
6.196	-0.00535529	-0.000901205
6.2	0.00726405	0.00377221
6.204	0.00850524	0.00762798
6.208	-0.00294281	0.00373435
6.212	0.000371513	-0.0026216
6.216	-0.00443746	-0.00591568
6.22	-0.00741009	-0.011644
6.224	-0.0150903	-0.0152013
6.228	-0.0118168	-0.0119054
6.232	-0.0104797	-0.0102055
6.236	-0.0178643	-0.0156716
6.24	-0.00731388	-0.0153839
6.244	-0.0124145	-0.00924757
6.248	-0.0154958	-0.0118987
6.252	-0.0207922	-0.0185153
6.256	-0.0241217	-0.0185787
6.26	-0.00550618	-0.0126267
6.264	-0.009511	-0.0132488
6.268	-0.0176555	-0.0180931
6.272	-0.0127987	-0.0192983
6.276	-0.0136905	-0.0200907
6.28	-0.00470358	-0.0121581
6.284	-0.00355465	-0.00552091
6.288	-0.00783894	-0.00675417
6.292	-0.00153883	-0.00409966
6.296	-0.00693002	-0.00246907
6.3	-0.000278725	0.00159769
6.304	0.0172633	0.0120785
6.308	0.0191203	0.0207958
6.312	0.0189238	0.0236011
6.316	0.0278138	0.0295851
6.32	0.0325338	0.0350075
6.324	0.0308355	0.0275377
6.328	0.0256693	0.023867
6.332	0.0247233	0.0232507
6.336	0.0218773	0.0203524
6.34	0.0125568	0.0170774
6.344	0.00839681	0.00669852
6.348	0.000286598	0.000982138
6.352	0.00841965	0.0057981
6.356	0.0116788	0.0134771
6.36	0.000578769	0.00681216
6.364	-0.00116117	-0.00719865
6.368	-0.0164122	-0.0154989
6.372	-0.0256583	-0.0256385
6.376	-0.0219615	-0.0250854
6.38	-0.02569	-0.0234466
6.384	-0.0236299	-0.0246272
6.388	-0.0172898	-0.0168189
6.392	-0.0142663	-0.0172991
6.396	-0.020923	-0.0201368
6.4	-0.0241054	-0.0181913
6.404	-0.0187986	-0.0205783
6.408	-0.0197391	-0.0228506
6.412	-0.0204017	-0.0189388
6.416	-0.0159632	-0.0143734
6.42	-0.0111909	-0.0158936
6.424	-0.00276962	-0.00899124
6.428	0.00451775	-0.0011629
6.432	-0.00711499	-0.00312866
6.436	-0.00654785	0.00308937
6.44	0.00794252	0.00716347
6.444	0.00218667	0.00710599
6.448	0.0119474	0.0155133
6.452	0.0270412	0.0217993
6.456	0.0253869	0.0251728
6.46	0.0282614	0.026099
6.464	0.0257861	0.0243584
6.468	0.0141759	0.0193411
6.472	0.00921461	0.0123982
6.476	0.0165937	0.0161046
6.48	0.0259626	0.0238374
6.484	0.0244635	0.0233618
6.488	0.0186948	0.0183763
6.492	0.0216143	0.0205857
6.496	0.0248543	0.0273596
6.5	0.0222119	0.025582
6.504	0.0101111	0.015909
6.508	-0.00112299	0.00816658
6.512	0.00686838	0.00858305
6.516	0.0157439	0.0125896
6.52	0.0130786	0.0164958
6.524	0.0225224	0.0183796
6.528	0.022353	0.0151644
6.532	0.00910978	0.00714734
6.536	0.0129757	0.00405795
6.54	0.00632178	0.0082969
6.544	0.00372835	0.0069716
6.548	0.0092735	0.00448025
6.552	0.00671929	0.00565609
6.556	0.00766291	0.00619735
6.56	0.00342925	0.00661295
6.564	0.00550261	0.00415338
6.568	-0.000637782	-0.00250829
6.572	-0.0108745	-0.00569591
6.576	0.00123074	-0.00191494
6.58	0.0027734	-0.000419365
6.584	0.00432419	0.00490366
6.588	0.0127274	0.0156372
6.592	0.00933084	0.0164171
6.596	0.0135572	0.0122885
6.6	0.0154004	0.0133843
6.604	0.00931413	0.0144199
6.608	0.00993436	0.00796274
6.612	0.00529127	0.00370285
6.616	0.00167661	0.00529308
6.62	0.00404592	0.00406195
6.624	0.00686722	0.00823449
6.628	0.00489889	0.00690058
6.632	-0.0129695	-0.00570517
6.636	-0.00262974	-0.00539198
6.64	-0.00184987	-0.000226429
6.644	-0.0162853	-0.00202677
6.648	-0.00650493	-0.00669299
6.652	-0.0158755	-0.0139886
6.656	-0.0237579	-0.0188567
6.66	-0.0231358	-0.0227285
6.664	-0.0222698	-0.0231928
6.668	-0.0262023	-0.0221064
6.672	-0.0238489	-0.0211282
6.676	-0.019945	-0.0167276
6.68	-0.0262263	-0.0203985
6.684	-0.0131238	-0.0248158
6.688	-0.0195466	-0.0197227
6.692	-0.0237796	-0.0182941
6.696	-0.0180448	-0.0242491
6.7	-0.0348848	-0.0334105
6.704	-0.0345305	-0.0378233
6.708	-0.0318217	-0.0316917
6.712	-0.0286551	-0.0271409
6.716	-0.0259128	-0.0272347
6.72	-0.0324739	-0.0280096
6.724	-0.0312149	-0.0346174
6.728	-0.0356214	-0.0394228
6.732	-0.0260959	-0.0330546
6.736	-0.0213839	-0.0227903
6.74	-0.0350508	-0.0279814
6.744	-0.0347549	-0.041043
6.748	-0.0338744	-0.0364401
6.752	-0.0244971	-0.0242141
6.756	-0.0108798	-0.014042
6.76	-0.00636894	-0.00759137
6.764	-0.00275899	-0.00554701
6.768	0.00199599	-0.00116505
6.772	0.0071249	0.00378032
6.776	0.0114252	0.00830853
6.78	0.0129306	0.00520182
6.784	0.0120492	0.00258096
6.788	0.00285493	0.00412092
6.792	0.00463032	0.00226686
6.796	0.0190701	0.00729266
6.8	0.0135195	0.0114965
6.804	0.0106892	0.0132947
6.808	0.0169757	0.0133028
6.812	0.0100491	0.00924681
6.816	0.0214566	0.0187511
6.82	0.0242178	0.0256733
6.824	0.00774325	0.0151867
6.828	0.0119758	0.00420869
6.832	0.00743085	0.000851361
6.836	0.00568523	0.0041247
6.84	0.00689453	0.00249773
6.844	0.00333095	0.0012184
6.848	0.00295901	0.00350181
6.852	-0.00629333	-0.00755649
6.856	-0.00875502	-0.0166596
6.86	-0.0188561	-0.0161247
6.864	-0.0209671	-0.0216302
6.868	-0.0207217	-0.0275224
6.872	-0.0346328	-0.0310938
6.876	-0.0254136	-0.0287162
6.88	-0.02077	-0.0201079
6.884	-0.0221496	-0.018395
6.888	-0.00928913	-0.0179456
6.892	-0.00266231	-0.0111176
6.896	0.00192888	-0.0058294
6.9	-0.00312769	-0.003513
6.904	-0.00117713	0.000209442
6.908	0.0065119	-0.000471914
6.912	-0.00221804	-0.00421807
6.916	-0.00106342	-0.00220977
6.92	0.00325076	0.00107466
6.924	0.000919593	0.00301036
6.928	-0.00295432	0.00182966
6.932	-0.0111339	-0.00296685
6.936	-0.0028087	-0.003081
6.94	0.000899073	-0.00128344
6.944	0.00123648	0.00384041
6.948	0.00657068	0.00873323
6.952	0.005024	0.00557255
6.956	0.0110511	0.00647027
6.96	0.0145962	0.00866454
6.964	0.00978479	0.00811285
6.968	0.0047973	0.00882949
6.972	0.00808012	0.00868539
6.976	0.0155139	0.013043
6.98	0.00646359	0.0132271
6.984	0.0105364	0.00816914
6.988	0.0151544	0.0120627
6.992	0.00774128	0.0145428
6.996	0.0152844	0.0133025
7	0.0130894	0.0152709
7.004	0.0120566	0.0131699
7.008	0.018216	0.0170451
7.012	0.0217698	0.026336
7.016	0.0251068	0.0266483
7.02	0.0153848	0.021063
7.024	0.0180967	0.0165703
7.028	0.030416	0.0224181
7.032	0.0219082	0.0233502
7.036	0.0174654	0.0156699
7.04	0.0198803	0.0190985
7.044	0.0199411	0.0245334
7.048	0.0206201	0.0238707
7.052	0.0102384	0.0190118
7.056	0.0118854	0.0157287
7.06	0.01781	0.0168192
7.064	0.0189757	0.0197725
7.068	0.0281916	0.0229619
7.072	0.0220728	0.01993
7.076	0.02365	0.0233324
7.08	0.0296767	0.0307185
7.084	0.018496	0.0275935
7.088	0.0231167	0.0272521
7.092	0.0317765	0.0326009
7.096	0.027036	0.0336208
7.1	0.0307565	0.0343694
7.104	0.0355587	0.0379162
7.108	0.0181454	0.0284552
7.112	0.00723677	0.0159197
7.116	0.00491388	0.0131721
7.12	0.00365381	0.00279985
7.124	0.00466958	-0.00449024
7.128	-0.0106177	-0.00720763
7.132	-0.0177011	-0.0124172
7.136	-0.010527	-0.00881022
7.14	-0.00807171	-0.00912177
7.144	-0.00617745	-0.00745629
7.148	0.000198605	0.00566698
7.152	-0.00223123	0.00703512
7.156	-0.00657532	-0.00141795
7.16	-0.0029775	-0.00305683
7.164	-0.00290715	0.000123675
7.168	-0.00618746	-0.00158194
7.172	-0.0107528	-0.0142724
7.176	-0.0212391	-0.025894
7.18	-0.0359628	-0.0293363
7.184	-0.0293123	-0.0317945
7.188	-0.0279442	-0.0347263
7.192	-0.045462	-0.0434868
7.196	-0.0501916	-0.0529098
7.2	-0.0513063	-0.050055
7.204	-0.0501089	-0.0438135
7.208	-0.0527753	-0.0467012
7.212	-0.0514609	-0.0527189
7.216	-0.0476846	-0.0525727
7.22	-0.0518396	-0.0504524
7.224	-0.0462492	-0.0469289
7.228	-0.031918	-0.039225
7.232	-0.0247279	-0.0278847
7.236	-0.0182072	-0.0140521
7.24	-0.00184878	-0.00165703
7.244	0.00704351	0.00757285
7.248	0.00399912	0.00959624
7.252	0.00476787	0.00732738
7.256	-0.00285633	0.00430068
7.26	-0.00662624	0.00313779
7.264	-0.00226055	0.00411302
7.268	-0.004614	0.00205102
7.272	-0.00563999	0.000730205
7.276	0.00920735	0.00392964
7.28	0.0163934	0.011937
7.284	0.0135659	0.0169627
7.288	0.0114431	0.0129516
7.292	0.00426224	0.00757361
7.296	0.00404998	0.00960095
7.3	0.0107209	0.0133603
7.304	0.0151645	0.0110255
7.308	0.0164756	0.0151
7.312	0.0220678	0.0256151
7.316	0.0300707	0.0324886
7.32	0.0332252	0.0369297
7.324	0.0335756	0.0373635
7.328	0.0325001	0.0334126
7.332	0.0196782	0.0246502
7.336	0.0176553	0.0195977
7.34	0.0261949	0.0246364
7.344	0.0224868	0.0286412
7.348	0.018787	0.0207505
7.352	0.0121826	0.0103889
7.356	0.013751	0.0129018
7.36	0.014026	0.014932
7.364	0.00991736	0.0108183
7.368	0.0131707	0.0082105
7.372	0.00289209	0.00110001
7.376	-0.00832248	-0.00682204
7.38	-0.00498098	-0.00937139
7.384	0.00363177	-0.00268365
7.388	0.00386559	0.00247367
7.392	0.000843688	-0.00533777
7.396	0.000304934	-0.00674945
7.4	0.00106309	-0.00378464
7.404	0.00567686	-0.00171232
7.408	0.0221687	0.0148255
7.412	0.0295381	0.0264288
7.416	0.0148951	0.0240419
7.42	0.0237481	0.0247224
7.424	0.0262503	0.021665
7.428	0.00844733	0.0117485
7.432	0.0116527	0.00546255
7.436	0.0104944	-0.000764836
7.44	-0.00605751	-0.00989747
7.444	-0.0143725	-0.0156756
7.448	-0.010418	-0.01805
7.452	-0.0136684	-0.0153891
7.456	-0.0115478	-0.00868656
7.46	-0.00136089	-0.00424988
7.464	-0.00261685	-0.00130576
7.468	0.00984053	0.00456123
7.472	0.017831	0.010711
7.476	0.0116918	0.0110039
7.48	0.00736046	0.00770764
7.484	0.00831083	0.00568686
7.488	0.0153678	0.00635621
7.492	0.00337431	0.00437212
7.496	-0.00242827	-0.00118144
7.5	-0.00174913	-0.00336325
7.504	0.00158315	-0.0015812
7.508	0.0112238	0.00130226
7.512	0.00296932	0.00192592
7.516	0.00815263	0.00261462
7.52	0.00295026	0.000353356
7.524	-0.00642365	-0.00437691
7.528	0.0112818	0.00130791
7.532	0.0180235	0.0107742
7.536	0.0178572	0.0166767
7.54	0.0156713	0.0159652
7.544	0.00989775	0.00725751
7.548	-0.0008775	-0.000845674
7.552	-0.00659905	-0.00425746
7.556	-0.00342091	-0.00290527
7.56	-0.0103415	-0.0106214
7.564	-0.0150181	-0.0159302
7.568	-0.0120002	-0.00958065
7.572	-0.0131789	-0.0137416
7.576	-0.00761306	-0.0128011
7.58	-0.000407235	-0.00549094
7.584	-0.00348302	-0.00693231
7.588	-0.00293782	-0.00508404
7.592	0.0028231	0.00223338
7.596	0.0134233	0.0103952
7.6	0.0205585	0.0137461
7.604	0.0160403	0.0137516
7.608	0.0114542	0.0146521
7.612	0.0080784	0.0135573
7.616	0.00805874	0.0107265
7.62	0.0109518	0.00964381
7.624	0.00102521	0.00744422
7.628	-0.00234634	0.000848642
7.632	8.38388e-05	-0.00218213
7.636	-0.00767891	0.000402238
7.64	0.00142071	0.00248509
7.644	-0.00357019	-0.00158668
7.648	-0.0166227	-0.00900554
7.652	-0.00953129	-0.0141372
7.656	-0.0110613	-0.0139819
7.66	-0.0135204	-0.0153346
7.664	-0.0217174	-0.0223879
7.668	-0.01864	-0.0193587
7.672	-0.0160497	-0.0175562
7.676	-0.0203619	-0.020216
7.68	-0.00672484	-0.0128057
7.684	0.00112008	-0.00763871
7.688	-0.00722726	-0.00784036
7.692	-0.00744592	-0.00881555
7.696	-0.00460849	-0.00654152
7.7	-0.00494813	-0.00179805
7.704	-0.000422327	-0.00270123
7.708	-0.0142077	-0.00954809
7.712	-0.0155264	-0.0142469
7.716	-0.0032319	-0.00941819
7.72	-0.00982274	-0.00964326
7.724	-0.0220411	-0.0202125
7.728	-0.0218371	-0.0200915
7.732	-0.00748589	-0.0106223
7.736	-0.00298584	-0.00720362
7.74	-0.00886476	-0.00974182
7.744	-0.0222221	-0.0128367
7.748	-0.0225521	-0.0135961
7.752	-0.0205724	-0.0155625
7.756	-0.0323754	-0.0217197
7.76	-0.0314384	-0.0274094
7.764	-0.0285798	-0.0265117
7.768	-0.0341132	-0.0274869
7.772	-0.0442371	-0.033495
7.776	-0.0405889	-0.0342842
7.78	-0.0380741	-0.0334064
7.784	-0.0360859	-0.0337565
7.788	-0.040856	-0.0399667
7.792	-0.0580389	-0.0485089
7.796	-0.0448098	-0.0443692
7.8	-0.0317916	-0.032158
7.804	-0.0248369	-0.0258673
7.808	-0.0210615	-0.022281
7.812	-0.0130854	-0.011083
7.816	-0.0114727	-0.0058843
7.82	-0.0234501	-0.0102371
7.824	-0.0113802	-0.00759316
7.828	0.00306105	0.00327045
7.832	0.0114104	0.00828438
7.836	-0.00613592	0.00105193
7.84	-0.0132146	-0.00336059
7.844	-0.00120845	-0.0039897
7.848	-0.00985926	-0.00669721
7.852	-0.0213711	-0.0126099
7.856	-0.0267696	-0.0210552
7.86	-0.023212	-0.0224477
7.864	-0.0238063	-0.0216496
7.868	-0.0177991	-0.0200531
7.872	-0.0150796	-0.0150386
7.876	-0.018072	-0.0100629
7.88	-0.00664537	-0.0101443
7.884	-0.00745285	-0.0119762
7.888	-0.0137738	-0.00805881
7.892	-0.00342681	-0.00792883
7.896	-0.00348496	-0.00681751
7.9	-0.00696763	-0.00738504
7.904	0.000127527	-0.0127203
7.908	0.000951492	-0.00476429
7.912	0.0108573	0.00546561
7.916	0.0117392	0.00792693
7.92	0.00933339	0.0117681
7.924	0.019848	0.0179057
7.928	0.0159356	0.0198554
7.932	0.0270164	0.0233995
7.936	0.0393323	0.0331133
7.94	0.0307734	0.0321138
7.944	0.028328	0.0260882
7.948	0.0291549	0.0269816
7.952	0.027334	0.0232632
7.956	0.00870941	0.0135262
7.96	0.00388671	0.00726064
7.964	0.0184263	0.00497635
7.968	0.00297272	-0.000710039
7.972	-0.00462902	-0.0052578
7.976	0.00685408	-2.76322e-05
7.98	0.00961849	0.00660731
7.984	0.0146235	0.00987231
7.988	0.00784148	0.00864305
7.992	0.00277617	0.00202386
[truncated: 4,750 more rows]

## Sheet: F
Time [s]	Neuro-stack	Nihon Kohden
19.804	0.00575201	0.000887955
19.808	0.00316881	-0.000884977
19.812	-0.00548807	-0.00107915
19.816	-0.00687537	-0.00621731
19.82	-0.00516175	-0.0057977
19.824	-0.00622292	-0.00331086
19.828	-0.0143689	-0.0104992
19.832	-0.0252119	-0.0171151
19.836	-0.0339992	-0.0260156
19.84	-0.0335097	-0.03667
19.844	-0.0357209	-0.0398711
19.848	-0.0504204	-0.0428816
19.852	-0.0543439	-0.0491906
19.856	-0.0522817	-0.0552488
19.86	-0.050209	-0.054918
19.864	-0.0464293	-0.0511165
19.868	-0.0450599	-0.047576
19.872	-0.0416627	-0.0426777
19.876	-0.0367439	-0.0435325
19.88	-0.0315693	-0.0426342
19.884	-0.0235653	-0.0322537
19.888	-0.0184632	-0.0227523
19.892	-0.0235346	-0.0185894
19.896	-0.0142342	-0.0127228
19.9	-0.00860081	-0.00771414
19.904	-0.0137082	-0.00781268
19.908	-9.62836e-05	-0.000243865
19.912	0.00123307	0.00707369
19.916	-0.00261809	0.00364421
19.92	0.00395558	0.00558613
19.924	0.00584003	0.0136544
19.928	0.0155374	0.0188985
19.932	0.0193696	0.0195483
19.936	0.0140367	0.0186201
19.94	0.00900494	0.0180789
19.944	0.00413484	0.0125034
19.948	0.0110285	0.0107695
19.952	0.0114335	0.0133017
19.956	-0.000312558	0.00869041
19.96	0.00131758	0.00584928
19.964	0.000765747	0.00378613
19.968	2.01953e-05	-0.00311436
19.972	-0.00488385	-0.00708282
19.976	-0.0206994	-0.0131947
19.98	-0.026846	-0.023029
19.984	-0.0309745	-0.031893
19.988	-0.0407092	-0.0410641
19.992	-0.0428819	-0.0465548
19.996	-0.0379126	-0.0454759
20	-0.031488	-0.0367435
20.004	-0.0327791	-0.0321939
20.008	-0.0433678	-0.0380326
20.012	-0.0402237	-0.0378762
20.016	-0.0299922	-0.0320423
20.02	-0.0247814	-0.0294667
20.024	-0.0291983	-0.0280891
20.028	-0.0257534	-0.0228
20.032	-0.0111338	-0.0123939
20.036	-0.00816589	-0.00114798
20.04	0.00243062	0.00590593
20.044	0.0101278	0.009279
20.048	0.0182223	0.0236869
20.052	0.0381821	0.0390675
20.056	0.0356319	0.041588
20.06	0.043737	0.0467351
20.064	0.0617768	0.0572829
20.068	0.0675349	0.0702867
20.072	0.0747058	0.0786448
20.076	0.0760922	0.0806589
20.08	0.0774149	0.0861405
20.084	0.0793257	0.0862032
20.088	0.0757716	0.0797295
20.092	0.0730365	0.0773741
20.096	0.0682302	0.0745309
20.1	0.0591955	0.0663597
20.104	0.0600276	0.0628601
20.108	0.053985	0.0601581
20.112	0.0364477	0.0442012
20.116	0.0278841	0.0312929
20.12	0.0253655	0.0262862
20.124	0.0163203	0.0113803
20.128	0.000322122	-0.00488246
20.132	-0.0070975	-0.00877328
20.136	-0.0119622	-0.0118664
20.14	-0.0154777	-0.0180665
20.144	-0.00881074	-0.0141458
20.148	-0.00754635	-0.010945
20.152	-0.0163503	-0.0195975
20.156	-0.0166468	-0.0246269
20.16	-0.0186742	-0.0242507
20.164	-0.0291799	-0.0296742
20.168	-0.0231458	-0.0328969
20.172	-0.0124637	-0.0260291
20.176	-0.0157071	-0.0231116
20.18	-0.0138109	-0.0216607
20.184	-0.00363009	-0.013519
20.188	-0.00604109	-0.00983151
20.192	0.00328939	-0.00239023
20.196	0.0139568	0.00861879
20.2	0.0038063	0.00678059
20.204	0.0131588	0.0114829
20.208	0.0261989	0.0275026
20.212	0.0237086	0.027611
20.216	0.0217583	0.0203538
20.22	0.0250811	0.0241079
20.224	0.0394292	0.0376495
20.228	0.0466346	0.044866
20.232	0.0405678	0.0373107
20.236	0.0384641	0.0394948
20.24	0.0406859	0.0477983
20.244	0.0404878	0.0446629
20.248	0.0328594	0.0394915
20.252	0.0319924	0.0344348
20.256	0.0363824	0.0317024
20.26	0.0266803	0.0314156
20.264	0.0121638	0.0300952
20.268	0.0161091	0.0265765
20.272	0.0222357	0.0208116
20.276	0.0131235	0.0171278
20.28	0.00768989	0.0143941
20.284	0.00605719	0.0118252
20.288	0.00530674	0.00722134
20.292	-0.00376952	-0.000935418
20.296	-0.0118742	-0.00513771
20.3	-0.00763845	-0.00571648
20.304	-0.0150318	-0.0112731
20.308	-0.0184858	-0.0148551
20.312	-0.0141933	-0.0160166
20.316	-0.0275047	-0.0273615
20.32	-0.041436	-0.0379478
20.324	-0.0510649	-0.042381
20.328	-0.0375166	-0.0419124
20.332	-0.0233932	-0.0319734
20.336	-0.0305321	-0.0274405
20.34	-0.0184181	-0.0253273
20.344	-0.0135924	-0.0173922
20.348	-0.0149263	-0.0145808
20.352	-0.0152868	-0.0150289
20.356	-0.012785	-0.0126983
20.36	0.00263503	-0.00287697
20.364	-0.00543312	0.00338585
20.368	-0.01206	-0.00456239
20.372	-0.00912079	-0.00926667
20.376	-0.00768624	-0.0084124
20.38	-0.00173568	-0.00594563
20.384	-0.00508298	-0.000416927
20.388	-0.0062462	-0.00221552
20.392	-0.00798877	-0.0105932
20.396	-0.0147615	-0.0145357
20.4	-0.0166504	-0.0150976
20.404	-0.0191323	-0.0174471
20.408	-0.0156195	-0.0168145
20.412	-0.0196817	-0.0183307
20.416	-0.0226214	-0.0217561
20.42	-0.0118568	-0.0137918
20.424	-0.0108643	-0.00597504
20.428	-0.0155001	-0.0140341
20.432	-0.014506	-0.0242177
20.436	-0.0209249	-0.0246425
20.44	-0.0378816	-0.0322525
20.444	-0.0362147	-0.0409959
20.448	-0.0368601	-0.0400085
20.452	-0.0500103	-0.0486774
20.456	-0.0493227	-0.0543575
20.46	-0.0576815	-0.054183
20.464	-0.0582478	-0.0576995
20.468	-0.0390741	-0.047858
20.472	-0.0327817	-0.0381305
20.476	-0.0385077	-0.0392547
20.48	-0.0357072	-0.037258
20.484	-0.0227488	-0.0286777
20.488	-0.0158777	-0.0200813
20.492	-0.00810093	-0.0139939
20.496	-0.00944555	-0.0072887
20.5	-0.00437292	-0.00319122
20.504	0.00332954	-0.0015202
20.508	0.00150733	-0.00282909
20.512	0.00977547	0.000305323
20.516	0.00110979	0.00345763
20.52	0.00157529	-0.000855814
20.524	0.0112462	0.0069197
20.528	0.0111561	0.0150776
20.532	0.016704	0.0110486
20.536	0.0205763	0.0123341
20.54	0.0303739	0.022286
20.544	0.0314709	0.0285107
20.548	0.0224596	0.0231272
20.552	0.0218349	0.0196322
20.556	0.0209125	0.0235798
20.56	0.0187545	0.0220061
20.564	0.0190924	0.0214226
20.568	0.0193421	0.0245049
20.572	0.0155476	0.0168147
20.576	0.0121428	0.00833258
20.58	0.0104564	0.0075564
20.584	0.000882864	0.00331295
20.588	-0.00522445	-0.00462368
20.592	-0.00647283	-0.0110363
20.596	-0.0132804	-0.0103033
20.6	0.00328973	-0.000539609
20.604	0.0151602	0.00487024
20.608	-0.00367897	-0.00112999
20.612	-0.0091575	-0.009125
20.616	-0.00444535	-0.00827207
20.62	-0.000694054	-0.00251201
20.624	0.00296246	-0.00327979
20.628	0.00334146	-0.000554613
20.632	0.0138285	0.00965707
20.636	0.0159849	0.0128905
20.64	0.0157135	0.0149998
20.644	0.0151236	0.0167856
20.648	0.00549464	0.0124741
20.652	0.0126566	0.012681
20.656	0.00686374	0.00918291
20.66	0.00346532	0.00342912
20.664	0.0224482	0.0141923
20.668	0.0243071	0.0256569
20.672	0.0267532	0.0288936
20.676	0.0270937	0.0348039
20.68	0.0264972	0.0381177
20.684	0.032547	0.036783
20.688	0.0190031	0.0278789
20.692	0.0156174	0.0172619
20.696	0.0181406	0.0165815
20.7	0.0140991	0.018033
20.704	0.0134825	0.0146173
20.708	0.00447893	0.00356757
20.712	0.00565571	-0.00238521
20.716	-0.00106733	-0.00241926
20.72	-0.0147696	-0.0112266
20.724	-0.0149383	-0.0156422
20.728	-0.00942846	-0.0114173
20.732	-0.0126405	-0.0145847
20.736	-0.0291668	-0.0255202
20.74	-0.0251173	-0.0265798
20.744	-0.0211311	-0.0221637
20.748	-0.0323725	-0.0303672
20.752	-0.0415538	-0.0398143
20.756	-0.0383577	-0.0413348
20.76	-0.0375178	-0.0448009
20.764	-0.0545519	-0.049635
20.768	-0.0562197	-0.0504945
20.772	-0.0474582	-0.0482137
20.776	-0.0455278	-0.0471369
20.78	-0.0542864	-0.0530292
20.784	-0.0460904	-0.05186
20.788	-0.0227871	-0.0377024
20.792	-0.0235642	-0.0290637
20.796	-0.0251434	-0.0259703
20.8	-0.0211899	-0.0249164
20.804	-0.00981671	-0.0202597
20.808	0.000871722	-0.00895227
20.812	-0.00203697	-0.00463012
20.816	0.00687591	-0.000459177
20.82	0.0154595	0.00714105
20.824	0.00869468	0.00596664
20.828	0.0133058	0.0047703
20.832	0.00961252	0.00680366
20.836	-0.00219844	0.00239452
20.84	-0.00200841	-0.00161694
20.844	-0.0171516	-0.00803111
20.848	-0.0200762	-0.0189314
20.852	-0.014375	-0.0185544
20.856	-0.0147429	-0.0138251
20.86	-0.014712	-0.0142272
20.864	-0.0156708	-0.013774
20.868	-0.0204954	-0.0155666
20.872	-0.0260879	-0.0181544
20.876	-0.0141429	-0.015373
20.88	-0.0107856	-0.0117253
20.884	-0.0107165	-0.0073012
20.888	-0.00773904	-0.0035147
20.892	-0.00769137	-0.00832767
20.896	-0.0123161	-0.0130021
20.9	-0.0202007	-0.0180475
20.904	-0.0305667	-0.0300018
20.908	-0.0392546	-0.036048
20.912	-0.0312392	-0.0327427
20.916	-0.0289568	-0.0292465
20.92	-0.0356557	-0.0326722
20.924	-0.0371107	-0.0359425
20.928	-0.0239433	-0.0285152
20.932	-0.0217149	-0.0193906
20.936	-0.0247403	-0.0184474
20.94	-0.0106349	-0.0142762
20.944	0.00103481	0.00258956
20.948	0.0131804	0.0173396
20.952	0.0258818	0.028456
20.956	0.0471823	0.044994
20.96	0.0599486	0.0576384
20.964	0.0660782	0.063779
20.968	0.0712368	0.0675439
20.972	0.0708031	0.0746492
20.976	0.0901657	0.0905856
20.98	0.0984894	0.103793
20.984	0.0941004	0.103819
20.988	0.100218	0.104171
20.992	0.103656	0.109749
20.996	0.101587	0.110027
21	0.10148	0.11031
21.004	0.103409	0.112379
21.008	0.107282	0.11569
21.012	0.115714	0.120663
21.016	0.114256	0.117887
21.02	0.101437	0.113099
21.024	0.0894968	0.104691
21.028	0.0918777	0.0953437
21.032	0.0939141	0.0972309
21.036	0.0811347	0.0906919
21.04	0.0699826	0.0747582
21.044	0.0558356	0.059613
21.048	0.043805	0.0470901
21.052	0.0393299	0.0403585
21.056	0.0201266	0.0247386
21.06	0.00372726	0.00816783
21.064	0.00564219	0.00430285
21.068	0.00127293	0.00293734
21.072	-0.00386756	-0.00558403
21.076	-0.0122368	-0.0178613
21.08	-0.0229896	-0.0249947
21.084	-0.0239174	-0.0278096
21.088	-0.0172858	-0.0237269
21.092	-0.0210827	-0.0202523
21.096	-0.0276074	-0.0240366
21.1	-0.028559	-0.029204
21.104	-0.0298783	-0.033307
21.108	-0.0257736	-0.0291977
21.112	-0.0282204	-0.0272051
21.116	-0.033669	-0.0320645
21.12	-0.0317121	-0.0299313
21.124	-0.0242989	-0.02276
21.128	-0.0248286	-0.0225128
21.132	-0.0311597	-0.0314793
21.136	-0.0372137	-0.0352992
21.14	-0.0323612	-0.0306788
21.144	-0.0224644	-0.0243137
21.148	-0.015505	-0.0184033
21.152	-0.0120926	-0.0183001
21.156	-0.0181051	-0.0178625
21.16	-0.00814638	-0.0103002
21.164	-0.00206165	-0.00426979
21.168	-0.0106616	-0.0052009
21.172	-0.00811618	-0.0103042
21.176	-0.00892765	-0.0109961
21.18	-0.0022743	-0.00115338
21.184	0.00191407	0.00320951
21.188	-0.00396157	-0.00683266
21.192	-0.00641843	-0.0134156
21.196	-0.0101452	-0.0142554
21.2	-0.00865	-0.0202568
21.204	-0.0197101	-0.0271208
21.208	-0.0240652	-0.0269553
21.212	-0.0238185	-0.0239965
21.216	-0.0325195	-0.0292187
21.22	-0.03746	-0.0369156
21.224	-0.0416063	-0.0386504
21.228	-0.0400818	-0.0423577
21.232	-0.046334	-0.0497689
21.236	-0.0526829	-0.0511171
21.24	-0.0470501	-0.0493308
21.244	-0.0496075	-0.0548329
21.248	-0.0538251	-0.0571569
21.252	-0.0511192	-0.0552946
21.256	-0.0570917	-0.058642
21.26	-0.0567156	-0.0558341
21.264	-0.0490394	-0.0498877
21.268	-0.0504212	-0.0482028
21.272	-0.0442297	-0.0446119
21.276	-0.0319419	-0.040228
21.28	-0.0219123	-0.0328402
21.284	-0.0192828	-0.0244005
21.288	-0.0221585	-0.0196907
21.292	-0.0146977	-0.0184159
21.296	-0.0211352	-0.0220827
21.3	-0.022233	-0.0230026
21.304	-0.015491	-0.020136
21.308	-0.0178033	-0.0190789
21.312	-0.00829155	-0.0158724
21.316	-0.0125339	-0.0129009
21.32	-0.017459	-0.0128295
21.324	-0.0138355	-0.0125425
21.328	-0.0160022	-0.0125519
21.332	-0.00794722	-0.0113253
21.336	-0.00418022	-0.0059803
21.34	-0.00624103	-0.00217438
21.344	-0.0108614	-0.00860473
21.348	-0.0167786	-0.012734
21.352	-0.00864036	-0.00752418
21.356	-0.013329	-0.0117942
21.36	-0.0165395	-0.0153039
21.364	-0.0106457	-0.0106653
21.368	-0.0227679	-0.0115129
21.372	-0.0125062	-0.00685174
21.376	-0.000159648	-0.00048959
21.38	0.00481091	0.00344218
21.384	0.0147414	0.00869292
21.388	0.00172942	0.00614554
21.392	0.00755454	0.00424364
21.396	0.0102361	0.00627066
21.4	0.00426657	0.00721053
21.404	0.00630095	0.00629827
21.408	-0.00835032	-0.00225776
21.412	-0.0166942	-0.0134777
21.416	-0.0174739	-0.0188534
21.42	-0.0193703	-0.0175044
21.424	-0.0142918	-0.0150008
21.428	-0.0162621	-0.0154274
21.432	-0.0139094	-0.0148095
21.436	-0.00656302	-0.0142648
21.44	-0.00544809	-0.0117122
21.444	-0.000173942	-0.0081016
21.448	-0.0116397	-0.0105329
21.452	-0.00934632	-0.00999585
21.456	-0.0048075	-0.00656206
21.46	-0.0098807	-0.0111835
21.464	-0.0118346	-0.0136359
21.468	-0.0142161	-0.0114442
21.472	-0.00192303	-0.00799547
21.476	-0.0021062	-0.0022015
21.48	-0.00505722	-0.00537862
21.484	0.000972513	-0.00532059
21.488	0.00583259	0.00333916
21.492	0.0141842	0.0102894
21.496	0.0216377	0.0183532
21.5	0.0245757	0.0203429
21.504	0.0194505	0.022136
21.508	0.0280964	0.0308568
21.512	0.0476809	0.0433216
21.516	0.0503277	0.0532893
21.52	0.051919	0.0593063
21.524	0.0699891	0.0712698
21.528	0.0729089	0.0809749
21.532	0.0681513	0.0812678
21.536	0.0685205	0.0724444
21.54	0.0607112	0.0617229
21.544	0.0519887	0.0539073
21.548	0.0375643	0.0471778
21.552	0.0410308	0.0503419
21.556	0.0433022	0.0497953
21.56	0.0295759	0.0370151
21.564	0.02221	0.0276843
21.568	0.0214258	0.0290879
21.572	0.0269013	0.033162
21.576	0.0189441	0.0247767
21.58	0.0103029	0.014741
21.584	-0.000980744	0.00815073
21.588	-0.00925395	-0.00196659
21.592	-0.00858268	-0.00777905
21.596	-0.0227311	-0.01684
21.6	-0.0258942	-0.0246964
21.604	-0.0140846	-0.0218346
21.608	-0.0230262	-0.0228905
21.612	-0.0345325	-0.0305263
21.616	-0.0394527	-0.039814
21.62	-0.0455238	-0.044994
21.624	-0.0447672	-0.046852
21.628	-0.0429713	-0.047629
21.632	-0.0365506	-0.0402037
21.636	-0.0368813	-0.0354579
21.64	-0.0303387	-0.0344344
21.644	-0.0162031	-0.0271073
21.648	-0.00955297	-0.0180344
21.652	-0.00144993	-0.0143158
21.656	-0.00811794	-0.0180064
21.66	-0.00515829	-0.0120389
21.664	0.0124536	0.00442247
21.668	0.0127794	0.0116726
21.672	0.0128743	0.0150602
21.676	0.0214036	0.0219051
21.68	0.0293754	0.0288938
21.684	0.0328926	0.0340067
21.688	0.0351683	0.0353052
21.692	0.0434611	0.0379986
21.696	0.0401766	0.0428971
21.7	0.0347465	0.0431426
21.704	0.0341277	0.0356968
21.708	0.0295279	0.0276107
21.712	0.0305852	0.0282749
21.716	0.0314532	0.0305771
21.72	0.038127	0.0330484
21.724	0.0344187	0.0335043
21.728	0.0255796	0.0267058
21.732	0.0278678	0.0232918
21.736	0.0147346	0.013001
21.74	0.00537468	-0.00236845
21.744	-0.00100736	-0.00648371
21.748	-0.0173093	-0.0108797
21.752	-0.0181724	-0.0188233
21.756	-0.0295979	-0.0310724
21.76	-0.0400522	-0.0407327
21.764	-0.0244416	-0.0328455
21.768	-0.0239954	-0.024784
21.772	-0.0237872	-0.0245735
21.776	-0.0183234	-0.0251662
21.78	-0.0248557	-0.0281502
21.784	-0.0189699	-0.0252894
21.788	-0.0136343	-0.0195182
21.792	-0.0141944	-0.0173225
21.796	-0.0121872	-0.0159021
21.8	-0.0179055	-0.0167138
21.804	-0.01235	-0.0153237
21.808	-0.00340612	-0.0105617
21.812	-0.00627364	-0.00637393
21.816	-0.00551377	-0.0065941
21.82	-0.00197716	-0.00883675
21.824	-0.00123564	-0.00594132
21.828	0.00167984	0.000579638
21.832	0.00951385	0.0101056
21.836	0.0162403	0.0171035
21.84	0.0189347	0.0211915
21.844	0.0231631	0.0280017
21.848	0.0287581	0.0307049
21.852	0.0312776	0.0275923
21.856	0.0305503	0.0273474
21.86	0.0358896	0.0333362
21.864	0.0309653	0.0354091
21.868	0.0276683	0.0323618
21.872	0.0341171	0.0343376
21.876	0.0193401	0.0318804
21.88	0.0193993	0.0223548
21.884	0.0222727	0.0183967
21.888	0.00783572	0.0117956
21.892	0.00776622	0.00142118
21.896	-0.000301953	0.00192885
21.9	5.95099e-06	0.00289614
21.904	-0.00587705	-0.00588821
21.908	-0.012643	-0.00877606
21.912	-0.00494319	-0.0102496
21.916	-0.0242206	-0.0240731
21.92	-0.0182277	-0.0247609
21.924	-0.00627807	-0.0115986
21.928	-0.0131446	-0.00886177
21.932	-0.0121327	-0.0121302
21.936	-0.0225438	-0.0201499
21.94	-0.0367752	-0.0315016
21.944	-0.0493675	-0.044729
21.948	-0.0526513	-0.0569269
21.952	-0.0571593	-0.0626112
21.956	-0.061739	-0.0659416
21.96	-0.0568882	-0.0652002
21.964	-0.0512433	-0.053688
21.968	-0.0432013	-0.0421616
21.972	-0.0393067	-0.0433092
21.976	-0.0279791	-0.0329768
21.98	-0.00966073	-0.0113623
21.984	-0.00954841	-0.00612514
21.988	-0.00374125	-0.00239043
21.992	0.00548767	0.00969585
21.996	0.00511001	0.0200606
22	0.0222859	0.0295467
22.004	0.0286066	0.0325928
22.008	0.0240226	0.0276263
22.012	0.0292073	0.0308772
22.016	0.0319789	0.0384381
22.02	0.0377572	0.0376511
22.024	0.0376686	0.0400516
22.028	0.0397127	0.0409206
22.032	0.035224	0.0338847
22.036	0.0316922	0.0359429
22.04	0.0340524	0.0402271
22.044	0.0303713	0.0371867
22.048	0.0303887	0.034652
22.052	0.0193981	0.0297047
22.056	0.00908441	0.0172484
22.06	-0.0046784	-0.0023667
22.064	-0.0242811	-0.0211118
22.068	-0.0265197	-0.0272722
22.072	-0.0287591	-0.0274469
22.076	-0.0408531	-0.0370924
22.08	-0.0397968	-0.044828
22.084	-0.0350534	-0.041336
22.088	-0.0333298	-0.0361572
22.092	-0.0220747	-0.0282997
22.096	-0.015156	-0.0194749
22.1	-0.00851727	-0.0126759
22.104	-0.000474874	-0.00406645
22.108	0.00602824	0.00678914
22.112	0.00584856	0.00898265
22.116	0.00195299	0.00618179
22.12	0.00749908	0.0100211
22.124	0.00878251	0.0077299
22.128	0.0105722	0.00837592
22.132	0.00879119	0.0150722
22.136	0.00286368	0.00688604
22.14	0.000985919	-0.00257991
22.144	-0.0128058	-0.0104807
22.148	-0.0244218	-0.0193832
22.152	-0.0209726	-0.0167391
22.156	-0.0241125	-0.0188215
22.16	-0.0292931	-0.0227893
22.164	-0.0125199	-0.0145694
22.168	-0.00594334	-0.00692423
22.172	-0.00168528	0.00126831
22.176	0.0179201	0.0121301
22.18	0.0263332	0.0212678
22.184	0.0266381	0.0262463
22.188	0.0276768	0.0280777
22.192	0.0335782	0.0342824
22.196	0.0408022	0.0392908
22.2	0.0441816	0.043876
22.204	0.0303596	0.0422398
22.208	0.0216512	0.0290802
22.212	0.0197421	0.0216932
22.216	0.00138608	0.0100661
22.22	-9.24009e-05	-0.00345628
22.224	0.00623973	0.00119172
22.228	0.000195443	0.00364897
22.232	-0.0137959	-0.0110042
22.236	-0.0277318	-0.0254272
22.24	-0.024366	-0.0274454
22.244	-0.0210308	-0.0255988
22.248	-0.0267207	-0.0261322
22.252	-0.020515	-0.0226381
22.256	-0.0100652	-0.0166081
22.26	-0.00444332	-0.011554
22.264	-0.00389431	-0.00843825
22.268	-0.0178586	-0.0140749
22.272	-0.0289842	-0.0228493
22.276	-0.0330563	-0.026895
22.28	-0.0269722	-0.0227367
22.284	-0.00712263	-0.0109672
22.288	-0.00497453	-0.00238661
22.292	0.00732647	0.00851569
22.296	0.0238205	0.0223289
22.3	0.0185161	0.0217993
22.304	0.0117051	0.0146217
22.308	0.0157227	0.0177641
22.312	0.0253264	0.0272728
22.316	0.0241248	0.031218
22.32	0.0344864	0.0295929
22.324	0.0362898	0.0319506
22.328	0.0280764	0.0287923
22.332	0.0163856	0.0170029
22.336	0.00673656	0.0127033
22.34	0.008753	0.00711124
22.344	-0.0011222	-0.000818143
22.348	0.00644357	2.80608e-05
22.352	-1.92902e-05	-0.0025582
22.356	-0.0171899	-0.00999322
22.36	-0.0141773	-0.0137418
22.364	-0.0160447	-0.0156174
22.368	-0.0218006	-0.0200428
22.372	-0.0230816	-0.0225616
22.376	-0.0199026	-0.0187631
22.38	-0.0179387	-0.0161529
22.384	-0.0132741	-0.0148419
22.388	-0.0109606	-0.0126829
22.392	-0.00120899	-0.00638373
22.396	6.08172e-05	0.00074191
22.4	0.000444555	0.000272522
22.404	0.0138077	0.00344916
22.408	0.00742759	0.00595055
22.412	0.00623062	0.0035572
22.416	0.00498656	0.00273354
22.42	-0.00319335	-0.00519424
22.424	-0.00799862	-0.0119853
22.428	-0.0207184	-0.0189079
22.432	-0.0323568	-0.0330824
22.436	-0.0347724	-0.0389911
22.44	-0.035674	-0.0403936
22.444	-0.0358219	-0.0391651
22.448	-0.0322746	-0.0334897
22.452	-0.0286927	-0.0299639
22.456	-0.0286162	-0.0264862
22.46	-0.0281209	-0.0271466
22.464	-0.0251897	-0.0267836
22.468	-0.0195134	-0.0271899
22.472	-0.0221993	-0.0263081
22.476	-0.0256849	-0.0187255
22.48	-0.0185425	-0.0215257
22.484	-0.0221871	-0.0266681
22.488	-0.025782	-0.0272048
22.492	-0.0238824	-0.0258295
22.496	-0.0214183	-0.0184517
22.5	-0.011651	-0.0135172
22.504	-0.000708344	-0.00456217
22.508	0.0136572	0.00872761
22.512	0.0211643	0.0146117
22.516	0.0167215	0.018273
22.52	0.0173663	0.0247553
22.524	0.026483	0.03
22.528	0.0275615	0.0266485
22.532	0.0220539	0.0226119
22.536	0.0185503	0.0237719
22.54	0.0183189	0.0199484
22.544	0.0188706	0.018374
22.548	0.0170145	0.0219829
22.552	0.0143408	0.0213296
22.556	0.0149307	0.0186057
22.56	0.0217319	0.0178572
22.564	0.020863	0.0188866
22.568	0.0157281	0.0180967
22.572	0.0206997	0.0224942
22.576	0.0328998	0.0361971
22.58	0.0450023	0.0439046
22.584	0.0447281	0.0431333
22.588	0.0414367	0.0418536
22.592	0.0391469	0.0382457
22.596	0.0286575	0.0302824
22.6	0.0267517	0.0248192
22.604	0.0228244	0.0237645
22.608	0.0172996	0.0180266
22.612	0.0181251	0.0136107
22.616	0.0189435	0.0131886
22.62	0.00948827	0.00738358
22.624	0.00538897	0.00473903
22.628	0.0111083	0.00329247
22.632	-0.00682872	-0.00698692
22.636	-0.00931682	-0.0122779
22.64	-0.00597368	-0.00939332
22.644	-0.0165828	-0.0142655
22.648	-0.0143652	-0.0204747
22.652	-0.0195389	-0.0199254
22.656	-0.0251901	-0.0257352
22.66	-0.0254535	-0.026686
22.664	-0.0149058	-0.0150002
22.668	-0.011048	-0.012998
22.672	-0.0171523	-0.0151112
22.676	-0.00568343	-0.012259
22.68	-0.00527335	-0.00962314
22.684	-0.000445544	-0.00470057
22.688	0.00740181	-0.00152402
22.692	0.00153477	0.00159393
22.696	0.00480082	0.00397595
22.7	0.0114068	0.0063084
22.704	0.020171	0.0153584
22.708	0.0210579	0.0200914
22.712	0.0195418	0.0193087
22.716	0.0314818	0.0238383
22.72	0.0307137	0.0265427
22.724	0.0159923	0.0219957
22.728	0.0199786	0.0188282
22.732	0.0228117	0.0209706
22.736	0.0159034	0.0237219
22.74	0.022317	0.024527
22.744	0.0257064	0.0244093
22.748	0.0129971	0.0222192
22.752	0.0116846	0.0204889
22.756	0.0189117	0.0208188
22.76	0.0194871	0.0215478
22.764	0.0264441	0.0247816
22.768	0.0276915	0.0290752
22.772	0.0181708	0.0260982
22.776	0.013895	0.0156834
22.78	0.00847429	0.0116243
22.784	0.00478688	0.00873441
22.788	0.00653356	0.00190887
22.792	-0.00240516	-0.00137909
22.796	-0.0211038	-0.0142122
22.8	-0.0267374	-0.0295429
22.804	-0.0237234	-0.031839
22.808	-0.0324649	-0.0363773
22.812	-0.0418923	-0.0458976
22.816	-0.0460045	-0.0495005
22.82	-0.0417372	-0.0458156
22.824	-0.0300617	-0.037254
22.828	-0.0182924	-0.0294966
22.832	-0.0124529	-0.0218407
22.836	-0.0167665	-0.0138576
22.84	-0.00542265	-0.00905713
22.844	-0.00359573	-0.00636051
22.848	-0.00591757	-0.00621004
22.852	-0.00238283	-0.00592938
22.856	-0.0122092	-0.00283351
22.86	0.00480503	0.00422735
22.864	0.0107694	0.00925525
22.868	0.00837956	0.00586673
22.872	0.00707787	0.00298336
22.876	-0.00892223	0.00246438
22.88	0.00698373	0.00690225
22.884	0.0123562	0.0127373
22.888	0.002939	0.0079817
22.892	0.00345308	0.00130975
22.896	0.00577092	0.00207723
22.9	0.0107941	0.010812
22.904	0.0044161	0.0162429
22.908	0.00121521	0.0112111
22.912	0.00521792	0.0086881
22.916	0.0181659	0.0161092
22.92	0.0190818	0.0214778
22.924	0.000721116	0.0104217
22.928	-0.00414332	-0.00148393
22.932	-0.00340396	-0.000512413
22.936	-0.0090748	-0.00338614
22.94	-0.0262932	-0.0178309
22.944	-0.0432361	-0.0375324
22.948	-0.046815	-0.0509959
22.952	-0.0544934	-0.0546963
22.956	-0.0555588	-0.0588251
22.96	-0.0563965	-0.0623857
22.964	-0.0629688	-0.0618511
22.968	-0.0593731	-0.0614573
22.972	-0.0591732	-0.0611807
22.976	-0.0552008	-0.0604126
22.98	-0.0565246	-0.0613047
22.984	-0.0632253	-0.0609613
22.988	-0.0572412	-0.057237
22.992	-0.0477124	-0.0515282
22.996	-0.0353711	-0.0397338
23	-0.0232106	-0.0255247
23.004	-0.0189142	-0.0182167
23.008	-0.0131287	-0.0132755
23.012	0.00133093	-0.00290822
23.016	0.0164467	0.0161253
23.02	0.0369212	0.0384005
23.024	0.0504482	0.0531014
23.028	0.049284	0.0588133
23.032	0.0555497	0.0596484
23.036	0.0587984	0.0609507
23.04	0.0569624	0.0625829
23.044	0.0569955	0.0634103
23.048	0.0537983	0.0641724
23.052	0.0479495	0.0562793
23.056	0.0421079	0.0448344
23.06	0.0426402	0.0443291
23.064	0.0373736	0.0443984
23.068	0.0259352	0.0303308
23.072	0.00752131	0.0129894
23.076	0.000359577	0.0060419
23.08	0.00730929	0.00628969
23.084	0.000275524	0.00536346
23.088	-0.00404784	1.71494e-05
23.092	-0.00936854	-0.00276961
23.096	-0.0159748	-0.00746192
23.1	-0.0254862	-0.0207855
23.104	-0.0375901	-0.0289623
23.108	-0.0318282	-0.0320704
23.112	-0.032707	-0.0370443
23.116	-0.0302835	-0.0350435
23.12	-0.0195978	-0.0258687
23.124	-0.0227219	-0.0226286
23.128	-0.0190087	-0.0234371
23.132	-0.0122666	-0.0174573
23.136	-0.0159353	-0.01535
23.14	-0.0204284	-0.020518
23.144	-0.019942	-0.0217325
23.148	-0.012958	-0.0193602
23.152	-0.00928676	-0.0128832
23.156	0.00192262	-0.00192344
23.16	0.0082365	0.00651813
23.164	0.00392677	0.0100817
23.168	0.0128825	0.0115878
23.172	0.0133281	0.0105829
23.176	0.00518367	0.00750637
23.18	-0.00100356	0.00424045
23.184	0.00574291	0.00349091
23.188	0.0134128	0.00542127
23.192	0.00923759	0.00779078
23.196	0.0156797	0.0125083
23.2	0.0171519	0.0160165
23.204	0.012961	0.0151588
23.208	0.0174244	0.0145116
23.212	0.0212981	0.0194827
23.216	0.028629	0.0248056
23.22	0.0297197	0.0264364
23.224	0.0369513	0.0342141
23.228	0.0397543	0.0383716
23.232	0.0295826	0.0323702
23.236	0.0220272	0.0286487
23.24	0.022435	0.0278412
23.244	0.0351785	0.0293352
23.248	0.035126	0.0316301
23.252	0.0250726	0.0317114
23.256	0.0295628	0.028584
23.26	0.0295884	0.0255406
23.264	0.0224793	0.0276783
23.268	0.0318918	0.0311413
23.272	0.0301908	0.0299686
23.276	0.0150784	0.0186457
23.28	0.0134879	0.00762038
23.284	0.00816821	0.00804378
23.288	-0.00202656	0.00474099
23.292	-0.017901	-0.0111604
23.296	-0.027216	-0.0259277
23.3	-0.0342028	-0.0346241
23.304	-0.0468132	-0.0452426
23.308	-0.0474379	-0.0514291
23.312	-0.0403599	-0.0487217
23.316	-0.0345004	-0.0444514
23.32	-0.0298857	-0.0396364
23.324	-0.030506	-0.0342504
23.328	-0.0212855	-0.0240251
23.332	-0.000240661	-0.00706082
23.336	0.00469319	0.00215424
23.34	0.000788216	0.000743711
23.344	0.00183378	-0.000989619
23.348	-0.00088445	-0.00209061
23.352	-0.00894222	-0.00431615
23.356	-0.00833454	-0.00936842
23.36	-0.00909158	-0.00834967
23.364	-0.00915964	-0.00503708
23.368	-0.00481389	-0.0123934
23.372	-0.00227854	-0.0104722
23.376	-0.0061692	-0.00490694
23.38	-0.0161423	-0.0111284
23.384	-0.0136309	-0.0113308
23.388	-0.00104882	-0.00851908
23.392	0.0068655	-0.00145313
23.396	0.0152375	0.0109654
23.4	0.0158592	0.0158882
23.404	0.0168202	0.0203634
23.408	0.0317102	0.0258559
23.412	0.0306503	0.0319158
23.416	0.0333098	0.0366291
23.42	0.0342958	0.0348118
23.424	0.0222452	0.0306663
23.428	0.0209608	0.025852
23.432	0.0226586	0.0293188
23.436	0.0267012	0.0300357
23.44	0.0173179	0.0189545
23.444	0.0126569	0.0142034
23.448	0.00695277	0.00762447
23.452	-0.00474708	-0.00355526
23.456	-0.00488693	-0.00538486
23.46	-0.0082222	-0.004953
23.464	-0.0114878	-0.00847794
23.468	-0.00925775	-0.00889118
23.472	-0.00788878	-0.00738608
23.476	-0.0198802	-0.0105196
23.48	-0.0211137	-0.0131424
23.484	-0.0103324	-0.0140462
23.488	-0.0128978	-0.0114639
23.492	-0.0184657	-0.0073115
23.496	-0.0134619	-0.0101223
23.5	-0.0137264	-0.0146277
23.504	-0.0191907	-0.0172881
23.508	-0.0152113	-0.0154012
23.512	-0.0132193	-0.0113217
23.516	-0.0144328	-0.010765
23.52	-0.00752903	-0.00933784
23.524	-0.00927116	-0.00777654
23.528	-0.0089531	-0.00657496
23.532	8.99564e-05	-0.00242007
23.536	0.00527731	0.00390678
23.54	0.00845024	0.00781835
23.544	0.00999912	0.00867781
23.548	0.0147046	0.0116762
23.552	0.0186475	0.0178285
23.556	0.0239113	0.0236058
23.56	0.0194058	0.0226411
23.564	0.0162524	0.0131614
23.568	0.0119802	0.00510771
23.572	0.00946447	0.00572386
23.576	0.0132185	0.0048858
23.58	-0.00198349	-0.00120779
23.584	-0.00496551	-0.00498169
23.588	-0.000255657	-0.00624807
23.592	-0.00712751	-0.00349722
23.596	-0.00471234	-0.00232556
23.6	-0.00824773	-0.00914545
23.604	-0.0100909	-0.0162512
23.608	-0.0153211	-0.0172819
23.612	-0.0177874	-0.0142139
23.616	-0.0114237	-0.0139129
23.62	-0.0106665	-0.0156265
23.624	-0.00121045	-0.013214
23.628	-0.00507575	-0.0125244
23.632	-0.0146507	-0.0177723
23.636	-0.0155323	-0.0205884
23.64	-0.0255935	-0.0184801
23.644	-0.0191133	-0.0161507
23.648	-0.0113107	-0.0170481
23.652	-0.0193728	-0.0219586
23.656	-0.0191374	-0.0235176
23.66	-0.0162891	-0.0192462
23.664	-0.0108183	-0.0110426
23.668	-0.000766629	-0.0021636
23.672	-0.00181478	0.00148305
23.676	-0.000433998	0.00158973
23.68	0.00317437	-9.24978e-05
23.684	0.00948286	0.00485239
23.688	0.0204869	0.0148224
23.692	0.0213192	0.0172214
23.696	0.0225343	0.0190038
23.7	0.0229789	0.0218734
23.704	0.0159885	0.0198315
23.708	0.0179054	0.019179
23.712	0.0227585	0.0222833
23.716	0.0175609	0.0237404
23.72	0.0168676	0.0219873
23.724	0.0206929	0.0208805
23.728	0.0267262	0.0214957
23.732	0.0219777	0.0196512
23.736	0.0142617	0.016881
23.74	0.00848457	0.0149053
23.744	0.000846634	0.00762885
23.748	0.00588918	0.00155175
23.752	0.00639376	0.00300434
23.756	0.00607764	0.00573756
23.76	0.00943585	0.0111154
23.764	0.0116217	0.0144226
23.768	0.0117234	0.0108045
23.772	0.00639498	0.00681179
23.776	0.00521439	0.00263619
23.78	-0.00991634	-0.00427406
23.784	-0.0173946	-0.0135131
23.788	-0.0169232	-0.0221271
23.792	-0.0278713	-0.0272832
23.796	-0.0267647	-0.0310437
23.8	-0.0302031	-0.0348153
23.804	-0.0433646	-0.0387939
23.808	-0.0426466	-0.0455948
23.812	-0.0413172	-0.0487881
23.816	-0.0547244	-0.0443894
23.82	-0.0536164	-0.0439259
23.824	-0.0352367	-0.0430414
23.828	-0.0354321	-0.0349842
23.832	-0.0335713	-0.0291273
23.836	-0.0273151	-0.0263753
23.84	-0.0294689	-0.0214076
23.844	-0.0194001	-0.0131826
23.848	-0.0067733	-0.00575237
23.852	0.0029557	-0.00187417
23.856	0.00426247	-0.000977657
23.86	0.00818778	0.00203137
23.864	0.0144527	0.00608662
23.868	0.0107643	0.00655332
23.872	0.015879	0.0104115
23.876	0.0230452	0.0163415
23.88	0.0261848	0.025152
23.884	0.0276354	0.0308601
23.888	0.0307044	0.0266574
23.892	0.0313992	0.0314114
23.896	0.0292515	0.0408731
23.9	0.0392709	0.04298
23.904	0.036749	0.0405513
23.908	0.033532	0.0346275
23.912	0.0289457	0.029765
23.916	0.0149854	0.0214527
23.92	0.0141585	0.0138865
23.924	0.0021117	0.0092159
23.928	-0.00919815	-0.00152067
23.932	-0.00834407	-0.00732446
23.936	-0.0202464	-0.0118949
23.94	-0.0275634	-0.0241058
23.944	-0.0295827	-0.0298641
23.948	-0.0290496	-0.029455
23.952	-0.032856	-0.0315864
23.956	-0.0412694	-0.0365799
23.96	-0.0357288	-0.0398401
23.964	-0.0364625	-0.0400047
23.968	-0.0428534	-0.0399386
23.972	-0.0408267	-0.0365437
23.976	-0.0335996	-0.0319501
23.98	-0.0235741	-0.0252715
23.984	-0.014207	-0.0171627
23.988	-0.0170644	-0.0135337
23.992	-0.0135911	-0.00845766
23.996	-0.00756607	-0.00760146
24	-0.0105964	-0.00850412
24.004	-0.00330758	-0.00433268
24.008	-0.00586296	-0.00523917
24.012	-0.000407052	-0.0018198
24.016	0.00844577	0.00668009
24.02	0.00391372	0.00921537
24.024	0.0093927	0.0105629
24.028	0.0122795	0.0137926
24.032	0.0163385	0.0176648
24.036	0.0159465	0.01843
24.04	0.0188519	0.0230602
24.044	0.0288256	0.0307257
24.048	0.0286358	0.0290311
24.052	0.0247784	0.0264567
24.056	0.0247557	0.028999
24.06	0.0307923	0.0311854
24.064	0.030771	0.0330575
24.068	0.0312322	0.0317023
24.072	0.0239493	0.0285323
24.076	0.0168965	0.0288229
24.08	0.0327858	0.0289703
24.084	0.0335659	0.0273193
24.088	0.0178976	0.0233962
24.092	0.0199088	0.0183319
24.096	0.0257111	0.0151325
24.1	0.0195906	0.01289
24.104	0.0134893	0.0106797
24.108	0.00667901	0.00696262
24.112	-0.00226357	0.00160199
24.116	0.000466225	-0.00210239
24.12	0.00783331	0.000776559
24.124	0.00646864	0.00310137
24.128	-0.000160613	0.00034668
24.132	-0.00180605	-0.00310218
24.136	0.00189562	-0.00846149
24.14	-0.000739604	-0.0111091
24.144	-0.0163198	-0.0137085
24.148	-0.0164392	-0.0163399
24.152	-0.0099079	-0.0175678
24.156	-0.0122024	-0.0217161
24.16	-0.00866615	-0.0178673
24.164	-0.00646539	-0.00685403
24.168	-0.00153595	-0.00101957
24.172	0.00156556	0.00127942
24.176	0.00886132	0.00367451
24.18	0.0110376	0.00494058
24.184	0.00820102	0.0082196
24.188	0.0109038	0.0115101
24.192	0.0125097	0.0105325
24.196	0.022487	0.0151736
24.2	0.026499	0.0249543
24.204	0.0298579	0.030953
24.208	0.0364389	0.0355699
24.212	0.0317532	0.0383494
24.216	0.0283758	0.036214
24.22	0.0243785	0.0308877
24.224	0.0221119	0.0253383
24.228	0.0200843	0.0214883
24.232	0.0129041	0.0183475
24.236	0.00701077	0.0125395
24.24	-0.00011346	0.00319542
24.244	-0.00457496	-0.00444468
24.248	-0.00846167	-0.0099986
24.252	-0.0124221	-0.0145859
24.256	-0.00798033	-0.0124566
24.26	-0.000697756	-0.00744468
24.264	-0.00524194	-0.00656502
24.268	-0.00985777	-0.00442854
24.272	-0.00718477	-0.00248566
24.276	-0.00560412	-0.0075683
24.28	-0.0128245	-0.0175221
24.284	-0.026574	-0.0299421
24.288	-0.0305362	-0.0366234
24.292	-0.0372486	-0.0351579
24.296	-0.0358443	-0.0328613
24.3	-0.0344465	-0.0309237
24.304	-0.0373063	-0.0330857
24.308	-0.0303306	-0.0316559
24.312	-0.0292445	-0.0215571
24.316	-0.0196281	-0.0146281
24.32	-0.00742321	-0.00955262
24.324	-0.0124438	-0.00518882
24.328	-0.00681486	-0.00380742
24.332	-0.000205183	0.00254056
24.336	0.0059261	0.00937025
24.34	0.00839945	0.00905037
24.344	-0.00302032	0.00834175
24.348	0.00615192	0.0108243
24.352	0.0123076	0.0127674
24.356	0.0101191	0.0115677
24.36	0.0160617	0.0132437
24.364	0.0128604	0.0157036
24.368	0.00581395	0.0111653
24.372	0.00365559	0.00734059
24.376	0.00222496	0.0025261
24.38	-0.00769381	-0.00385096
24.384	-0.00545309	-0.0026037
24.388	-0.0102369	-0.00424165
24.392	-0.0218572	-0.0137408
24.396	-0.00518532	-0.0173888
24.4	-0.00900675	-0.0163653
24.404	-0.0229573	-0.0207287
24.408	-0.0168771	-0.0224215
24.412	-0.013133	-0.014866
24.416	-0.00750404	-0.00966206
24.42	-0.009971	-0.0113972
24.424	-0.0100045	-0.00954099
24.428	-0.00578068	-0.0033468
24.432	-0.00667004	-0.00259856
24.436	-0.00532556	-0.00614109
24.44	-0.00181521	-0.00322446
24.444	0.00525467	0.00598635
24.448	0.00207786	0.00483296
24.452	-0.000742549	-0.0013652
24.456	0.0123676	0.00673288
24.46	0.0180551	0.0194905
24.464	0.0130538	0.0205337
24.468	0.00673348	0.00660835
24.472	0.000962146	-0.0062894
24.476	-0.00568581	-0.0092334
24.48	-0.0102308	-0.0151191
24.484	-0.0052313	-0.0148383
24.488	-0.00641163	-0.0126056
24.492	-0.021254	-0.0263681
24.496	-0.0310395	-0.0367219
24.5	-0.0259238	-0.0307656
24.504	-0.0105879	-0.0153749
24.508	-0.00204111	-0.00199854
24.512	0.00333674	0.00339246
24.516	0.0117212	0.00730773
24.52	0.00920815	0.0097096
24.524	0.00762088	0.00648019
24.528	-0.00100078	-0.00202852
24.532	-0.00235724	-0.00556258
24.536	0.00119793	-0.00591784
24.54	-0.0111489	-0.00799153
24.544	-0.00606799	-0.00332899
24.548	-0.00107934	0.0014056
24.552	0.000106269	0.00462388
24.556	0.00175873	0.00531094
24.56	0.0012878	0.00186305
24.564	0.0149546	0.00720852
24.568	0.0216216	0.013956
24.572	0.0188936	0.0155293
24.576	0.024492	0.0218862
24.58	0.0333089	0.0303003
24.584	0.0291645	0.0293357
24.588	0.0268774	0.0258177
24.592	0.0330785	0.029273
24.596	0.0275473	0.0271221
24.6	0.0256126	0.0244208
24.604	0.0274668	0.0278674
24.608	0.0330926	0.0281081
24.612	0.0301527	0.0273404
24.616	0.0212038	0.025404
24.62	0.0245167	0.0250468
24.624	0.0214015	0.0245496
24.628	0.0176087	0.0197053
24.632	0.0171561	0.0215778
24.636	0.026966	0.0272782
24.64	0.0281103	0.0235862
24.644	0.0146908	0.0183677
24.648	0.0151674	0.0181248
24.652	0.0119103	0.0141716
24.656	0.00726633	0.00933434
24.66	-0.000752471	0.00755973
24.664	-0.00421205	0.000667592
24.668	-0.00782085	-0.0122487
24.672	-0.012217	-0.0139269
24.676	-0.00970526	-0.0117897
24.68	-0.0196417	-0.0205813
24.684	-0.0155431	-0.0191627
24.688	-0.0156586	-0.0156075
24.692	-0.0145474	-0.0157561
24.696	-0.00130325	-0.00530554
24.7	-0.00107753	-0.00117224
24.704	-0.016211	-0.00809404
24.708	-0.0240365	-0.0141556
24.712	-0.0139047	-0.0152558
24.716	-0.0143806	-0.0169807
24.72	-0.0247806	-0.0186302
24.724	-0.0312651	-0.0191818
24.728	-0.0231772	-0.0245651
24.732	-0.0272257	-0.0254842
24.736	-0.0316359	-0.0255222
24.74	-0.0198899	-0.0266996
24.744	-0.0268453	-0.0215072
24.748	-0.0284369	-0.0194724
24.752	-0.0155164	-0.0171024
24.756	-0.0135515	-0.0116443
24.76	-0.0123993	-0.00865397
24.764	-0.00812763	-0.0045753
24.768	-0.00489333	-0.00196675
24.772	0.0036772	0.00161075
24.776	0.0125277	0.00950861
24.78	0.0102965	0.0126247
24.784	0.0024771	0.0063893
24.788	0.00262539	-0.00118519
24.792	0.00252006	0.00168291
24.796	-0.00176143	0.00571947
24.8	0.00350502	0.00218371
24.804	-0.000244955	0.000849328
24.808	-0.00150735	-0.00142448
24.812	0.00200816	-0.00543137
24.816	-0.00942556	-0.00515811
24.82	-0.0100347	-0.00252512
24.824	-0.00178611	-0.00300656
24.828	-0.00330312	-0.00813937
24.832	-0.0149753	-0.0137984
24.836	-0.0248766	-0.0207021
24.84	-0.017439	-0.0258017
24.844	-0.0239286	-0.0289723
24.848	-0.037839	-0.0324958
24.852	-0.027725	-0.0319519
24.856	-0.0212697	-0.0276964
24.86	-0.0217651	-0.0228648
24.864	-0.0236996	-0.0230471
24.868	-0.0166484	-0.0243491
24.872	-0.0129298	-0.0179744
24.876	-0.00292407	-0.00687765
24.88	0.0151227	0.00540342
24.884	0.0116239	0.01569
24.888	0.0262396	0.0216949
24.892	0.0283885	0.0246182
24.896	0.0191483	0.025059
24.9	0.0242627	0.0244639
24.904	0.00900374	0.0211505
24.908	0.00785147	0.0142804
24.912	0.0154667	0.0129718
24.916	0.0168162	0.0160333
24.92	0.0104263	0.013002
24.924	0.00615051	0.0063758
24.928	0.00672942	0.00093591
24.932	-0.00598513	0.000304945
24.936	-0.000292115	0.002375
24.94	-0.00125899	0.000116861
24.944	-0.00937412	-0.00440953
24.948	-0.000246966	-0.00609473
24.952	-0.0041621	-0.000134073
24.956	-0.00860751	0.00173039
24.96	-0.0101887	-0.00658024
24.964	-0.0112222	-0.00877282
24.968	-0.0104958	-0.00794167
24.972	-0.00894368	-0.00939239
24.976	-0.00257318	-0.00802971
24.98	-0.00334963	-0.00420094
24.984	-0.00364397	-0.00387375
24.988	-0.00975002	-0.00944637
24.992	-0.00814468	-0.00807135
24.996	-0.00921832	-0.00714826
25	-0.0136785	-0.0154629
25.004	-0.00452148	-0.0166376
25.008	-0.013155	-0.0137323
25.012	-0.0119599	-0.0117228
25.016	0.000183341	-0.00802797
25.02	0.0069603	-0.00312231
25.024	0.00308358	0.00425258
25.028	-0.00153691	0.00483477
25.032	0.00540767	0.00239858
25.036	0.00815673	0.00328315
25.04	0.00988521	0.00401899
25.044	0.00618795	0.00583873
25.048	0.00752241	0.00362543
25.052	-0.00211813	-0.0033067
25.056	-0.00268042	-0.00698456
25.06	0.00501187	-0.00420211
25.064	-0.00546437	-0.00261922
25.068	-0.00388658	-0.00992099
25.072	-0.0110175	-0.0166445
25.076	-0.0171348	-0.0181564
25.08	-0.0130262	-0.0188192
25.084	-0.0145019	-0.0195665
25.088	-0.0196662	-0.0269526
25.092	-0.0265876	-0.0292548
25.096	-0.0120967	-0.0172223
25.1	0.00132255	-0.009159
25.104	-0.00625944	-0.00879931
25.108	-0.00678175	-0.0107784
25.112	-0.0113851	-0.0126844
25.116	-0.0159399	-0.0131099
25.12	-0.00968876	-0.0141534
25.124	-0.00705773	-0.00999295
25.128	-0.00870792	-0.00734068
25.132	-0.00871531	-0.00811559
25.136	-0.00439787	-0.00348154
25.14	0.00222556	0.00115446
25.144	0.0108475	0.00798999
25.148	0.00978118	0.013185
25.152	0.0123135	0.0153689
25.156	0.0202444	0.0229919
25.16	0.0236415	0.0260693
25.164	0.0274512	0.0260955
25.168	0.0263233	0.0292508
25.172	0.0359032	0.0350618
25.176	0.0405817	0.0429555
25.18	0.0317493	0.0416154
25.184	0.0292241	0.0373128
25.188	0.0355844	0.0385374
25.192	0.0405273	0.0421469
25.196	0.033079	0.0450972
25.2	0.0348103	0.0431696
25.204	0.0412468	0.0414228
25.208	0.0305128	0.0372791
25.212	0.0175443	0.0287569
25.216	0.0136506	0.0217558
25.22	0.0174764	0.0171217
25.224	0.0145432	0.0147861
25.228	0.00674826	0.0109372

## Sheet: G_Neuro-stack
	Time [s]
Freq[Hz]		92.0701	85.9045	80.1517	74.7842	69.7761	65.1034	60.7436	56.6758	52.8804	49.3392	46.0351	42.9522	40.0758	37.3921	34.888	32.5517	30.3718	28.3379	26.4402	24.6696	23.0175	21.4761	20.0379	18.696	17.444	16.2759	15.1859	14.169	13.2201	12.3348	11.5088	10.7381	10.019	9.34802	8.72201	8.13793	7.59295	7.08448	6.61005	6.16739	5.75438	5.36903	5.00948	4.67401	4.36101	4.06896	3.79648	3.54224
	0	0.00429913	0.0101631	0.0204161	0.0338698	0.0471353	0.0564447	0.0596633	0.0569121	0.049942	0.0410813	0.0322454	0.0242424	0.0163956	0.00720874	0.00534436	0.0172147	0.0271551	0.0336471	0.0379507	0.0413055	0.0426188	0.0398494	0.0328779	0.0243297	0.0182363	0.0178041	0.0227835	0.0280101	0.0258222	0.012124	0.0097568	0.0303731	0.0419256	0.0418767	0.0331877	0.020619	0.00772877	0.00352881	0.0116518	0.0138196	0.00517159	0.0159051	0.0409634	0.0565015	0.0577279	0.0548566	0.0621329	0.0821695
	0.004	0.00701927	0.0133636	0.0229405	0.0350427	0.0468762	0.0551364	0.0578638	0.0550818	0.0483686	0.0399299	0.0316406	0.024311	0.017279	0.00965567	0.00826774	0.017921	0.027162	0.0333495	0.0376216	0.0410762	0.0424617	0.0397026	0.0327013	0.0240961	0.0179871	0.0176967	0.0228333	0.0281341	0.0260343	0.0127019	0.010435	0.0305118	0.0419598	0.0418813	0.0331951	0.0206452	0.00780156	0.00364692	0.0116879	0.0138764	0.00544744	0.0160255	0.0409966	0.0564981	0.0576989	0.0548205	0.0621156	0.0821682
	0.008	0.0115466	0.017999	0.0265305	0.0365055	0.045963	0.0524522	0.0543546	0.0515356	0.0452867	0.0376069	0.0303244	0.0242622	0.0186803	0.0129726	0.0119114	0.0191365	0.0271327	0.0327465	0.0369701	0.0406263	0.0421533	0.0394143	0.0323544	0.023634	0.0174899	0.0174864	0.0229347	0.0283813	0.0264531	0.0137822	0.0116691	0.0307861	0.0420277	0.0418904	0.0332099	0.0206973	0.00794508	0.00387282	0.0117601	0.0139896	0.00596113	0.0162635	0.0410629	0.0564913	0.0576411	0.0547483	0.0620812	0.0821656
	0.012	0.0163668	0.022412	0.0295551	0.0371089	0.043872	0.0483628	0.0493536	0.0465281	0.0408632	0.0341224	0.0281514	0.0238312	0.0201363	0.016259	0.0154385	0.0205722	0.0269908	0.0318242	0.0360104	0.0399727	0.041705	0.0389951	0.0318501	0.0229541	0.0167473	0.0171826	0.0230915	0.0287501	0.0270688	0.0152533	0.013297	0.0311897	0.0421282	0.0419035	0.0332317	0.0207749	0.00815548	0.00418997	0.0118681	0.0141581	0.0066581	0.0166138	0.0411619	0.0564811	0.0575544	0.0546401	0.0620296	0.0821617
	0.016	0.0200328	0.025353	0.0308721	0.0360121	0.0402747	0.0430104	0.0432457	0.0404778	0.0354129	0.0295844	0.0250289	0.0228091	0.0213034	0.0191535	0.0185609	0.0219518	0.0266425	0.0305663	0.0347645	0.0391403	0.0411328	0.0384601	0.0312077	0.0220733	0.0157634	0.0168004	0.0233092	0.0292384	0.0278677	0.0170071	0.015182	0.0317141	0.0422599	0.0419202	0.0332601	0.0208773	0.00842753	0.0045806	0.0120117	0.0143806	0.00748769	0.0170692	0.0412931	0.0564673	0.0574388	0.0544958	0.0619611	0.0821565
	0.02	0.0217025	0.0261518	0.0299774	0.0329217	0.03522	0.0367733	0.0365708	0.0339523	0.0294212	0.0242482	0.0209848	0.0211387	0.0220238	0.0215175	0.0211491	0.0230617	0.0259935	0.0289579	0.0332638	0.0381611	0.0404571	0.0378292	0.0304531	0.0210159	0.0145437	0.0163618	0.0235949	0.0298433	0.0288339	0.0189568	0.0172274	0.0323486	0.0424208	0.0419399	0.0332947	0.0210036	0.00875519	0.00502894	0.0121905	0.0146553	0.00841117	0.0176211	0.041456	0.0564499	0.0572943	0.0543157	0.0618757	0.0821501
	0.024	0.0213408	0.0248358	0.0269805	0.0280572	0.029114	0.0302062	0.0299278	0.0275896	0.0235219	0.0185319	0.0161889	0.0189604	0.0223108	0.0233298	0.0231527	0.0237614	0.0249635	0.0269907	0.0315507	0.0370727	0.0397009	0.0371255	0.0296189	0.0198156	0.0130954	0.0158976	0.0239574	0.0305614	0.02995	0.0210383	0.0193685	0.0330811	0.0426085	0.0419618	0.0333347	0.0211524	0.00913206	0.00552239	0.0124041	0.01498	0.00940137	0.0182602	0.0416498	0.0564287	0.057121	0.0540996	0.0617737	0.0821427
	0.028	0.0195636	0.0219981	0.0224369	0.0219591	0.0225635	0.0238876	0.0238134	0.0219524	0.018424	0.0130397	0.0109425	0.0166297	0.0223049	0.0246436	0.0245794	0.0239804	0.0234969	0.0246674	0.0296801	0.0359172	0.0388891	0.036375	0.0287437	0.018518	0.0114278	0.0154486	0.0244062	0.0313889	0.0311982	0.0232054	0.0215622	0.0338984	0.0428203	0.0419848	0.0333793	0.0213226	0.00955175	0.00605136	0.0126521	0.0153527	0.0104398	0.0189772	0.0418735	0.0564037	0.0569188	0.0538479	0.0616554	0.0821342
	0.032	0.017294	0.0185418	0.0171487	0.0152744	0.0162244	0.018269	0.0184643	0.0173502	0.0147574	0.00874631	0.00574202	0.0147055	0.0222132	0.0255575	0.0254852	0.023714	0.0215701	0.0220063	0.027722	0.0347393	0.0380463	0.0356051	0.0278717	0.0171851	0.00955264	0.015067	0.0249517	0.0323218	0.032561	0.0254248	0.0237784	0.0347871	0.0430529	0.0420078	0.0334277	0.0215125	0.0100082	0.00660875	0.0129337	0.0157711	0.011514	0.0197628	0.0421262	0.0563748	0.0566879	0.0535605	0.0615211	0.0821247
	0.036	0.0154335	0.0154941	0.0121316	0.00862126	0.0107854	0.0136094	0.0137998	0.0137315	0.0127797	0.00729111	0.00283456	0.0138193	0.022241	0.026192	0.0259673	0.0230212	0.019198	0.0190472	0.025763	0.0335833	0.0371961	0.0348432	0.0270508	0.0158994	0.00748486	0.0148148	0.0256042	0.0333555	0.0340218	0.0276717	0.0259956	0.0357338	0.043303	0.0420295	0.0334786	0.0217202	0.0104956	0.00718927	0.0132484	0.0162326	0.0126154	0.0206086	0.0424067	0.0563416	0.0564283	0.0532377	0.0613711	0.0821144
	0.04	0.0146361	0.0138673	0.00893106	0.00254663	0.0071167	0.00998457	0.00950623	0.0108194	0.0121693	0.00894186	0.0061872	0.0142925	0.0225295	0.0266703	0.0261567	0.0220264	0.0164439	0.0158615	0.0239077	0.0324912	0.0363589	0.0341145	0.0263302	0.0147685	0.0052461	0.0147604	0.0263732	0.0344851	0.0355647	0.0299271	0.0281973	0.0367252	0.0435669	0.0420485	0.033531	0.021944	0.0110088	0.00778894	0.0135954	0.0167352	0.0137379	0.0215067	0.0427139	0.0563042	0.0561399	0.0528796	0.0612058	0.0821034
	0.044	0.0151601	0.0142321	0.00924043	0.00293091	0.00608702	0.00737705	0.00520406	0.00855762	0.0123815	0.0116442	0.0104096	0.0158542	0.0231243	0.0271057	0.0262101	0.0209232	0.0134448	0.0125769	0.0222757	0.0314989	0.0355505	0.0334408	0.025756	0.0139222	0.00288526	0.0149689	0.0272669	0.0357053	0.0371751	0.0321757	0.0303705	0.0377486	0.0438405	0.0420631	0.0335833	0.0221816	0.011543	0.00840469	0.013974	0.0172765	0.0148773	0.02245	0.0430465	0.0562623	0.055823	0.0524864	0.0610257	0.0820918
	0.048	0.0168698	0.0163323	0.0122602	0.00756562	0.00726226	0.00618713	0.000649332	0.00764659	0.0131294	0.0142484	0.0141195	0.0179349	0.0239859	0.0275938	0.0262966	0.0199718	0.0104862	0.00945125	0.0209916	0.0306328	0.0347813	0.0328377	0.0253667	0.0134957	0.000931023	0.0154912	0.0282912	0.03701	0.038839	0.034405	0.0325045	0.0387919	0.0441198	0.0420717	0.0336342	0.0224307	0.012094	0.00903405	0.0143833	0.0178543	0.0160306	0.0234322	0.0434031	0.0562157	0.0554775	0.0520582	0.0608312	0.0820797
	0.052	0.0194636	0.0196234	0.0164981	0.0122387	0.00997547	0.00763979	0.00442501	0.00896464	0.0143268	0.0164289	0.017111	0.0200544	0.0250275	0.0282082	0.0265779	0.0194706	0.00820366	0.00708988	0.020163	0.0299074	0.0340546	0.0323137	0.0251877	0.0135913	0.0027088	0.0163537	0.0294493	0.0383929	0.0405433	0.0366042	0.0345901	0.0398438	0.0444005	0.0420723	0.0336819	0.0226891	0.0126576	0.009675	0.0148224	0.0184668	0.0171955	0.0244478	0.0437825	0.0561643	0.0551036	0.0515954	0.0606229	0.0820674
	0.056	0.0226647	0.0237635	0.021581	0.0176044	0.0143121	0.0116085	0.00962453	0.0118409	0.0157809	0.0180564	0.0193075	0.021913	0.0261521	0.0289967	0.0271818	0.0196796	0.00773621	0.00663834	0.0198494	0.0293221	0.0333664	0.0318685	0.0252274	0.0142377	0.00543919	0.0175553	0.0307412	0.0398467	0.0422756	0.0387638	0.0366194	0.0408936	0.0446782	0.042063	0.0337248	0.022954	0.0132303	0.0103258	0.0152904	0.019112	0.0183704	0.0254921	0.0441832	0.0561079	0.0547014	0.0510982	0.0604013	0.0820549
	0.06	0.0261784	0.0284152	0.0272566	0.0236842	0.0198443	0.0166803	0.0145582	0.0149439	0.0170833	0.0190028	0.0206689	0.0233458	0.0272741	0.0299779	0.0281773	0.0207174	0.00956172	0.00843527	0.0200368	0.0288606	0.0327054	0.0314931	0.0254755	0.0153813	0.00830826	0.0190716	0.0321636	0.0413634	0.044024	0.0408749	0.038585	0.0419315	0.0449486	0.0420416	0.033761	0.023223	0.0138087	0.0109847	0.0157863	0.0197882	0.0195541	0.0265607	0.0446038	0.0560464	0.054271	0.0505668	0.0601671	0.0820424
	0.064	0.0295831	0.0329883	0.0328437	0.0297219	0.0254928	0.0215789	0.0185877	0.0172937	0.0177296	0.0191203	0.0211773	0.024275	0.0283275	0.0311396	0.0295613	0.0225119	0.0127267	0.0113611	0.0206362	0.0284917	0.0320529	0.0311697	0.0259049	0.0169161	0.011251	0.0208638	0.0337097	0.0429342	0.045777	0.0429296	0.0404806	0.0429483	0.0452072	0.0420059	0.0337885	0.0234932	0.0143895	0.0116505	0.0163091	0.0204939	0.0207455	0.0276499	0.0450429	0.0559795	0.0538126	0.0500016	0.059921	0.0820302
	0.068	0.0323455	0.0366993	0.0373779	0.0346289	0.0300691	0.025288	0.0211205	0.0182588	0.0172917	0.0182878	0.0208467	0.0246853	0.0292684	0.0324432	0.0312655	0.0248536	0.0163505	0.0145793	0.0215083	0.0281707	0.0313839	0.030874	0.0264756	0.0187238	0.0142347	0.0228867	0.0353699	0.0445494	0.0475233	0.0449202	0.0423001	0.0439357	0.0454495	0.0419536	0.0338052	0.023762	0.0149697	0.0123215	0.0168579	0.0212276	0.021944	0.0287567	0.0454991	0.0559071	0.0533262	0.0494029	0.0596636	0.0820183
	0.072	0.0339504	0.0388321	0.0400054	0.0375092	0.0327386	0.027209	0.0218471	0.0175538	0.0155455	0.0164751	0.0197448	0.0246195	0.0300783	0.0338319	0.0331766	0.0274876	0.0199908	0.017717	0.0224961	0.0278438	0.0306686	0.0305764	0.0271401	0.0206984	0.0172324	0.0250943	0.0371313	0.0461983	0.0492519	0.0468394	0.0440379	0.0448857	0.0456713	0.0418824	0.0338089	0.0240264	0.0155465	0.0129965	0.0174315	0.021988	0.023149	0.0298782	0.045971	0.0558292	0.0528122	0.0487709	0.0593958	0.0820071
	0.076	0.0340512	0.0389727	0.0402778	0.0379777	0.0332729	0.0273287	0.0209285	0.0153069	0.0125428	0.0137953	0.0180191	0.0241849	0.0307678	0.0352408	0.0351611	0.0301753	0.0234084	0.0205819	0.0234506	0.0274515	0.0298742	0.0302453	0.0278491	0.0227536	0.0202187	0.027443	0.0389788	0.0478696	0.0509519	0.0486803	0.045689	0.0457914	0.0458681	0.0417897	0.0337976	0.0242836	0.016117	0.0136741	0.0180288	0.0227739	0.02436	0.031012	0.0464574	0.0557457	0.0522708	0.0481062	0.0591184	0.0819967
	0.08	0.0325722	0.0370807	0.0382003	0.0361818	0.0320289	0.0261972	0.0190467	0.0121311	0.00862907	0.0105337	0.0159266	0.0235608	0.0313771	0.0366066	0.0370848	0.0327179	0.0264502	0.0230533	0.0242441	0.0269337	0.0289669	0.0298496	0.0285554	0.024822	0.0231698	0.0298922	0.0408951	0.049551	0.0526126	0.0504363	0.0472486	0.0466462	0.0460358	0.0416732	0.033769	0.0245308	0.0166785	0.0143529	0.018649	0.0235842	0.0255768	0.032156	0.046957	0.0556564	0.0517021	0.0474092	0.0588321	0.0819873
	0.084	0.0297229	0.0333909	0.0340527	0.0325665	0.0296638	0.0246315	0.0172065	0.00917908	0.00442193	0.00717123	0.0138674	0.0229933	0.0319672	0.0378721	0.0388264	0.03496	0.0290109	0.0250497	0.0247747	0.0262337	0.0279146	0.0293609	0.0292179	0.0268515	0.0260632	0.032405	0.0428614	0.0512296	0.0542234	0.0521011	0.0487123	0.0474443	0.0461704	0.0415304	0.0337207	0.0247649	0.0172285	0.0150315	0.0192908	0.0244179	0.026799	0.0333084	0.0474684	0.0555614	0.0511066	0.0466801	0.0585381	0.0819792
	0.088	0.0259288	0.0282513	0.0281486	0.0275922	0.0267846	0.023258	0.0161708	0.0078165	0.00121315	0.00454511	0.0124055	0.0227601	0.0326026	0.038987	0.040284	0.0367871	0.0310204	0.0265193	0.0249682	0.0253023	0.0266892	0.0287567	0.0298027	0.0288031	0.0288781	0.0349477	0.044858	0.0528919	0.055774	0.0536685	0.0500761	0.0481803	0.0462679	0.0413587	0.0336505	0.0249833	0.0177643	0.0157087	0.0199532	0.0252741	0.0280264	0.0344676	0.0479906	0.0554607	0.0504846	0.0459197	0.0582371	0.0819726
	0.092	0.0217678	0.0220762	0.0207362	0.0216963	0.0238476	0.0222572	0.0158718	0.00795777	0.00273106	0.00412297	0.0121487	0.0230929	0.0333259	0.0399051	0.0413789	0.0381237	0.0324421	0.0274392	0.0247784	0.0241012	0.0252694	0.0280218	0.0302851	0.0306474	0.0315956	0.0374894	0.046864	0.0545239	0.057254	0.0551329	0.0513366	0.0488494	0.0463246	0.0411558	0.0335562	0.025183	0.0182836	0.0163831	0.0206352	0.0261519	0.0292589	0.0356322	0.0485225	0.0553544	0.0498364	0.0451283	0.0579302	0.0819676
	0.096	0.0180661	0.0156225	0.0120864	0.0156844	0.0213876	0.0215705	0.0156671	0.00788178	0.00391206	0.00584221	0.0133573	0.0240842	0.0341347	0.0405814	0.0420563	0.0389304	0.0332715	0.0278161	0.0241879	0.0226064	0.023643	0.0271505	0.0306491	0.032364	0.034199	0.0400023	0.0488585	0.0561113	0.0586535	0.056489	0.0524906	0.0494474	0.0463371	0.0409194	0.0334357	0.0253613	0.0187838	0.0170534	0.0213359	0.0270507	0.0304964	0.0368011	0.0490629	0.0552426	0.0491625	0.0443066	0.0576185	0.0819646
	0.1	0.0161921	0.0111652	0.0026408	0.0117679	0.0201928	0.0212836	0.0152261	0.00650366	0.00379975	0.0083916	0.0157506	0.0256415	0.0349714	0.0409709	0.0422856	0.0392015	0.033536	0.0276872	0.0232092	0.0208097	0.0218094	0.0261476	0.0308881	0.0339393	0.0366738	0.0424605	0.0508204	0.0576397	0.0599628	0.0577317	0.0535354	0.0499707	0.0463021	0.040647	0.0332867	0.0255155	0.0192627	0.0177183	0.0220542	0.0279697	0.0317387	0.0379731	0.0496111	0.0551254	0.0484634	0.0434552	0.0573031	0.0819637
	0.104	0.0175866	0.0129833	0.00723067	0.0133531	0.0209724	0.0218006	0.0151509	0.00479623	0.0045607	0.0115841	0.0188354	0.0275251	0.0357292	0.0410296	0.0420585	0.0389616	0.0332925	0.0271198	0.0218858	0.0187211	0.0197815	0.0250298	0.031004	0.0353665	0.0390082	0.0448409	0.0527291	0.0590949	0.0611728	0.0588567	0.0544688	0.0504162	0.0462167	0.0403367	0.0331073	0.0256431	0.0197179	0.0183765	0.0227892	0.0289083	0.0329859	0.0391475	0.050166	0.0550031	0.0477397	0.0425746	0.0569852	0.0819652
	0.108	0.0218826	0.0195093	0.0167676	0.0192053	0.0238622	0.0237342	0.0168849	0.00747068	0.00855363	0.0154777	0.0221636	0.0294273	0.0362733	0.0407187	0.0413865	0.0382592	0.0326221	0.026209	0.0202939	0.0163699	0.0175883	0.023826	0.0310067	0.0366439	0.0411927	0.0471225	0.0545645	0.0604628	0.0622745	0.0598599	0.0552891	0.0507812	0.0460783	0.0399864	0.0328956	0.0257415	0.0201473	0.0190269	0.02354	0.0298658	0.0342378	0.0403235	0.0507269	0.054876	0.046992	0.0416657	0.0566659	0.0819694
	0.112	0.02717	0.0267324	0.0255091	0.0263354	0.0284997	0.0275108	0.0213102	0.0141096	0.0145165	0.0198498	0.0253409	0.0310413	0.0364666	0.040009	0.040297	0.037159	0.0316218	0.0250719	0.0185433	0.0138063	0.0152787	0.0225769	0.0309129	0.037775	0.0432203	0.0492863	0.0563073	0.0617296	0.0632599	0.060738	0.0559951	0.0510639	0.0458845	0.0395944	0.0326498	0.0258083	0.0205488	0.0196683	0.0243058	0.0308419	0.0354945	0.0415005	0.0512932	0.0547446	0.046221	0.0407293	0.0563465	0.0819764
	0.116	0.0314706	0.0326125	0.032756	0.0333206	0.0342343	0.0329178	0.0277602	0.021957	0.0210905	0.0241997	0.0279958	0.0321031	0.0361934	0.0388855	0.0388276	0.0357322	0.0303939	0.0238378	0.0167787	0.0111061	0.0129271	0.0213344	0.0307447	0.0387668	0.0450862	0.0513157	0.0579392	0.0628823	0.0641214	0.0614883	0.0565862	0.0512627	0.0456333	0.0391589	0.0323684	0.0258414	0.0209204	0.0202998	0.0250858	0.0318359	0.0367559	0.0426779	0.0518642	0.0546092	0.0454275	0.0397661	0.0560283	0.0819865
	0.12	0.0330911	0.0357463	0.0376449	0.0391447	0.040116	0.0390918	0.0349047	0.0296589	0.0272483	0.0279132	0.0297884	0.0324161	0.0353767	0.0373495	0.0370205	0.0340467	0.0290324	0.0226335	0.0151749	0.00838509	0.0106471	0.0201587	0.030528	0.0396298	0.0467878	0.0531959	0.0594433	0.0639087	0.0648522	0.0621086	0.0570625	0.0513767	0.0453233	0.0386787	0.0320499	0.0258386	0.0212601	0.0209203	0.0258793	0.0328474	0.0380221	0.0438552	0.0524394	0.0544704	0.0446125	0.0387772	0.0557126	0.0819999
	0.124	0.0308957	0.0352226	0.0394343	0.0428833	0.0450597	0.0449211	0.0415201	0.0362353	0.0321456	0.0304209	0.0304495	0.0318664	0.0339871	0.0354192	0.0349171	0.0321574	0.0276116	0.0215646	0.0139187	0.00585543	0.00861759	0.0191134	0.0302906	0.0403766	0.0483244	0.0549142	0.060804	0.0647972	0.0654463	0.0625974	0.0574244	0.0514058	0.0449532	0.0381526	0.0316933	0.0257979	0.0215663	0.021529	0.0266857	0.033876	0.039293	0.0450322	0.0530184	0.0543289	0.043777	0.0377635	0.0554007	0.0820169
	0.128	0.0248315	0.0311111	0.0379951	0.0439986	0.048226	0.0494788	0.0467126	0.0409799	0.0351774	0.0313141	0.0298241	0.0304326	0.032046	0.0331292	0.0325549	0.0301016	0.0261765	0.0206964	0.0131632	0.00403587	0.00711826	0.0182578	0.0300599	0.0410213	0.0496968	0.0564599	0.0620072	0.0655377	0.0658986	0.0629543	0.0576731	0.0513501	0.0445222	0.0375798	0.0312976	0.0257176	0.0218373	0.0221252	0.0275044	0.0349214	0.0405687	0.0462086	0.0536009	0.0541854	0.0429221	0.0367263	0.0550942	0.0820376
	0.132	0.016395	0.0248358	0.0340706	0.0426117	0.0493406	0.0522961	0.0500032	0.043525	0.0360494	0.0304145	0.0279034	0.0281884	0.0296231	0.0305307	0.0299671	0.027898	0.0247413	0.0200426	0.012962	0.003925	0.00648615	0.017637	0.0298615	0.0415785	0.0509071	0.0578241	0.0630404	0.0661211	0.0662051	0.0631791	0.0578105	0.0512106	0.0440301	0.0369598	0.0308621	0.0255961	0.0220715	0.0227083	0.0283348	0.0359832	0.0418493	0.0473841	0.0541867	0.0540406	0.0420492	0.0356667	0.0547944	0.0820624
	0.136	0.00917322	0.0188404	0.0289699	0.0394845	0.0487777	0.0534269	0.0513432	0.0438817	0.0348139	0.0277991	0.0248327	0.0252963	0.0268302	0.0276903	0.0271858	0.025551	0.0232951	0.0195679	0.0132334	0.00537681	0.00682741	0.0172719	0.0297168	0.0420623	0.0519582	0.0589996	0.0638931	0.0665393	0.0663627	0.0632729	0.0578391	0.0509887	0.0434769	0.0362926	0.0303865	0.025432	0.0222677	0.023278	0.0291767	0.0370611	0.0431349	0.0485587	0.0547756	0.0538956	0.0411598	0.0345861	0.0545028	0.0820913
	0.14	0.00818552	0.0147939	0.0238445	0.0358143	0.0474068	0.0533231	0.0510401	0.0424149	0.0318572	0.0237803	0.0208955	0.0219905	0.0238108	0.0246903	0.0242456	0.023059	0.0218149	0.0192047	0.0137988	0.00725347	0.0078302	0.0171546	0.0296419	0.0424859	0.0528537	0.0599808	0.0645562	0.0667861	0.0663693	0.0632373	0.0577619	0.0506864	0.0428633	0.0355781	0.0298706	0.025224	0.0224248	0.023834	0.0300296	0.0381549	0.0444254	0.0497324	0.0553675	0.0537514	0.0402554	0.0334863	0.0542208	0.0821247
	0.144	0.00900198	0.0113678	0.0194754	0.0330847	0.0462753	0.0525892	0.0496083	0.0397502	0.0278413	0.018852	0.0164741	0.0185485	0.0207249	0.0216275	0.0211891	0.0204235	0.0202813	0.0188772	0.014459	0.00902307	0.0090774	0.0172502	0.0296474	0.0428607	0.0535973	0.0607638	0.0650226	0.0668564	0.066224	0.0630748	0.0575825	0.0503063	0.0421904	0.0348171	0.0293147	0.0249709	0.0225417	0.0243762	0.0308934	0.0392642	0.045721	0.0509051	0.0559626	0.0536091	0.0393381	0.0323688	0.05395	0.0821626
	0.148	0.00592156	0.00673858	0.0176226	0.0328511	0.0462014	0.0517213	0.0475846	0.0366177	0.0236068	0.0136245	0.0120022	0.0152541	0.0177318	0.0186105	0.0180697	0.0176571	0.0186927	0.018522	0.0150472	0.0104869	0.0102859	0.0175074	0.0297376	0.0431959	0.054193	0.0613461	0.0652871	0.0667467	0.0659269	0.0627887	0.0573055	0.0498516	0.0414596	0.0340103	0.0287192	0.024672	0.0226177	0.0249048	0.0317679	0.0403889	0.0470218	0.0520769	0.0565611	0.0534699	0.0384098	0.0312357	0.0536919	0.0822053
	0.152	0.00461976	0.0087188	0.0213495	0.0359142	0.0474126	0.0509296	0.0453612	0.033652	0.0200256	0.00882116	0.00793929	0.0123544	0.0149721	0.0157566	0.0149535	0.0147888	0.0170766	0.0181008	0.0154452	0.0115488	0.0112979	0.0178706	0.029912	0.043498	0.0546442	0.0617265	0.0653461	0.066455	0.0654793	0.0623829	0.0569355	0.049326	0.040673	0.0331593	0.028085	0.0243266	0.0226524	0.0254201	0.032653	0.0415289	0.0483278	0.0532479	0.057163	0.0533353	0.037473	0.0300894	0.053448	0.082253
	0.156	0.0160307	0.0203655	0.0301995	0.0415228	0.0494504	0.0500929	0.043082	0.0312027	0.0177402	0.00555538	0.0048606	0.0100144	0.0125527	0.0131879	0.0119227	0.011868	0.0154944	0.0176023	0.01558	0.0121551	0.0120316	0.0182914	0.0301656	0.0437711	0.0549543	0.0619053	0.065198	0.0659806	0.0648835	0.0618623	0.0564781	0.0487338	0.0398331	0.0322656	0.0274133	0.023934	0.0226454	0.0259228	0.0335488	0.0426839	0.0496392	0.0544183	0.0577688	0.0532067	0.0365304	0.0289323	0.0532198	0.0823058
	0.16	0.0296795	0.0340012	0.0408846	0.0479128	0.0514048	0.0488309	0.0406365	0.0292528	0.0168267	0.00535252	0.0036769	0.00827742	0.0105371	0.0110284	0.00908702	0.00897254	0.0140414	0.017039	0.0154149	0.0122765	0.0124536	0.0187356	0.030491	0.0440163	0.0551259	0.0618838	0.0648427	0.0653245	0.0641427	0.0612322	0.0559391	0.0480795	0.0389428	0.0313315	0.0267056	0.023494	0.0225967	0.0264135	0.0344555	0.0438538	0.0509562	0.0555884	0.0583788	0.0530856	0.035585	0.0277677	0.0530089	0.0823638
	0.164	0.0423517	0.0465188	0.0506366	0.0532875	0.0522732	0.0466453	0.0377462	0.0275174	0.0167774	0.00709133	0.00434356	0.00704656	0.00894436	0.00939661	0.00663068	0.00624333	0.0128375	0.0164397	0.0149421	0.0119026	0.0125674	0.0191863	0.0308787	0.0442323	0.0551616	0.0616645	0.0642819	0.0644891	0.0632613	0.0604988	0.055325	0.0473685	0.0380055	0.0303594	0.0259636	0.0230063	0.0225066	0.0268935	0.0353733	0.0450385	0.0522788	0.0567583	0.0589936	0.0529738	0.0346402	0.0265989	0.0528166	0.0824273
	0.168	0.0518335	0.0558501	0.057605	0.0563324	0.0512632	0.0430818	0.034101	0.0256535	0.0169536	0.00882243	0.0053168	0.00611724	0.00775545	0.0083851	0.00494534	0.00405166	0.0120053	0.0158427	0.014179	0.0110385	0.0124122	0.0196434	0.0313183	0.0444155	0.0550633	0.0612511	0.0635191	0.063478	0.0622446	0.0596687	0.0546426	0.0466061	0.0370252	0.0293523	0.0251895	0.022471	0.0223759	0.0273639	0.0363024	0.046238	0.0536071	0.0579284	0.0596137	0.0528731	0.0336999	0.0254302	0.0526445	0.0824962
	0.172	0.0568866	0.060914	0.0609067	0.0564494	0.0480131	0.0378806	0.0294912	0.0234448	0.0169596	0.00999267	0.0058556	0.00524993	0.00693449	0.00802399	0.00466804	0.00345837	0.0116339	0.0152913	0.0131696	0.00970377	0.0120652	0.0201205	0.0317993	0.0445606	0.0548325	0.0606482	0.062559	0.0622961	0.0610986	0.0587491	0.0538989	0.0457985	0.0360059	0.0283135	0.0243859	0.0218881	0.0222055	0.0278265	0.0372433	0.0474522	0.0549414	0.0590991	0.0602397	0.0527853	0.0327685	0.0242664	0.052494	0.0825708
	0.176	0.0574269	0.0617451	0.0606688	0.0538612	0.042745	0.0310936	0.0238999	0.0209004	0.0167006	0.0105805	0.00579898	0.00423809	0.00646948	0.00826328	0.00582495	0.00491347	0.0117458	0.0148343	0.011993	0.00793051	0.0116465	0.0206402	0.0323106	0.0446608	0.0544709	0.0598618	0.0614079	0.0609497	0.0598301	0.0577475	0.0531012	0.0449518	0.0349522	0.0272465	0.0235555	0.021258	0.0219969	0.028283	0.0381964	0.048681	0.0562818	0.0602707	0.0608723	0.0527125	0.0318508	0.0231133	0.0523664	0.0826511
	0.18	0.0543717	0.0593035	0.0578526	0.0495494	0.0363539	0.0231691	0.0175503	0.0182829	0.0163065	0.0107679	0.00521055	0.00297738	0.00642134	0.00901435	0.00771669	0.00716998	0.0122981	0.0145308	0.0107839	0.00576395	0.0113193	0.0212279	0.0328407	0.0447081	0.05398	0.0588985	0.0600736	0.0594459	0.0584467	0.0566719	0.0522573	0.0440724	0.0338693	0.0261555	0.0227015	0.0205809	0.0217519	0.0287355	0.0391624	0.0499244	0.0576284	0.0614436	0.0615124	0.0526566	0.0309524	0.021978	0.0522631	0.0827371
	0.184	0.0492007	0.0549884	0.0538052	0.0449483	0.0304083	0.0151416	0.0109961	0.0160956	0.0160388	0.010888	0.00446839	0.00181983	0.00692956	0.0102092	0.00991645	0.00962608	0.0132206	0.0144548	0.00976197	0.00326868	0.0112716	0.0219055	0.0333775	0.0446945	0.0533618	0.0577664	0.058565	0.0577928	0.0569565	0.0555304	0.0513746	0.0431672	0.0327622	0.0250448	0.0218274	0.0198575	0.0214731	0.0291864	0.0401418	0.0511825	0.0589815	0.0626183	0.0621606	0.05262	0.0300794	0.0208686	0.0521853	0.082829
	0.188	0.0434283	0.050062	0.0496681	0.0413516	0.0268118	0.00974804	0.00604482	0.0149889	0.0161965	0.0113846	0.0045895	0.0027074	0.00812664	0.0118174	0.0122928	0.012152	0.0144569	0.0146927	0.00924272	0.000746023	0.0116658	0.0226859	0.033908	0.0446116	0.0526188	0.0564744	0.0568921	0.0559996	0.055368	0.0543315	0.050461	0.0422428	0.0316365	0.023919	0.0209368	0.0190882	0.0211634	0.0296384	0.0411354	0.0524552	0.060341	0.0637953	0.0628179	0.0526047	0.0292387	0.0197953	0.0521341	0.0829267
	0.192	0.0381648	0.0452456	0.0459183	0.0392084	0.0265197	0.0116087	0.00780839	0.0154558	0.0170216	0.0126534	0.0064672	0.00541472	0.0100396	0.0138267	0.0148228	0.0147397	0.0159796	0.0153275	0.00953871	0.00269889	0.0125747	0.0235692	0.0344182	0.0444517	0.0517541	0.0550326	0.055066	0.0540758	0.0536903	0.0530836	0.0495241	0.0413061	0.0304978	0.0227829	0.0200339	0.0182738	0.0208267	0.0300943	0.0421438	0.0537426	0.0617073	0.064975	0.0634852	0.052613	0.0284378	0.0187699	0.0521107	0.0830304
	0.196	0.0338078	0.0406194	0.0423082	0.0378924	0.0283762	0.0174012	0.0134375	0.0174493	0.018617	0.014823	0.00965997	0.00885206	0.0125904	0.0162194	0.0175122	0.0174113	0.0177811	0.0164121	0.0107484	0.00582744	0.0139582	0.0245418	0.0348933	0.0442078	0.0507721	0.0534523	0.0530989	0.0520318	0.0519328	0.0517954	0.0485713	0.0403639	0.0293521	0.0216416	0.019123	0.0174149	0.0204674	0.0305572	0.043168	0.0550446	0.0630805	0.0661579	0.0641634	0.0526472	0.0276851	0.0178066	0.052116	0.0831399
	0.2	0.0299474	0.0357836	0.0381938	0.0362467	0.0303266	0.0228994	0.019104	0.0204465	0.0208984	0.0177136	0.0135174	0.0127137	0.0156466	0.0189577	0.020364	0.0201868	0.0198535	0.0179472	0.0127028	0.00905136	0.0156994	0.0255779	0.0353181	0.0438743	0.0496781	0.0517456	0.0510037	0.0498784	0.050105	0.0504752	0.04761	0.0394229	0.0282052	0.0205004	0.0182089	0.0165124	0.020091	0.0310303	0.0442087	0.0563614	0.0644608	0.0673446	0.0648535	0.0527097	0.0269894	0.0169222	0.0521509	0.0832553
	0.204	0.0257126	0.0301924	0.0329808	0.0333158	0.0309302	0.0268203	0.0238865	0.023791	0.0235945	0.0209694	0.0176002	0.0167809	0.0190507	0.0219771	0.0233618	0.0230664	0.0221701	0.0198772	0.0151358	0.0122702	0.0176582	0.0266426	0.0356774	0.0434471	0.0484789	0.049926	0.0487943	0.0476268	0.0482167	0.0491317	0.0466473	0.0384896	0.0270629	0.0193645	0.0172966	0.0155669	0.0197039	0.0315173	0.0452668	0.0576929	0.0658482	0.0685355	0.0655565	0.0528027	0.0263603	0.0161357	0.0522162	0.0833765
	0.208	0.020476	0.0235687	0.0264664	0.0287279	0.0296188	0.0287651	0.0273509	0.0268597	0.0262915	0.0241715	0.0215462	0.0208238	0.0226291	0.0251852	0.0264625	0.026022	0.024676	0.0221022	0.0178117	0.0154015	0.0197029	0.0276961	0.0359568	0.0429238	0.0471827	0.0480082	0.046485	0.0452884	0.0462778	0.047773	0.04569	0.0375702	0.0259313	0.0182394	0.0163915	0.0145794	0.0193138	0.0320218	0.0463433	0.0590392	0.067243	0.0697313	0.0662734	0.0529285	0.0258077	0.0154683	0.0523124	0.0835034
	0.212	0.0144169	0.0162291	0.018996	0.0227656	0.0265476	0.0287714	0.0292545	0.0291139	0.0285089	0.0268899	0.0250178	0.0246018	0.026197	0.0284639	0.0295934	0.028994	0.0272873	0.0244968	0.0205473	0.0183685	0.0217218	0.0286972	0.036143	0.0423042	0.0457993	0.0460079	0.0440912	0.0428749	0.0442983	0.0464074	0.0447444	0.0366706	0.0248158	0.0171302	0.0154994	0.0135505	0.0189295	0.0325474	0.0474389	0.0604004	0.0686453	0.0709324	0.0670051	0.0530893	0.0253418	0.014942	0.0524402	0.083636
	0.216	0.00861191	0.00911929	0.0113898	0.0162847	0.0224339	0.0272231	0.0295542	0.0301513	0.0297863	0.0287225	0.0277073	0.0278836	0.0295679	0.0316757	0.0326545	0.0318953	0.0298979	0.0269258	0.0231979	0.0210997	0.023624	0.0296067	0.0362251	0.0415901	0.04434	0.0439419	0.0416284	0.0403979	0.0422884	0.0450429	0.0438164	0.0357964	0.0237221	0.0160422	0.0146265	0.012481	0.0185612	0.0330981	0.0485548	0.0617764	0.0700552	0.0721394	0.0677528	0.0532874	0.0249724	0.0145781	0.0525999	0.0837742
	0.22	0.00468281	0.00363642	0.00467354	0.0106329	0.0183406	0.0247249	0.028406	0.0297554	0.0297656	0.02934	0.0293675	0.0304749	0.0325682	0.0346727	0.0355261	0.0346189	0.0323891	0.0292555	0.0256452	0.023531	0.0253373	0.0303901	0.0361942	0.0407852	0.0428174	0.041828	0.0391131	0.0378691	0.0402584	0.0436873	0.0429117	0.0349525	0.0226551	0.0149803	0.0137796	0.0113715	0.0182205	0.0336776	0.0496917	0.0631672	0.0714729	0.0733528	0.0685174	0.0535247	0.024709	0.0143945	0.0527917	0.0839178
	0.224	0.00334097	0.00251742	0.00169383	0.00765699	0.0152682	0.0218838	0.0261117	0.0279169	0.0282516	0.0285354	0.0298523	0.0322484	0.0350536	0.0373085	0.0380789	0.0370489	0.0346403	0.0313618	0.027791	0.0256077	0.0268062	0.0310188	0.0360447	0.0398954	0.0412457	0.0396855	0.0365623	0.0353002	0.0382185	0.0423481	0.0420352	0.0341435	0.0216196	0.0139489	0.0129661	0.0102228	0.0179205	0.0342899	0.0508505	0.0645729	0.0728984	0.074573	0.0692999	0.0538033	0.0245598	0.0144038	0.0530157	0.0840667
	0.228	0.00272662	0.0041693	0.00493397	0.00797541	0.013522	0.0190875	0.0230434	0.0248231	0.0252405	0.0262641	0.029156	0.0331692	0.0369237	0.039451	0.0401863	0.0390721	0.0365391	0.0331359	0.0295553	0.0272855	0.0279903	0.0314715	0.0357737	0.0389283	0.0396398	0.0375341	0.0339936	0.0327027	0.0361795	0.0410328	0.0411916	0.0333734	0.0206199	0.0129522	0.0121943	0.00903541	0.0176753	0.0349387	0.0520322	0.0659934	0.0743318	0.0758007	0.0701011	0.0541249	0.0245317	0.0146103	0.053272	0.0842206
	0.232	0.00319399	0.0057328	0.00734083	0.00920971	0.0124935	0.0164514	0.0195978	0.020829	0.0209141	0.0226695	0.0274457	0.033307	0.0381299	0.0409926	0.0417363	0.0405891	0.0379904	0.0344889	0.0308756	0.0285321	0.0288629	0.0317337	0.0353816	0.037893	0.0380159	0.0353949	0.0314253	0.0300878	0.0341523	0.0397488	0.0403851	0.0326455	0.0196595	0.0119937	0.0114732	0.00780972	0.0175001	0.0356275	0.0532374	0.0674288	0.0757731	0.0770362	0.0709221	0.0544913	0.0246299	0.0150105	0.0535604	0.0843796
	0.236	0.00558471	0.00742845	0.00874471	0.00971392	0.0113914	0.0139904	0.0162054	0.01644	0.0156086	0.0181012	0.025078	0.0328288	0.0386741	0.0418574	0.0426417	0.0415241	0.0389228	0.0353547	0.031708	0.0293279	0.0294096	0.0317986	0.0348715	0.0367995	0.0363903	0.0332893	0.0288767	0.0274668	0.0321484	0.038503	0.0396193	0.0319628	0.0187416	0.0110762	0.0108128	0.00654613	0.0174103	0.03636	0.0544671	0.0688788	0.0772225	0.07828	0.0717636	0.054904	0.0248572	0.0155933	0.0538806	0.0845432
	0.24	0.00818836	0.00890427	0.00917408	0.00912697	0.00987137	0.0118167	0.0133551	0.0123564	0.00978288	0.0131773	0.0225882	0.0319655	0.038597	0.0420042	0.0428484	0.0418322	0.0392933	0.0356921	0.0320267	0.0296662	0.0296279	0.0316659	0.0342487	0.0356587	0.0347794	0.0312396	0.0263684	0.0248505	0.0301799	0.0373026	0.0388976	0.0313276	0.0178687	0.0102018	0.0102243	0.00524491	0.0174208	0.0371392	0.0557218	0.0703435	0.0786799	0.0795326	0.0726266	0.0553642	0.0252143	0.0163428	0.0542322	0.0847113
	0.244	0.0100903	0.00967604	0.00859974	0.00747615	0.00798005	0.0101504	0.0115361	0.00961466	0.0041849	0.00908919	0.020611	0.0309542	0.0379601	0.0414252	0.0423396	0.0415034	0.0390898	0.0354853	0.0318247	0.0295531	0.0295253	0.031341	0.0335207	0.0344813	0.033199	0.0292681	0.0239225	0.0222495	0.0282598	0.0361546	0.0382229	0.0307417	0.0170428	0.00937176	0.00971954	0.00390622	0.0175457	0.0379682	0.0570023	0.0718228	0.0801452	0.0807942	0.0735116	0.0558731	0.0256998	0.01724	0.0546146	0.0848836
	0.248	0.0111584	0.00970342	0.00718487	0.0048304	0.00597544	0.00919481	0.0109957	0.00926873	0.00349905	0.00807075	0.0196585	0.0299695	0.0368256	0.0401419	0.0411369	0.0405642	0.0383309	0.0347433	0.0311124	0.0290066	0.0291187	0.0308346	0.0326963	0.0332779	0.0316637	0.0273969	0.0215635	0.0196741	0.0264023	0.0350657	0.037598	0.0302067	0.0162653	0.00858681	0.009311	0.00253012	0.0177966	0.0388496	0.0583091	0.0733163	0.0816185	0.0820652	0.0744194	0.0564315	0.0263101	0.0182656	0.0550272	0.0850599
	0.252	0.0117774	0.00958424	0.00582812	0.0013725	0.00468889	0.00908644	0.0115193	0.0109131	0.00805731	0.0105385	0.0198157	0.0290734	0.0352417	0.0382005	0.0392983	0.0390756	0.0370639	0.0334983	0.0299165	0.0280559	0.0284329	0.0301614	0.0317851	0.0320579	0.0301864	0.0256473	0.0193189	0.0171344	0.0246231	0.0340427	0.0370251	0.0297236	0.0155376	0.00784718	0.00901079	0.00111654	0.0181825	0.0397857	0.0596427	0.074824	0.0830996	0.0833459	0.0753506	0.0570401	0.0270401	0.0194012	0.0554692	0.0852398
	0.256	0.0125274	0.0102947	0.00653705	0.00306866	0.00565018	0.00984566	0.0126135	0.0131567	0.0122365	0.0139977	0.0206932	0.0282098	0.0332379	0.0356666	0.0369145	0.037128	0.0353609	0.0318029	0.0282783	0.0267403	0.0274992	0.0293392	0.0307969	0.0308296	0.0287776	0.0240387	0.0172209	0.0146405	0.0229398	0.0330923	0.0365065	0.0292935	0.0148609	0.00715324	0.00882965	0.000334648	0.0187089	0.0407785	0.0610034	0.0763455	0.0845883	0.0846365	0.0763056	0.0576994	0.0278835	0.0206301	0.0559397	0.085423
	0.26	0.0135489	0.0120048	0.0093002	0.00722337	0.00822102	0.0111633	0.0137857	0.0151143	0.0154559	0.0170573	0.0217364	0.0272502	0.0308302	0.0326205	0.0341017	0.0348349	0.0333134	0.0297267	0.0262507	0.0251073	0.0263546	0.028388	0.0297414	0.0295991	0.0274449	0.0225875	0.0153071	0.0122024	0.0213721	0.032221	0.0360442	0.0289171	0.0142368	0.00650639	0.00877574	0.00182369	0.0193779	0.0418294	0.0623915	0.0778806	0.0860846	0.0859373	0.077285	0.0584095	0.0288328	0.0219378	0.0564379	0.0856093
	0.264	0.0142841	0.0137094	0.0120642	0.0105653	0.0106713	0.012402	0.0146075	0.0163872	0.0176125	0.019292	0.0225199	0.0260609	0.0280331	0.0291541	0.0309954	0.032324	0.0310266	0.0273535	0.0238964	0.0232119	0.0250404	0.0273289	0.0286274	0.0283708	0.0261923	0.0213058	0.013622	0.00983111	0.0199418	0.0314351	0.03564	0.0285954	0.0136676	0.00591042	0.00885367	0.0033509	0.0201885	0.0429398	0.0638072	0.079429	0.0875881	0.0872484	0.0782891	0.0591704	0.0298803	0.0233117	0.0569625	0.0857982
	0.268	0.0140706	0.0143857	0.0135327	0.0123406	0.0119737	0.0129101	0.0147374	0.0168189	0.018752	0.0206434	0.0228358	0.0245598	0.0248735	0.0253674	0.0277424	0.0297277	0.0286125	0.0247777	0.0212849	0.0211147	0.0236009	0.0261835	0.0274629	0.027147	0.0250205	0.0202002	0.0122157	0.00754033	0.018673	0.0307404	0.0352958	0.0283295	0.0131572	0.00537369	0.00906409	0.00491666	0.0211369	0.0441102	0.0652504	0.0809901	0.0890985	0.0885697	0.079318	0.0599819	0.0310182	0.0247412	0.0575125	0.0859894
	0.272	0.0127659	0.0137102	0.01329	0.0122251	0.0116873	0.0122997	0.0139862	0.016411	0.0190284	0.0212295	0.0226662	0.0227485	0.0214023	0.0213666	0.024495	0.0271736	0.0261837	0.022102	0.0184898	0.0188812	0.0220822	0.0249731	0.0262546	0.0259278	0.0239261	0.01927	0.0111383	0.00535264	0.0175905	0.0301425	0.0350135	0.0281207	0.0127108	0.00491195	0.0094041	0.00652137	0.0222173	0.0453411	0.0667212	0.0825636	0.0906157	0.0899014	0.080372	0.0608435	0.0322385	0.0262174	0.0580867	0.0861825
	0.276	0.0108497	0.0120487	0.0116026	0.0104286	0.00989991	0.0105499	0.012365	0.0153025	0.0186785	0.0212643	0.0221283	0.0207234	0.0177049	0.0172635	0.0214073	0.0247752	0.0238475	0.0194364	0.0155866	0.0165815	0.0205314	0.0237182	0.0250084	0.0247117	0.0229029	0.0185071	0.0104278	0.00332761	0.0167183	0.0296461	0.0347948	0.0279709	0.0123363	0.0045513	0.00986837	0.00816549	0.0234227	0.0466324	0.0682193	0.0841489	0.0921391	0.0912434	0.081451	0.0617545	0.0335337	0.0277326	0.0586837	0.0863771
	0.28	0.00910273	0.0101157	0.0091791	0.00761832	0.00713886	0.00795634	0.0100789	0.0137575	0.0179917	0.0210024	0.0214219	0.0186779	0.0139196	0.0131843	0.0186331	0.0226245	0.0216996	0.0168976	0.012651	0.0142904	0.0189946	0.0224374	0.0237287	0.0234957	0.0219416	0.017896	0.010092	0.00175857	0.0160769	0.0292556	0.0346418	0.0278823	0.0120439	0.00432912	0.0104504	0.00984945	0.0247451	0.0479837	0.0697444	0.0857454	0.0936684	0.0925955	0.082555	0.062714	0.0348965	0.0292804	0.0593023	0.0865727
	0.284	0.00813841	0.00857637	0.00688443	0.00472737	0.00419194	0.00497477	0.00750279	0.0121565	0.0172734	0.0206941	0.020781	0.0168976	0.0102952	0.00930567	0.0163241	0.020786	0.0198181	0.0146102	0.00975909	0.01209	0.0175155	0.0211477	0.0224193	0.0222761	0.0210312	0.017415	0.0100977	0.00190614	0.0156794	0.028974	0.0345564	0.0278578	0.0118467	0.00428875	0.0111435	0.0115737	0.0261765	0.0493942	0.071296	0.0873525	0.095203	0.0939576	0.0836839	0.0637209	0.0363201	0.0308554	0.0599412	0.086769
	0.288	0.00809535	0.00774915	0.00535796	0.00266921	0.00193978	0.00202121	0.00527572	0.0109762	0.0168028	0.0205483	0.0204254	0.0157267	0.00738438	0.00601346	0.0146174	0.0192935	0.0182567	0.0127029	0.00699241	0.0100745	0.0161334	0.0198635	0.0210832	0.0210486	0.0201596	0.017038	0.0103762	0.00340572	0.0155288	0.0288039	0.0345406	0.027901	0.01176	0.00446575	0.011942	0.0133385	0.0277087	0.0508629	0.0728735	0.0889695	0.0967424	0.0953293	0.0848373	0.0647741	0.0377983	0.0324527	0.0605988	0.0869655
	0.292	0.00872108	0.00752477	0.00453497	0.00152647	0.00137867	0.000775339	0.00460376	0.0106722	0.0167819	0.0207067	0.0205102	0.0154557	0.00636306	0.00446441	0.0136018	0.0181492	0.0170382	0.0112933	0.00446581	0.00835694	0.0148809	0.0185966	0.0197229	0.0198097	0.0193147	0.0167372	0.0108435	0.00508889	0.0156162	0.0287466	0.0345967	0.0280157	0.0118001	0.00487378	0.012841	0.0151442	0.0293341	0.0523883	0.0744761	0.0905954	0.0982859	0.0967104	0.0860148	0.0658721	0.0393253	0.0340682	0.0612738	0.0871618
	0.296	0.00974292	0.0077491	0.00415875	0.00027697	0.00225706	0.00333321	0.00604859	0.0114008	0.0172912	0.0212302	0.0210864	0.0161515	0.00784476	0.00576932	0.0132672	0.0173261	0.0161507	0.0104502	0.00249327	0.00707048	0.0137808	0.0173563	0.0183409	0.0185563	0.0184855	0.0164849	0.0114203	0.00674253	0.0159225	0.0288025	0.034727	0.0282067	0.0119834	0.005503	0.013837	0.016991	0.0310451	0.0539686	0.076103	0.0922296	0.099833	0.0981004	0.0872161	0.0670133	0.0408956	0.0356983	0.0619647	0.0873573
	0.3	0.0111645	0.00871837	0.00508574	0.00258364	0.00408173	0.00589193	0.00841032	0.0128964	0.0182766	0.0220986	0.0220924	0.0176053	0.0105825	0.00836093	0.0134851	0.0167717	0.0155488	0.0101479	0.00219722	0.0063372	0.0128445	0.0161489	0.0169395	0.0172869	0.0176624	0.0162556	0.0120415	0.00832331	0.0164212	0.0289709	0.0349338	0.0284787	0.0123241	0.00633094	0.0149274	0.0188788	0.0328349	0.0556019	0.0777532	0.0938709	0.101383	0.0994989	0.0884404	0.0681962	0.0425043	0.0373399	0.06267	0.0875516
	0.304	0.0130382	0.0106844	0.00767725	0.00589821	0.00663941	0.00837688	0.0108028	0.014717	0.0195831	0.0232209	0.0233805	0.0194676	0.0135345	0.0110495	0.0140504	0.0164154	0.015163	0.0102612	0.00354652	0.00618275	0.0120704	0.0149791	0.0155219	0.0160018	0.0168383	0.0160269	0.0126586	0.00981818	0.0170826	0.0292506	0.0352196	0.0288372	0.0128329	0.00733403	0.0161102	0.0208077	0.034697	0.0572861	0.0794254	0.0955184	0.102934	0.100905	0.0896871	0.0694189	0.0441469	0.0389899	0.0633883	0.0877441
	0.308	0.0148863	0.0129549	0.0106148	0.00907634	0.00915332	0.0104531	0.0127848	0.0164806	0.02101	0.0244557	0.024759	0.0213988	0.0162584	0.013462	0.0147478	0.0161756	0.0149124	0.0106182	0.00512925	0.00648152	0.0114456	0.01385	0.0140916	0.0147037	0.0160087	0.0157802	0.0132372	0.0112231	0.0178777	0.0296394	0.0355869	0.0292874	0.013516	0.008493	0.0173842	0.0227772	0.0366251	0.0590185	0.0811184	0.0971709	0.104487	0.102319	0.0909555	0.0706795	0.0458192	0.0406459	0.064118	0.0879345
	0.312	0.0157459	0.0143144	0.0125491	0.0111404	0.0107278	0.0116401	0.0140752	0.0179356	0.0223615	0.0256355	0.0260293	0.0231291	0.0185407	0.0154424	0.0153944	0.0159687	0.0147174	0.0110626	0.00657194	0.0070345	0.0109488	0.0127644	0.0126534	0.0133976	0.0151719	0.015501	0.0137541	0.0125381	0.0187803	0.030135	0.0360381	0.0298345	0.0143749	0.00979358	0.0187481	0.0247868	0.0386136	0.0607966	0.0828308	0.0988274	0.10604	0.103739	0.0922446	0.0719762	0.0475173	0.0423055	0.0648576	0.0881221
	0.316	0.0148732	0.0139603	0.0127506	0.0114392	0.0106834	0.011552	0.0145611	0.0189714	0.0234785	0.0265914	0.0270114	0.0244639	0.0202596	0.0169034	0.0158507	0.0157164	0.0145088	0.0114819	0.00780412	0.00767682	0.0105557	0.0117263	0.0112132	0.0120912	0.0143287	0.0151782	0.0141942	0.0137655	0.0197688	0.0307344	0.0365757	0.0304835	0.0154072	0.0112254	0.0202007	0.0268358	0.040657	0.0626175	0.084561	0.100486	0.107592	0.105164	0.0935536	0.0733068	0.0492376	0.0439665	0.0656057	0.0883065
	0.32	0.0122954	0.0119998	0.0113474	0.00992819	0.00875246	0.0101482	0.0143951	0.0196127	0.0242495	0.0271742	0.027562	0.025277	0.0213482	0.0177955	0.0160196	0.0153524	0.0142323	0.0118071	0.008817	0.00830941	0.0102437	0.0107423	0.00977869	0.0107954	0.0134824	0.0148041	0.014549	0.0149096	0.0208257	0.0314348	0.0372021	0.0312387	0.016607	0.0127808	0.0217408	0.0289231	0.0427501	0.0644782	0.0863073	0.102147	0.109142	0.106595	0.0948812	0.0746693	0.0509769	0.0456269	0.0663608	0.0884871
	0.324	0.00874642	0.0093737	0.00930191	0.00732071	0.00512346	0.00803762	0.0140403	0.0199759	0.0246038	0.0272692	0.0275864	0.0255057	0.0217862	0.0181021	0.0158424	0.0148268	0.0138497	0.0120026	0.00962244	0.00888465	0.00999634	0.00982317	0.00835971	0.00952435	0.0126382	0.0143734	0.0148144	0.0159763	0.0219381	0.0322331	0.0379192	0.0321036	0.0179668	0.0144533	0.0233667	0.0310475	0.044888	0.0663756	0.0880679	0.103807	0.110689	0.108029	0.0962264	0.0760616	0.0527321	0.0472848	0.0671214	0.0886634
	0.328	0.00508674	0.00729678	0.00803096	0.00552336	0.000343797	0.00697119	0.0140987	0.0201767	0.0244924	0.0268051	0.0270462	0.0251468	0.0215968	0.0178391	0.0152948	0.0141086	0.013338	0.0120559	0.0102419	0.00938692	0.00980483	0.00898524	0.0069693	0.00829615	0.0118025	0.0138832	0.0149906	0.0169731	0.023097	0.0331266	0.0387291	0.0330811	0.0194777	0.0162374	0.0250763	0.0332073	0.0470658	0.0683063	0.0898408	0.105465	0.112232	0.109467	0.097588	0.0774815	0.0545002	0.0489385	0.067886	0.0888348
	0.332	0.00257953	0.00674528	0.00851955	0.00702421	0.00487046	0.00865307	0.0148603	0.0202294	0.0238714	0.0257573	0.0259614	0.0242523	0.0208441	0.0170541	0.0143845	0.0131868	0.0126879	0.0119699	0.0107015	0.00981877	0.00966788	0.00825094	0.00562563	0.00713362	0.0109822	0.013332	0.0150811	0.0179089	0.0242963	0.0341125	0.0396332	0.0341728	0.0211304	0.0181276	0.026867	0.0354006	0.0492789	0.070267	0.091624	0.107121	0.113768	0.110906	0.0989648	0.0789268	0.0562785	0.0505863	0.0686533	0.0890009
	0.336	0.00492233	0.00826799	0.0105682	0.0104731	0.00977117	0.0117876	0.0160202	0.0200122	0.0226977	0.0241483	0.024407	0.0229201	0.0196278	0.0158241	0.013147	0.0120686	0.0119021	0.0117574	0.0110292	0.0101919	0.00958972	0.00764782	0.00435703	0.00606565	0.0101837	0.0127195	0.0150924	0.0187941	0.0255328	0.0351884	0.0406326	0.0353791	0.0229153	0.0201185	0.0287356	0.0376253	0.0515226	0.0722541	0.0934153	0.108771	0.115298	0.112346	0.100355	0.0803953	0.0580646	0.0522267	0.0694218	0.089161
	0.34	0.00917086	0.0113397	0.0133844	0.0139326	0.0137294	0.0146463	0.0169679	0.0193271	0.0209415	0.0220458	0.0225026	0.0212818	0.0180741	0.0142509	0.0116417	0.0107778	0.0109926	0.0114381	0.0112526	0.0105215	0.00957688	0.00720452	0.00321605	0.00512883	0.00941162	0.0120459	0.0150344	0.0196406	0.0268055	0.0363521	0.0417279	0.0366994	0.0248227	0.0222044	0.0306785	0.0398787	0.0537924	0.0742641	0.0952124	0.110415	0.11682	0.113785	0.101758	0.0818847	0.0598559	0.0538581	0.0701901	0.0893147
	0.344	0.0130855	0.0146514	0.0160539	0.0165153	0.0163054	0.0164318	0.0172122	0.0180055	0.0186045	0.0195578	0.0203986	0.0194858	0.016326	0.0124558	0.00994759	0.00935104	0.00998035	0.0110369	0.0113977	0.0108222	0.00963479	0.00694337	0.0023202	0.00436741	0.00866839	0.0113122	0.0149204	0.0204616	0.0281148	0.0376013	0.0429191	0.0381317	0.0268431	0.0243789	0.0326914	0.0421581	0.0560839	0.0762932	0.0970129	0.11205	0.118332	0.115223	0.103172	0.083393	0.0616503	0.055479	0.0709568	0.0894613
	0.348	0.0157544	0.0170162	0.0176987	0.017712	0.0173222	0.0169326	0.016565	0.0159908	0.0157336	0.0168272	0.0182581	0.0176792	0.0145297	0.0105728	0.00815788	0.0078342	0.00889364	0.0105827	0.0114881	0.0111057	0.00976482	0.00687148	0.00191414	0.00382665	0.00795277	0.0105201	0.0147677	0.0212716	0.0294626	0.0389341	0.0442055	0.0396729	0.0289668	0.0266355	0.0347694	0.0444603	0.0583925	0.0783376	0.0988143	0.113675	0.119832	0.116657	0.104595	0.0849178	0.0634455	0.0570882	0.0717206	0.0896004
	0.352	0.0168044	0.017761	0.0177418	0.0173121	0.0169014	0.0163287	0.0151465	0.0133735	0.0124221	0.0140316	0.0162405	0.0159888	0.0128207	0.00874149	0.00637608	0.00627761	0.00776956	0.0101085	0.0115444	0.0113799	0.00996275	0.00697552	0.00215952	0.00353232	0.00725964	0.00967234	0.0145978	0.0220861	0.0308516	0.0403484	0.0455855	0.0413186	0.0311842	0.0289668	0.0369072	0.0467819	0.0607138	0.0803936	0.100614	0.115287	0.12132	0.118087	0.106026	0.086457	0.0652395	0.0586843	0.0724801	0.0897314
	0.356	0.0163748	0.0167762	0.0160372	0.0154249	0.0154295	0.0150582	0.0133268	0.0104052	0.0088008	0.0113979	0.0144865	0.0145065	0.0113068	0.00709594	0.00471309	0.0047311	0.0066573	0.00965186	0.0115845	0.0116485	0.0102188	0.00722425	0.00279437	0.00346419	0.00657992	0.00877387	0.0144372	0.0229212	0.0322852	0.041842	0.0470571	0.0430636	0.0334854	0.0313652	0.0390987	0.0491189	0.0630433	0.0824571	0.102409	0.116885	0.122793	0.119511	0.107463	0.0880083	0.0670304	0.060266	0.0732341	0.0898537
	0.36	0.0149425	0.0143814	0.0127888	0.0124117	0.0134512	0.0136605	0.0116442	0.00757275	0.00503558	0.00924099	0.0131049	0.0132799	0.0100506	0.0057444	0.00328826	0.00323845	0.00562628	0.00925307	0.0116231	0.0119116	0.0105191	0.00757732	0.00353696	0.00355551	0.00590137	0.00783428	0.0143176	0.0237935	0.0337669	0.0434126	0.0486169	0.0449013	0.0358602	0.0338223	0.0413376	0.0514674	0.0653765	0.0845243	0.104198	0.118467	0.12425	0.120928	0.108905	0.0895696	0.0688161	0.0618321	0.0739814	0.0899668
	0.364	0.0131766	0.0112308	0.00839151	0.00881617	0.0115507	0.0125975	0.010663	0.00585654	0.00152107	0.00797938	0.0121572	0.0123136	0.00905818	0.00473203	0.00223489	0.00183196	0.00477967	0.00895272	0.0116716	0.0121667	0.0108476	0.00799466	0.00426714	0.00372584	0.0052104	0.00687247	0.014275	0.0247194	0.0353005	0.0450574	0.0502611	0.0468243	0.0382985	0.0363294	0.0436168	0.053823	0.067709	0.0865912	0.105976	0.12003	0.125689	0.122336	0.110349	0.0911389	0.070595	0.0633814	0.0747206	0.0900701
	0.368	0.0119559	0.00858082	0.0034729	0.00566139	0.0102828	0.0121071	0.0106825	0.00637962	0.00285044	0.00791497	0.0116412	0.0115795	0.00828633	0.00400103	0.00167138	0.000535699	0.00426024	0.00878568	0.0117376	0.0124097	0.0111887	0.0084427	0.00494162	0.00391245	0.00449535	0.00592634	0.0143488	0.0257149	0.0368892	0.0467735	0.0519846	0.0488241	0.0407896	0.0388771	0.0459291	0.056181	0.0700362	0.0886538	0.107741	0.121573	0.127108	0.123733	0.111795	0.0927138	0.0723652	0.0649127	0.0754506	0.0901632
	0.372	0.0121971	0.00853854	0.00311858	0.00537516	0.0100259	0.0121627	0.0115248	0.00850692	0.00621028	0.00884681	0.0114877	0.0110353	0.00767208	0.00340287	0.00153537	0.000720412	0.00420024	0.00877334	0.0118242	0.0126358	0.0115286	0.00889712	0.00554803	0.00408116	0.00375295	0.00507205	0.0145786	0.0267944	0.0385361	0.048557	0.0537817	0.0508917	0.0433226	0.0414559	0.0482666	0.0585367	0.0723537	0.090708	0.109491	0.123092	0.128506	0.125118	0.113241	0.0942925	0.0741252	0.066425	0.0761702	0.0902455
	0.376	0.0139948	0.0112691	0.00788117	0.00798158	0.0106116	0.012536	0.0127618	0.0110322	0.00930251	0.0102492	0.0115816	0.0106448	0.00717668	0.00278778	0.00158402	0.00186995	0.00460874	0.00891717	0.0119299	0.0128402	0.0118571	0.00934318	0.00609008	0.00422605	0.00300395	0.00445389	0.0150002	0.0279708	0.0402434	0.0504039	0.0556454	0.0530169	0.0458862	0.0440555	0.0506213	0.0608848	0.0746567	0.0927497	0.111222	0.124586	0.12988	0.12649	0.114684	0.0958728	0.0758732	0.067917	0.0768783	0.0903165
	0.38	0.0163858	0.0145418	0.0118154	0.0105371	0.0112646	0.0129036	0.014052	0.0134327	0.0119804	0.0116957	0.0118	0.0103939	0.00682412	0.00213669	0.00176311	0.00300806	0.00535929	0.00919696	0.0120479	0.0130187	0.0121673	0.00977505	0.00658267	0.00436731	0.00233768	0.00428658	0.0156418	0.0292549	0.0420126	0.0523093	0.0575681	0.0551892	0.0484689	0.0466655	0.0529848	0.0632201	0.0769409	0.094775	0.11293	0.126053	0.13123	0.127847	0.116123	0.0974526	0.0776077	0.0693878	0.0775737	0.0903756
	0.384	0.0182947	0.0168375	0.0139708	0.0115203	0.011083	0.0130014	0.015254	0.0155458	0.0141769	0.0129344	0.01204	0.0102952	0.0067142	0.00181155	0.0022649	0.00417377	0.00630163	0.00957487	0.0121674	0.0131678	0.0124568	0.0101945	0.00704958	0.00454883	0.00201397	0.00473131	0.0165211	0.0306547	0.0438439	0.0542673	0.0595411	0.0573971	0.0510588	0.0492752	0.0553483	0.0655372	0.0792016	0.0967797	0.114614	0.127489	0.132552	0.129187	0.117557	0.0990302	0.0793273	0.0708364	0.0782554	0.0904224
	0.388	0.019195	0.0176491	0.0140158	0.0102168	0.00950188	0.0128539	0.0164142	0.0173403	0.0158439	0.0138152	0.0122225	0.0103767	0.0069853	0.00250553	0.00323095	0.00539908	0.00732386	0.0100027	0.0122737	0.0132849	0.012726	0.0106093	0.00752132	0.00483186	0.00237826	0.00574779	0.0176437	0.0321752	0.0457366	0.0562717	0.0615549	0.0596287	0.0536438	0.0518734	0.0577031	0.0678305	0.0814344	0.0987599	0.116269	0.128893	0.133845	0.130509	0.118984	0.100603	0.0810304	0.0722616	0.0789223	0.0904563
	0.392	0.0193006	0.0174334	0.0125523	0.00658827	0.00683312	0.0129914	0.0176988	0.0188191	0.016929	0.0142244	0.0122784	0.0106569	0.00772747	0.00405203	0.0046186	0.00669368	0.00834834	0.0104287	0.0123499	0.013368	0.0129781	0.0110312	0.00803202	0.00528088	0.00336449	0.00718354	0.0190053	0.0338187	0.0476885	0.0583151	0.0635993	0.0618715	0.0562115	0.054449	0.06004	0.0700942	0.0836346	0.100711	0.117894	0.130262	0.135108	0.131811	0.120401	0.102171	0.0827156	0.0736627	0.0795734	0.0904769
	0.396	0.0194037	0.0175447	0.0118293	0.00336472	0.00616795	0.0142981	0.0192647	0.0199649	0.0173607	0.0140461	0.0121331	0.0111273	0.00892481	0.00603978	0.00632001	0.00804102	0.00931541	0.0108024	0.0123783	0.0134161	0.013218	0.0114738	0.00861505	0.00594489	0.00471889	0.00891261	0.0205931	0.0355841	0.0496962	0.0603894	0.0656632	0.0641128	0.0587495	0.0569906	0.0623501	0.0723227	0.0857978	0.10263	0.119483	0.131594	0.136338	0.13309	0.121808	0.10373	0.0843817	0.0750387	0.0802077	0.0904837
	0.4	0.0202756	0.0193447	0.0146466	0.00902511	0.0108163	0.0172003	0.0211256	0.0207242	0.0170551	0.0131473	0.0117127	0.0117599	0.0104884	0.0082831	0.00822642	0.00940123	0.010173	0.0110772	0.0123415	0.0134282	0.0134504	0.0119499	0.00929823	0.00684535	0.00631199	0.0108591	0.0223896	0.0374677	0.0517547	0.0624855	0.0677348	0.0663393	0.0612449	0.0594868	0.0646241	0.0745101	0.0879196	0.104513	0.121035	0.132886	0.137533	0.134347	0.123202	0.105279	0.0860272	0.0763885	0.0808244	0.0904762
	0.404	0.0220205	0.0228123	0.0203349	0.0171162	0.0176497	0.0212383	0.0231288	0.0210465	0.0159596	0.0113904	0.0109906	0.0125415	0.0123214	0.0106763	0.0102355	0.010718	0.0108721	0.0112116	0.0122239	0.0134036	0.0136793	0.0124693	0.0100997	0.00797752	0.00808947	0.0129783	0.0243741	0.0394628	0.0538575	0.0645936	0.0698018	0.0685373	0.0636852	0.0619262	0.066853	0.0766505	0.0899956	0.106355	0.122546	0.134135	0.138691	0.135579	0.124583	0.106816	0.087651	0.0777115	0.0814224	0.0904539
	0.408	0.0241043	0.0267814	0.0265947	0.0250026	0.0246413	0.025633	0.025078	0.020983	0.0141613	0.00866659	0.0100893	0.0135106	0.0143537	0.0131392	0.0122519	0.011927	0.0113667	0.0111697	0.012013	0.0133417	0.0139066	0.0130371	0.011026	0.00931993	0.0100225	0.0152412	0.0265246	0.0415602	0.0559967	0.0667032	0.0718514	0.0706934	0.0660574	0.0642974	0.0690275	0.0787382	0.0920215	0.108152	0.124013	0.13534	0.139811	0.136783	0.125947	0.108341	0.0892518	0.0790067	0.0820009	0.0904164
	0.412	0.0257925	0.0300694	0.0319396	0.0317596	0.0309095	0.0297979	0.0268961	0.0208119	0.0121133	0.00493895	0.00944235	0.0147688	0.0165451	0.0156044	0.0141895	0.0129643	0.0116147	0.0109227	0.0117	0.0132418	0.0141314	0.0136524	0.0120723	0.0108435	0.0120899	0.0176257	0.0288186	0.0437485	0.0581632	0.0688028	0.0738703	0.0727936	0.0683491	0.0665891	0.0711389	0.0807675	0.0939931	0.109902	0.125432	0.136497	0.14089	0.13796	0.127294	0.10985	0.0908285	0.0802733	0.082559	0.0903633
	0.416	0.0263837	0.0318957	0.0356294	0.0368985	0.0360193	0.0334449	0.0286878	0.0210732	0.0109851	0.000283788	0.00983884	0.0164468	0.0188742	0.0180155	0.0159759	0.0137751	0.0115821	0.0104491	0.0112823	0.0131034	0.0143499	0.0143086	0.0132242	0.0125167	0.0142724	0.0201125	0.0312335	0.0460141	0.0603462	0.0708803	0.0758449	0.0748241	0.0705475	0.0687903	0.0731783	0.0827327	0.0959062	0.1116	0.126801	0.137605	0.141927	0.139107	0.128623	0.111343	0.0923798	0.0815105	0.083096	0.0902941
	0.42	0.0253371	0.0319236	0.0374501	0.0402619	0.0397895	0.0364617	0.0306093	0.0223165	0.0122737	0.00512631	0.0118686	0.0186386	0.0213232	0.0203261	0.0175577	0.0143216	0.0112465	0.00973709	0.0107643	0.0129268	0.0145556	0.0149939	0.0144611	0.0143078	0.0165504	0.0226833	0.0337466	0.0483419	0.0625338	0.0729233	0.0777614	0.0767712	0.0726404	0.0708903	0.0751372	0.0846284	0.0977569	0.113243	0.128117	0.13866	0.14292	0.140223	0.129931	0.112818	0.0939048	0.0827177	0.083611	0.0902085
	0.424	0.0225324	0.0303243	0.037593	0.041902	0.0421185	0.0386999	0.0326073	0.0246134	0.0159057	0.0109692	0.0153321	0.0213485	0.0238666	0.0225022	0.0189057	0.0145922	0.0106039	0.00878615	0.0101598	0.0127128	0.0147398	0.0156928	0.0157581	0.016186	0.0189031	0.0253194	0.0363353	0.0507152	0.0647131	0.0749185	0.079606	0.0786214	0.0746158	0.0728786	0.0770073	0.0864493	0.0995414	0.114826	0.129376	0.139661	0.143867	0.141306	0.131217	0.114274	0.0954024	0.083894	0.0841033	0.0901059
	0.428	0.018676	0.0278559	0.0365289	0.0419451	0.0428522	0.0398264	0.0342566	0.0273805	0.020516	0.0168825	0.0196471	0.024484	0.0264659	0.0245236	0.0200196	0.0146092	0.00967557	0.00761001	0.00949418	0.0124635	0.0148926	0.0163875	0.017089	0.0181212	0.0213088	0.0280015	0.0389772	0.053116	0.06687	0.0768526	0.0813649	0.0803615	0.0764621	0.0747451	0.0787808	0.0881902	0.101256	0.116348	0.130576	0.140605	0.144765	0.142354	0.13248	0.115708	0.0968716	0.0850388	0.0845722	0.0899862
	0.432	0.0156626	0.0256866	0.0347875	0.0404929	0.0417744	0.0393584	0.0348631	0.0297147	0.0249486	0.0224863	0.024295	0.0278889	0.029072	0.0263859	0.0209306	0.0144366	0.00852098	0.00624067	0.00880502	0.012182	0.0150036	0.0170599	0.0184273	0.0200844	0.0237447	0.0307096	0.0416495	0.0555255	0.06899	0.078712	0.0830246	0.0819785	0.078168	0.0764802	0.08045	0.0898462	0.102897	0.117804	0.131712	0.141489	0.145614	0.143367	0.133717	0.11712	0.0983115	0.0861515	0.085017	0.0898488
	0.436	0.0155753	0.0246115	0.0326495	0.0375971	0.0387215	0.0368581	0.0337439	0.0308071	0.028481	0.027455	0.0288909	0.0313843	0.0316307	0.0280996	0.0216987	0.0141822	0.007259	0.00473689	0.00814156	0.0118714	0.0150632	0.0176925	0.0197479	0.0220477	0.0261874	0.0334229	0.0443297	0.0579243	0.0710576	0.080483	0.0845718	0.0834603	0.079723	0.078075	0.082008	0.0914129	0.104461	0.119191	0.132784	0.142312	0.146412	0.144342	0.134929	0.118508	0.099721	0.0872313	0.085437	0.0896935
	0.44	0.017661	0.0242298	0.0300053	0.033344	0.0337628	0.0321596	0.0304926	0.030191	0.0307488	0.0315712	0.0331624	0.0348005	0.0340883	0.0296859	0.0224022	0.0139879	0.00610626	0.00321312	0.00755889	0.0115341	0.0150633	0.0182702	0.0210277	0.0239849	0.0286134	0.0361201	0.0469952	0.0602925	0.0730572	0.082152	0.0859937	0.0847951	0.081117	0.079521	0.0834481	0.0928859	0.105945	0.120506	0.133787	0.143071	0.147157	0.145279	0.136113	0.119872	0.101099	0.0882777	0.0858317	0.0895198
	0.444	0.0194458	0.023435	0.0266338	0.0280533	0.0273727	0.025518	0.0251301	0.0278629	0.0317247	0.0347555	0.0369322	0.0379921	0.0363925	0.0311668	0.0231199	0.0139998	0.00540779	0.00198575	0.00710503	0.0111705	0.0149981	0.0187807	0.022246	0.0258713	0.0309992	0.0387797	0.0496239	0.0626099	0.0749731	0.0837057	0.087278	0.0859719	0.0823408	0.0808103	0.0847642	0.0942613	0.107347	0.121747	0.134719	0.143763	0.147847	0.146177	0.137269	0.121209	0.102446	0.0892902	0.0862005	0.0893276
	0.448	0.0196519	0.0215739	0.0226535	0.022466	0.0205539	0.0176516	0.0181417	0.024349	0.031696	0.0370641	0.040102	0.0408411	0.0384899	0.0325526	0.0239069	0.0143187	0.00549469	0.00192387	0.00680191	0.0107775	0.0148647	0.0192153	0.0233853	0.0276842	0.0333221	0.0413803	0.0521937	0.0648567	0.0767894	0.0851314	0.0884135	0.0869807	0.0833859	0.0819358	0.0859509	0.0955355	0.108662	0.122911	0.135578	0.144387	0.148481	0.147033	0.138394	0.122519	0.10376	0.0902683	0.0865427	0.0891164
	0.452	0.0182372	0.0187352	0.0185712	0.0176548	0.0148929	0.00984358	0.0105532	0.0207505	0.0311819	0.0386519	0.0426317	0.0432517	0.0403209	0.0338312	0.0247758	0.0149562	0.0063286	0.00298216	0.00662957	0.0103487	0.0146641	0.0195694	0.0244312	0.029403	0.0355603	0.0439011	0.0546835	0.0670132	0.0784909	0.0864169	0.0893895	0.0878122	0.0842446	0.0828913	0.0870032	0.0967054	0.10989	0.123995	0.13636	0.144941	0.149057	0.147847	0.139488	0.1238	0.10504	0.0912114	0.086858	0.088886
	0.456	0.0155883	0.0151959	0.0147376	0.0143802	0.0121754	0.00562771	0.00544246	0.0186014	0.0307559	0.0397093	0.0445158	0.0451427	0.0418164	0.0349621	0.0256893	0.0158292	0.00754661	0.00421508	0.00652606	0.00987494	0.0144014	0.0198421	0.0253724	0.0310097	0.0376936	0.0463217	0.0570725	0.0690606	0.0800627	0.0875508	0.0901965	0.0884582	0.0849102	0.0836711	0.0879169	0.0977681	0.111028	0.124996	0.137064	0.145422	0.149574	0.148618	0.140551	0.125052	0.106286	0.0921191	0.0871458	0.0886362
	0.46	0.0120887	0.0109592	0.0108829	0.0123561	0.0124589	0.00909909	0.00886404	0.018909	0.0307952	0.0403934	0.0457595	0.0464423	0.0428995	0.0358814	0.0265712	0.0167976	0.00880913	0.005278	0.00640497	0.00934732	0.014087	0.0200363	0.0262003	0.0324888	0.0397032	0.0486231	0.0593413	0.0709808	0.0814908	0.0885228	0.0908261	0.0889117	0.0853768	0.0842706	0.0886885	0.0987213	0.112073	0.125913	0.137687	0.14583	0.150031	0.149344	0.141579	0.126273	0.107498	0.0929909	0.0874057	0.0883667
	0.464	0.00844364	0.00605936	0.00667396	0.0109326	0.0138278	0.0137184	0.014341	0.0209902	0.0313053	0.0407786	0.046363	0.047087	0.0434938	0.0365147	0.0273286	0.0177145	0.0099035	0.00604514	0.00617844	0.00876127	0.0137364	0.0201577	0.0269095	0.0338272	0.0415729	0.0507875	0.0614717	0.0727568	0.0827623	0.0893237	0.0912712	0.0891668	0.0856398	0.084686	0.089315	0.0995631	0.113025	0.126743	0.138227	0.146161	0.150426	0.150025	0.142574	0.127463	0.108674	0.0938266	0.0876373	0.0880772
	0.468	0.00645242	0.00237298	0.00383923	0.0104657	0.0151368	0.0169843	0.0184057	0.0233121	0.0319757	0.0408496	0.046314	0.0470257	0.0435355	0.0367945	0.0278778	0.0184643	0.0107168	0.00645773	0.00577444	0.00812222	0.0133702	0.0202143	0.0274967	0.035015	0.0432884	0.052799	0.0634467	0.0743731	0.0838654	0.0899455	0.0915261	0.0892189	0.0856955	0.0849143	0.0897944	0.100292	0.113881	0.127484	0.138681	0.146414	0.150759	0.15066	0.143534	0.128621	0.109814	0.0946256	0.0878402	0.0877676
	0.472	0.00741993	0.00580402	0.00668545	0.0116209	0.0161083	0.018489	0.020403	0.0247855	0.0324154	0.0405319	0.0455902	0.0462261	0.0429857	0.0366772	0.028164	0.0189825	0.0112115	0.00650217	0.00514559	0.00745256	0.0130135	0.0202149	0.0279605	0.0360447	0.0448383	0.0546434	0.0652513	0.0758156	0.0847899	0.0903818	0.0915863	0.0890647	0.0855412	0.0849536	0.0901253	0.100908	0.114642	0.128136	0.139048	0.146588	0.151027	0.151248	0.144457	0.129746	0.110917	0.0953879	0.088014	0.0874377
	0.476	0.00928128	0.00983803	0.0108403	0.013582	0.0163903	0.018065	0.0202136	0.025003	0.0323648	0.0397396	0.0441677	0.0446801	0.0418389	0.036152	0.0281717	0.0192604	0.0114147	0.0062132	0.00427248	0.00679895	0.012693	0.020168	0.0283013	0.0369118	0.0462134	0.0563088	0.066872	0.0770719	0.085527	0.0906277	0.0914492	0.0887022	0.0851757	0.084803	0.0903069	0.101409	0.115305	0.128696	0.139327	0.14668	0.151231	0.151788	0.145344	0.130837	0.111984	0.0961129	0.0881586	0.0870873
	0.48	0.0107117	0.01274	0.0139234	0.0149344	0.0154344	0.015599	0.0180696	0.0241157	0.0317765	0.03841	0.0420306	0.0424083	0.0401252	0.0352422	0.0279229	0.0193389	0.0114117	0.00568773	0.00316462	0.00623774	0.0124337	0.0200803	0.0285204	0.0376143	0.0474078	0.0577854	0.0682975	0.0781316	0.0860698	0.0906801	0.0911134	0.088131	0.0845985	0.0844622	0.0903395	0.101796	0.115871	0.129162	0.139514	0.146691	0.151369	0.15228	0.146193	0.131894	0.113013	0.0968006	0.0882735	0.0867163
	0.484	0.0119268	0.0146856	0.0157031	0.0150911	0.0130058	0.0111347	0.0146592	0.0226995	0.0307745	0.0365149	0.0391779	0.0394593	0.0379059	0.0339975	0.0274663	0.0192914	0.0113313	0.00510904	0.001867	0.00586928	0.0122541	0.0199558	0.02862	0.0381528	0.0484178	0.0590658	0.0695185	0.0789862	0.0864132	0.0905375	0.0905797	0.087352	0.0838106	0.0839323	0.090224	0.10207	0.116339	0.129535	0.13961	0.146618	0.15144	0.152723	0.147005	0.132915	0.114005	0.0974508	0.0883586	0.0863245
	0.488	0.0134307	0.0162292	0.0167661	0.0146691	0.0099526	0.00499641	0.0115065	0.0215507	0.029542	0.0340517	0.0356299	0.0359094	0.0352662	0.0324817	0.0268591	0.0191996	0.011318	0.00476062	0.000613339	0.00578674	0.0121609	0.0197944	0.0286032	0.0385306	0.0492427	0.060145	0.0705278	0.0796293	0.0865542	0.0902003	0.08985	0.0863676	0.0828141	0.0832153	0.0899621	0.102231	0.116709	0.129813	0.139611	0.14646	0.151444	0.153117	0.147777	0.133901	0.114959	0.0980632	0.0884136	0.0859118
	0.492	0.0153848	0.0179141	0.0180612	0.0152173	0.00929315	0.00220341	0.0111779	0.0213015	0.0282047	0.0310348	0.0314332	0.0318623	0.0323068	0.0307602	0.0261507	0.0191267	0.0114856	0.00492777	0.00139446	0.00602281	0.0121462	0.0195922	0.0284732	0.0387531	0.0498843	0.0610202	0.0713206	0.0800567	0.0864916	0.0896707	0.0889283	0.0851818	0.0816122	0.0823139	0.0895563	0.102282	0.116983	0.129995	0.139518	0.146216	0.151381	0.15346	0.148511	0.134851	0.115875	0.0986377	0.0884385	0.0854781
	0.496	0.0175629	0.0199104	0.0201177	0.0176982	0.0130739	0.00968127	0.0143645	0.022022	0.0267812	0.0275028	0.0266688	0.0274519	0.0291396	0.0288916	0.0253696	0.0190971	0.0118728	0.00565896	0.00294057	0.00652285	0.0121867	0.0193413	0.0282345	0.038828	0.0503468	0.061691	0.071894	0.0802663	0.0862264	0.0889529	0.0878201	0.0837997	0.0802092	0.081232	0.0890098	0.102224	0.117159	0.13008	0.139328	0.145885	0.151249	0.153754	0.149205	0.135764	0.116752	0.0991743	0.088433	0.0850234
	0.5	0.0194033	0.0217616	0.0224724	0.0212781	0.0185937	0.0166968	0.0189005	0.0232805	0.0252392	0.0235529	0.0214627	0.0228502	0.0258863	0.026926	0.0245222	0.0190906	0.0124303	0.00674188	0.00446846	0.00717598	0.0122468	0.019031	0.0278921	0.0387651	0.0506364	0.062159	0.0722475	0.0802581	0.0857616	0.0880528	0.0865328	0.0822283	0.0786107	0.0799744	0.0883268	0.102059	0.117241	0.13007	0.139042	0.145467	0.15105	0.153997	0.149858	0.136641	0.11759	0.0996729	0.0883972	0.0845477
	0.504	0.0201199	0.0225478	0.0240599	0.0245083	0.023732	0.0227229	0.0232684	0.0246049	0.0236216	0.0194025	0.0159947	0.0182784	0.0226778	0.0249079	0.0235992	0.0190538	0.0130476	0.00792029	0.00587162	0.0078635	0.0122835	0.0186491	0.0274527	0.0385759	0.0507613	0.062428	0.0723823	0.0800342	0.085102	0.0869781	0.0850751	0.0804756	0.0768233	0.0785468	0.0875119	0.101792	0.117228	0.129962	0.138658	0.14496	0.150781	0.15419	0.150472	0.13748	0.11839	0.100133	0.0883308	0.0840509
	0.508	0.0189697	0.0213608	0.0239836	0.026483	0.0277047	0.0275317	0.026954	0.0257947	0.0221474	0.0154782	0.0105027	0.0140225	0.0196494	0.0228811	0.0225873	0.0189204	0.0135978	0.00900365	0.00707867	0.00848498	0.0122522	0.0181836	0.0269247	0.0382738	0.0507312	0.0625032	0.0723018	0.0795987	0.0842545	0.0857383	0.0834577	0.0785515	0.0748544	0.0769558	0.0865707	0.101424	0.117122	0.129758	0.138176	0.144365	0.150444	0.154332	0.151045	0.138281	0.119151	0.100556	0.088234	0.083533
	0.512	0.0155131	0.0177387	0.0220422	0.0270759	0.0304021	0.0311476	0.0299101	0.0269107	0.0211832	0.0125057	0.00528397	0.0104538	0.0169263	0.0208912	0.0214811	0.0186315	0.0139712	0.00986862	0.00803632	0.0089643	0.0121107	0.0176247	0.0263188	0.0378733	0.050557	0.0623915	0.072011	0.0789574	0.0832277	0.0843445	0.0816924	0.0764667	0.0727128	0.0752089	0.0855094	0.100961	0.116925	0.129458	0.137594	0.143681	0.150039	0.154424	0.151578	0.139045	0.119873	0.100941	0.0881066	0.082994
	0.516	0.00977144	0.0120473	0.0190892	0.0268377	0.0320577	0.0337134	0.0322331	0.0280821	0.0210285	0.0113184	0.00105111	0.00801257	0.0145993	0.0189848	0.020289	0.0181499	0.0140925	0.0104434	0.00871026	0.00924815	0.0118237	0.0169668	0.0256487	0.03739	0.0502506	0.0621012	0.0715164	0.078118	0.0820317	0.082809	0.0797928	0.0742335	0.0704079	0.0733142	0.0843349	0.100407	0.116639	0.129062	0.136914	0.142908	0.149565	0.154466	0.15207	0.139771	0.120556	0.101288	0.0879488	0.0824341
	0.52	0.00276639	0.00695082	0.0172158	0.0266382	0.0329757	0.035353	0.033978	0.0293183	0.0216541	0.0119556	0.00354005	0.00694454	0.012697	0.0172063	0.0190351	0.0174646	0.0139244	0.0106974	0.00908668	0.00930349	0.0113646	0.0162107	0.0249311	0.0368401	0.0498243	0.0616414	0.0708259	0.0770894	0.0806781	0.0811457	0.0777735	0.0718653	0.0679501	0.0712809	0.0830549	0.0997653	0.116267	0.128572	0.136134	0.142045	0.149023	0.154458	0.152521	0.140459	0.121201	0.101597	0.0877607	0.0818532
	0.524	0.00691017	0.00981051	0.0183024	0.0269846	0.0332999	0.0361015	0.0351055	0.0304667	0.0226899	0.0134057	0.00633893	0.00682369	0.0111764	0.0155941	0.0177549	0.01659	0.0134651	0.0106338	0.00917286	0.00911539	0.0107166	0.0153651	0.0241857	0.0362399	0.0492904	0.061022	0.0699485	0.075882	0.0791798	0.0793695	0.0756505	0.069377	0.0653505	0.0691187	0.0816773	0.0990423	0.115811	0.127987	0.135256	0.141093	0.148413	0.1544	0.152931	0.141109	0.121806	0.101869	0.0875424	0.0812514
	0.528	0.014578	0.0162873	0.0211877	0.0274781	0.0329115	0.035921	0.0355389	0.0313178	0.0236816	0.0146887	0.00800741	0.00684112	0.00994575	0.0141779	0.0164895	0.0155598	0.0127409	0.0102846	0.00899645	0.00868518	0.00987372	0.014449	0.0234354	0.0356054	0.0486611	0.0602534	0.0688942	0.0745072	0.0775505	0.0774962	0.0734406	0.0667841	0.0626211	0.0668381	0.0802112	0.0982429	0.115273	0.127309	0.134278	0.140052	0.147736	0.154292	0.153301	0.141721	0.122374	0.102104	0.0872939	0.0806289
	0.532	0.0200913	0.0208286	0.0231312	0.0270962	0.0315242	0.034774	0.0352568	0.0317422	0.0243309	0.01534	0.0085012	0.00646672	0.00891858	0.0129796	0.0152792	0.0144195	0.0117984	0.00970324	0.00860371	0.00802916	0.00884052	0.0134933	0.0227051	0.0349515	0.0479483	0.0593461	0.0676734	0.072977	0.0758048	0.0755422	0.0711617	0.0641036	0.0597744	0.0644504	0.0786658	0.0973729	0.114657	0.126539	0.133201	0.138923	0.146993	0.154136	0.153631	0.142296	0.122902	0.102302	0.0870156	0.0799858
	0.536	0.0221592	0.0217058	0.0223654	0.0249737	0.0289106	0.0327103	0.0343598	0.0317658	0.0245829	0.0153151	0.00793658	0.00553204	0.00806477	0.0120123	0.0141584	0.0132188	0.0106942	0.00895865	0.0080572	0.00717829	0.0076332	0.012543	0.0220205	0.0342917	0.0471629	0.0583107	0.0662971	0.0713043	0.0739577	0.0735245	0.0688323	0.0613533	0.0568233	0.0619673	0.0770509	0.0964381	0.113965	0.125679	0.132026	0.137705	0.146185	0.153932	0.15392	0.142832	0.123393	0.102463	0.0867076	0.0793222
	0.54	0.0205563	0.018698	0.0185431	0.0209239	0.0251028	0.0299334	0.0330837	0.0315618	0.0245971	0.0148743	0.00661104	0.004121	0.00743251	0.0112807	0.0131524	0.0120046	0.00948606	0.00812689	0.00743318	0.00618064	0.00628204	0.011658	0.0214065	0.0336374	0.0463148	0.0571578	0.0647763	0.0695019	0.0720245	0.07146	0.0664715	0.0585521	0.0537813	0.0594013	0.0753769	0.0954448	0.113201	0.12473	0.130754	0.1364	0.145312	0.153681	0.154169	0.143331	0.123846	0.102587	0.0863702	0.0786384
	0.544	0.0164274	0.0129103	0.0125555	0.0155034	0.0204657	0.02684	0.0317732	0.0313862	0.024656	0.0144905	0.00516314	0.00265239	0.00712233	0.0107784	0.0122764	0.0108166	0.00822277	0.00728338	0.00681878	0.00511115	0.00484126	0.0109118	0.0208846	0.0329973	0.0454131	0.0558973	0.0631222	0.0675831	0.0700204	0.0693657	0.0640985	0.0557198	0.0506624	0.0567654	0.0736545	0.0943992	0.112369	0.123694	0.129385	0.135009	0.144376	0.153383	0.154379	0.143793	0.124261	0.102676	0.0860037	0.0779346
	0.548	0.0122654	0.0066689	0.00615138	0.00973329	0.0157003	0.0240529	0.03083	0.0314903	0.0250366	0.0146751	0.00485491	0.00250528	0.00721099	0.0104866	0.0115375	0.00968543	0.00693669	0.0064956	0.00630737	0.00410041	0.003428	0.0103831	0.0204703	0.0323775	0.0444653	0.0545387	0.0613456	0.0655607	0.0679603	0.0672579	0.0617327	0.0528771	0.0474808	0.0540733	0.0718948	0.0933077	0.111472	0.122573	0.127921	0.133531	0.143378	0.153039	0.15455	0.144217	0.124639	0.10273	0.0856084	0.0772109
	0.552	0.0105362	0.00370585	0.00136264	0.00471363	0.0120457	0.0224213	0.0306379	0.0320423	0.0258815	0.0156818	0.00641453	0.00418512	0.00767444	0.0103764	0.010938	0.00863512	0.00563837	0.00581903	0.00598834	0.00339517	0.00238465	0.0101387	0.0201716	0.0317811	0.0434782	0.0530912	0.0594569	0.0634474	0.0658587	0.0651526	0.0593933	0.0500457	0.0442508	0.0513393	0.0701094	0.0921769	0.110513	0.121369	0.126361	0.13197	0.142319	0.152651	0.154682	0.144605	0.124981	0.102748	0.0851846	0.0764676
	0.556	0.0105282	0.0038514	0.000680299	0.00325957	0.0115987	0.0227869	0.0314555	0.0330774	0.0271307	0.0173356	0.00886844	0.00631498	0.0083905	0.0104139	0.010481	0.00769219	0.00431598	0.00529958	0.00592878	0.00334492	0.00247323	0.0102105	0.0199865	0.0312082	0.0424571	0.051563	0.0574663	0.0612553	0.0637293	0.0630646	0.057099	0.0472481	0.0409871	0.0485784	0.0683099	0.0910134	0.109496	0.120084	0.124709	0.130325	0.141201	0.152218	0.154776	0.144956	0.125286	0.102732	0.0847329	0.075705
	0.56	0.011033	0.00364994	0.00321214	0.00778108	0.0152638	0.0254146	0.0333006	0.034482	0.0285476	0.0191879	0.0113172	0.00831232	0.0092069	0.0105685	0.0101768	0.00690208	0.00294031	0.00498399	0.0061547	0.00404369	0.00366303	0.010581	0.0199039	0.0306565	0.0414067	0.049962	0.0553831	0.0589961	0.0615849	0.0610075	0.0548675	0.0445078	0.0377046	0.0458064	0.0665081	0.0898237	0.108426	0.118721	0.122965	0.128599	0.140026	0.151744	0.154833	0.145272	0.125555	0.102682	0.0842536	0.0749234
	0.564	0.0142224	0.00887126	0.00960971	0.0145407	0.0214312	0.0297637	0.0359064	0.0360118	0.0298049	0.0207638	0.0132929	0.0099387	0.00999624	0.0108201	0.0100476	0.00634959	0.00147503	0.0049303	0.00664968	0.00521515	0.00523683	0.0111893	0.0199044	0.0301216	0.0403305	0.0482953	0.053216	0.0566806	0.0594374	0.0589937	0.0527156	0.0418493	0.0344182	0.04304	0.0647163	0.0886144	0.107305	0.117282	0.12113	0.126793	0.138796	0.151227	0.154852	0.145552	0.125789	0.102598	0.0837471	0.0741232
	0.568	0.020562	0.0174756	0.0182024	0.0225424	0.0285822	0.0349154	0.0387916	0.0373412	0.0305748	0.0216887	0.0145266	0.0110568	0.0106746	0.0111622	0.0101277	0.00616409	0.000178031	0.00520063	0.00737335	0.0065992	0.00688721	0.0119522	0.0199626	0.0295978	0.0392319	0.0465694	0.0509733	0.0543189	0.0572974	0.0570336	0.0506586	0.0392978	0.0311433	0.0402971	0.0629464	0.0873918	0.106139	0.11577	0.119207	0.124909	0.137511	0.150671	0.154836	0.145797	0.125988	0.102482	0.083214	0.0733046
	0.572	0.026801	0.025611	0.026759	0.0306295	0.0356608	0.039969	0.0414005	0.0381382	0.0306007	0.0217233	0.014864	0.0115902	0.011201	0.0116016	0.0104561	0.006473	0.0018733	0.00583097	0.0082809	0.00805501	0.00850006	0.012785	0.0200501	0.0290788	0.0381136	0.0447907	0.0486624	0.0519206	0.0551746	0.0551362	0.0487096	0.0368792	0.0278955	0.037597	0.0612105	0.0861622	0.10493	0.114187	0.117197	0.122948	0.136175	0.150075	0.154784	0.146008	0.126154	0.102333	0.0826548	0.072468
	0.576	0.0296333	0.0305791	0.0333098	0.0375794	0.041807	0.0441858	0.0432423	0.0381495	0.0297513	0.0207719	0.0142402	0.0115159	0.0115725	0.0121529	0.0110635	0.00731688	0.00376944	0.00680791	0.00933073	0.00950508	0.0100137	0.0136129	0.0201385	0.0285585	0.0369787	0.042965	0.0462902	0.0494945	0.0530773	0.0533084	0.0468796	0.0346197	0.0246917	0.0349609	0.0595204	0.0849317	0.103684	0.112537	0.115103	0.120913	0.13479	0.149443	0.154697	0.146184	0.126285	0.102153	0.0820702	0.0716138
	0.58	0.0271738	0.0310951	0.0369348	0.0426318	0.0463981	0.0470467	0.0439948	0.0372732	0.0280609	0.0188913	0.0126698	0.010867	0.0118209	0.0128325	0.0119575	0.00862665	0.00580613	0.0080763	0.0104832	0.0108985	0.0113848	0.0143745	0.0202012	0.0280317	0.0358302	0.041098	0.0438629	0.0470489	0.051013	0.0515553	0.0451771	0.032545	0.0215503	0.0324122	0.0578878	0.0837063	0.102403	0.110823	0.112926	0.118806	0.133358	0.148774	0.154576	0.146328	0.126384	0.101942	0.0814605	0.0707425
	0.584	0.0195497	0.0281205	0.0381921	0.0456932	0.049113	0.0482792	0.0435512	0.0355935	0.0257511	0.0163092	0.0102407	0.00975115	0.0120134	0.0136527	0.0131174	0.0102811	0.00794856	0.00956051	0.0116973	0.0121958	0.0125787	0.0150219	0.0202161	0.0274948	0.0346718	0.0391957	0.0413867	0.0445916	0.048988	0.0498798	0.0436074	0.0306797	0.0184928	0.0299774	0.0563237	0.0824914	0.101093	0.109049	0.110669	0.11663	0.131882	0.14807	0.154423	0.146439	0.126451	0.101701	0.0808266	0.0698544
	0.588	0.0106058	0.0254569	0.0387398	0.0471095	0.0498824	0.0478357	0.0420003	0.033354	0.0232155	0.013468	0.00711244	0.0084027	0.0122537	0.0146195	0.0144968	0.0121574	0.0101476	0.0111791	0.0129293	0.0133633	0.0135672	0.0155192	0.0201662	0.0269464	0.033508	0.0372643	0.038867	0.0421304	0.0470079	0.0482832	0.0421727	0.0290453	0.0155473	0.0276864	0.0548389	0.0812925	0.099756	0.107216	0.108334	0.114386	0.130363	0.147334	0.154237	0.146518	0.126486	0.101431	0.0801691	0.06895
	0.592	0.0143022	0.0275784	0.0399356	0.0471784	0.0487585	0.0458233	0.0395419	0.0308565	0.0209268	0.0110847	0.00353874	0.00728686	0.0126717	0.0157301	0.016032	0.0141457	0.012344	0.0128517	0.014133	0.0143712	0.0143272	0.0158405	0.0200403	0.0263871	0.0323444	0.0353107	0.0363094	0.0396732	0.0450776	0.0467651	0.0408718	0.0276588	0.0127547	0.0255732	0.0534432	0.0801145	0.0983974	0.105329	0.105923	0.112079	0.128806	0.146567	0.154019	0.146566	0.126491	0.101132	0.0794887	0.0680299
	0.596	0.0259727	0.0335291	0.0414758	0.0458017	0.0458106	0.0424204	0.0363721	0.0283083	0.0192279	0.0100208	0.00117099	0.00711736	0.0133909	0.0169702	0.0176496	0.0161483	0.0144734	0.0145027	0.0152625	0.0151933	0.0148408	0.0159692	0.0198335	0.0258206	0.0311876	0.0333425	0.0337193	0.0372279	0.0432013	0.0453235	0.0397005	0.02653	0.0101841	0.0236759	0.0521455	0.078962	0.0970208	0.103392	0.10344	0.109709	0.127212	0.14577	0.153772	0.146584	0.126466	0.100806	0.078786	0.0670944
	0.6	0.0356817	0.0388967	0.0417773	0.0425765	0.0411283	0.037834	0.0326073	0.0257016	0.0180895	0.0105203	0.00452805	0.00830724	0.0144786	0.0183098	0.0192717	0.0180771	0.0164722	0.0160643	0.0162755	0.0158083	0.0150952	0.0158964	0.0195471	0.0252529	0.0300458	0.0313691	0.0311023	0.0348033	0.0413831	0.0439549	0.0386511	0.02566	0.00796621	0.0220359	0.0509535	0.0778392	0.09563	0.101409	0.100886	0.107282	0.125585	0.144945	0.153494	0.146572	0.126412	0.100452	0.0780619	0.0661441
	0.604	0.0410931	0.0409039	0.0394435	0.037211	0.0349354	0.0323341	0.0283037	0.02283	0.0170908	0.0117956	0.00808057	0.010484	0.0159097	0.0196982	0.0208197	0.0198536	0.0182816	0.0174793	0.0171362	0.0162005	0.0150827	0.0156206	0.0191883	0.0246924	0.0289287	0.0294012	0.0284642	0.0324092	0.0396269	0.0426549	0.0377136	0.02504	0.00635662	0.0206949	0.0498739	0.0767502	0.094229	0.0993824	0.0982657	0.104799	0.123928	0.144094	0.153189	0.146531	0.12633	0.100073	0.0773172	0.0651797
	0.608	0.0420408	0.0389855	0.0341734	0.0299108	0.0277275	0.0263352	0.0235646	0.0194439	0.0156952	0.0129414	0.0112028	0.0130611	0.0175712	0.0210633	0.0222165	0.0214098	0.0198525	0.0187039	0.0178184	0.0163616	0.0148009	0.0151467	0.01877	0.0241496	0.0278477	0.0274523	0.0258113	0.0300566	0.0379364	0.0414184	0.0368753	0.0246511	0.00573831	0.0196902	0.0489116	0.0756981	0.0928216	0.0973177	0.0955809	0.102264	0.122243	0.143218	0.152856	0.146462	0.12622	0.0996689	0.0765527	0.0642015
	0.612	0.0396808	0.0342037	0.0268481	0.0214638	0.0203062	0.0204379	0.0186513	0.0154279	0.0135521	0.0135151	0.0137735	0.0156355	0.0192965	0.0223149	0.0233893	0.0226898	0.0211478	0.0197089	0.0183079	0.0162917	0.0142522	0.0144862	0.0183103	0.0236369	0.0268157	0.0255387	0.0231503	0.0277586	0.0363155	0.0402393	0.0361222	0.0244657	0.00627063	0.0190473	0.0480702	0.0746863	0.0914118	0.0952189	0.0928349	0.0996804	0.120536	0.14232	0.152497	0.146365	0.126084	0.0992406	0.0757691	0.0632103
	0.616	0.035814	0.0285216	0.0191642	0.0129689	0.0136366	0.0153464	0.0140319	0.0108938	0.0106503	0.0135238	0.0158009	0.0179667	0.0209037	0.0233529	0.0242733	0.023652	0.0221449	0.0204812	0.0186038	0.016001	0.0134439	0.0136571	0.0178318	0.0231679	0.0258474	0.0236809	0.0204886	0.0255306	0.0347681	0.0391116	0.035439	0.0244504	0.00760516	0.0187731	0.0473514	0.0737172	0.0900034	0.0930904	0.0900309	0.0970524	0.118808	0.141401	0.152112	0.146243	0.125922	0.0987892	0.0749675	0.0622067
	0.62	0.0320423	0.0239194	0.0132574	0.0053967	0.00865004	0.0116617	0.0103883	0.00623591	0.00745002	0.0133227	0.0173871	0.0199119	0.022223	0.024079	0.0248155	0.0242692	0.0228359	0.0210231	0.0187191	0.0155109	0.0123882	0.012685	0.0173616	0.0227565	0.0249586	0.0219042	0.0178346	0.0233913	0.0332982	0.038029	0.03481	0.0245685	0.00931278	0.0188517	0.0467554	0.072793	0.0886002	0.090937	0.0871722	0.0943836	0.117063	0.140463	0.151703	0.146095	0.125736	0.0983158	0.0741487	0.0611912
	0.624	0.0291035	0.0214121	0.0111572	0.0014176	0.0062517	0.00964479	0.00853715	0.00299258	0.00545888	0.013452	0.018672	0.0213844	0.0231117	0.0244075	0.0249776	0.0245294	0.0232266	0.0213517	0.018681	0.0148565	0.011102	0.0116052	0.0169298	0.022417	0.0241663	0.0202399	0.0151976	0.021363	0.0319097	0.0369851	0.0342193	0.0247831	0.0111472	0.0192468	0.0462806	0.0719158	0.087206	0.0887636	0.0842622	0.0916781	0.115306	0.139508	0.151271	0.145922	0.125526	0.0978212	0.0733136	0.0601645
	0.628	0.0267604	0.0204554	0.012213	0.00578182	0.00656432	0.00908831	0.00873872	0.00517584	0.00686363	0.0143183	0.0197619	0.0223265	0.0234617	0.0242752	0.0247393	0.0244344	0.0233354	0.0214958	0.0185296	0.0140891	0.00960782	0.010468	0.016569	0.022163	0.0234877	0.0187258	0.0125885	0.0194728	0.0306062	0.0359737	0.0336519	0.0250594	0.0129907	0.0199082	0.0459238	0.0710868	0.0858246	0.0865754	0.0813045	0.0889402	0.113539	0.138538	0.150817	0.145726	0.125294	0.0973065	0.0724632	0.0591274
	0.632	0.0242577	0.0195947	0.0134735	0.00870656	0.00784486	0.00941589	0.0101271	0.0089851	0.0102755	0.0159037	0.0206776	0.0226938	0.0232036	0.0236493	0.0240992	0.023998	0.0231899	0.0214937	0.0183157	0.0132789	0.00793748	0.00934679	0.0163125	0.0220067	0.0229395	0.0174063	0.0100212	0.0177529	0.0293909	0.0349891	0.0330933	0.0253659	0.014786	0.0207807	0.0456804	0.0703074	0.0844599	0.0843778	0.0783025	0.0861745	0.111767	0.137555	0.150341	0.145507	0.125039	0.0967727	0.0715984	0.0580805
	0.636	0.021003	0.0177033	0.0131861	0.00955352	0.00853164	0.00996344	0.0117866	0.0124733	0.0139018	0.0178444	0.0213512	0.0224504	0.0223081	0.0225313	0.0230745	0.0232436	0.0228246	0.0213887	0.0180974	0.0125183	0.00614266	0.00835173	0.0161924	0.0219588	0.0225363	0.0163299	0.00751607	0.01624	0.0282661	0.0340255	0.0325305	0.0256755	0.0165034	0.0218111	0.0455447	0.0695782	0.0831157	0.0821767	0.0752602	0.0833857	0.109993	0.13656	0.149846	0.145266	0.124764	0.0962209	0.0707204	0.0570245
	0.64	0.0170678	0.0146447	0.0110272	0.00815786	0.00796078	0.0102966	0.0133297	0.0154275	0.0171416	0.0197246	0.0216697	0.0215759	0.020788	0.0209589	0.0216994	0.0222014	0.0222777	0.0212255	0.0179348	0.0119207	0.00433729	0.00764022	0.0162366	0.0220273	0.0222898	0.0155439	0.00511346	0.0149738	0.0272331	0.0330776	0.0319515	0.0259655	0.0181271	0.0229528	0.0455099	0.0689	0.0817957	0.0799779	0.0721814	0.0805788	0.108222	0.135555	0.149332	0.145004	0.124469	0.0956523	0.0698301	0.0559603
	0.644	0.013189	0.0113014	0.00782299	0.0048589	0.00633133	0.0104514	0.0147202	0.0178696	0.0198101	0.0212542	0.0215365	0.0200798	0.0186997	0.0190053	0.0200209	0.0209059	0.0215888	0.021046	0.0178838	0.0116084	0.00289313	0.00739741	0.0164664	0.0222179	0.0222068	0.0150847	0.00294769	0.0139919	0.0262914	0.0321405	0.0313458	0.0262171	0.0196485	0.0241669	0.0455686	0.0682729	0.0805038	0.0777881	0.0690702	0.0777594	0.106457	0.134543	0.1488	0.144722	0.124155	0.0950677	0.0689286	0.0548885
	0.648	0.0101704	0.00901688	0.00566768	0.000707233	0.00519882	0.0109134	0.0160791	0.0198893	0.021893	0.022309	0.0209243	0.0180179	0.0161431	0.0167748	0.018094	0.0193938	0.0207981	0.0208863	0.0179882	0.0116851	0.00287206	0.00775385	0.0168939	0.0225328	0.0222888	0.014968	0.0017982	0.013322	0.0254392	0.0312093	0.0307044	0.0264159	0.0210635	0.0254225	0.0457129	0.0676971	0.0792439	0.0756138	0.0659308	0.0749331	0.104703	0.133525	0.148251	0.144421	0.123824	0.0944684	0.0680169	0.0538099
	0.652	0.0081243	0.00826218	0.00644569	0.00414238	0.00669239	0.0121357	0.0175208	0.0215867	0.023471	0.0229151	0.0199072	0.0155064	0.013259	0.0143973	0.0159757	0.0177043	0.0199466	0.0207745	0.0182737	0.0122002	0.00446285	0.0087	0.0175213	0.022971	0.0225314	0.015182	0.00295545	0.0129717	0.0246724	0.0302796	0.0300195	0.0265506	0.0223709	0.0266957	0.0459346	0.0671724	0.0780199	0.0734623	0.0627676	0.0721061	0.102964	0.132502	0.147687	0.144102	0.123475	0.0938554	0.0670962	0.0527254
	0.656	0.00662931	0.00810614	0.00821451	0.00787243	0.00963829	0.0139987	0.0190389	0.0230427	0.0246805	0.0232147	0.0186697	0.0127349	0.0102249	0.012017	0.0137182	0.0158815	0.0190784	0.0207302	0.0187447	0.0131324	0.00666292	0.0101138	0.0183412	0.0235282	0.0229239	0.0156887	0.00489899	0.0129233	0.0239853	0.0293472	0.0292846	0.0266133	0.0235715	0.0279684	0.0462259	0.0666988	0.0768356	0.0713411	0.0595853	0.069285	0.101244	0.131477	0.147107	0.143766	0.12311	0.0932298	0.0661675	0.0516358
	0.66	0.00554371	0.00772969	0.00924324	0.0103612	0.0123087	0.0159581	0.0205031	0.0243113	0.0256819	0.0234186	0.0174893	0.009985	0.00724748	0.0097776	0.0113618	0.0139813	0.0182431	0.0207651	0.0193855	0.0144063	0.0090656	0.0118525	0.0193377	0.0241967	0.023451	0.0164333	0.00690778	0.0131344	0.0233702	0.0284081	0.0284946	0.0265987	0.0246676	0.029227	0.0465789	0.0662757	0.0756948	0.0692585	0.056389	0.0664768	0.0995465	0.130451	0.146515	0.143414	0.122731	0.0925927	0.065232	0.0505419
	0.664	0.00481345	0.00694268	0.00925338	0.0115008	0.0140206	0.0174923	0.0217357	0.0254265	0.0266303	0.0237491	0.0166816	0.00767741	0.0045709	0.00780184	0.00893065	0.0120857	0.0174988	0.0208842	0.0201643	0.0159237	0.0115425	0.0138017	0.020489	0.0249655	0.0240931	0.0173548	0.00885921	0.0135477	0.0228178	0.0274587	0.0276453	0.0265038	0.0256629	0.0304619	0.0469862	0.0659029	0.0746016	0.0672228	0.053184	0.0636893	0.0978766	0.129426	0.14591	0.143046	0.122338	0.0919453	0.0642909	0.0494447
	0.668	0.00391111	0.0057642	0.00848915	0.0114822	0.0146075	0.0182945	0.0225938	0.026415	0.0276521	0.0243817	0.0165011	0.00640466	0.00259241	0.00617455	0.00642993	0.0103293	0.016911	0.0210865	0.0210392	0.0175882	0.0140313	0.0158786	0.0217691	0.0258209	0.0248281	0.0183947	0.0107168	0.0141018	0.0223181	0.0264955	0.0267335	0.0263278	0.0265618	0.0316662	0.0474408	0.0655797	0.0735596	0.0652431	0.0499761	0.060931	0.0962382	0.128403	0.145293	0.142664	0.121932	0.0912885	0.0633452	0.048345
	0.672	0.00242431	0.00443076	0.00736279	0.0106195	0.01415	0.0182735	0.0230186	0.0273138	0.0288365	0.0254138	0.0170478	0.00658443	0.00221422	0.00496121	0.00384944	0.00893763	0.0165467	0.0213654	0.0219635	0.0193155	0.0164891	0.0180223	0.0231494	0.0267466	0.0256324	0.0195017	0.0124635	0.0147401	0.02186	0.0255155	0.0257572	0.0260718	0.0273699	0.0328355	0.0479364	0.0653057	0.0725726	0.0633288	0.0467718	0.0582112	0.0946353	0.127384	0.144665	0.142269	0.121513	0.0906236	0.0623963	0.0472437
	0.676	0.00124177	0.00359626	0.00621795	0.00917662	0.012841	0.0175129	0.0230631	0.0281917	0.0302464	0.0268739	0.0182728	0.00790506	0.00331825	0.00431089	0.00117327	0.0082336	0.0164598	0.0217073	0.0228892	0.0210349	0.0188808	0.0201856	0.0246001	0.0277241	0.0264822	0.0206331	0.0140893	0.0154154	0.0214329	0.0245163	0.0247149	0.0257385	0.0280932	0.033967	0.0484673	0.0650803	0.0716444	0.06149	0.0435784	0.0555399	0.0930719	0.126371	0.144028	0.14186	0.121084	0.0899515	0.0614452	0.0461419
	0.68	0.00235695	0.00348302	0.00501692	0.00728153	0.0109371	0.0162522	0.0229114	0.0291681	0.0319384	0.0287611	0.0200819	0.00987069	0.00490239	0.00453978	0.00162103	0.00848227	0.0166729	0.0220897	0.0237692	0.0226883	0.0211754	0.0223295	0.0260911	0.0287338	0.0273541	0.0217542	0.0155877	0.0160904	0.0210263	0.0234957	0.023606	0.0253324	0.0287387	0.0350596	0.0490282	0.0649028	0.0707784	0.059737	0.0404043	0.0529285	0.0915519	0.125365	0.143383	0.141441	0.120645	0.0892734	0.0604931	0.0450405
	0.684	0.0033231	0.00313981	0.00337254	0.00504	0.00880728	0.0149063	0.022888	0.0304172	0.0339755	0.0310762	0.0224217	0.0123216	0.00690904	0.0058241	0.00451125	0.00963492	0.0171627	0.0224795	0.0245585	0.0242283	0.0233453	0.0244203	0.0275924	0.0297548	0.0282259	0.0228374	0.0169545	0.0167375	0.0206312	0.0224525	0.0224305	0.0248596	0.0293136	0.036113	0.0496146	0.0647727	0.069978	0.0580803	0.0372596	0.0503896	0.0900792	0.124367	0.14273	0.14101	0.120196	0.0885902	0.0595413	0.0439405
	0.688	0.00360206	0.00224024	0.00111256	0.002937	0.00709116	0.0141077	0.0234296	0.0321415	0.0364202	0.0338222	0.0252747	0.0152783	0.00946971	0.00796163	0.00747037	0.0113772	0.0178585	0.0228324	0.025215	0.0256167	0.0253664	0.0264281	0.029075	0.030766	0.0290768	0.023861	0.0181878	0.0173372	0.0202401	0.0213863	0.0211891	0.0243277	0.0298257	0.0371281	0.0502225	0.0646892	0.0692465	0.0565307	0.0341564	0.0479371	0.0886573	0.123378	0.14207	0.140569	0.11974	0.0879031	0.0585908	0.0428429
	0.692	0.00427852	0.00255058	0.00130205	0.00257255	0.00679303	0.014625	0.0249709	0.034512	0.0393048	0.0369728	0.0285931	0.0187189	0.0125628	0.010646	0.0104287	0.0133772	0.0186532	0.0230935	0.0257002	0.0268244	0.0272182	0.0283264	0.0305109	0.0317464	0.0298881	0.0248083	0.0192872	0.0178768	0.0198474	0.0202979	0.0198831	0.0237458	0.0302835	0.0381062	0.0508484	0.0646516	0.0685865	0.0550992	0.0311102	0.0455867	0.0872897	0.1224	0.141404	0.140119	0.119276	0.0872131	0.057643	0.0417489
	0.696	0.00564989	0.00385552	0.0028055	0.00395797	0.00855386	0.016966	0.0277563	0.0375928	0.0425933	0.0404305	0.032233	0.0224809	0.0159951	0.0135986	0.0132882	0.0153824	0.0194206	0.0232008	0.0259808	0.0278309	0.0288848	0.0300916	0.031874	0.0326759	0.0306428	0.0256667	0.0202543	0.0183489	0.01945	0.0191894	0.0185145	0.023125	0.0306953	0.0390491	0.0514894	0.0646593	0.0680008	0.0537961	0.028141	0.0433554	0.0859796	0.121434	0.140733	0.139661	0.118805	0.0865211	0.056699	0.0406594
	0.7	0.0065244	0.00372344	0.0024869	0.00599009	0.0121537	0.021045	0.0317018	0.041283	0.0461493	0.0440003	0.0359325	0.0262676	0.0194689	0.0165579	0.0159325	0.0172074	0.0200314	0.0230894	0.0260304	0.0286249	0.0303547	0.0317034	0.03314	0.0335354	0.0313262	0.0264269	0.0210921	0.0187506	0.0190472	0.0180648	0.0170858	0.0224779	0.0310698	0.0399591	0.0521429	0.0647113	0.0674915	0.0526316	0.0252758	0.0412623	0.0847298	0.120481	0.140058	0.139196	0.118329	0.0858282	0.05576	0.0395756
	0.704	0.00697268	0.00261896	0.00347066	0.00979614	0.0173021	0.0263403	0.0364047	0.0453059	0.0497299	0.0473956	0.0393383	0.029705	0.0226497	0.0192796	0.0182435	0.0187121	0.0203659	0.0226971	0.0258322	0.0292042	0.0316212	0.0331446	0.0342872	0.0343074	0.0319255	0.0270825	0.0218049	0.0190829	0.0186411	0.0169303	0.0156001	0.0218193	0.0314161	0.0408387	0.0528066	0.0648069	0.0670603	0.0516147	0.022552	0.0393278	0.083543	0.119542	0.139379	0.138723	0.117848	0.0851352	0.0548271	0.0384986
	0.708	0.0099204	0.00768934	0.00984967	0.0159516	0.0235306	0.0320917	0.0412497	0.0492532	0.0530139	0.050275	0.042062	0.0324093	0.0252222	0.0215542	0.0201185	0.0197936	0.0203222	0.0219704	0.025382	0.0295763	0.0326823	0.034401	0.0352963	0.0349762	0.0324304	0.0276295	0.0223983	0.0193497	0.0182364	0.0157952	0.0140615	0.0211659	0.0317427	0.0416905	0.0534787	0.064945	0.0667086	0.0507536	0.0200224	0.0375736	0.0824215	0.118617	0.138698	0.138245	0.117363	0.0844431	0.0539016	0.0374298
	0.712	0.016314	0.0161298	0.0183685	0.0233291	0.029834	0.0373609	0.045542	0.0526733	0.0556598	0.0523014	0.0437455	0.0340473	0.0269342	0.0232308	0.021489	0.0203856	0.0198228	0.0208703	0.0246917	0.0297583	0.0335405	0.0354619	0.0361509	0.0355284	0.0328321	0.0280659	0.022879	0.019557	0.0178406	0.0146724	0.012475	0.0205362	0.0320585	0.042517	0.0541574	0.0651246	0.0664371	0.0500546	0.017762	0.0360221	0.0813672	0.117707	0.138015	0.137762	0.116874	0.0837527	0.0529844	0.0363701
	0.716	0.0235957	0.02467	0.0265386	0.029922	0.0347755	0.0411566	0.0486618	0.0551819	0.0573808	0.0532067	0.0441196	0.0343821	0.0276292	0.0242358	0.0223333	0.0204631	0.0188195	0.0193781	0.0237923	0.0297758	0.0342019	0.0363192	0.0368376	0.0359527	0.0331244	0.0283911	0.0232543	0.019713	0.0174633	0.0135799	0.0108474	0.0199509	0.0323718	0.043321	0.0548412	0.0653443	0.066246	0.0495223	0.0158743	0.0346949	0.0803815	0.116814	0.13733	0.137274	0.116383	0.0830649	0.0520768	0.035321
	0.72	0.0292453	0.0309052	0.0320009	0.0336347	0.0369112	0.0426883	0.0502317	0.0565627	0.058012	0.0528477	0.0430477	0.033299	0.0272629	0.0245823	0.0226855	0.0200484	0.0172974	0.0175007	0.0227373	0.0296616	0.0346755	0.0369679	0.0373457	0.0362404	0.0333022	0.0286061	0.0235318	0.0198267	0.0171166	0.0125421	0.00918831	0.0194321	0.0326906	0.0441047	0.0555288	0.0656029	0.066135	0.0491589	0.0144894	0.0336119	0.0794656	0.115936	0.136645	0.136782	0.115891	0.0823805	0.0511798	0.0342838
	0.724	0.0317721	0.0332652	0.0331045	0.0329467	0.0352898	0.0416694	0.050251	0.0568241	0.0575516	0.0512434	0.0405491	0.0308097	0.0259051	0.024368	0.0226361	0.0192187	0.0152798	0.0152786	0.0216052	0.0294538	0.0349721	0.0374055	0.0376677	0.0363849	0.0333626	0.0287125	0.0237193	0.0199079	0.0168137	0.0115912	0.00751279	0.0190026	0.0330222	0.0448707	0.056219	0.0658989	0.066103	0.0489646	0.0137401	0.0327891	0.07862	0.115076	0.13596	0.136288	0.115397	0.0817002	0.0502944	0.0332597
	0.728	0.0310817	0.0316254	0.0295405	0.0273783	0.0298626	0.038572	0.0491344	0.056187	0.056163	0.0485878	0.0368062	0.027036	0.0237287	0.0237603	0.0223257	0.0181142	0.0128383	0.0127997	0.0204984	0.0291919	0.0351032	0.0376314	0.0377989	0.0363821	0.0333037	0.0287122	0.0238242	0.0199663	0.0165687	0.0107684	0.00584937	0.0186851	0.0333734	0.0456209	0.0569104	0.0662305	0.0661485	0.0489369	0.0137077	0.0322371	0.077845	0.114233	0.135276	0.135791	0.114903	0.0810248	0.0494217	0.0322501
	0.732	0.0284419	0.0275702	0.0227732	0.0176195	0.02186	0.0347573	0.0476061	0.0550062	0.0541417	0.0452428	0.0321682	0.0221786	0.0209986	0.0229731	0.0219305	0.0169467	0.0101207	0.0102344	0.0195375	0.028913	0.0350797	0.0376473	0.0377374	0.0362302	0.0331251	0.0286078	0.0238535	0.0200113	0.0163953	0.0101228	0.00426479	0.0185001	0.03375	0.0463572	0.0576018	0.0665958	0.0662694	0.0490711	0.0143725	0.0319593	0.0771401	0.113407	0.134593	0.135292	0.114408	0.0803549	0.0485626	0.0312566
	0.736	0.0258505	0.0241238	0.0168452	0.00563481	0.0150104	0.0322682	0.046436	0.0536527	0.0518543	0.0417099	0.0271747	0.0164822	0.0180796	0.0222379	0.0216394	0.0159971	0.00744933	0.00793113	0.0188457	0.0286476	0.0349112	0.0374561	0.0374839	0.0359294	0.0328274	0.0284015	0.0238129	0.0200508	0.0163056	0.00970578	0.00295676	0.0184647	0.0341568	0.0470812	0.0582921	0.0669929	0.066463	0.0493601	0.015621	0.0319513	0.0765045	0.112599	0.133912	0.134792	0.113915	0.0796911	0.047718	0.0302805
	0.74	0.0246826	0.0239343	0.0178332	0.00898198	0.0165292	0.0327263	0.0460988	0.0524001	0.0496609	0.03857	0.0226298	0.0102094	0.0154834	0.0217742	0.0216236	0.0155731	0.00564105	0.00659844	0.0185222	0.0284155	0.0346048	0.0370623	0.0370418	0.0354823	0.0324118	0.0280953	0.0237073	0.0200915	0.016309	0.009561	0.00248726	0.0185905	0.0345977	0.0477941	0.0589799	0.0674194	0.066726	0.049795	0.0173029	0.0322008	0.0759369	0.111809	0.133234	0.134292	0.113423	0.079034	0.0468887	0.0293233
	0.744	0.0245966	0.0263791	0.0242294	0.020858	0.0246301	0.0358379	0.0465548	0.0513505	0.0478257	0.0363572	0.0196572	0.00368503	0.0139177	0.0217603	0.0220026	0.0159033	0.00604931	0.00704056	0.0186122	0.0282234	0.0341652	0.0364715	0.0364167	0.0348931	0.0318808	0.0276907	0.0235401	0.020138	0.0164115	0.00971039	0.00327877	0.0188828	0.0350753	0.0484968	0.0596638	0.067873	0.0670547	0.0503653	0.0192815	0.0326888	0.0754354	0.111037	0.132558	0.133791	0.112932	0.0783841	0.0460756	0.0283868
	0.748	0.0243945	0.0289545	0.0304983	0.0303148	0.0328104	0.0398081	0.0473131	0.0504115	0.0464306	0.035358	0.0192883	0.00343557	0.0140723	0.022306	0.0228202	0.0170206	0.00845561	0.00900703	0.0190896	0.0280639	0.0335944	0.0356904	0.0356168	0.034168	0.0312369	0.0271887	0.0233136	0.0201931	0.0166143	0.0101466	0.00475159	0.0193398	0.0355909	0.0491897	0.0603424	0.0683511	0.067445	0.0510593	0.0214523	0.0333912	0.074998	0.110281	0.131886	0.133291	0.112444	0.0777418	0.0452793	0.0274724
	0.752	0.0235333	0.030188	0.0343248	0.0362613	0.0385129	0.0428874	0.0476854	0.0493182	0.0453262	0.0354427	0.0214218	0.00993032	0.0160312	0.0234322	0.0240387	0.0187556	0.0115929	0.0116402	0.0198663	0.0279172	0.0328921	0.0347269	0.0346524	0.0333153	0.0304838	0.0265898	0.0230286	0.0202573	0.0169147	0.0108364	0.00645912	0.0199535	0.036145	0.0498729	0.0610142	0.0688509	0.0678922	0.0518646	0.023741	0.0342809	0.0746218	0.109543	0.131217	0.132792	0.111958	0.0771075	0.0445004	0.026582
	0.756	0.0223513	0.0297961	0.0351352	0.0383438	0.0408756	0.0439987	0.0470296	0.0476928	0.0441568	0.0361019	0.0248719	0.0161754	0.0192159	0.0250658	0.0255534	0.0208403	0.0148184	0.0144034	0.0208199	0.0277542	0.0320566	0.0335902	0.0335361	0.0323446	0.0296253	0.025894	0.0226848	0.0203295	0.0173055	0.0117328	0.00825432	0.0207105	0.0367365	0.0505463	0.0616774	0.0693695	0.0683915	0.0527682	0.026096	0.0353295	0.0743037	0.108822	0.130553	0.132295	0.111476	0.0764815	0.0437396	0.0257171
	0.76	0.0212216	0.027875	0.0330108	0.0367521	0.0398493	0.0427253	0.0449019	0.0451374	0.0424632	0.0366757	0.0284733	0.0218627	0.0229524	0.0270531	0.0272161	0.023008	0.017849	0.0170301	0.0218235	0.0275414	0.0310855	0.0322906	0.0322826	0.0312676	0.0286664	0.0251007	0.0222811	0.0204067	0.0177765	0.0127866	0.0100834	0.0215941	0.0373634	0.0512092	0.0623304	0.0699039	0.0689378	0.0537569	0.0284812	0.0365091	0.0740404	0.108118	0.129894	0.1318	0.110997	0.0758643	0.0429972	0.0248796
	0.764	0.0198001	0.0244115	0.0283285	0.0321504	0.0359841	0.0392038	0.0411404	0.041343	0.0398211	0.0365902	0.0314958	0.0267885	0.0267362	0.0291865	0.0288571	0.0250341	0.0205269	0.0193744	0.0227655	0.0272451	0.0299773	0.0308402	0.0309088	0.0300974	0.0276123	0.0242094	0.0218159	0.020485	0.0183153	0.0139537	0.0119206	0.0225855	0.0380228	0.0518606	0.0629713	0.070451	0.0695257	0.054818	0.0308708	0.0377934	0.073828	0.107429	0.129239	0.131307	0.110521	0.0752558	0.0422736	0.0240713
	0.768	0.0174144	0.0194071	0.0217341	0.0256245	0.0302917	0.0340117	0.0358966	0.0361847	0.0359651	0.0354967	0.0335717	0.0308048	0.0302133	0.0312361	0.0303034	0.0267436	0.0227518	0.0213508	0.0235595	0.0268357	0.0287318	0.0292526	0.0294336	0.0288491	0.0264696	0.0232195	0.0212878	0.02056	0.0189081	0.0151972	0.0137501	0.0236651	0.0387104	0.052499	0.0635981	0.0710075	0.0701498	0.0559387	0.0332459	0.039158	0.0736626	0.106756	0.12859	0.130817	0.11005	0.0746564	0.041569	0.023294
	0.772	0.014048	0.0132983	0.0141943	0.0185756	0.0240346	0.0280099	0.0296104	0.0297696	0.0308692	0.0333288	0.0345992	0.0338363	0.0331348	0.0329779	0.0313927	0.0280064	0.0244626	0.022912	0.0241459	0.0262912	0.0273517	0.0275432	0.027878	0.027539	0.0252455	0.0221305	0.0206954	0.020627	0.0195408	0.0164874	0.0155605	0.0248137	0.0394216	0.0531229	0.0642087	0.07157	0.0708044	0.0571071	0.0355924	0.0405811	0.0735397	0.106098	0.127946	0.13033	0.109583	0.0740661	0.0408837	0.0225495
	0.776	0.0108531	0.00728281	0.00692867	0.0125266	0.0184144	0.0221432	0.0229436	0.0224242	0.0247827	0.0303127	0.034684	0.0358893	0.0353361	0.0342174	0.0319858	0.0287344	0.02563	0.0240404	0.0244908	0.0255991	0.0258428	0.0257288	0.0262646	0.0261853	0.0239487	0.0209427	0.0200389	0.0206818	0.0201999	0.0178004	0.0173424	0.0260126	0.0401507	0.0537301	0.0648011	0.0721353	0.0714841	0.0583118	0.0378992	0.0420433	0.0734551	0.105454	0.127308	0.129847	0.109121	0.0734849	0.0402177	0.0218398
	0.78	0.00969479	0.00449128	0.00218101	0.00881763	0.0142352	0.0172597	0.0167399	0.0146401	0.0182629	0.026946	0.034083	0.0370465	0.0367283	0.0348058	0.0319764	0.0288779	0.0262543	0.0247431	0.0245835	0.0247572	0.0242146	0.0238278	0.0246177	0.0248073	0.0225894	0.0196569	0.0193196	0.0207212	0.0208727	0.0191171	0.0190875	0.0272448	0.0408917	0.0543184	0.065373	0.0727	0.0721832	0.0595419	0.0401576	0.0435275	0.073404	0.104823	0.126677	0.129368	0.108664	0.0729128	0.0395708	0.0211666
	0.784	0.0107896	0.00685654	0.0047768	0.00772753	0.0117064	0.0139938	0.0121357	0.00707957	0.0123564	0.0239251	0.0331315	0.0374481	0.0372903	0.0346492	0.0312978	0.0284243	0.0263614	0.0250475	0.0244327	0.023774	0.0224805	0.0218599	0.022963	0.0234257	0.0211797	0.0182752	0.0185415	0.0207432	0.0215476	0.0204216	0.0207881	0.028494	0.041638	0.0548851	0.0659222	0.0732605	0.0728962	0.0607873	0.0423604	0.0450187	0.0733818	0.104205	0.126052	0.128893	0.108211	0.0723498	0.0389429	0.0205318
	0.788	0.012273	0.00921067	0.00710774	0.00778843	0.0105384	0.0126129	0.0105232	0.00276398	0.00921056	0.0219501	0.0321543	0.0372625	0.0370597	0.0337121	0.0299266	0.0273951	0.0260001	0.0249973	0.0240629	0.0226683	0.0206576	0.0198455	0.021327	0.0220622	0.0197336	0.0168005	0.0177112	0.0207473	0.0222147	0.021701	0.0224372	0.0297456	0.0423827	0.0554274	0.0664464	0.0738136	0.0736176	0.0620388	0.0445018	0.0465041	0.0733838	0.103599	0.125434	0.128423	0.107764	0.0717957	0.0383337	0.0199369
	0.792	0.0128038	0.00976865	0.00736044	0.0075279	0.0102686	0.0128284	0.0118848	0.00758282	0.0106107	0.0213667	0.0313834	0.0366597	0.0361207	0.0320153	0.0278817	0.025843	0.0252371	0.0246476	0.0235104	0.0214675	0.0187663	0.0178052	0.0197369	0.0207393	0.0182682	0.0152374	0.0168392	0.0207346	0.0228654	0.0229442	0.0240281	0.0309861	0.0431185	0.0559424	0.0669433	0.074356	0.0743423	0.0632877	0.0465766	0.0479721	0.0734053	0.103004	0.124822	0.127958	0.107322	0.0712503	0.0377427	0.0193836
	0.796	0.0121747	0.00841307	0.00526994	0.00656353	0.0106385	0.0140087	0.0143812	0.0124452	0.0140344	0.0219281	0.0309176	0.0357923	0.0345951	0.0296327	0.0252215	0.0238475	0.0241523	0.024061	0.0228197	0.020207	0.0168305	0.0157599	0.0182198	0.0194799	0.0168044	0.0135916	0.01594	0.020708	0.0234924	0.024142	0.0255545	0.0322032	0.0438384	0.056427	0.0674105	0.0748843	0.0750651	0.0645261	0.0485807	0.0494131	0.0734414	0.102419	0.124218	0.127499	0.106885	0.0707135	0.0371694	0.0188733
	0.8	0.0113871	0.00658129	0.000970427	0.00618336	0.0117752	0.0155928	0.0166281	0.015872	0.0171057	0.0230421	0.0307459	0.0347912	0.0326359	0.0266871	0.0220374	0.0215112	0.0228336	0.0233021	0.0220391	0.0189285	0.0148772	0.0137301	0.016803	0.018307	0.0153678	0.0118704	0.0150335	0.0206717	0.02409	0.0252864	0.0270103	0.0333855	0.0445349	0.0568778	0.0678459	0.0753954	0.0757811	0.0657467	0.0505102	0.0508183	0.0734876	0.101844	0.123622	0.127045	0.106454	0.0701849	0.0366131	0.0184072
	0.804	0.0121388	0.00804073	0.00488367	0.00863919	0.0138022	0.0171192	0.0179191	0.0175707	0.0190495	0.0242069	0.0308123	0.033772	0.0304257	0.0233495	0.0184478	0.0189558	0.0213721	0.0224342	0.0212182	0.017679	0.0129385	0.0117373	0.0155129	0.0172435	0.0139905	0.0100827	0.0141456	0.0206312	0.0246533	0.0263706	0.0283901	0.0345228	0.045201	0.0572916	0.0682471	0.0758861	0.0764855	0.0669427	0.0523619	0.0521802	0.0735394	0.101277	0.123033	0.126596	0.106028	0.0696642	0.0360731	0.0179862
	0.808	0.0145407	0.012542	0.0111525	0.0130278	0.0163109	0.0181022	0.0177971	0.0174029	0.0197574	0.0252077	0.0310787	0.0328442	0.0281759	0.0198461	0.0145895	0.0163216	0.0198573	0.0215154	0.0204037	0.0165088	0.0110544	0.00980579	0.0143752	0.016311	0.0127134	0.00823852	0.0133083	0.020593	0.0251788	0.0273889	0.0296885	0.0356056	0.0458295	0.057665	0.068612	0.0763536	0.0771739	0.0681082	0.0541329	0.0534922	0.0735922	0.100717	0.122452	0.126154	0.105608	0.0691511	0.0355484	0.017611
	0.812	0.0169998	0.0170609	0.0167632	0.017475	0.0185568	0.0180984	0.0159441	0.0153775	0.0195057	0.0260984	0.0315513	0.0321141	0.0261195	0.0164763	0.0106114	0.0137682	0.0183733	0.0205962	0.0196374	0.0154702	0.00928087	0.00796902	0.0134139	0.0155295	0.0115875	0.00634952	0.01256	0.0205635	0.0256634	0.0283362	0.0309007	0.0366253	0.0464134	0.0579947	0.0689386	0.0767951	0.077842	0.0692376	0.0558207	0.0547485	0.0736419	0.100164	0.121879	0.125718	0.105193	0.0686451	0.035038	0.0172817
	0.816	0.0183592	0.0203439	0.0210942	0.021076	0.0200779	0.0170167	0.0122792	0.0117873	0.0189422	0.0271061	0.0322698	0.0316739	0.0244845	0.0136378	0.00666697	0.0114797	0.016994	0.019718	0.018954	0.014614	0.00770504	0.0062856	0.012651	0.0149162	0.0106738	0.00442842	0.0119432	0.0205492	0.026105	0.0292084	0.0320225	0.0375741	0.0469463	0.0582775	0.0692249	0.0772079	0.078486	0.0703258	0.0574229	0.0559439	0.0736843	0.0996173	0.121314	0.125289	0.104784	0.0681458	0.0345408	0.0169985
	0.82	0.0185217	0.0223304	0.0241727	0.0237911	0.0211277	0.0156192	0.00741161	0.00788332	0.0190626	0.02851	0.0332749	0.0315798	0.0234386	0.0118003	0.00290873	0.00966141	0.0157785	0.0189123	0.0183791	0.0139843	0.00646959	0.00487764	0.0121049	0.0144837	0.010037	0.00248906	0.0114999	0.0205555	0.0265019	0.030002	0.0330498	0.038445	0.0474219	0.0585103	0.069469	0.0775895	0.079102	0.0713684	0.0589376	0.0570739	0.0737154	0.0990751	0.120758	0.124866	0.10438	0.0676528	0.0340556	0.0167606
	0.824	0.0181948	0.0235878	0.0264738	0.0261325	0.0226198	0.0158414	0.00595167	0.0081955	0.0208352	0.0305139	0.034573	0.0318262	0.0230205	0.0112665	0.000537357	0.00849924	0.0147663	0.0182003	0.017929	0.0136126	0.00577987	0.00399804	0.0117883	0.0142394	0.00973099	0.000546933	0.0112648	0.0205861	0.0268525	0.0307141	0.0339792	0.0392314	0.0478341	0.05869	0.0696694	0.0779377	0.0796866	0.0723613	0.060363	0.0581346	0.0737314	0.0985371	0.12021	0.12445	0.103982	0.0671656	0.0335812	0.0165674
	0.828	0.0183934	0.0247648	0.028449	0.0285685	0.0253278	0.0192384	0.0124258	0.0143142	0.0245208	0.0331542	0.0361114	0.0323335	0.0231078	0.0118194	0.00349881	0.00804859	0.0139732	0.0175943	0.0176102	0.0135108	0.0058075	0.0039706	0.0117067	0.0141839	0.00977884	0.00138604	0.0112566	0.0206431	0.0271557	0.0313426	0.0348077	0.0399278	0.0481775	0.0588139	0.0698245	0.0782504	0.0802366	0.0733009	0.0616976	0.0591224	0.0737289	0.0980025	0.119671	0.124042	0.103589	0.0666837	0.0331161	0.0164174
	0.832	0.0196724	0.0260696	0.0300763	0.0309399	0.0289668	0.0248825	0.0208932	0.022287	0.0295869	0.0362803	0.0377728	0.0329576	0.0234556	0.0128488	0.00590275	0.00814737	0.0133902	0.0170973	0.0174201	0.0136687	0.00651513	0.0047829	0.0118562	0.0143109	0.0101608	0.00328938	0.0114722	0.020726	0.0274104	0.0318858	0.0355329	0.040529	0.0484469	0.0588794	0.069933	0.0785257	0.0807493	0.0741839	0.06294	0.0600342	0.0737044	0.0974704	0.119141	0.123641	0.103202	0.0662066	0.0326589	0.016309
	0.836	0.021501	0.0269842	0.0307167	0.0324074	0.0323628	0.0308658	0.0291879	0.0303854	0.0352312	0.0396053	0.0393891	0.0335206	0.023782	0.0137889	0.00765584	0.00850623	0.0129876	0.0167052	0.0173485	0.0140563	0.00768949	0.00609148	0.0122237	0.0146076	0.0108209	0.00514911	0.0118869	0.0208317	0.0276155	0.0323425	0.0361528	0.0410308	0.0486378	0.0588843	0.0699939	0.078762	0.0812219	0.0750075	0.0640891	0.0608673	0.0736549	0.0969402	0.11862	0.123247	0.10282	0.0657337	0.0322081	0.0162403
	0.84	0.0225488	0.02642	0.0293577	0.0319237	0.0343125	0.0357993	0.0364003	0.0377807	0.0407294	0.0427846	0.0407719	0.0338512	0.0238463	0.0142825	0.00870501	0.00887045	0.0127228	0.0164071	0.0173791	0.0146308	0.00912418	0.0076326	0.0127882	0.0150559	0.0116874	0.0069489	0.0124606	0.020955	0.0277697	0.0327124	0.036666	0.0414293	0.0487461	0.0588265	0.0700063	0.0789578	0.0816522	0.0757693	0.065144	0.0616192	0.0735773	0.0964112	0.118109	0.122861	0.102444	0.0652646	0.0317622	0.0162089
	0.844	0.0215736	0.0232973	0.0251227	0.0288515	0.0342232	0.0390111	0.0420109	0.0439391	0.0455223	0.0454888	0.0417498	0.0338236	0.0234956	0.0141495	0.0090331	0.00908691	0.0125505	0.0161872	0.0174915	0.0153443	0.0106857	0.00927792	0.0135228	0.0156335	0.0126895	0.00867282	0.0131458	0.0210882	0.0278721	0.0329953	0.0370716	0.0417214	0.0487681	0.0587044	0.0699695	0.079112	0.0820381	0.0764671	0.0661039	0.0622879	0.073469	0.0958829	0.117607	0.122483	0.102073	0.0647987	0.0313196	0.0162124
	0.848	0.0183164	0.0173056	0.0178303	0.0235293	0.0324051	0.0404767	0.0458263	0.0485443	0.049224	0.0474573	0.0422035	0.0333868	0.0226875	0.0133408	0.00866268	0.00909721	0.0124308	0.0160255	0.0176628	0.0161495	0.0122946	0.0109642	0.0143968	0.0163158	0.0137669	0.0103054	0.0138951	0.021222	0.0279216	0.0331917	0.0373693	0.0419046	0.0487008	0.0585168	0.0698834	0.0792237	0.0823779	0.0770992	0.0669683	0.0628716	0.0733275	0.0953548	0.117115	0.122113	0.101707	0.0643356	0.0308786	0.0162481
	0.852	0.0143695	0.00982373	0.00844373	0.0178599	0.0300151	0.0406308	0.0479222	0.0514766	0.0516136	0.0485262	0.0420868	0.0325788	0.021499	0.0119183	0.00766042	0.00891702	0.0123328	0.0158993	0.0178696	0.0170039	0.0139007	0.0126536	0.015378	0.0170769	0.0148708	0.0118319	0.0146649	0.0213458	0.027917	0.0333026	0.0375592	0.0419771	0.0485417	0.0582627	0.0697477	0.079292	0.0826701	0.077664	0.0677367	0.0633687	0.0731505	0.0948263	0.116633	0.121752	0.101347	0.0638747	0.0304376	0.0163133
	0.856	0.0132794	0.00735964	0.00395678	0.0155076	0.0284272	0.0400352	0.0485336	0.0527752	0.0526122	0.048629	0.041427	0.0315188	0.0201228	0.0100618	0.00614602	0.00861889	0.0122344	0.0157847	0.018089	0.0178705	0.0154687	0.0143181	0.0164333	0.0178902	0.0159626	0.0132387	0.0154174	0.0214485	0.0278575	0.0333294	0.0376422	0.0419375	0.0482888	0.0579416	0.0695627	0.0793165	0.0829135	0.0781606	0.068409	0.0637779	0.072936	0.0942972	0.116162	0.121399	0.100991	0.0634156	0.029995	0.0164054
	0.86	0.0157357	0.0129236	0.0118514	0.0177624	0.0280788	0.0390337	0.0479367	0.0525833	0.0522448	0.0477754	0.0403017	0.030376	0.018843	0.00812146	0.00432832	0.00831291	0.0121193	0.0156576	0.0183004	0.0187182	0.016971	0.0159334	0.01753	0.0187296	0.0170115	0.0145131	0.0161207	0.0215189	0.0277425	0.0332743	0.0376193	0.0417851	0.0479409	0.0575536	0.0693288	0.079297	0.0831073	0.0785879	0.0689851	0.064098	0.0726821	0.093767	0.115701	0.121054	0.100642	0.0629578	0.0295491	0.0165215
	0.864	0.0179789	0.0175038	0.0175149	0.0207593	0.0280516	0.0376326	0.046377	0.0510909	0.0505949	0.0460148	0.038801	0.0293144	0.0179657	0.00672716	0.00271086	0.00811381	0.0119708	0.0154955	0.0184863	0.0195217	0.0183843	0.0174766	0.0186365	0.0195697	0.0179927	0.0156441	0.0167488	0.0215463	0.0275716	0.0331395	0.0374925	0.0415198	0.0474971	0.057099	0.0690468	0.0792334	0.0832506	0.0789454	0.0694652	0.0643282	0.0723872	0.0932357	0.115251	0.120719	0.100297	0.062501	0.0290982	0.0166591
	0.868	0.0177606	0.0186255	0.0192253	0.0214577	0.0270956	0.0356969	0.0440645	0.0484919	0.0477626	0.0434016	0.0369893	0.0284333	0.017697	0.00666132	0.0026764	0.00809177	0.0117676	0.015279	0.0186339	0.0202605	0.0196887	0.018926	0.0197226	0.0203865	0.0188862	0.0166224	0.0172804	0.0215207	0.0273452	0.0329281	0.0372639	0.041142	0.0469573	0.0565787	0.0687177	0.079126	0.0833432	0.0792329	0.0698496	0.0644677	0.07205	0.0927031	0.114812	0.120392	0.099958	0.0620447	0.0286408	0.0168156
	0.872	0.0151908	0.0164894	0.0170404	0.0190465	0.0246986	0.0332592	0.0412046	0.0449604	0.043841	0.0399782	0.034889	0.0277329	0.0180325	0.00796542	0.00430307	0.00823044	0.0114808	0.0149946	0.0187353	0.020919	0.0208666	0.0202615	0.0207607	0.0211579	0.0196761	0.0174404	0.0176992	0.0214337	0.0270638	0.0326435	0.0369364	0.0406526	0.0463219	0.0559942	0.0683428	0.0789751	0.0833849	0.0794504	0.0701388	0.064516	0.0716693	0.0921691	0.114384	0.120075	0.0996243	0.0615887	0.0281752	0.016989
	0.876	0.0117199	0.0124372	0.0118644	0.0141314	0.0214176	0.0306715	0.0380169	0.0406516	0.0389161	0.0357843	0.0324973	0.0271289	0.0187674	0.00988756	0.0062054	0.00842681	0.011075	0.014637	0.0187885	0.0214853	0.0219032	0.0214648	0.021726	0.0218644	0.0203496	0.0180926	0.0179925	0.0212785	0.026729	0.0322896	0.0365132	0.0400533	0.0455919	0.0553471	0.0679237	0.0787815	0.0833758	0.0795981	0.0703334	0.0644729	0.0712441	0.0916338	0.113968	0.119768	0.0992961	0.0611327	0.0276998	0.0171769
	0.88	0.00918305	0.00857197	0.00507388	0.00870155	0.0187417	0.0284812	0.0347211	0.0357247	0.0330882	0.0308903	0.02983	0.0265081	0.0196226	0.0118088	0.00786969	0.00853246	0.0105133	0.0142128	0.0187972	0.0219513	0.0227862	0.0225202	0.0225971	0.0224891	0.0208976	0.0185757	0.0181514	0.0210501	0.0263428	0.0318706	0.0359979	0.0393458	0.0447688	0.05464	0.0674624	0.0785459	0.0833162	0.0796765	0.0704344	0.064338	0.0707736	0.0910975	0.113565	0.11947	0.0989736	0.0606764	0.0272131	0.0173775
	0.884	0.00902703	0.00815928	0.00375421	0.00802929	0.0182843	0.027112	0.031522	0.0303975	0.0265049	0.0254434	0.0269729	0.0257889	0.0203659	0.0134159	0.00910656	0.00840062	0.00976697	0.0137435	0.0187697	0.0223112	0.023506	0.0234153	0.0233567	0.0230185	0.0213137	0.0188884	0.0181703	0.0207454	0.0259082	0.0313914	0.0353948	0.0385328	0.043855	0.0538757	0.0669608	0.0782694	0.0832068	0.0796865	0.0704428	0.0641114	0.0702574	0.0905604	0.113174	0.119182	0.0986568	0.0602198	0.0267137	0.0175893
	0.888	0.0114618	0.0118986	0.010864	0.0132528	0.0201981	0.0266339	0.0286462	0.0250427	0.0193987	0.0197245	0.0241157	0.0249559	0.0208662	0.0145856	0.00984	0.00791665	0.0088279	0.0132678	0.0187177	0.0225613	0.024056	0.0241412	0.0239917	0.0234426	0.021595	0.0190321	0.0180467	0.0203635	0.0254288	0.0308572	0.0347084	0.0376171	0.042853	0.0530575	0.0664214	0.0779533	0.0830484	0.079629	0.0703597	0.0637932	0.0696951	0.0900227	0.112795	0.118904	0.098346	0.0597628	0.0262	0.0178107
	0.892	0.0153912	0.0168703	0.0174341	0.0191835	0.0232354	0.026868	0.026419	0.0203427	0.012154	0.014256	0.0215476	0.0240584	0.0210944	0.0153178	0.0100808	0.00701324	0.00772867	0.0128415	0.0186535	0.0226989	0.0244321	0.0246926	0.0244937	0.0237552	0.0217415	0.0190101	0.0177805	0.0199053	0.0249093	0.0302735	0.0339438	0.036602	0.0417663	0.0521893	0.0658467	0.0775988	0.0828419	0.0795054	0.0701866	0.0633837	0.0690867	0.0894852	0.11243	0.118636	0.0980413	0.0593053	0.0256708	0.0180406
	0.896	0.0192743	0.02124	0.0225877	0.0241041	0.0263019	0.0276316	0.0252472	0.0173982	0.00577069	0.0101128	0.0195934	0.0231811	0.0210999	0.0157051	0.00993408	0.005682	0.00657669	0.0125316	0.0185869	0.0227212	0.0246329	0.0250683	0.0248582	0.0239539	0.0217564	0.0188284	0.0173743	0.0193741	0.0243549	0.0296462	0.0331062	0.0354914	0.0405988	0.0512754	0.0652396	0.0772077	0.0825886	0.079317	0.0699251	0.0628833	0.0684323	0.0889482	0.112079	0.11838	0.097743	0.0588475	0.0251245	0.018278
	0.9	0.0216097	0.0238535	0.0258316	0.02754	0.0288468	0.0287651	0.025365	0.0171853	0.00543059	0.00911619	0.0184759	0.0224054	0.0209791	0.0159084	0.00961537	0.00400908	0.00561601	0.0124026	0.0185217	0.0226254	0.0246596	0.0252708	0.0250855	0.0240399	0.0216457	0.0184949	0.0168328	0.0187749	0.0237719	0.0289816	0.0322016	0.0342892	0.039355	0.0503207	0.064603	0.0767815	0.08229	0.0790658	0.0695768	0.0622925	0.0677322	0.0884126	0.111741	0.118134	0.0974513	0.0583895	0.0245601	0.0185223
	0.904	0.0212909	0.0239744	0.0268991	0.0293173	0.0305476	0.0299822	0.0265259	0.0192955	0.0106068	0.0113041	0.018167	0.0217755	0.0208424	0.0161236	0.0094518	0.00241695	0.00526513	0.0124976	0.0184537	0.0224076	0.0245156	0.0253059	0.0251795	0.0240181	0.0214187	0.0180199	0.0161624	0.0181146	0.0231668	0.0282863	0.0312362	0.0330001	0.0380399	0.0493305	0.0639401	0.0763221	0.0819476	0.0787536	0.0691438	0.0616121	0.066987	0.0878791	0.111418	0.117899	0.0971666	0.0579317	0.0239762	0.0187728
	0.908	0.0179419	0.0215301	0.0259096	0.0294166	0.0311089	0.0308229	0.0280626	0.0222804	0.0156131	0.0144153	0.0183707	0.0212831	0.0207841	0.0165345	0.00980467	0.00264248	0.00586334	0.0128202	0.018369	0.0220633	0.0242066	0.0251829	0.0251477	0.0238967	0.0210872	0.0174159	0.0153715	0.0174019	0.0225471	0.0275671	0.0302167	0.0316287	0.0366594	0.0483106	0.0632541	0.0758315	0.0815634	0.0783826	0.0686282	0.0608428	0.0661976	0.0873488	0.111111	0.117677	0.0968891	0.0574743	0.0233718	0.0190295
	0.912	0.0121724	0.0174219	0.0234952	0.0279753	0.0302723	0.0308045	0.0292628	0.024962	0.0194737	0.017048	0.0186668	0.0208705	0.0208604	0.0172608	0.0108851	0.00487968	0.00727532	0.0133292	0.0182447	0.0215872	0.0237405	0.0249135	0.0250007	0.0236863	0.0206657	0.0166972	0.0144694	0.0166472	0.0219206	0.026831	0.0291502	0.0301801	0.0352198	0.0472672	0.0625485	0.0753117	0.0811393	0.0779552	0.0680323	0.0599855	0.0653649	0.0868225	0.110818	0.117465	0.0966193	0.0570178	0.0227458	0.0192921
	0.916	0.0060778	0.0136633	0.0206219	0.0252241	0.0279021	0.0296349	0.0296703	0.0267229	0.0219027	0.0186205	0.0186623	0.0204501	0.0210833	0.0183291	0.0126389	0.00765581	0.00912135	0.0139485	0.0180507	0.0209742	0.0231267	0.0245117	0.024751	0.0234002	0.0201708	0.0158804	0.0134665	0.0158624	0.0212953	0.0260853	0.0280443	0.0286598	0.0337281	0.0462068	0.0618266	0.0747648	0.0806774	0.0774742	0.0673588	0.0590414	0.0644902	0.0863014	0.110542	0.117266	0.0963576	0.0565629	0.0220972	0.0195608
	0.92	0.00598959	0.0123692	0.0179438	0.0213144	0.024051	0.0273669	0.0291907	0.0273555	0.0228023	0.0188652	0.0180634	0.019934	0.0214312	0.0196852	0.0148471	0.0105414	0.0111028	0.0145849	0.0177534	0.0202203	0.0223769	0.0239931	0.024413	0.0230532	0.0196215	0.0149844	0.0123742	0.0150611	0.0206795	0.0253374	0.0269074	0.0270732	0.032192	0.0451365	0.0610921	0.074193	0.08018	0.0769424	0.0666103	0.0580115	0.0635752	0.0857869	0.110281	0.11708	0.0961045	0.0561102	0.0214251	0.019836
	0.924	0.0103511	0.0129827	0.015252	0.016206	0.0190357	0.0244699	0.0280612	0.0269361	0.0222239	0.0176768	0.0167008	0.0192723	0.0218721	0.0212338	0.0172755	0.0133625	0.0130272	0.0151453	0.0173196	0.019323	0.0215044	0.0233745	0.024002	0.022661	0.0190382	0.0140305	0.0112041	0.0142583	0.0200814	0.024595	0.0257482	0.0254263	0.0306204	0.0440637	0.0603484	0.0735986	0.0796496	0.0763628	0.0657899	0.0568971	0.0626217	0.0852803	0.110038	0.116906	0.0958603	0.0556607	0.0207288	0.0201181
	0.928	0.0136571	0.0135464	0.0120905	0.00979213	0.0136944	0.0218103	0.0267309	0.0257493	0.0203926	0.0150855	0.0145564	0.0184937	0.0223877	0.0228786	0.0197389	0.0160042	0.0147669	0.015549	0.0167198	0.0182828	0.0205242	0.0226732	0.0235333	0.0222399	0.0184426	0.0130429	0.00996825	0.0134704	0.0195092	0.0238657	0.0245767	0.0237251	0.0290226	0.0429958	0.059599	0.0729838	0.0790887	0.0757387	0.0649008	0.0556996	0.0616316	0.084783	0.109812	0.116746	0.0956258	0.0552151	0.0200074	0.0204077
	0.932	0.0159785	0.0141385	0.00962285	0.0022749	0.0103004	0.0204294	0.0256914	0.0242429	0.0177783	0.0112753	0.0118284	0.0177373	0.0229887	0.0245454	0.0221073	0.0183834	0.0162362	0.0157342	0.0159321	0.0171042	0.0194534	0.021907	0.0230224	0.0218059	0.0178569	0.0120498	0.00867876	0.0127153	0.0189705	0.0231575	0.0234034	0.0219761	0.0274096	0.0419407	0.0588472	0.0723511	0.0785001	0.0750735	0.0639465	0.0544204	0.0606075	0.0842966	0.109605	0.116599	0.0954014	0.0547747	0.0192604	0.0207056
	0.936	0.0185719	0.0164891	0.0116395	0.00654534	0.0121731	0.0209615	0.0253217	0.0229849	0.0152248	0.00667414	0.00911322	0.0172501	0.0237134	0.0261877	0.0242974	0.0204445	0.0173834	0.015662	0.0149445	0.0157961	0.0183107	0.0210932	0.0224834	0.0213741	0.0173035	0.011084	0.007348	0.0120122	0.0184727	0.0224781	0.0222403	0.0201859	0.0257935	0.0409065	0.0580966	0.0717026	0.0778865	0.0743711	0.0629307	0.0530611	0.0595521	0.0838229	0.109416	0.116466	0.0951877	0.0543406	0.0184873	0.0210128
	0.94	0.0220499	0.0211537	0.0179262	0.015211	0.0176622	0.0231621	0.0258022	0.0225398	0.0139678	0.00304913	0.00775427	0.017314	0.0246115	0.027783	0.026262	0.0221596	0.0181877	0.0153188	0.0137566	0.0143725	0.0171171	0.0202489	0.0219297	0.0209581	0.0168036	0.0101843	0.00598901	0.0113812	0.0180223	0.0218354	0.0211005	0.0183618	0.0241881	0.0399011	0.0573501	0.0710407	0.0772507	0.0736352	0.0618574	0.0516232	0.0584684	0.0833634	0.109245	0.116347	0.0949854	0.0539141	0.0176876	0.0213303
	0.944	0.0259308	0.0267989	0.0251629	0.0232104	0.023699	0.0262391	0.0270745	0.0231839	0.0148518	0.00593923	0.0090284	0.0181014	0.025721	0.0293242	0.0279824	0.0235269	0.0186584	0.0147172	0.0123809	0.0128535	0.0158953	0.0193905	0.021373	0.0205696	0.0163766	0.00939607	0.00461706	0.0108425	0.0176251	0.0212375	0.0199988	0.0165113	0.0226095	0.0389325	0.0566109	0.0703677	0.0765959	0.0728699	0.0607309	0.0501087	0.0573598	0.0829202	0.109095	0.116242	0.0947953	0.0534969	0.0168612	0.0216592
	0.948	0.0294114	0.0318402	0.0312987	0.0295561	0.0288094	0.0293541	0.028814	0.0246527	0.0172465	0.0106648	0.0120203	0.0195678	0.0270501	0.0308108	0.0294602	0.0245682	0.0188326	0.013897	0.0108433	0.0112652	0.0146707	0.0185335	0.0208233	0.0202182	0.0160388	0.00876986	0.00325563	0.0104155	0.0172862	0.020692	0.0189519	0.0146433	0.0210763	0.0380084	0.0558817	0.0696858	0.0759249	0.0720795	0.059556	0.0485192	0.0562302	0.0824951	0.108965	0.116153	0.094618	0.0530905	0.0160078	0.0220007
	0.952	0.0318807	0.0350852	0.0349764	0.0332828	0.0320919	0.0317736	0.0304806	0.0262441	0.0197642	0.0146625	0.0152892	0.0214936	0.0285719	0.0322422	0.030711	0.0253245	0.0187717	0.0129251	0.00918348	0.00964091	0.0134705	0.0176923	0.0202891	0.0199108	0.0158023	0.00835535	0.00196646	0.0101162	0.0170095	0.0202063	0.0179781	0.012768	0.0196104	0.0371362	0.0551651	0.0689972	0.075241	0.0712684	0.0583375	0.0468566	0.0550838	0.0820901	0.108855	0.116079	0.0944542	0.0526966	0.0151276	0.0223562
	0.956	0.0329062	0.0357224	0.0352441	0.033632	0.0329733	0.032962	0.0314968	0.0271636	0.02128	0.0173008	0.0180939	0.0236178	0.030233	0.0336134	0.0317577	0.0258485	0.0185537	0.0118941	0.00745755	0.00802288	0.0123238	0.0168802	0.0197771	0.0196519	0.015674	0.00819047	0.00108476	0.00995586	0.0167981	0.0197875	0.0170976	0.0108988	0.0182376	0.0363229	0.0544634	0.068304	0.0745472	0.0704412	0.057081	0.045123	0.0539254	0.0817072	0.108767	0.116022	0.0943049	0.0523172	0.0142209	0.022727
	0.96	0.0322042	0.0333727	0.0316543	0.0303343	0.0313995	0.0327554	0.0314753	0.0268081	0.0210878	0.0182646	0.0201476	0.0257427	0.0319682	0.0349124	0.0326236	0.0261958	0.0182626	0.010917	0.00574455	0.00646658	0.0112613	0.0161088	0.0192923	0.0194438	0.0156555	0.00828872	0.00158019	0.00993877	0.0166539	0.0194418	0.0163317	0.0090549	0.0169875	0.0355745	0.0537786	0.0676084	0.0738467	0.0696026	0.0557921	0.0433203	0.05276	0.0813487	0.1087	0.11598	0.0941707	0.0519544	0.0132883	0.0231145
	0.964	0.0299203	0.0283527	0.0244333	0.0238559	0.0280632	0.0314817	0.0303859	0.0249287	0.018836	0.0175149	0.0214674	0.0277707	0.0337122	0.0361189	0.0333263	0.0264154	0.0179736	0.0101129	0.00417092	0.00505156	0.0103129	0.015388	0.0188387	0.0192863	0.0157429	0.00863373	0.00277836	0.0100616	0.0165779	0.0191748	0.0157019	0.00726888	0.0158939	0.0348963	0.0531123	0.0669122	0.0731426	0.0687577	0.0544771	0.0414506	0.0515935	0.0810165	0.108656	0.115955	0.0940526	0.0516102	0.0123308	0.02352
	0.968	0.0271092	0.0222079	0.014618	0.0156549	0.0244665	0.0298854	0.0286183	0.0217638	0.0144945	0.0154034	0.0223295	0.0296934	0.0354047	0.037204	0.0338736	0.0265405	0.0177382	0.00957689	0.00298428	0.00390415	0.00950545	0.0147253	0.0184186	0.0191777	0.0159277	0.00918577	0.00408249	0.0103143	0.01657	0.0189906	0.0152279	0.00560527	0.0149928	0.0342926	0.052466	0.0662174	0.0724382	0.0679113	0.053143	0.0395162	0.0504321	0.080713	0.108635	0.115947	0.0939514	0.0512871	0.0113501	0.0239449
	0.972	0.0258021	0.0185827	0.00581351	0.00982784	0.0225924	0.0288517	0.0269574	0.0182783	0.00837036	0.0129694	0.0232002	0.031554	0.0369892	0.0381302	0.0342602	0.0265836	0.0175723	0.00934249	0.00261181	0.00321589	0.00885819	0.014126	0.0180336	0.0191146	0.016198	0.00989499	0.00539463	0.0106815	0.0166293	0.0188921	0.0149258	0.00421298	0.0143187	0.0337662	0.0518405	0.0655258	0.0717365	0.0670686	0.0517969	0.0375193	0.0492828	0.0804403	0.108637	0.115957	0.093868	0.0509873	0.0103486	0.0243907
	0.976	0.0275364	0.0212126	0.0119925	0.0136925	0.0237398	0.0290661	0.02641	0.0164783	0.00232013	0.0123122	0.0245651	0.0333964	0.038408	0.0388531	0.0344683	0.0265357	0.017454	0.00936002	0.00312315	0.00313532	0.00837769	0.0135921	0.0176844	0.0190929	0.0165394	0.0107128	0.00668827	0.0111454	0.0167539	0.0188805	0.0148053	0.00342792	0.0138998	0.0333187	0.0512366	0.0648389	0.0710408	0.066235	0.0504468	0.0354622	0.0481532	0.0802005	0.108663	0.115984	0.0938033	0.0507133	0.00933012	0.0248587
	0.98	0.0314373	0.027774	0.0224497	0.0221305	0.0274206	0.0307599	0.0276938	0.0183384	0.00830781	0.0150788	0.0266822	0.0352207	0.0395982	0.0393238	0.0344719	0.0263713	0.017332	0.00951578	0.00398249	0.00353528	0.00805431	0.0131229	0.017371	0.0191077	0.0169364	0.0115972	0.00795086	0.0116872	0.0169411	0.0189554	0.0148684	0.00364196	0.0137511	0.0329502	0.0506544	0.0641585	0.070354	0.0654157	0.0491015	0.0333472	0.0470515	0.0799959	0.108714	0.11603	0.0937583	0.0504679	0.00830074	0.0253502
	0.984	0.0351701	0.0340344	0.0311214	0.030066	0.0321299	0.0335818	0.0306223	0.0231392	0.0164954	0.0201537	0.0294415	0.0369589	0.0404901	0.0394946	0.0342423	0.0260574	0.0171406	0.00967605	0.00481033	0.0041295	0.00786237	0.0127147	0.0170929	0.0191538	0.0173737	0.0125144	0.00917387	0.0122891	0.0171873	0.0191147	0.0151086	0.00469569	0.01387	0.0326592	0.050094	0.0634859	0.0696791	0.064616	0.0477701	0.0311768	0.0459867	0.0798286	0.108789	0.116095	0.0937339	0.0502535	0.00727032	0.0258663
	0.988	0.0366915	0.037524	0.036566	0.0357971	0.0363479	0.036644	0.0341642	0.0286855	0.0239949	0.025751	0.0324505	0.0384813	0.0410116	0.0393239	0.0337563	0.0255645	0.0168171	0.00972364	0.0054539	0.00471806	0.00776481	0.0123615	0.0168495	0.0192262	0.017836	0.0134372	0.0103502	0.0129346	0.0174883	0.0193545	0.0155121	0.00614765	0.0142361	0.0324427	0.0495548	0.0628224	0.0690192	0.0638414	0.0464628	0.0289537	0.0449683	0.0797007	0.10889	0.116179	0.0937309	0.0500728	0.00625569	0.0264083
	0.992	0.0348175	0.0370523	0.0379763	0.0383506	0.0387938	0.0388062	0.0370547	0.0333486	0.03006	0.0307501	0.0352294	0.0396244	0.0410953	0.0387834	0.0330034	0.0248762	0.0163152	0.00957484	0.00585298	0.00520295	0.00772034	0.0120553	0.0166402	0.0193199	0.0183092	0.0143439	0.011473	0.013609	0.0178393	0.0196697	0.0160597	0.00775324	0.0148154	0.0322965	0.049036	0.0621693	0.0683769	0.0630972	0.0451905	0.0266803	0.0440066	0.0796142	0.109017	0.116282	0.0937504	0.0499286	0.00528711	0.0269772
	0.996	0.0293942	0.0325607	0.0353361	0.03737	0.0386343	0.0390882	0.0382751	0.0361822	0.0342049	0.0345169	0.0373605	0.0402282	0.0406883	0.037862	0.0319906	0.0239964	0.0156149	0.00918241	0.0059889	0.00554179	0.00769008	0.0117877	0.0164642	0.0194302	0.0187801	0.0152163	0.0125359	0.0142989	0.0182349	0.0200539	0.0167293	0.00941063	0.0155672	0.0322149	0.0485366	0.0615276	0.067755	0.0623887	0.0439648	0.0243595	0.0431124	0.0795711	0.10917	0.116406	0.0937933	0.0498236	0.00442093	0.027574
	1	0.0213383	0.0251609	0.0296175	0.0332996	0.0357104	0.0370002	0.037269	0.0367523	0.036211	0.0367397	0.0385595	0.0401691	0.0397597	0.036569	0.0307452	0.0229533	0.0147267	0.00853306	0.00586844	0.00572102	0.00764175	0.0115506	0.0163212	0.0195527	0.0192366	0.0160395	0.013532	0.0149926	0.0186691	0.0204997	0.017498	0.0110739	0.0164503	0.0321912	0.0480552	0.0608983	0.067156	0.0617209	0.0427982	0.0219943	0.042297	0.0795733	0.109349	0.116549	0.0938604	0.0497603	0.00376013	0.0281995
	1.004	0.0123688	0.0168764	0.0225553	0.0272726	0.0305576	0.0326599	0.0339936	0.0350585	0.0361418	0.0373612	0.0386923	0.0393795	0.0383061	0.0349326	0.0293128	0.0217977	0.0136924	0.00764337	0.00551805	0.0057437	0.00755159	0.0113375	0.0162113	0.0196833	0.0196675	0.0168	0.0144545	0.0156793	0.0191358	0.0209993	0.0183439	0.0127189	0.0174266	0.0322178	0.0475899	0.0602821	0.0665824	0.0610989	0.0417037	0.0195879	0.0415719	0.0796224	0.109556	0.116714	0.0939527	0.0497414	0.00345981	0.0288545
	1.008	0.00445906	0.0100673	0.015976	0.0206735	0.0241722	0.0266864	0.0288461	0.0314636	0.0343179	0.036527	0.0377619	0.0378537	0.0363507	0.032996	0.0277514	0.020598	0.0125834	0.00655635	0.00498102	0.00562309	0.00740455	0.0111446	0.0161351	0.0198179	0.0200624	0.0174861	0.0152967	0.0163495	0.0196285	0.0215443	0.0192467	0.0143312	0.018463	0.0322865	0.047139	0.0596798	0.0660364	0.0605275	0.0406951	0.0171441	0.0409486	0.0797201	0.109789	0.116899	0.0940711	0.0497693	0.00364381	0.0295397
	1.012	0.00217698	0.00656548	0.0109751	0.0146409	0.0176677	0.0199556	0.0225034	0.0265992	0.0312538	0.0345249	0.0358776	0.0356429	0.0339391	0.0308105	0.0261241	0.0194309	0.0114956	0.00534009	0.00431596	0.00537831	0.00719406	0.0109718	0.0160936	0.0199529	0.0204117	0.0180867	0.0160515	0.0169943	0.0201405	0.0221263	0.0201886	0.0159007	0.019532	0.0323886	0.0467003	0.059092	0.0655199	0.060011	0.0397862	0.0146675	0.0404385	0.0798678	0.11005	0.117106	0.0942163	0.0498465	0.00427772	0.0302554
	1.016	0.00504958	0.00566518	0.00752177	0.0098308	0.0120022	0.0133385	0.0157345	0.0212649	0.0275663	0.0317139	0.0332184	0.0328428	0.0311321	0.0284288	0.0244897	0.018369	0.0105382	0.00409311	0.00359599	0.00503058	0.00692166	0.0108231	0.0160881	0.0200842	0.0207065	0.0185919	0.0167123	0.0176057	0.0206653	0.022737	0.0211537	0.0174199	0.0206107	0.0325153	0.0462713	0.0585191	0.065035	0.0595537	0.0389909	0.0121648	0.0400522	0.0800669	0.110339	0.117335	0.0943892	0.049975	0.00522256	0.0310021
	1.02	0.00615863	0.00494726	0.00497145	0.00649846	0.00788697	0.00756885	0.00927579	0.0163579	0.0238628	0.0284518	0.0299973	0.0295793	0.0279983	0.0258996	0.0228968	0.0174681	0.00981375	0.00297023	0.00290857	0.00459959	0.00659746	0.0107071	0.0161203	0.020208	0.0209383	0.0189924	0.0172728	0.0181766	0.0211964	0.0233681	0.0221283	0.018883	0.0216806	0.0326574	0.0458496	0.0579615	0.0645833	0.0591593	0.0383229	0.00964666	0.0397993	0.0803184	0.110656	0.117586	0.0945905	0.0501569	0.00635971	0.0317801
	1.024	0.00612662	0.00364846	0.00278262	0.00465912	0.00582638	0.00370756	0.00410631	0.0128154	0.0206175	0.025036	0.0264342	0.0259965	0.0246078	0.0232662	0.0213814	0.0167588	0.00938891	0.00224787	0.00235079	0.00410046	0.00624145	0.0106363	0.0161916	0.02032	0.0210991	0.0192794	0.017727	0.018701	0.0217276	0.0240117	0.0231006	0.0202848	0.0227263	0.0328063	0.0454327	0.0574193	0.0641661	0.0588309	0.0377947	0.007136	0.0396883	0.0806234	0.111001	0.117859	0.094821	0.0503939	0.00761908	0.0325896
	1.028	0.00599196	0.00246613	0.00113726	0.00425122	0.00582382	0.00435817	0.00395406	0.0112977	0.0180553	0.0216701	0.0227401	0.0222477	0.0210283	0.0205707	0.0199702	0.0162447	0.00926844	0.00223539	0.00200114	0.00354191	0.00588597	0.0106265	0.0163031	0.020416	0.0211815	0.019445	0.0180697	0.0191734	0.022253	0.0246604	0.0240605	0.0216211	0.0237353	0.0329532	0.0450177	0.0568929	0.0637848	0.0585715	0.0374173	0.00469966	0.0397257	0.0809825	0.111375	0.118155	0.0950813	0.0506877	0.00896248	0.0334304
	1.032	0.00690278	0.00378533	0.00298825	0.0052211	0.0071147	0.00720864	0.00736042	0.0114884	0.0161117	0.018464	0.019114	0.0184923	0.0173226	0.0178633	0.018689	0.0159092	0.00939661	0.00276241	0.00185404	0.00292729	0.00557866	0.0106946	0.016455	0.0204912	0.0211786	0.0194822	0.0182968	0.01959	0.022767	0.025307	0.024999	0.022888	0.0246969	0.0330897	0.0446019	0.0563823	0.0634404	0.0583832	0.0372	0.00264829	0.039916	0.0813964	0.111776	0.118473	0.0953721	0.0510394	0.0103686	0.0343027
	1.036	0.00883431	0.00655616	0.00580011	0.00709287	0.00900978	0.010026	0.0104709	0.0123429	0.0145283	0.0154616	0.0157459	0.0148977	0.013547	0.015219	0.0175722	0.0157285	0.00968878	0.00341962	0.00179947	0.00226206	0.00538299	0.0108566	0.0166462	0.020541	0.0210842	0.0193847	0.0184053	0.0199477	0.0232649	0.0259451	0.0259086	0.0240823	0.0256025	0.033208	0.0441827	0.0558875	0.0631335	0.0582676	0.0371492	0.00247299	0.0402616	0.0818654	0.112207	0.118814	0.0956938	0.05145	0.0118248	0.0352062
	1.04	0.0104827	0.00870261	0.00804944	0.00911716	0.0111283	0.0125789	0.0129349	0.0130956	0.0130234	0.0126728	0.0128195	0.0116533	0.00974889	0.012765	0.0166687	0.0156837	0.0100698	0.0040099	0.00171445	0.00158382	0.00537047	0.0111244	0.0168744	0.0205608	0.020893	0.0191472	0.0183935	0.0202451	0.0237422	0.0265685	0.0267826	0.0252009	0.0264445	0.0333005	0.0437572	0.0554086	0.0628649	0.0582259	0.0372688	0.00444473	0.0407628	0.0823897	0.112665	0.119179	0.096047	0.0519202	0.0133232	0.0361407
	1.044	0.0106224	0.0090304	0.00898547	0.0107846	0.013263	0.0148917	0.0148306	0.0134655	0.0114007	0.0100867	0.0105054	0.00901266	0.00596414	0.0107243	0.0160418	0.0157683	0.0104979	0.00449382	0.00155917	0.0011045	0.00560043	0.0115044	0.0171358	0.020546	0.0206008	0.0187658	0.0182616	0.020482	0.0241953	0.0271718	0.0276154	0.0262413	0.0272167	0.03336	0.0433227	0.0549453	0.0626347	0.0582583	0.0375594	0.00694574	0.0414175	0.0829692	0.113152	0.119566	0.096432	0.0524505	0.0148584	0.0371057
	1.048	0.00874618	0.00691072	0.00851377	0.0121116	0.0153904	0.0170378	0.016315	0.0134604	0.00956133	0.00766361	0.00893865	0.00736055	0.00221568	0.00944998	0.0157583	0.0159901	0.0109706	0.00491986	0.00145846	0.00138626	0.00609717	0.0119959	0.0174254	0.020493	0.0202048	0.0182375	0.0180117	0.02066	0.0246211	0.0277498	0.028402	0.0272012	0.0279135	0.0333801	0.0428768	0.0544977	0.0624432	0.0583648	0.0380187	0.00958312	0.0422218	0.0836037	0.113668	0.119977	0.0968492	0.0530408	0.0164267	0.0381009
	1.052	0.0057612	0.00250844	0.00798474	0.0136679	0.0176349	0.0191216	0.0175911	0.0132663	0.00751689	0.0053664	0.00820068	0.00711433	0.00149703	0.00931512	0.0158714	0.0163685	0.0115189	0.00539585	0.00173771	0.00233897	0.0068446	0.0125914	0.0177373	0.0203991	0.019704	0.017561	0.0176483	0.0207818	0.0250174	0.0282981	0.0291382	0.0280786	0.0285303	0.0333544	0.042417	0.0540657	0.0622902	0.0585445	0.0386414	0.0122775	0.0431699	0.0842928	0.114211	0.120412	0.0972988	0.0536911	0.0180251	0.0391257
	1.056	0.00648755	0.00448354	0.010078	0.0161079	0.0201371	0.0212716	0.0189205	0.0132602	0.00562623	0.00350002	0.00834269	0.00825063	0.00515911	0.0103823	0.0164033	0.0169277	0.0121939	0.00605469	0.00256907	0.0035846	0.00780122	0.0132779	0.0180653	0.0202633	0.0190996	0.0167365	0.0171785	0.0208522	0.0253823	0.0288128	0.0298204	0.0288721	0.0290633	0.0332774	0.0419409	0.0536492	0.0621755	0.058796	0.03942	0.0150033	0.044255	0.0850359	0.114783	0.120869	0.0977809	0.0544008	0.0196515	0.0401795
	1.06	0.012002	0.0116113	0.0148104	0.0194697	0.0229197	0.0236255	0.0206226	0.0140211	0.00536921	0.00384257	0.00942096	0.0103187	0.00878517	0.012335	0.017339	0.0176899	0.0130485	0.0070016	0.00382843	0.00500576	0.00891857	0.0140393	0.0184036	0.0200868	0.0183957	0.0157656	0.0166125	0.0208771	0.0257148	0.0292903	0.0304459	0.0295804	0.0295089	0.0331438	0.0414465	0.0532482	0.0620985	0.0591174	0.0403448	0.0177487	0.0454689	0.0858321	0.115383	0.12135	0.0982957	0.0551691	0.0213038	0.0412616
	1.064	0.0179688	0.0182425	0.0200071	0.0230994	0.0258451	0.0262945	0.0229973	0.016097	0.00809833	0.00691409	0.0114481	0.012953	0.0123687	0.0147982	0.0186315	0.0186663	0.0141177	0.00827258	0.0053836	0.00655562	0.0101513	0.0148578	0.0187473	0.0198736	0.0176002	0.0146519	0.0159642	0.0208638	0.0260143	0.0297278	0.0310122	0.0302026	0.0298644	0.0329488	0.040932	0.0528628	0.0620588	0.0595064	0.041405	0.0205068	0.046803	0.0866805	0.116009	0.121854	0.0988431	0.0559951	0.0229804	0.0423714
	1.068	0.0224173	0.0229257	0.0238725	0.0260933	0.0286633	0.0293016	0.026172	0.0195902	0.0126774	0.0111946	0.0143121	0.0159489	0.0158861	0.0175087	0.0202126	0.019851	0.0154054	0.00983436	0.00714485	0.0081989	0.0114603	0.0157162	0.0190935	0.0196311	0.0167254	0.0134006	0.0152515	0.0208211	0.0262807	0.0301229	0.0315175	0.0307384	0.0301274	0.0326881	0.0403958	0.052493	0.0620554	0.0599601	0.0425886	0.0232729	0.0482481	0.0875799	0.116663	0.122381	0.0994231	0.0568775	0.0246798	0.043508
	1.072	0.0241898	0.0244265	0.0251054	0.0276862	0.031111	0.0325288	0.0299822	0.0240831	0.0180286	0.0160234	0.0177678	0.0191446	0.0192864	0.0202946	0.0220006	0.0212155	0.0168808	0.0116113	0.00903858	0.00990072	0.0128122	0.0165989	0.0194414	0.0193705	0.0157896	0.0120188	0.0144973	0.0207584	0.0265145	0.0304736	0.0319608	0.0311877	0.0302961	0.0323577	0.0398367	0.0521391	0.0620876	0.0604752	0.0438834	0.0260432	0.0497952	0.0885291	0.117344	0.122931	0.100035	0.0578149	0.0264005	0.0446706
	1.076	0.0226639	0.021882	0.022964	0.0275977	0.0330534	0.0357204	0.0339832	0.0288849	0.0234641	0.0209473	0.0214764	0.0223541	0.0224882	0.0230277	0.0239047	0.0227077	0.0184827	0.0135104	0.0109959	0.011625	0.0141785	0.0174929	0.0197931	0.0191077	0.0148187	0.0105151	0.0137304	0.0206857	0.026716	0.0307784	0.0323414	0.031551	0.0303691	0.0319542	0.039254	0.0518015	0.0621542	0.0610481	0.0452772	0.0288144	0.051435	0.0895266	0.118051	0.123504	0.10068	0.0588055	0.0281413	0.0458584
	1.08	0.0181146	0.0150523	0.0177761	0.0264793	0.0346062	0.0385333	0.0375568	0.0332327	0.0283645	0.0254992	0.0250499	0.0253545	0.0253832	0.0255967	0.0258263	0.0242538	0.0201289	0.0154353	0.0129502	0.0133351	0.015535	0.0183881	0.0201532	0.0188623	0.0138482	0.00890033	0.0129854	0.020613	0.0268862	0.0310364	0.0326592	0.0318291	0.0303455	0.0314745	0.0386472	0.0514805	0.0622541	0.0616752	0.0467579	0.0315836	0.0531588	0.090571	0.118784	0.124099	0.101355	0.0598477	0.0299009	0.0470704
	1.084	0.0131291	0.00469905	0.012765	0.0261314	0.0360562	0.0405739	0.0400383	0.0364074	0.032155	0.0292169	0.0280945	0.0279012	0.0278468	0.0278976	0.0276621	0.0257636	0.0217252	0.0172927	0.014838	0.0149952	0.0168613	0.0192774	0.0205287	0.0186579	0.0129256	0.00718663	0.0123037	0.0205501	0.0270259	0.0312471	0.0329148	0.0320235	0.0302248	0.0309158	0.0380163	0.0511768	0.0623861	0.0623523	0.048314	0.0343481	0.054958	0.0916604	0.119542	0.124716	0.102062	0.0609393	0.0316779	0.0483056
	1.088	0.0148239	0.0086489	0.0157317	0.0282729	0.0374815	0.0414009	0.0408338	0.0378337	0.034377	0.0317072	0.0302545	0.0297562	0.0297559	0.0298359	0.0293086	0.0271378	0.0231741	0.0189962	0.0166001	0.0165716	0.01814	0.0201562	0.0209287	0.0185208	0.0121116	0.00538802	0.0117313	0.0205054	0.0271359	0.0314103	0.0331092	0.0321359	0.0300071	0.030276	0.0373622	0.0508913	0.0625489	0.0630752	0.0499345	0.0371051	0.0568246	0.0927932	0.120325	0.125355	0.1028	0.0620784	0.0334712	0.0495632
	1.092	0.0234301	0.0215252	0.0247714	0.0323237	0.0384025	0.0405586	0.0395326	0.0371802	0.0347749	0.0327112	0.0312542	0.0307199	0.0310095	0.0313337	0.0306691	0.0282753	0.0243814	0.0204682	0.0181835	0.0180335	0.0193566	0.0210222	0.021363	0.0184775	0.0114783	0.00352044	0.0113157	0.0204862	0.027217	0.0315264	0.0332441	0.032169	0.0296929	0.0295532	0.036686	0.0506248	0.0627412	0.0638398	0.0516092	0.0398524	0.0587509	0.0939675	0.121132	0.126014	0.103567	0.0632628	0.0352796	0.050842
	1.096	0.032696	0.0324724	0.0333186	0.0359665	0.0379567	0.0377121	0.0360126	0.0344369	0.0333593	0.0321485	0.030929	0.0306609	0.0315509	0.0323404	0.0316601	0.0290814	0.0252614	0.0216425	0.0195426	0.0193542	0.0204993	0.021874	0.0218409	0.0185526	0.0111018	0.00160538	0.0110985	0.0204975	0.0272698	0.0315962	0.0333216	0.0321257	0.0292833	0.028746	0.0359898	0.0503786	0.0629616	0.0646416	0.0533287	0.0425873	0.0607297	0.0951814	0.121962	0.126695	0.104364	0.0644901	0.0371017	0.0521411
	1.1	0.0396592	0.0398787	0.0386803	0.0373356	0.0355124	0.0328586	0.0305081	0.0299435	0.0304233	0.0301283	0.0292387	0.0295409	0.0313872	0.0328395	0.0322181	0.0294744	0.0257419	0.0224659	0.0206409	0.0205111	0.021558	0.0227111	0.0223704	0.0187654	0.0110447	0.000440405	0.0111068	0.0205418	0.0272945	0.031621	0.0333446	0.0320099	0.0287801	0.0278533	0.0352764	0.0501539	0.0632085	0.0654762	0.055084	0.0453076	0.0627544	0.0964328	0.122815	0.127396	0.105189	0.065758	0.0389366	0.0534595
	1.104	0.0433169	0.0432215	0.0402229	0.0359282	0.0311842	0.0264847	0.0235943	0.0243494	0.0264988	0.026921	0.0262611	0.0274306	0.0306014	0.0328532	0.0323033	0.029391	0.0257676	0.0229003	0.021451	0.0214863	0.0225246	0.0235321	0.0229563	0.0191277	0.0113366	0.00236512	0.0113463	0.0206193	0.0272914	0.0316021	0.0333165	0.0318259	0.0281857	0.0268747	0.0345494	0.0499522	0.0634806	0.0663394	0.0568669	0.0480109	0.0648186	0.0977197	0.123689	0.128116	0.106042	0.0670642	0.0407828	0.0547959
	1.108	0.0437553	0.0429419	0.0385416	0.0324351	0.0259066	0.0195715	0.01606	0.0185184	0.0222584	0.022903	0.0221673	0.0245227	0.0293555	0.0324396	0.0319018	0.0287908	0.0253039	0.0229234	0.0219559	0.022267	0.0233921	0.0243349	0.0235998	0.0196411	0.0119639	0.00434095	0.0117997	0.0207274	0.0272603	0.0315418	0.0332413	0.0315789	0.0275032	0.0258101	0.0338133	0.0497751	0.0637764	0.0672268	0.0586701	0.0506951	0.0669166	0.0990398	0.124585	0.128855	0.10692	0.0684062	0.0426392	0.0561495
	1.112	0.0416021	0.0399439	0.0347091	0.0280334	0.0210387	0.0135115	0.00869104	0.0134312	0.0183816	0.0185031	0.0171872	0.0211508	0.0278791	0.0316846	0.0310259	0.0276597	0.0243385	0.0225306	0.0221492	0.0228449	0.0241549	0.0251157	0.0242975	0.0202976	0.0128769	0.00630235	0.012432	0.0208609	0.0272007	0.0314423	0.0331234	0.0312749	0.0267367	0.0246599	0.033074	0.0496246	0.0640943	0.0681341	0.0604866	0.0533578	0.0690428	0.100391	0.1255	0.129612	0.107825	0.0697816	0.0445045	0.057519
	1.116	0.0375898	0.0350677	0.0295564	0.02355	0.0176187	0.0100534	0.00204251	0.0101453	0.0154327	0.0142168	0.011576	0.017832	0.0264416	0.0306888	0.0297133	0.0260115	0.0228837	0.0217354	0.0220351	0.0232174	0.0248082	0.0258693	0.0250418	0.0210802	0.0140077	0.00822861	0.0131991	0.0210126	0.027112	0.0313063	0.0329679	0.0309207	0.0258911	0.0234252	0.0323382	0.0495024	0.0644327	0.0690572	0.06231	0.0559971	0.0711922	0.101772	0.126435	0.130387	0.108753	0.071188	0.0463776	0.0589033
	1.12	0.0324245	0.0289308	0.0234009	0.0190647	0.0156921	0.0101437	0.0037001	0.00948115	0.0138121	0.0108174	0.00561074	0.0153212	0.0253016	0.0295544	0.0280262	0.0238896	0.0209765	0.0205691	0.0216285	0.023387	0.0253488	0.0265884	0.025821	0.021965	0.0152869	0.0101013	0.014055	0.0211736	0.0269934	0.0311369	0.0327805	0.0305239	0.0249729	0.0221077	0.0316139	0.0494106	0.0647901	0.069992	0.0641345	0.0586106	0.0733599	0.103179	0.127387	0.131179	0.109705	0.0726228	0.0482571	0.0603014
	1.124	0.02694	0.0222032	0.0163061	0.0142735	0.0145984	0.0122221	0.00869334	0.0111267	0.0137853	0.0097006	0.00140943	0.0144804	0.0246456	0.0283742	0.0260515	0.0213676	0.0186782	0.019081	0.0209545	0.0233616	0.0257753	0.0272652	0.0266202	0.0229239	0.0166523	0.011903	0.0149569	0.0213334	0.026844	0.0309376	0.0325672	0.0300934	0.0239898	0.0207097	0.0309104	0.0493512	0.0651648	0.0709345	0.0659546	0.0611965	0.0755417	0.10461	0.128356	0.131986	0.110678	0.0740837	0.0501419	0.0617121
	1.128	0.0223001	0.0161958	0.00860364	0.00936478	0.0140138	0.0147882	0.0132573	0.0141774	0.0154401	0.0117491	0.00705439	0.0156455	0.0245408	0.0272286	0.0239022	0.0185507	0.0160725	0.0173361	0.0200478	0.0231551	0.026088	0.0278907	0.0274223	0.0239267	0.0180514	0.0136176	0.0158674	0.0214813	0.0266627	0.030712	0.0323346	0.0296386	0.0229513	0.0192346	0.0302384	0.0493263	0.0655552	0.0718808	0.0677653	0.0637526	0.0777332	0.106064	0.129342	0.132808	0.111671	0.0755682	0.0520307	0.0631343
	1.132	0.0197688	0.0134387	0.0035935	0.00685319	0.0143797	0.0175137	0.0176605	0.0181156	0.0185682	0.0158566	0.0130575	0.0182686	0.0249357	0.026187	0.021718	0.0155773	0.0132627	0.0154138	0.0189515	0.0227868	0.0262897	0.0284563	0.0282089	0.0249432	0.019441	0.0152299	0.0167545	0.0216058	0.0264487	0.0304642	0.0320896	0.0291704	0.0218696	0.0176869	0.0296095	0.0493377	0.0659595	0.0728271	0.0695621	0.066277	0.0799306	0.107538	0.130342	0.133643	0.112684	0.0770739	0.0539222	0.0645668
	1.136	0.0195199	0.0151401	0.0092141	0.0100885	0.0161899	0.0204352	0.0219941	0.0226068	0.0227148	0.0207832	0.0187878	0.0215653	0.0257088	0.025311	0.0196619	0.0126254	0.0103671	0.0134041	0.0177157	0.0222816	0.026386	0.0289536	0.0289616	0.0259447	0.0207863	0.0167265	0.0175914	0.0216957	0.0262009	0.0301983	0.0318395	0.0287002	0.0207593	0.0160729	0.0290369	0.0493873	0.066376	0.0737697	0.0713406	0.0687679	0.0821301	0.109029	0.131356	0.134492	0.113714	0.0785984	0.0558152	0.0660086
	1.14	0.0200609	0.0182104	0.0151518	0.0150513	0.0190042	0.0234671	0.0261618	0.0272719	0.0273345	0.0258598	0.0240976	0.025	0.0267248	0.0246519	0.0179036	0.00992519	0.00751434	0.011404	0.016396	0.0216692	0.026385	0.0293757	0.0296628	0.0269049	0.0220589	0.0180956	0.0183563	0.0217405	0.0259186	0.0299187	0.0315919	0.0282408	0.0196391	0.0144011	0.0285341	0.0494768	0.0668027	0.074705	0.0730968	0.0712232	0.0843283	0.110536	0.132382	0.135352	0.11476	0.0801393	0.0577084	0.0674585
	1.144	0.0197417	0.0197751	0.0185206	0.0186082	0.0216839	0.0262966	0.0299334	0.0316829	0.0318907	0.0306686	0.0288655	0.0282756	0.0278655	0.0242378	0.0165817	0.00777635	0.00484034	0.00951254	0.0150513	0.0209835	0.0262973	0.0297169	0.0302962	0.0278005	0.0232362	0.0193271	0.0190311	0.0217299	0.0256013	0.0296301	0.0313543	0.0278055	0.0185322	0.0126844	0.0281156	0.0496076	0.0672379	0.0756297	0.074827	0.0736413	0.0865219	0.112055	0.133419	0.136223	0.115821	0.0816944	0.0596006	0.0689152
	1.148	0.0179067	0.0187265	0.0184815	0.0195422	0.0232543	0.0285294	0.0330189	0.0354143	0.0358992	0.034886	0.0329798	0.0312246	0.0290307	0.0240579	0.0157506	0.00650393	0.00250362	0.00782502	0.0137425	0.0202611	0.0261356	0.0299734	0.0308475	0.0286114	0.0243004	0.0204128	0.0196012	0.0216548	0.0252486	0.0293372	0.0311345	0.0274085	0.0174679	0.0109429	0.0277954	0.0497807	0.0676795	0.0765402	0.0765277	0.0760203	0.0887078	0.113586	0.134465	0.137103	0.116895	0.0832612	0.0614904	0.0703778
	1.152	0.0148655	0.0150768	0.0149528	0.0177336	0.0234318	0.0299046	0.035138	0.0380855	0.0389535	0.0382482	0.0363394	0.0337401	0.0301277	0.0240549	0.0153439	0.00619695	0.000955237	0.00642383	0.0125304	0.0195397	0.0259138	0.0301429	0.0313047	0.0293212	0.0252379	0.0213468	0.0200552	0.0215069	0.0248606	0.0290446	0.03094	0.0270642	0.016482	0.00921054	0.0275872	0.049997	0.0681253	0.0774333	0.0781957	0.0783586	0.090883	0.115125	0.135521	0.137991	0.11798	0.0848377	0.0633766	0.0718451
	1.156	0.0116274	0.00971831	0.00862516	0.0143918	0.0227544	0.0303885	0.0360642	0.0393914	0.0407471	0.0405589	0.0388639	0.0357446	0.0310669	0.0241349	0.0151974	0.00647994	0.00154351	0.00536477	0.0114734	0.0188556	0.0256461	0.0302249	0.0316583	0.0299171	0.0260391	0.0221252	0.0203842	0.021279	0.0244378	0.0287572	0.030778	0.026787	0.0156178	0.00755082	0.027503	0.0502565	0.0685731	0.0783058	0.0798279	0.0806545	0.0930446	0.11667	0.136583	0.138887	0.119074	0.0864215	0.065258	0.0733159
	1.16	0.0101333	0.00592658	0.00227785	0.0124527	0.0222001	0.0300671	0.0356343	0.0391267	0.0410964	0.0417091	0.0405085	0.0371849	0.0317685	0.0241948	0.0151207	0.00683602	0.00244336	0.00466015	0.0106238	0.0182409	0.0253461	0.0302202	0.0319014	0.0303895	0.0266978	0.022746	0.0205815	0.0209648	0.0239809	0.0284798	0.0306555	0.0265908	0.0149252	0.00609158	0.0275529	0.0505592	0.0690207	0.0791546	0.0814216	0.0829064	0.0951901	0.11822	0.137651	0.139788	0.120177	0.0880104	0.0671333	0.0747891
	1.164	0.0121887	0.00964678	0.0083815	0.0142691	0.0222541	0.0289372	0.0337432	0.0372093	0.0399628	0.041696	0.0412792	0.0380373	0.0321758	0.0241539	0.0149695	0.00694282	0.00287387	0.00427512	0.0100217	0.0177207	0.0250258	0.0301303	0.0320292	0.0307324	0.0272111	0.0232097	0.0206429	0.0205591	0.0234914	0.028217	0.0305789	0.0264887	0.0144564	0.00508679	0.0277438	0.0509043	0.0694655	0.0799767	0.0829741	0.0851128	0.0973168	0.119771	0.138722	0.140693	0.121286	0.0896023	0.0690011	0.0762636
	1.168	0.0162907	0.0155402	0.0150528	0.0176235	0.022346	0.0268218	0.0303568	0.0337003	0.0374684	0.0406325	0.0412397	0.0383136	0.0322675	0.0239781	0.0146864	0.0066913	0.00278263	0.00415603	0.00968728	0.0173106	0.0246942	0.0299579	0.0320394	0.0309427	0.0275794	0.0235188	0.020566	0.0200575	0.0229714	0.0279736	0.0305537	0.0264917	0.0142594	0.00490076	0.0280796	0.0512905	0.0699049	0.0807691	0.0844829	0.0872721	0.0994222	0.121322	0.139797	0.141602	0.122399	0.0911951	0.0708602	0.0777382
	1.172	0.0199804	0.019886	0.0192778	0.0197396	0.0215098	0.0235309	0.0255559	0.0288207	0.0339019	0.038741	0.0405064	0.0380592	0.0320599	0.0236869	0.0143108	0.00613917	0.00221428	0.00427151	0.00961359	0.0170145	0.0243573	0.0297055	0.0319316	0.0310204	0.0278058	0.0236783	0.0203501	0.0194568	0.0224237	0.0277541	0.0305848	0.0266089	0.0143686	0.00567032	0.0285604	0.0517158	0.0703363	0.081529	0.0859457	0.0893831	0.101504	0.12287	0.140872	0.142512	0.123516	0.0927866	0.0727094	0.079212
	1.176	0.0218821	0.0217305	0.0206575	0.0197108	0.0193331	0.0191467	0.0195878	0.0229649	0.0297182	0.0363272	0.0392281	0.0373415	0.0315975	0.0233424	0.013963	0.00550889	0.0013255	0.00461991	0.00976681	0.0168245	0.0240174	0.029376	0.0317073	0.0309682	0.0278962	0.023695	0.0199967	0.0187545	0.0218522	0.027563	0.0306761	0.0268465	0.0147967	0.00712806	0.0291827	0.0521779	0.0707568	0.0822535	0.0873604	0.0914443	0.10356	0.124413	0.141947	0.143422	0.124633	0.094375	0.0745475	0.0806836
	1.18	0.0216413	0.0211536	0.0196655	0.0179622	0.0162889	0.0142491	0.012884	0.0167422	0.0255289	0.0337341	0.0375577	0.0362318	0.0309339	0.0230213	0.0138001	0.00519623	0.00101297	0.00519772	0.0100934	0.0167227	0.0236734	0.0289719	0.0313694	0.030791	0.0278591	0.0235783	0.0195087	0.0179489	0.0212619	0.0274047	0.0308305	0.0272078	0.015533	0.00896742	0.02994	0.0526736	0.0711634	0.08294	0.088725	0.0934546	0.105588	0.125949	0.14302	0.144331	0.12575	0.095958	0.076373	0.0821522
	1.184	0.0195763	0.0187679	0.0171911	0.0154925	0.0134764	0.0101002	0.00606057	0.0111896	0.0220575	0.0312762	0.0356201	0.0347865	0.0301102	0.0227806	0.013947	0.00559311	0.002273	0.00596947	0.0105309	0.0166836	0.023321	0.0284954	0.0309221	0.0304962	0.0277053	0.0233398	0.0188912	0.0170397	0.0206593	0.0272835	0.0310499	0.027693	0.0165479	0.0110129	0.0308228	0.0531994	0.071553	0.0835858	0.0900377	0.0954126	0.107587	0.127477	0.14409	0.145238	0.126864	0.0975339	0.0781849	0.0836165
	1.188	0.0162467	0.0151967	0.0139092	0.0130401	0.0118399	0.0085791	0.00194179	0.00844224	0.0199555	0.0291598	0.033487	0.0330349	0.0291404	0.0226297	0.0144296	0.00670828	0.00394133	0.00686629	0.011017	0.016678	0.0229539	0.0279483	0.0303709	0.0300928	0.0274476	0.0229936	0.0181513	0.016027	0.0200527	0.0272035	0.0313352	0.0282992	0.0178017	0.0131763	0.0318196	0.053751	0.0719223	0.0841884	0.0912968	0.0973173	0.109553	0.128993	0.145154	0.14614	0.127974	0.0991006	0.0799819	0.0850755
	1.192	0.012278	0.0108762	0.0100144	0.0106628	0.0112921	0.00990111	0.00687361	0.0101164	0.0194158	0.0274182	0.0311659	0.0309783	0.0280111	0.0225252	0.0151591	0.00821697	0.0056481	0.00780198	0.0114946	0.0166764	0.0225642	0.0273319	0.0297216	0.0295916	0.027101	0.0225561	0.0172987	0.0149126	0.0194526	0.027169	0.0316863	0.0290211	0.0192518	0.0154102	0.0329173	0.0543237	0.072268	0.0847453	0.0925007	0.0991677	0.111485	0.130495	0.146211	0.147036	0.129078	0.100656	0.0817627	0.0865281
	1.196	0.00856979	0.00639213	0.00559426	0.0082845	0.0111245	0.0120206	0.011523	0.0136509	0.0199653	0.025904	0.028606	0.0286019	0.026695	0.0223883	0.0159761	0.00979125	0.00724093	0.00868873	0.0119147	0.0166519	0.0221438	0.0266474	0.028981	0.0290044	0.026682	0.0220463	0.0163462	0.0136996	0.0188717	0.0271839	0.032102	0.029851	0.0208582	0.0176861	0.034102	0.0549125	0.0725865	0.0852541	0.0936481	0.100963	0.113382	0.131983	0.14726	0.147925	0.130175	0.102199	0.0835261	0.0879733
	1.2	0.00640666	0.00348314	0.00143946	0.00661526	0.0110656	0.0137989	0.0150909	0.0169744	0.0208323	0.0243557	0.0257236	0.0258947	0.0251733	0.0221349	0.0167125	0.011203	0.00860757	0.00944718	0.0122377	0.016582	0.0216848	0.0258954	0.0281558	0.028344	0.0262082	0.0214861	0.0153106	0.0123929	0.0183258	0.027252	0.0325806	0.0307795	0.0225858	0.0199847	0.0353592	0.0555116	0.0728744	0.0857126	0.0947377	0.102701	0.115241	0.133453	0.148299	0.148805	0.131261	0.103727	0.0852709	0.0894101
	1.204	0.00615348	0.00464754	0.00356325	0.00678893	0.011265	0.0150778	0.0176531	0.0195028	0.0214129	0.0225096	0.0224364	0.0228734	0.0234579	0.021703	0.0172332	0.012306	0.00966204	0.0100123	0.0124341	0.0164507	0.0211805	0.0250763	0.0272532	0.0276239	0.0256984	0.0208997	0.0142144	0.0110007	0.0178333	0.0273771	0.0331194	0.0317962	0.0244045	0.0222914	0.0366744	0.0561152	0.073128	0.0861186	0.0957684	0.104383	0.117061	0.134903	0.149326	0.149675	0.132337	0.105239	0.086996	0.0908374
	1.208	0.00637823	0.00651946	0.00640896	0.00806372	0.0116946	0.0160029	0.0194469	0.0211955	0.0214271	0.0202033	0.0187004	0.0196066	0.0216052	0.0210684	0.0174537	0.0130145	0.0103447	0.0103364	0.0124857	0.0162479	0.0206255	0.0241904	0.0262801	0.0268577	0.0251718	0.020314	0.0130882	0.00953592	0.0174154	0.0275624	0.033715	0.0328897	0.0262892	0.0245943	0.0380333	0.056717	0.0733435	0.08647	0.0967394	0.106007	0.118841	0.136333	0.150339	0.150532	0.1334	0.106732	0.0887001	0.0922541
	1.212	0.00627662	0.0073055	0.00764724	0.0088119	0.0120486	0.0167773	0.0207818	0.0222407	0.020897	0.0174529	0.014536	0.016238	0.019718	0.020246	0.0173401	0.013291	0.0106233	0.0103915	0.0123854	0.0159706	0.0200165	0.0232376	0.0252431	0.026059	0.0246475	0.0197581	0.0119736	0.00802098	0.0170952	0.0278107	0.0343636	0.0340487	0.0282187	0.0268832	0.0394221	0.0573104	0.0735172	0.0867649	0.0976497	0.107573	0.120578	0.137739	0.151337	0.151377	0.134447	0.108206	0.0903821	0.0936594
	1.216	0.00600906	0.00690709	0.00703011	0.00829593	0.0121938	0.0176511	0.0219834	0.0229433	0.0200942	0.014522	0.0100395	0.0130165	0.0179327	0.0192818	0.0169026	0.0131385	0.0104922	0.0101687	0.0121384	0.0156216	0.0193515	0.0222176	0.0241485	0.025241	0.024144	0.0192622	0.0109286	0.00649823	0.0168965	0.0281244	0.0350609	0.0352615	0.0301749	0.0291486	0.0408274	0.0578889	0.0736452	0.0870013	0.0984987	0.109079	0.122272	0.13912	0.152318	0.152206	0.135479	0.109658	0.0920408	0.0950522
	1.22	0.00573321	0.00549745	0.00453189	0.00682047	0.0125564	0.0189386	0.0233419	0.0236435	0.0194629	0.0120174	0.00538184	0.0103442	0.0163924	0.0182382	0.0161858	0.0125949	0.00997068	0.00967848	0.0117612	0.015209	0.01863	0.02113	0.0230022	0.024416	0.0236786	0.0188567	0.0100316	0.00505931	0.0168415	0.0285048	0.0358021	0.0365168	0.0321423	0.0313819	0.0422363	0.0584456	0.0737238	0.0871778	0.0992859	0.110526	0.123921	0.140473	0.15328	0.153018	0.136492	0.111087	0.0936751	0.0964315
	1.224	0.00575722	0.00408131	0.000297122	0.0065277	0.0140322	0.0209312	0.0250566	0.0246227	0.0194575	0.0108795	0.00100812	0.00877963	0.0152082	0.0171802	0.015259	0.011727	0.00909922	0.00894918	0.0112814	0.0147451	0.0178529	0.0199736	0.0218095	0.023596	0.0232667	0.01857	0.00938091	0.00392308	0.0169491	0.0289526	0.0365822	0.0378038	0.0341076	0.0335751	0.043637	0.0589735	0.0737491	0.0872926	0.100011	0.111913	0.125523	0.141798	0.154223	0.153812	0.137485	0.112491	0.0952839	0.0977964
	1.228	0.0072665	0.00605901	0.00549286	0.0100136	0.0172062	0.0237322	0.0271788	0.0259997	0.0202894	0.0116811	0.00380582	0.00869495	0.014422	0.0161644	0.0142069	0.0106269	0.00793574	0.00802581	0.0107365	0.014245	0.0170219	0.0187473	0.0205755	0.0227917	0.0229212	0.0184261	0.00908109	0.00353258	0.0172318	0.029467	0.0373958	0.0391119	0.0360587	0.0357206	0.0450178	0.0594658	0.0737173	0.0873444	0.100674	0.11324	0.127078	0.143093	0.155143	0.154586	0.138457	0.113869	0.0968661	0.0991459
	1.232	0.010681	0.0110462	0.0121465	0.0158855	0.0217624	0.0271532	0.0295759	0.0276704	0.021777	0.0138221	0.00771866	0.00974148	0.0139924	0.0152325	0.0131211	0.0094083	0.00655137	0.00697067	0.0101717	0.0137253	0.0161395	0.0174493	0.0193056	0.0220134	0.0226521	0.0184426	0.00920877	0.00419811	0.0176946	0.0300464	0.0382372	0.0404312	0.0379853	0.0378111	0.0463681	0.0599156	0.0736248	0.0873321	0.101275	0.114507	0.128584	0.144355	0.15604	0.155339	0.139406	0.115219	0.0984206	0.100479
	1.236	0.0147815	0.0166628	0.0188839	0.0223137	0.0268408	0.0307426	0.0319386	0.0293326	0.023459	0.016283	0.0110291	0.0112071	0.0138169	0.0144093	0.0120911	0.00820507	0.00502887	0.00586798	0.00963682	0.0132025	0.015209	0.0160776	0.0180055	0.0212709	0.0224663	0.0186284	0.00977779	0.00560775	0.0183341	0.0306876	0.0391005	0.0417524	0.039878	0.0398397	0.0476777	0.0603161	0.0734678	0.0872546	0.101813	0.115713	0.130041	0.145583	0.156912	0.156069	0.14033	0.116539	0.0999464	0.101795
	1.24	0.0182074	0.0215627	0.0247783	0.0281097	0.0314964	0.0339031	0.0338417	0.0305811	0.0248212	0.0183608	0.0135902	0.0125924	0.0137729	0.0137023	0.0111915	0.00716584	0.00347173	0.00483754	0.00918206	0.0126923	0.014235	0.0146304	0.0166829	0.020574	0.0223675	0.0189831	0.0107366	0.00737534	0.0191392	0.0313861	0.0399798	0.0430667	0.0417281	0.0418001	0.0489372	0.0606606	0.0732429	0.087111	0.10229	0.116858	0.131446	0.146775	0.157757	0.156774	0.141228	0.117829	0.101442	0.103093
	1.244	0.0201589	0.024911	0.0290302	0.0323821	0.0349108	0.036043	0.0348467	0.0310193	0.0254444	0.0196703	0.0153259	0.0136492	0.0137506	0.0131012	0.0104674	0.00643306	0.00207321	0.00405815	0.00885148	0.0122089	0.0132244	0.0131058	0.0153488	0.019933	0.0223567	0.0194973	0.0119993	0.00931222	0.0200927	0.0321363	0.0408687	0.0443659	0.0435282	0.043686	0.0501378	0.0609427	0.0729467	0.0869008	0.102705	0.117944	0.1328	0.147929	0.158573	0.157453	0.142098	0.119087	0.102908	0.104372
	1.248	0.0205872	0.0263929	0.0311542	0.0345513	0.0365271	0.0367272	0.0346173	0.0303546	0.025064	0.0200328	0.0162169	0.0142723	0.0136653	0.0125769	0.00992089	0.00609025	0.00149677	0.0037548	0.00867635	0.0117652	0.0121881	0.0115025	0.0140195	0.0193593	0.0224321	0.0201548	0.0134785	0.0113328	0.0211734	0.0329309	0.041761	0.0456422	0.0452713	0.0454919	0.0512714	0.0611562	0.0725759	0.0866236	0.10306	0.118968	0.134101	0.149045	0.159359	0.158105	0.142939	0.120312	0.104341	0.105632
	1.252	0.0199903	0.0261179	0.0310345	0.0344234	0.0361553	0.0357951	0.0330133	0.0284618	0.0235859	0.0194181	0.0162983	0.0144334	0.0134574	0.0120844	0.00950793	0.00610551	0.00232214	0.00404019	0.00867059	0.0113741	0.0111437	0.00982069	0.0127202	0.0188655	0.0225901	0.0209341	0.0151008	0.013391	0.0223575	0.0337617	0.0426501	0.0468888	0.0469513	0.0472125	0.0523305	0.061295	0.0721275	0.0862793	0.103354	0.119933	0.135349	0.150121	0.160114	0.158727	0.143749	0.121501	0.105742	0.10687
	1.256	0.0188393	0.0243453	0.0288554	0.0322031	0.0340066	0.0334077	0.0301363	0.0254119	0.0210836	0.0179153	0.015656	0.0141515	0.0130901	0.0115683	0.00914941	0.0063465	0.00358284	0.00478338	0.00883129	0.0110505	0.0101205	0.00806214	0.0114893	0.0184657	0.0228255	0.0218112	0.0168084	0.0154563	0.0236202	0.0346195	0.0435295	0.0480989	0.0485625	0.0488432	0.0533083	0.0613536	0.0715986	0.085868	0.10359	0.120838	0.136542	0.151155	0.160836	0.159319	0.144526	0.122655	0.107109	0.108088
	1.26	0.0171327	0.0212565	0.0249898	0.0284308	0.0306338	0.0300056	0.0263161	0.0214629	0.0177777	0.0157096	0.0144215	0.0134816	0.0125491	0.0109719	0.0087521	0.00666115	0.00485059	0.00577786	0.00914469	0.0108132	0.00916523	0.00623161	0.0103842	0.0181747	0.0231321	0.0227616	0.0185566	0.017505	0.0249368	0.0354941	0.0443927	0.0492667	0.0501003	0.0503798	0.0541986	0.0613265	0.0709867	0.0853901	0.103768	0.121683	0.13768	0.152145	0.161523	0.15988	0.14527	0.123771	0.108441	0.109283
	1.264	0.0145744	0.0169506	0.0199272	0.0238752	0.0267839	0.0261899	0.0220452	0.0170174	0.0139976	0.0130533	0.0127606	0.0125093	0.011845	0.010247	0.00822782	0.00693922	0.00604728	0.0068905	0.00959438	0.0106859	0.00834923	0.00433911	0.00948521	0.0180069	0.023503	0.023761	0.0203101	0.0195171	0.0262833	0.0363748	0.0452331	0.0503866	0.0515603	0.0518186	0.054996	0.061209	0.0702893	0.0848464	0.10389	0.122469	0.138763	0.153091	0.162174	0.160407	0.145979	0.124849	0.109738	0.110455
	1.268	0.0111037	0.011578	0.0142904	0.0194411	0.0232061	0.0225609	0.0178816	0.0125593	0.0101275	0.0102284	0.0108569	0.0113452	0.0110141	0.00936163	0.00750558	0.0071298	0.00717083	0.00806057	0.0101676	0.0106965	0.00777045	0.00241134	0.0088914	0.0179746	0.0239307	0.0247865	0.0220399	0.0214742	0.0276367	0.0372503	0.0460442	0.0514539	0.052939	0.0531564	0.0556958	0.0609964	0.0695045	0.0842378	0.103957	0.123197	0.139789	0.153991	0.162788	0.160899	0.146652	0.125888	0.110999	0.111604
	1.272	0.00740511	0.00542932	0.00914229	0.016122	0.0204704	0.0195665	0.0143378	0.00859125	0.0065449	0.00750376	0.00889275	0.0101174	0.0101187	0.00830659	0.00653729	0.00724081	0.00824779	0.00926844	0.0108577	0.0108732	0.0075375	0.000714168	0.00869696	0.0180859	0.0244068	0.0258171	0.023722	0.0233592	0.0289753	0.0381091	0.04682	0.0524643	0.0542334	0.0543909	0.0562938	0.0606847	0.0686305	0.0835658	0.103971	0.123867	0.140759	0.154844	0.163363	0.161356	0.147287	0.126885	0.112222	0.112728
	1.276	0.0060219	0.00132822	0.0072409	0.0148056	0.018843	0.0174065	0.011749	0.00559057	0.00356458	0.00509146	0.00703274	0.00896273	0.00924581	0.00710585	0.00530414	0.007338	0.00931983	0.0105146	0.0116621	0.0112377	0.00772631	0.00185406	0.00894917	0.0183429	0.0249222	0.0268332	0.0253356	0.0251562	0.0302786	0.0389397	0.0475544	0.0534141	0.0554413	0.0555201	0.0567867	0.0602702	0.0676659	0.0828319	0.103933	0.12448	0.141672	0.155648	0.163898	0.161775	0.147884	0.127841	0.113407	0.113827
	1.28	0.00901509	0.00772783	0.010392	0.0156161	0.018257	0.0160271	0.0101353	0.00390884	0.00139921	0.00311182	0.00542475	0.00801793	0.00850738	0.00584698	0.00384443	0.00754224	0.0104354	0.0118075	0.0125783	0.0117974	0.00833593	0.00385292	0.00962071	0.01874	0.0254668	0.0278174	0.0268626	0.0268502	0.0315277	0.0397308	0.0482417	0.0543	0.0565609	0.0565428	0.057172	0.0597499	0.0666097	0.0820384	0.103846	0.125037	0.142527	0.156403	0.164391	0.162156	0.14844	0.128755	0.114554	0.1149
	1.284	0.0135347	0.0137721	0.0151677	0.0177127	0.0184052	0.0152152	0.00920936	0.00334529	0.000156179	0.00157782	0.00423466	0.00741196	0.00804133	0.00477155	0.00242889	0.0080099	0.0116416	0.0131553	0.013599	0.012541	0.00929067	0.00588482	0.010626	0.019264	0.0260293	0.0287534	0.0282872	0.028427	0.0327049	0.0404714	0.0488767	0.0551196	0.0575912	0.0574585	0.0574478	0.0591212	0.0654611	0.0811875	0.103712	0.125538	0.143324	0.157108	0.164842	0.162498	0.148956	0.129624	0.115661	0.115947
	1.288	0.0178586	0.0189552	0.0196391	0.0201219	0.0189151	0.0147426	0.00863611	0.00315661	0.000246729	0.000571625	0.00370298	0.00725813	0.00800448	0.00442418	0.00236144	0.00888348	0.0129764	0.0145601	0.0147079	0.0134378	0.0104821	0.00789247	0.0118608	0.0198947	0.0265972	0.0296266	0.0295955	0.0298738	0.0337942	0.0411511	0.0494546	0.0558709	0.0585319	0.0582673	0.0576132	0.0583819	0.06422	0.0802821	0.103532	0.125985	0.144063	0.157761	0.165249	0.162798	0.149429	0.130449	0.116729	0.116967
	1.292	0.0213412	0.0229398	0.0231727	0.0222249	0.0194886	0.0144631	0.0082807	0.00306277	0.000322477	0.00120755	0.00404295	0.00764527	0.00854098	0.00535378	0.00430468	0.0102354	0.0144614	0.0160143	0.0158771	0.0144409	0.0118046	0.00984334	0.0132304	0.0206063	0.0271569	0.0304237	0.0307751	0.0311787	0.034781	0.0417601	0.0499712	0.0565527	0.0593833	0.0589702	0.057668	0.0575306	0.0628864	0.0793255	0.103311	0.126378	0.144744	0.158362	0.165611	0.163057	0.149859	0.131229	0.117755	0.117959
	1.296	0.023588	0.0254699	0.0254969	0.0237123	0.0199362	0.0143002	0.00817986	0.0033868	0.00138293	0.00257509	0.0051954	0.00863264	0.00973568	0.00740308	0.00705279	0.0120512	0.0160967	0.0174978	0.0170672	0.015492	0.0131682	0.0117083	0.0146574	0.021369	0.0276938	0.0311328	0.0318158	0.0323312	0.0356521	0.0422895	0.0504229	0.0571642	0.0601461	0.0595688	0.0576129	0.0565664	0.0614611	0.0783212	0.103049	0.126718	0.145367	0.15891	0.165927	0.163273	0.150245	0.131962	0.11874	0.118923
	1.3	0.0243068	0.0263842	0.0265106	0.0244573	0.0201257	0.0141389	0.0082878	0.00428317	0.0029765	0.00434224	0.00699266	0.0102512	0.0115971	0.0101607	0.0101915	0.014255	0.0178594	0.0189774	0.0182279	0.016527	0.0144986	0.0134596	0.016081	0.0221517	0.0281927	0.0317431	0.0327086	0.0333222	0.036396	0.0427314	0.0508067	0.0577052	0.060822	0.0600653	0.0574493	0.055489	0.0599452	0.0772735	0.10275	0.127007	0.145931	0.159404	0.166196	0.163444	0.150585	0.132648	0.119682	0.119859
	1.304	0.0233273	0.0256501	0.0262552	0.0244473	0.0199295	0.0137303	0.00827442	0.00538662	0.0049221	0.00656939	0.00936117	0.0125032	0.0140777	0.0133813	0.0135805	0.016741	0.0197046	0.0204079	0.0193014	0.0174803	0.0157348	0.0150718	0.0174528	0.0229227	0.0286381	0.0322452	0.0334464	0.034144	0.0370027	0.0430788	0.0511204	0.0581764	0.0614132	0.0604629	0.0571798	0.0542987	0.0583402	0.0761867	0.102417	0.127245	0.146437	0.159843	0.166417	0.163571	0.15088	0.133286	0.120582	0.120765
	1.308	0.0206637	0.0234281	0.0249525	0.0237967	0.0192617	0.0127353	0.0075944	0.00629811	0.00713731	0.00929451	0.0122809	0.015355	0.0170937	0.0169164	0.0171138	0.0193908	0.0215691	0.0217342	0.020225	0.0182882	0.016827	0.016522	0.0187343	0.0236518	0.0290151	0.0326311	0.034024	0.0347905	0.037464	0.0433261	0.0513627	0.0585789	0.0619223	0.0607656	0.0568078	0.0529965	0.0566483	0.0750658	0.102051	0.127434	0.146885	0.160227	0.166588	0.163653	0.151128	0.133875	0.121439	0.121641
	1.312	0.0165642	0.0201573	0.0230689	0.0228145	0.0182338	0.0109657	0.00571046	0.00697398	0.00965345	0.012524	0.0157154	0.0187263	0.0205288	0.0206377	0.0206807	0.0220823	0.0233775	0.0228954	0.0209357	0.0188927	0.0177356	0.0177915	0.0198945	0.0243109	0.0293092	0.0328944	0.0344376	0.0352571	0.0377732	0.0434688	0.0515327	0.0589142	0.0623528	0.0609778	0.0563377	0.051584	0.0548724	0.0739164	0.101658	0.127575	0.147274	0.160555	0.166711	0.163687	0.151328	0.134416	0.122252	0.122487
	1.316	0.0115673	0.0166714	0.0213313	0.0220423	0.0173777	0.00895583	0.00238475	0.0080095	0.0126091	0.0162235	0.019573	0.0224832	0.0242333	0.024408	0.0241612	0.0246943	0.0250496	0.0238299	0.0213739	0.0192439	0.0184317	0.0188665	0.0209092	0.0248753	0.0295078	0.0330303	0.0346853	0.0355407	0.0379251	0.0435037	0.0516309	0.0591847	0.0627084	0.0611049	0.0557748	0.0500637	0.0530158	0.0727442	0.101238	0.127668	0.147605	0.160826	0.166782	0.163675	0.151479	0.134906	0.12302	0.123302
	1.32	0.00701986	0.0143763	0.0206029	0.0221502	0.0176895	0.00897015	0.00327114	0.0104266	0.0161525	0.0202942	0.0236917	0.0264409	0.0280264	0.028076	0.0274297	0.0271136	0.0265082	0.0244811	0.0214874	0.0193027	0.0188977	0.0197387	0.0217596	0.0253235	0.0295996	0.0330359	0.034767	0.03564	0.0379162	0.043429	0.051658	0.0593931	0.0629937	0.0611531	0.0551257	0.0484388	0.0510826	0.0715556	0.100795	0.127716	0.147878	0.161041	0.166803	0.163614	0.151582	0.135346	0.123745	0.124087
	1.324	0.00723489	0.0149418	0.021555	0.0236256	0.0199717	0.0128833	0.00959866	0.0145904	0.0202855	0.0245461	0.0278412	0.0303747	0.0317067	0.0314819	0.0303644	0.0292419	0.0276884	0.0248033	0.0212352	0.0190432	0.0191277	0.0204055	0.0224324	0.0256383	0.0295758	0.03291	0.0346842	0.035555	0.0377446	0.0432441	0.051616	0.0595427	0.0632134	0.061129	0.0543979	0.0467132	0.0490778	0.0703573	0.100333	0.127719	0.148094	0.161198	0.166771	0.163505	0.151635	0.135736	0.124424	0.12484
	1.328	0.0126069	0.0185333	0.0242252	0.0263803	0.0238872	0.0189284	0.0166821	0.019926	0.0247582	0.0286852	0.0317404	0.0340418	0.0350677	0.0344685	0.0328568	0.0310038	0.028545	0.0247679	0.0205905	0.018454	0.0191283	0.0208704	0.0229192	0.0258066	0.0294304	0.0326536	0.0344404	0.0352876	0.03741	0.0429498	0.0515075	0.0596371	0.0633728	0.0610402	0.0536001	0.0448918	0.047007	0.0691565	0.0998541	0.127678	0.148252	0.161298	0.166688	0.163346	0.151638	0.136074	0.125057	0.125561
	1.332	0.0189239	0.0235231	0.0278009	0.0295925	0.0281413	0.0250479	0.0235352	0.0255056	0.0290814	0.0323298	0.0350906	0.0372076	0.0379152	0.0368934	0.0348215	0.0323533	0.0290588	0.0243684	0.0195428	0.0175402	0.0189182	0.021142	0.0232159	0.0258193	0.0291599	0.0322696	0.0340405	0.0348407	0.0369133	0.0425485	0.0513359	0.0596804	0.0634777	0.0608947	0.0527422	0.0429807	0.044877	0.0679609	0.0993614	0.127595	0.148354	0.161341	0.166551	0.163138	0.151591	0.13636	0.125645	0.12625
	1.336	0.0243428	0.028007	0.0308253	0.0319123	0.0312436	0.0298629	0.0292452	0.0303932	0.0326299	0.0350618	0.0376203	0.0396753	0.0400836	0.0386394	0.0362037	0.0332779	0.0292413	0.0236255	0.0181002	0.0163241	0.0185284	0.0212339	0.0233226	0.0256719	0.028764	0.0317632	0.0334913	0.0342188	0.0362572	0.0420436	0.0511053	0.059677	0.063534	0.0607012	0.0518354	0.0409868	0.0426959	0.0667784	0.0988579	0.127472	0.148399	0.161325	0.166361	0.162879	0.151492	0.136594	0.126187	0.126906
	1.34	0.0276597	0.0303922	0.0317145	0.0319144	0.0320052	0.0325334	0.0331347	0.0338027	0.034777	0.0365014	0.0391344	0.0413094	0.0414469	0.0396218	0.0369829	0.0337998	0.0291358	0.0225911	0.0162906	0.0148472	0.0180003	0.021163	0.0232428	0.0253636	0.0282454	0.0311416	0.0328011	0.0334278	0.0354455	0.0414401	0.0508206	0.0596315	0.0635478	0.0604689	0.0508919	0.0389186	0.0404728	0.0656172	0.0983466	0.127308	0.148388	0.161252	0.166118	0.16257	0.151341	0.136776	0.126682	0.12753
	1.344	0.0282438	0.0297874	0.0293914	0.0286224	0.0298988	0.0328753	0.0349278	0.0352024	0.0350153	0.0363914	0.0395601	0.0420503	0.0419226	0.0397901	0.0371727	0.033972	0.0288154	0.021352	0.0141629	0.0131729	0.0173839	0.0209487	0.0229831	0.0248973	0.0276098	0.0304139	0.0319798	0.0324747	0.0344833	0.0407442	0.0504871	0.0595488	0.0635256	0.0602072	0.0499255	0.0367862	0.038219	0.0644858	0.0978301	0.127106	0.148322	0.161121	0.16582	0.162209	0.151139	0.136905	0.127131	0.128121
	1.348	0.0264534	0.026462	0.0238033	0.0218838	0.0253677	0.0314502	0.0347904	0.0343627	0.03304	0.0346758	0.0389779	0.0419145	0.0414691	0.0391262	0.0368177	0.0338718	0.0283769	0.0200321	0.0117931	0.0113927	0.0167344	0.0206109	0.0225524	0.0242796	0.0268657	0.0295912	0.0310386	0.0313674	0.033377	0.0399637	0.0501109	0.0594339	0.0634739	0.0599261	0.0489509	0.0346018	0.0359477	0.0633928	0.0973111	0.126866	0.1482	0.160932	0.165469	0.161798	0.150885	0.136981	0.127533	0.128679
	1.352	0.0237238	0.0221208	0.0163208	0.0124317	0.0201206	0.0294269	0.0332326	0.0313514	0.0287844	0.03157	0.0376283	0.0409812	0.040076	0.0376393	0.0359878	0.0335911	0.0279304	0.018791	0.00929961	0.00964083	0.0161074	0.020169	0.0219614	0.0235198	0.0260243	0.0286865	0.0299902	0.030115	0.0321343	0.0391074	0.0496984	0.0592917	0.063399	0.0596357	0.0479843	0.0323802	0.033675	0.0623469	0.0967921	0.12659	0.148025	0.160685	0.165064	0.161335	0.150579	0.137003	0.127888	0.129203
	1.356	0.0219797	0.0197362	0.011273	0.00267926	0.0173687	0.0281201	0.030963	0.0265394	0.0224195	0.0276363	0.0358831	0.0393678	0.0377542	0.0353609	0.0347734	0.0332251	0.0275853	0.0178134	0.0069	0.00811878	0.0155532	0.0196404	0.0212221	0.0226301	0.0250989	0.0277141	0.0288487	0.0287275	0.0307638	0.0381857	0.0492566	0.0591274	0.0633073	0.0593461	0.0470428	0.0301397	0.0314203	0.0613567	0.0962755	0.126279	0.147796	0.160381	0.164604	0.160821	0.15022	0.136973	0.128196	0.129694
	1.36	0.0224023	0.021541	0.0152367	0.0107969	0.0197382	0.0283994	0.0288632	0.0207838	0.0143467	0.0238803	0.0341726	0.0372039	0.0345263	0.0323443	0.033284	0.0328628	0.0274337	0.0172778	0.0050927	0.00711381	0.0151097	0.0190401	0.0203475	0.0216246	0.0241049	0.0266897	0.0276294	0.0272156	0.0292756	0.0372101	0.0487925	0.0589458	0.0632051	0.0590676	0.0461443	0.0279032	0.029208	0.0604305	0.0957634	0.125934	0.147514	0.16002	0.16409	0.160255	0.149809	0.13689	0.128457	0.130151
	1.364	0.0248185	0.026501	0.0238803	0.0217252	0.0257635	0.0305512	0.0281203	0.0162145	0.00554867	0.0217407	0.0328755	0.0346186	0.0304246	0.0286719	0.0316513	0.0325797	0.0275354	0.0173057	0.00482837	0.00691163	0.0147977	0.0183795	0.0193507	0.020519	0.023059	0.0256303	0.0263489	0.0255908	0.0276808	0.0361936	0.0483136	0.0587517	0.0630984	0.05881	0.0453077	0.0257004	0.0270684	0.0595764	0.0952578	0.125555	0.14718	0.159602	0.163522	0.159638	0.149346	0.136753	0.128671	0.130574
	1.368	0.0285046	0.0325065	0.0327397	0.0318425	0.0332249	0.034652	0.0300609	0.0169299	0.00689553	0.0224309	0.0322208	0.0317588	0.0255012	0.0244799	0.0300365	0.0324342	0.0279099	0.0179159	0.00631674	0.00755235	0.0146181	0.0176672	0.018245	0.0193303	0.0219793	0.0245534	0.0250253	0.0238654	0.0259919	0.0351506	0.0478273	0.0585495	0.0629926	0.0585827	0.0445519	0.0235693	0.0250393	0.0588017	0.0947602	0.125145	0.146795	0.159127	0.162901	0.15897	0.14883	0.136562	0.128837	0.130964
	1.372	0.0326305	0.0381133	0.0404015	0.0407443	0.0411416	0.0406494	0.0352571	0.0238255	0.0170467	0.0258336	0.032282	0.0288566	0.019861	0.0200216	0.0286354	0.0324662	0.0285372	0.0190221	0.00862011	0.00878009	0.014554	0.0169092	0.0170436	0.0180762	0.020884	0.0234773	0.023678	0.0220528	0.0242233	0.0340968	0.047341	0.0583435	0.062893	0.0583947	0.0438957	0.0215603	0.0231683	0.0581131	0.0942723	0.124703	0.146359	0.158597	0.162225	0.15825	0.148262	0.136319	0.128957	0.131319
	1.376	0.0359736	0.0420635	0.0458988	0.0479057	0.0488743	0.0480896	0.0430488	0.0336551	0.0275645	0.0308912	0.0330874	0.026347	0.0137774	0.0158286	0.0276696	0.0326974	0.0293662	0.0204766	0.0111308	0.0102921	0.0145764	0.0161103	0.0157591	0.0167748	0.0197919	0.0224202	0.0223284	0.0201672	0.0223914	0.033049	0.0468621	0.0581374	0.0628043	0.0582542	0.0433569	0.019739	0.0215133	0.0575164	0.0937951	0.124231	0.145874	0.158012	0.161497	0.157479	0.147641	0.136022	0.12903	0.131641
	1.38	0.0369226	0.0429784	0.0482227	0.0526236	0.0556702	0.0561071	0.0522032	0.0443349	0.0378336	0.0367558	0.0347474	0.0249623	0.00829245	0.013042	0.0273481	0.0331288	0.0303274	0.0221215	0.0136092	0.011882	0.0146521	0.0152751	0.014404	0.0154442	0.0187212	0.0214005	0.0209996	0.0182244	0.0205155	0.0320257	0.0463976	0.0579348	0.0627305	0.0581683	0.0429521	0.0181885	0.0201423	0.0570161	0.0933297	0.12373	0.145339	0.157372	0.160716	0.156658	0.146969	0.135672	0.129055	0.131929
	1.384	0.0340022	0.0396686	0.0466212	0.0543681	0.0608271	0.0637306	0.0615505	0.054866	0.0476322	0.0430408	0.0374542	0.0255577	0.00773385	0.0132748	0.027799	0.0337388	0.0313437	0.0238194	0.0159503	0.0134327	0.0147505	0.01441	0.0129902	0.0141029	0.0176896	0.0204358	0.0197171	0.016243	0.0186192	0.0310458	0.0459541	0.0577383	0.0626751	0.0581433	0.0426955	0.0170073	0.0191277	0.0566156	0.0928766	0.123201	0.144757	0.156678	0.159882	0.155787	0.146245	0.135269	0.129034	0.132182
	1.388	0.0265766	0.031778	0.0412427	0.0532881	0.0640199	0.0701774	0.070158	0.0646139	0.0567808	0.0495739	0.0413226	0.0285181	0.0134733	0.0166429	0.0290074	0.0344792	0.0323383	0.025464	0.0181024	0.0148826	0.0148489	0.0135248	0.0115293	0.0127698	0.0167139	0.0195431	0.0185089	0.0142455	0.0167327	0.0301292	0.0455375	0.0575506	0.0626408	0.058184	0.0425985	0.016296	0.0185359	0.056317	0.0924361	0.122644	0.144128	0.155931	0.158997	0.154866	0.14547	0.134814	0.128966	0.132402
	1.392	0.0153622	0.0205351	0.0338901	0.050535	0.0654488	0.0749679	0.0773051	0.0730375	0.0650152	0.0561368	0.0462054	0.0334082	0.0208901	0.0216507	0.0308068	0.0352752	0.0332383	0.0269778	0.0200407	0.0162032	0.014935	0.0126347	0.010033	0.0114646	0.0158095	0.0187378	0.0174054	0.0122619	0.0148957	0.0292961	0.0451535	0.0573734	0.0626298	0.0582943	0.042669	0.0161316	0.0184112	0.0561206	0.0920085	0.122059	0.143453	0.155132	0.158061	0.153895	0.144644	0.134307	0.128852	0.132588
	1.396	0.00322566	0.0109634	0.0284759	0.0479701	0.0656596	0.0778729	0.0824248	0.0795936	0.0719244	0.0623307	0.0516464	0.0393462	0.0284018	0.0271048	0.0329275	0.0360279	0.0339772	0.0283082	0.0217569	0.0173871	0.0150074	0.011762	0.00851328	0.0102096	0.0149903	0.0180338	0.0164388	0.0103366	0.0131636	0.0285657	0.0448064	0.0572079	0.0626434	0.0584762	0.0429111	0.0165395	0.0187621	0.0560255	0.0915935	0.121449	0.142733	0.154281	0.157074	0.152876	0.143767	0.133747	0.128691	0.132741
	1.4	0.0105589	0.0146072	0.0285776	0.0469404	0.0651059	0.0787789	0.0850654	0.0837382	0.0769772	0.0675866	0.0569869	0.045449	0.035416	0.0323349	0.0350629	0.0366221	0.0344959	0.0294219	0.023254	0.0184403	0.0150747	0.0109376	0.00698429	0.00903155	0.014269	0.0174425	0.015642	0.00854261	0.0116144	0.027956	0.0444998	0.0570549	0.0626822	0.0587308	0.0433246	0.0174832	0.0195583	0.0560293	0.0911905	0.120813	0.141969	0.15338	0.156038	0.151809	0.142841	0.133136	0.128485	0.13286
	1.404	0.0190581	0.0226329	0.0320782	0.0470324	0.0637778	0.077576	0.0848952	0.0849977	0.0796263	0.0712778	0.0615292	0.0509943	0.0415446	0.0369244	0.0369183	0.0369356	0.0347439	0.030301	0.0245427	0.0193769	0.0151528	0.0102024	0.00546488	0.00796451	0.0136562	0.0169725	0.0150449	0.00700875	0.0103559	0.0274824	0.0442364	0.0569144	0.0627461	0.0590577	0.0439057	0.0188806	0.0207403	0.0561279	0.0907989	0.120152	0.141162	0.152429	0.154954	0.150695	0.141865	0.132474	0.128233	0.132946
	1.408	0.0224183	0.0266101	0.0343364	0.0465813	0.0612498	0.0741523	0.0817468	0.0830741	0.0794494	0.072868	0.0646802	0.0554492	0.046502	0.0405875	0.0382389	0.0368505	0.0346811	0.0309401	0.0256388	0.0202154	0.0152623	0.00960518	0.00398798	0.00705325	0.0131607	0.0166296	0.0146714	0.00595643	0.00952115	0.0271563	0.0440174	0.0567859	0.0628343	0.0594549	0.044647	0.0206339	0.0222353	0.0563162	0.0904176	0.119466	0.140313	0.15143	0.153821	0.149534	0.14084	0.131761	0.127936	0.132998
	1.412	0.0204629	0.0254239	0.0332481	0.044303	0.0571031	0.0684951	0.0756812	0.0779427	0.0762725	0.0720351	0.0660488	0.0584776	0.0501031	0.0431325	0.0388229	0.0362634	0.0342801	0.0313442	0.0265607	0.020975	0.0154234	0.00919704	0.00263642	0.00635396	0.0127892	0.016416	0.0145343	0.00566198	0.00923202	0.0269846	0.043843	0.0566684	0.0629455	0.0599196	0.0455378	0.0226511	0.0239714	0.0565876	0.0900454	0.118757	0.139423	0.150384	0.152642	0.148327	0.139768	0.130998	0.127594	0.133018
	1.416	0.0145803	0.0204545	0.0293239	0.0401228	0.0513172	0.0608195	0.0670401	0.0699073	0.0702394	0.0687431	0.0654962	0.0599437	0.0522729	0.044455	0.0385277	0.035094	0.0335297	0.0315271	0.0273278	0.0216728	0.0156527	0.00901944	0.00171138	0.00592619	0.0125458	0.0163305	0.014633	0.00622058	0.00953331	0.0269686	0.043712	0.05656	0.0630778	0.0604479	0.0465652	0.0248563	0.0258849	0.0569348	0.0896809	0.118024	0.138495	0.149291	0.151417	0.147076	0.138647	0.130185	0.127208	0.133005
	1.42	0.00720555	0.0146004	0.0245044	0.0349024	0.0443414	0.0516311	0.0564578	0.0595931	0.0618098	0.0632512	0.0631413	0.0599036	0.053052	0.0445377	0.0372736	0.0332925	0.0324377	0.0315107	0.0279585	0.0223218	0.0159586	0.00908975	0.00190286	0.00581056	0.0124318	0.016369	0.0149528	0.00742018	0.0103593	0.0271036	0.0436219	0.0564587	0.0632286	0.0610347	0.0477147	0.0271895	0.0279226	0.0573494	0.0893223	0.117268	0.137527	0.148154	0.150148	0.145782	0.137481	0.129323	0.126778	0.132959
	1.424	0.00371376	0.0114702	0.0207342	0.0296864	0.0368981	0.0416886	0.0448163	0.0478772	0.0516904	0.0560694	0.059329	0.058579	0.0525912	0.0434523	0.0350452	0.0308447	0.0310349	0.0313241	0.0284695	0.022929	0.0163391	0.0093922	0.00294192	0.00600285	0.0124454	0.0165246	0.015468	0.00898084	0.0115769	0.0273798	0.0435688	0.0563616	0.0633951	0.0616745	0.0489706	0.0296052	0.0300418	0.0578227	0.088968	0.11649	0.136523	0.146973	0.148835	0.144444	0.136268	0.128413	0.126304	0.132882
	1.428	0.00788428	0.0120841	0.018603	0.025114	0.0297435	0.031902	0.0331553	0.0357695	0.0407205	0.0478846	0.0545726	0.0563145	0.0511356	0.041359	0.0318915	0.0277759	0.0293794	0.031003	0.028875	0.0234951	0.0167809	0.00988088	0.00418248	0.00645152	0.0125812	0.0167883	0.0161467	0.0107164	0.0130509	0.0277823	0.0435479	0.0562658	0.0635741	0.062361	0.0503169	0.032068	0.0322082	0.0583452	0.0886158	0.11569	0.135482	0.14575	0.14748	0.143065	0.135011	0.127455	0.125787	0.132773
	1.432	0.0110902	0.0134618	0.0173398	0.0213635	0.0235256	0.0232096	0.0225659	0.0242719	0.029744	0.0394879	0.0494815	0.0535224	0.0490007	0.0385069	0.0279286	0.0241557	0.02756	0.0305883	0.0291859	0.0240139	0.0172601	0.0104919	0.00542472	0.00708251	0.0128311	0.0171495	0.0169547	0.0125234	0.0146747	0.0282925	0.0435528	0.0561676	0.0637621	0.0630877	0.0517374	0.0345506	0.0343945	0.0589075	0.0882638	0.114868	0.134407	0.144485	0.146085	0.141646	0.13371	0.12645	0.125228	0.132632
	1.436	0.0121492	0.0137148	0.0161121	0.0184114	0.0186748	0.0164097	0.0141078	0.0142573	0.0195208	0.0317472	0.0446869	0.0506228	0.0465424	0.0352346	0.0233471	0.0201066	0.0256992	0.030124	0.0294101	0.0244741	0.0177448	0.0111561	0.00660208	0.00782522	0.0131841	0.0175966	0.017859	0.0143433	0.0163725	0.0288893	0.0435765	0.0560631	0.0639555	0.0638477	0.0532166	0.0370312	0.0365784	0.0594998	0.0879097	0.114025	0.133298	0.143182	0.14465	0.140188	0.132366	0.125398	0.124628	0.13246
	1.44	0.0111978	0.012567	0.0146475	0.016161	0.0152129	0.0117964	0.0087043	0.00653804	0.0108483	0.0256422	0.0407626	0.047987	0.0441209	0.0319693	0.0184444	0.0158292	0.0239523	0.0296542	0.0295524	0.0248596	0.0181978	0.0118077	0.00767881	0.0086235	0.0136272	0.0181172	0.0188297	0.0161403	0.0180909	0.0295503	0.0436107	0.0559483	0.0641507	0.0646342	0.0547394	0.0394922	0.0387418	0.0601127	0.0875512	0.113161	0.132157	0.14184	0.143176	0.138692	0.13098	0.1243	0.123986	0.132258
	1.444	0.00854144	0.010368	0.0131029	0.0144644	0.0126794	0.00865214	0.0064107	0.00371848	0.00606957	0.0222232	0.0381354	0.0458928	0.042058	0.0292043	0.0137346	0.011686	0.0224958	0.0292188	0.0296148	0.0251525	0.0185801	0.0123871	0.0086288	0.00943597	0.0141461	0.0186986	0.0198405	0.0178903	0.0197917	0.0302523	0.0436466	0.0558188	0.0643439	0.0654403	0.0562919	0.0419192	0.0408695	0.0607367	0.0871862	0.112277	0.130985	0.140461	0.141667	0.137159	0.129553	0.123158	0.123303	0.132026
	1.448	0.00464036	0.00802928	0.0119743	0.0132932	0.0105816	0.00556637	0.0055937	0.00684789	0.00902044	0.0220462	0.0369909	0.0444943	0.0405863	0.0274151	0.0102742	0.00847834	0.0214987	0.0288488	0.0295969	0.0253344	0.0188536	0.0128427	0.00943057	0.010233	0.0147261	0.0193279	0.0208686	0.0195755	0.0214464	0.0309728	0.0436748	0.0556701	0.0645317	0.0662594	0.0578607	0.0442999	0.0429489	0.0613628	0.0868123	0.111372	0.129783	0.139047	0.140122	0.135592	0.128086	0.121972	0.122581	0.131763
	1.452	0.00174729	0.00741123	0.0119622	0.0129626	0.00927694	0.00208711	0.00577534	0.0106364	0.0145219	0.0244806	0.0372282	0.0438115	0.0398016	0.0268855	0.00978736	0.00775401	0.0210751	0.0285615	0.0294966	0.0253888	0.018984	0.0131301	0.0100665	0.0109939	0.0153522	0.0199919	0.0218942	0.0211821	0.0230329	0.03169	0.0436853	0.0554979	0.0647106	0.0670851	0.0594339	0.0466238	0.044969	0.0619822	0.0864272	0.110448	0.128552	0.137599	0.138544	0.13399	0.12658	0.120743	0.121819	0.131472
	1.456	0.00632067	0.00987702	0.0135888	0.0140992	0.0103179	0.00496267	0.00853335	0.0147385	0.0200811	0.0283014	0.0385132	0.0437357	0.039638	0.0275442	0.0123892	0.00992036	0.021238	0.028358	0.0293111	0.0253035	0.0189431	0.0132128	0.0105232	0.0117051	0.0160102	0.0206775	0.0229003	0.0226989	0.0245336	0.0323831	0.0436682	0.0552977	0.0648775	0.0679115	0.0610004	0.048882	0.0469205	0.0625866	0.0860287	0.109504	0.127295	0.13612	0.136934	0.132357	0.125037	0.119471	0.12102	0.131151
	1.46	0.0120534	0.0144279	0.0169041	0.0170296	0.0141221	0.0111159	0.0134581	0.0193515	0.0254134	0.0325613	0.0403971	0.0440512	0.0398852	0.0289943	0.0162343	0.0133401	0.0218893	0.0282228	0.0290381	0.0250724	0.018711	0.0130615	0.0107933	0.0123591	0.0166866	0.0213717	0.023872	0.0241162	0.025934	0.0330331	0.0436132	0.0550652	0.0650298	0.0687331	0.06255	0.0510666	0.0487953	0.0631682	0.0856146	0.108542	0.126011	0.134609	0.135294	0.130693	0.123458	0.118158	0.120182	0.130803
	1.464	0.0178821	0.0198565	0.021346	0.0211037	0.0190097	0.0172529	0.0190081	0.0242234	0.0303988	0.0366796	0.0424157	0.0444671	0.0402434	0.0307171	0.0201143	0.0168984	0.0228567	0.0281271	0.0286772	0.0246977	0.0182781	0.0126548	0.0108762	0.0129541	0.0173692	0.0220615	0.024796	0.025426	0.0272218	0.0336223	0.0435104	0.0547966	0.0651649	0.0695447	0.0640737	0.0531707	0.0505863	0.0637197	0.0851828	0.107562	0.124703	0.13307	0.133625	0.128999	0.121844	0.116805	0.119308	0.130426
	1.468	0.0231196	0.0250261	0.0256813	0.0248484	0.0230878	0.0221349	0.0239564	0.0288289	0.0348469	0.0402711	0.0441422	0.0446591	0.0403878	0.0322491	0.0235119	0.0201428	0.0239482	0.0280337	0.0282317	0.0241912	0.0176473	0.0119791	0.0107813	0.0134933	0.0180465	0.0227344	0.0256609	0.0266211	0.0283869	0.0341346	0.0433497	0.0544883	0.065281	0.0703417	0.0655633	0.0551883	0.0522872	0.0642343	0.0847312	0.106563	0.123371	0.131504	0.131929	0.127279	0.120197	0.115413	0.118398	0.130023
	1.472	0.0269378	0.0286803	0.0283518	0.0265842	0.0248085	0.024758	0.0274705	0.0326625	0.0385297	0.0430472	0.0452126	0.044313	0.0400239	0.0332527	0.0261931	0.0228715	0.0249927	0.0279036	0.0277094	0.0235758	0.0168362	0.0110294	0.0105298	0.0139847	0.0187086	0.0233781	0.0264563	0.0276959	0.0294207	0.0345556	0.043122	0.054137	0.0653767	0.0711203	0.0670117	0.057114	0.0538925	0.0647058	0.0842581	0.105547	0.122018	0.129911	0.130208	0.125532	0.118517	0.113982	0.117453	0.129592
	1.476	0.0288111	0.0299201	0.0281776	0.0250714	0.0231873	0.0246206	0.029217	0.0354367	0.0412592	0.0447931	0.0453458	0.0431671	0.0389251	0.0335215	0.0280583	0.0249894	0.0258586	0.0277014	0.0271241	0.0228858	0.0158807	0.00980881	0.0101586	0.01444	0.019346	0.0239807	0.0271734	0.0286456	0.0303163	0.0348723	0.0428182	0.0537402	0.0654511	0.0718768	0.0684124	0.0589431	0.0553975	0.0651284	0.0837616	0.104514	0.120644	0.128295	0.128464	0.123762	0.116806	0.112513	0.116473	0.129136
	1.48	0.0289182	0.0287972	0.0250962	0.0200897	0.0180837	0.0220317	0.0294597	0.0371547	0.0429443	0.045381	0.0443669	0.041046	0.0369539	0.0329663	0.0290926	0.026463	0.0264554	0.0273992	0.0264949	0.022167	0.0148382	0.00832921	0.00972395	0.0148735	0.0199504	0.0245312	0.0278046	0.0294667	0.031068	0.0350735	0.0424303	0.053296	0.0655038	0.0726084	0.0697597	0.0606717	0.056798	0.065497	0.0832402	0.103465	0.119251	0.126656	0.126699	0.121969	0.115065	0.111009	0.11546	0.128655
	1.484	0.0281651	0.0265646	0.0207197	0.0129726	0.010368	0.0184021	0.0290054	0.0380602	0.043608	0.0447905	0.0422278	0.0378838	0.0340707	0.0315985	0.0293438	0.0273007	0.026729	0.0269786	0.025846	0.0214742	0.0137932	0.00661184	0.00930471	0.0153003	0.0205138	0.0250192	0.0283434	0.0301568	0.0316717	0.0351491	0.0419506	0.0528033	0.0655351	0.0733126	0.071049	0.0622961	0.0580904	0.0658069	0.0826924	0.1024	0.11784	0.124996	0.124914	0.120156	0.113297	0.109469	0.114415	0.128148
	1.488	0.0276348	0.0250538	0.0181565	0.00834512	0.00341129	0.0163639	0.0288802	0.0384937	0.0433691	0.0431223	0.0390218	0.0337344	0.0303326	0.0295156	0.0289075	0.0275406	0.0266537	0.0264295	0.0252034	0.0208677	0.01286	0.00469102	0.00900104	0.0157343	0.0210284	0.0254352	0.0287851	0.0307149	0.0321245	0.0350908	0.0413727	0.0522618	0.0655459	0.0739876	0.0722759	0.0638133	0.0592714	0.066054	0.0821171	0.10132	0.116412	0.123318	0.12311	0.118323	0.111502	0.107895	0.113338	0.127618
	1.492	0.027588	0.0248389	0.0188672	0.0117794	0.00917038	0.0180261	0.02976	0.0387285	0.0424075	0.0405987	0.0349895	0.028769	0.0258837	0.0268865	0.0279128	0.0272401	0.0262234	0.0257485	0.0245928	0.020407	0.0121796	0.00264023	0.00892158	0.0161862	0.0214867	0.0257711	0.029126	0.0311411	0.0324251	0.0348917	0.0406911	0.0516724	0.0655377	0.074632	0.0734369	0.0652208	0.0603385	0.0662347	0.0815131	0.100225	0.114968	0.121622	0.121291	0.116474	0.109682	0.106288	0.112231	0.127064
	1.496	0.0270601	0.0242765	0.019968	0.0165502	0.0162923	0.0222142	0.0315947	0.0388755	0.0409304	0.0375474	0.0305149	0.0232679	0.0209405	0.0239383	0.0265081	0.0264662	0.0254442	0.0249359	0.0240358	0.0201429	0.0118965	0.00102817	0.00915479	0.0166617	0.021881	0.0260196	0.0293641	0.0314373	0.0325736	0.0345462	0.0399012	0.0510368	0.0655126	0.0752447	0.0745291	0.0665165	0.0612896	0.0663458	0.0808796	0.0991169	0.113511	0.119909	0.119458	0.11461	0.107838	0.104649	0.111095	0.126487
	1.5	0.0248101	0.0212047	0.0182566	0.018715	0.0214882	0.0267801	0.0338275	0.0388929	0.0391394	0.034358	0.0261093	0.0176217	0.0157802	0.0209424	0.0248455	0.0252875	0.0243278	0.0239939	0.0235475	0.0201093	0.0121136	0.00249263	0.00973656	0.0171601	0.0222031	0.0261751	0.0294992	0.0316063	0.0325714	0.03405	0.0389997	0.0503583	0.0654732	0.0758254	0.07555	0.0676987	0.0621227	0.0663847	0.0802159	0.0979955	0.112041	0.118183	0.117613	0.112732	0.105972	0.102979	0.10993	0.125889
	1.504	0.0207971	0.014806	0.012784	0.0185129	0.0249774	0.0306798	0.0358506	0.0386506	0.0371899	0.0314015	0.0223601	0.0123905	0.0107575	0.0181957	0.0230648	0.0237674	0.0228877	0.0229255	0.0231356	0.0203181	0.0128482	0.00487042	0.0106397	0.017674	0.0224452	0.0262334	0.0295324	0.0316527	0.0324217	0.0334003	0.0379847	0.0496411	0.0654229	0.0763738	0.0764978	0.0687662	0.0628367	0.0663491	0.0795214	0.0968618	0.110559	0.116444	0.115757	0.110844	0.104086	0.10128	0.108738	0.125269
	1.508	0.0176188	0.00766306	0.00635055	0.0185077	0.0276601	0.0336322	0.0372205	0.037978	0.0351404	0.028915	0.0197856	0.00855986	0.00647709	0.0159843	0.0212802	0.0219614	0.0211371	0.0217363	0.022802	0.020759	0.0140316	0.00735448	0.0117928	0.0181897	0.0225991	0.0261919	0.0294667	0.0315827	0.0321289	0.0325957	0.0368556	0.0488912	0.0653654	0.0768903	0.0773712	0.0697183	0.0634305	0.0662373	0.078796	0.0957167	0.109068	0.114695	0.113892	0.108945	0.10218	0.0995525	0.107519	0.124628
	1.512	0.0196689	0.0119085	0.0114474	0.021408	0.0302539	0.035581	0.0376476	0.0366819	0.0329176	0.0269042	0.0185634	0.00766706	0.00460463	0.014512	0.0195704	0.0199158	0.019089	0.020439	0.0225461	0.0214042	0.0155495	0.00984954	0.0131091	0.0186883	0.0226569	0.0260497	0.0293066	0.0314038	0.0316995	0.031636	0.0356134	0.0481159	0.0653049	0.0773753	0.078169	0.0705544	0.0639035	0.0660479	0.0780395	0.0945609	0.107567	0.112935	0.112021	0.10704	0.100258	0.0977978	0.106276	0.123968
	1.516	0.0260116	0.0221266	0.0213864	0.0264837	0.0326736	0.0364305	0.0369452	0.0345646	0.0303332	0.0251485	0.0183687	0.00950997	0.00635922	0.0138103	0.0179789	0.0176724	0.0167589	0.01906	0.0223696	0.0222169	0.0172846	0.0123053	0.0145053	0.0191474	0.0226109	0.0258075	0.0290586	0.0311252	0.0311414	0.0305222	0.0342609	0.0473242	0.0652462	0.0778298	0.0788909	0.0712746	0.0642557	0.06578	0.0772521	0.0933955	0.106058	0.111168	0.110145	0.105128	0.0983198	0.0960172	0.105008	0.123289
	1.52	0.0321562	0.0304294	0.029281	0.0310264	0.0342071	0.0360432	0.0350343	0.0314717	0.0271605	0.0233292	0.0186099	0.0121041	0.00918457	0.0137212	0.0165266	0.0152779	0.0141682	0.0176491	0.0222807	0.0231591	0.0191382	0.0146818	0.0159092	0.0195427	0.0224544	0.0254681	0.0287304	0.0307576	0.0304645	0.0292567	0.0328028	0.0465266	0.0651942	0.0782547	0.0795365	0.0718792	0.064487	0.0654329	0.0764341	0.0922212	0.104543	0.109395	0.108267	0.103214	0.0963677	0.0942118	0.103718	0.122591
	1.524	0.0353994	0.0346631	0.0332433	0.033131	0.0341837	0.0344004	0.0320024	0.0273631	0.023235	0.0211979	0.0188035	0.0144471	0.0118002	0.0140053	0.0152359	0.0128017	0.0113518	0.0162906	0.0222968	0.0241972	0.0210344	0.0169455	0.0172611	0.0198497	0.0221816	0.0250358	0.0283315	0.0303131	0.0296807	0.0278434	0.0312462	0.0457356	0.0651543	0.0786514	0.0801061	0.0723687	0.064598	0.0650064	0.0755859	0.0910391	0.103023	0.107617	0.106387	0.101297	0.0944033	0.0923828	0.102406	0.121876
	1.528	0.0348261	0.0342437	0.0327962	0.032188	0.0324557	0.0317622	0.0281763	0.0223839	0.0185327	0.018693	0.0187278	0.0162881	0.0139805	0.0144748	0.0141606	0.0103745	0.00837331	0.0151131	0.0224441	0.0253049	0.0229178	0.0190682	0.018513	0.0200454	0.0217879	0.0245168	0.0278725	0.0298053	0.0288042	0.0262874	0.0296013	0.0449649	0.0651318	0.0790213	0.0806003	0.0727444	0.0645894	0.0645008	0.0747083	0.08985	0.101498	0.105836	0.104508	0.0993812	0.0924283	0.0905316	0.101074	0.121145
	1.532	0.0307481	0.0296932	0.0284899	0.0286025	0.0294636	0.0286975	0.024165	0.0169395	0.0132047	0.0159894	0.018387	0.0176421	0.0157489	0.0150478	0.0134037	0.00826881	0.00538766	0.0142876	0.022754	0.0264634	0.0247489	0.0210274	0.0196272	0.0201092	0.0212705	0.0239189	0.0273653	0.0292493	0.0278517	0.0245954	0.0278816	0.0442302	0.0651323	0.0793658	0.0810198	0.0730076	0.0644623	0.0639164	0.0738023	0.0886551	0.0999705	0.104053	0.102632	0.0974675	0.0904444	0.0886594	0.0997226	0.120397
	1.536	0.0243331	0.0222854	0.0214966	0.0233662	0.0260038	0.0259383	0.0208286	0.0118805	0.00760241	0.0135071	0.0179205	0.0186157	0.0171985	0.0157262	0.0131017	0.00701723	0.00305637	0.0139964	0.0232567	0.0276604	0.0265009	0.0228065	0.0205755	0.0200237	0.0206282	0.0232515	0.0268225	0.0286612	0.0268428	0.0227759	0.0261053	0.0435483	0.0651612	0.0796866	0.0813658	0.0731599	0.0642182	0.063254	0.0728687	0.0874553	0.0984407	0.102269	0.10076	0.0955582	0.0884533	0.0867673	0.0983532	0.119635
	1.54	0.0174089	0.0137474	0.0131964	0.0177408	0.0229352	0.0241106	0.0190384	0.00899837	0.00278496	0.0118432	0.017507	0.0193319	0.0184272	0.0165396	0.0133583	0.00722461	0.00367212	0.0143646	0.0239734	0.0288877	0.0281564	0.0243949	0.0213382	0.0197757	0.0198615	0.0225253	0.0262578	0.0280583	0.0258002	0.0208401	0.0242971	0.0429372	0.0652238	0.0799854	0.0816397	0.0732034	0.0638587	0.0625147	0.071909	0.0862517	0.0969099	0.100487	0.0988936	0.0936552	0.0864568	0.0848567	0.0969672	0.118858
	1.544	0.0124193	0.00664366	0.0051208	0.0133769	0.0210136	0.0234946	0.0190989	0.00998726	0.00450125	0.0114369	0.0172798	0.0198906	0.0195013	0.0174908	0.0141646	0.00879779	0.00649321	0.0153957	0.0249108	0.0301394	0.0297057	0.0257883	0.0219042	0.0193561	0.0189732	0.0217527	0.0256848	0.0274589	0.0247505	0.018802	0.02249	0.0424156	0.0653251	0.0802638	0.0818431	0.0731406	0.0633857	0.0616999	0.0709245	0.0850453	0.0953792	0.0987068	0.0970355	0.0917604	0.0844567	0.0829288	0.0955658	0.118068
	1.548	0.0109379	0.00633427	0.00427696	0.0124465	0.0207843	0.0239844	0.0204118	0.0129688	0.00855406	0.0120775	0.0172725	0.0203484	0.020438	0.0185243	0.0153793	0.0110804	0.00970129	0.0169764	0.0260577	0.0314103	0.0311451	0.0269883	0.0222702	0.0187607	0.0179676	0.0209469	0.0251175	0.0268818	0.0237245	0.0166813	0.0207286	0.0420022	0.0654696	0.0805235	0.0819781	0.072974	0.0628015	0.0608112	0.0699168	0.0838372	0.0938495	0.0969302	0.0951869	0.089876	0.0824546	0.0809849	0.0941503	0.117266
	1.552	0.0105504	0.00951757	0.0100606	0.0152935	0.0223211	0.0252177	0.0219818	0.0156012	0.0115391	0.0130542	0.0174168	0.0207159	0.0212051	0.0195268	0.0167813	0.0135602	0.0128893	0.0189377	0.0273864	0.0326942	0.0324758	0.0280027	0.022441	0.0179896	0.0168514	0.0201225	0.0245695	0.0263458	0.0227572	0.0145065	0.0190737	0.0417153	0.0656616	0.080766	0.0820467	0.0727068	0.0621085	0.0598504	0.0688876	0.0826285	0.0923217	0.0951583	0.0933494	0.0880037	0.0804526	0.0790261	0.0927222	0.116452
	1.556	0.00824718	0.0113167	0.0150631	0.0198948	0.0251097	0.0267099	0.0229799	0.0168396	0.0129631	0.0137367	0.0175921	0.0209647	0.0217322	0.0203488	0.018137	0.0159462	0.0159166	0.021113	0.0288574	0.0339845	0.033703	0.0288449	0.022429	0.0170482	0.0156333	0.0192951	0.0240538	0.0258699	0.0218878	0.0123231	0.0176055	0.0415718	0.0659046	0.0809931	0.0820513	0.0723423	0.0613094	0.0588198	0.0678389	0.0814202	0.0907967	0.0933925	0.0915247	0.0861456	0.0784522	0.0770539	0.0912827	0.115628
	1.56	0.00505769	0.0130524	0.0197573	0.0249458	0.0283981	0.0279864	0.0229189	0.0162717	0.0126611	0.0138248	0.0176921	0.0210427	0.0219289	0.0208328	0.0192411	0.0180666	0.0187012	0.0233635	0.0304241	0.0352736	0.034835	0.0295338	0.0222548	0.0159471	0.0143246	0.0184811	0.0235828	0.0254719	0.021159	0.0102114	0.0164261	0.0415863	0.0662014	0.0812061	0.0819946	0.071884	0.0604071	0.0577217	0.0667726	0.0802134	0.0892755	0.0916337	0.0897143	0.0843036	0.0764555	0.0750693	0.0898333	0.114794
	1.564	0.00966302	0.017496	0.0250565	0.0300371	0.0316139	0.0287788	0.0217396	0.0138944	0.0107328	0.0133594	0.0176685	0.0208893	0.021702	0.0208364	0.019935	0.0198161	0.021187	0.0255818	0.032039	0.0365537	0.0358835	0.0300933	0.0219473	0.0147033	0.0129397	0.0176983	0.0231675	0.0251683	0.020614	0.00832575	0.0156519	0.0417708	0.0665541	0.0814066	0.0818793	0.071336	0.0594047	0.0565587	0.065691	0.0790091	0.0877587	0.0898831	0.0879196	0.0824796	0.0744642	0.0730737	0.0883754	0.113951
	1.568	0.0186812	0.0246672	0.0311925	0.0350362	0.0345449	0.0292162	0.0199639	0.0101977	0.00763533	0.0126826	0.0175352	0.0204491	0.0209717	0.0202497	0.0201145	0.0211379	0.0233385	0.0276883	0.0336572	0.0378176	0.036862	0.0305516	0.0215438	0.0133417	0.0114976	0.0169652	0.0228179	0.0249734	0.0202936	0.00696421	0.0153919	0.0421334	0.0669643	0.0815958	0.0817086	0.0707026	0.0583057	0.0553335	0.0645963	0.0778085	0.0862472	0.0881416	0.0861422	0.0806755	0.0724802	0.0710684	0.0869105	0.113099
	1.572	0.0275036	0.0326037	0.0376394	0.0398306	0.0372845	0.0298121	0.0187545	0.00678639	0.0047279	0.0123124	0.0173358	0.0196843	0.0196862	0.0190054	0.0197355	0.0220189	0.025139	0.029626	0.0352399	0.0390593	0.037786	0.0309406	0.0210898	0.0118987	0.0100252	0.0163012	0.0225422	0.0248988	0.0202315	0.00657089	0.0157136	0.0426785	0.0674324	0.081775	0.0814856	0.0699884	0.0571136	0.0540493	0.0634909	0.0766126	0.0847415	0.0864103	0.0843833	0.0788931	0.0705055	0.0690545	0.0854399	0.112241
	1.576	0.0344063	0.039625	0.0436031	0.0442219	0.0399606	0.0310673	0.0193085	0.00741576	0.00550474	0.0126393	0.0171033	0.0185882	0.0178352	0.0170854	0.0188199	0.0224873	0.0265889	0.0313565	0.0367552	0.0402745	0.0386722	0.0312943	0.0206386	0.010429	0.00856222	0.0157258	0.0223471	0.0249526	0.020449	0.00738489	0.0166173	0.0434062	0.0679582	0.0819455	0.0812139	0.0691983	0.0558321	0.0527093	0.0623773	0.0754223	0.0832425	0.0846899	0.0826444	0.0771344	0.068542	0.0670332	0.0839652	0.111376
	1.58	0.0386189	0.0447362	0.0483358	0.0478244	0.0423928	0.0329047	0.0215847	0.0116015	0.00920844	0.0136326	0.016844	0.0172055	0.0154666	0.0145246	0.0174636	0.022609	0.0277028	0.0328563	0.0381794	0.0414609	0.0395375	0.0316472	0.0202489	0.0090172	0.00717375	0.0152582	0.0222376	0.0251394	0.020953	0.00914271	0.0180424	0.0443128	0.0685409	0.0821083	0.080897	0.0683376	0.0544652	0.0513168	0.0612582	0.0742386	0.0817506	0.0829813	0.0809266	0.0754011	0.0665917	0.0650059	0.082488	0.110506
	1.584	0.0401775	0.0475288	0.051227	0.050054	0.0439844	0.0345594	0.0243136	0.0160089	0.0130346	0.0149441	0.0165623	0.0156603	0.0127124	0.0114141	0.015847	0.0224797	0.0285057	0.034114	0.0394965	0.0426178	0.0403979	0.0320323	0.019981	0.00779703	0.00597148	0.0149155	0.0222173	0.0254605	0.0217353	0.0114522	0.0198961	0.0453909	0.0691787	0.0822645	0.0805389	0.067412	0.0530171	0.0498755	0.0601362	0.0730626	0.0802664	0.0812852	0.0792311	0.0736949	0.0646565	0.0629736	0.0810097	0.109632
	1.588	0.0397767	0.0480574	0.0518824	0.0503061	0.043962	0.0350229	0.0261892	0.0194036	0.0161871	0.0162369	0.0163025	0.0141836	0.00984882	0.00791299	0.0142454	0.0222094	0.029027	0.0351278	0.0406983	0.0437465	0.041268	0.0324786	0.01989	0.00696547	0.00514031	0.0147115	0.0222879	0.0259134	0.0227754	0.0140659	0.0220833	0.0466301	0.0698693	0.082415	0.0801435	0.0664274	0.0514921	0.0483892	0.0590141	0.0718951	0.0787905	0.0796023	0.0775591	0.0720176	0.0627385	0.0609378	0.079532	0.108754
	1.592	0.0383515	0.0466634	0.0502206	0.048231	0.0417432	0.0335184	0.0264339	0.0214164	0.0184738	0.0173364	0.0161568	0.0131043	0.00745815	0.00434615	0.0130145	0.0219008	0.0292953	0.0359039	0.0417828	0.0448492	0.0421592	0.0330085	0.0200179	0.00673892	0.00490532	0.0146544	0.0224495	0.0264931	0.024045	0.0168554	0.0245218	0.0480179	0.0706098	0.0825608	0.0797151	0.0653901	0.0498949	0.0468621	0.0578948	0.0707371	0.0773232	0.0779332	0.0759115	0.0703709	0.0608399	0.0588994	0.0780565	0.107873
	1.596	0.0364853	0.0437611	0.0465257	0.0439471	0.0371925	0.0297104	0.024804	0.0220586	0.0199158	0.0181856	0.0162102	0.0127337	0.00661059	0.00240386	0.0124918	0.0216231	0.0293334	0.036455	0.0427543	0.0459284	0.043079	0.0336356	0.020386	0.00720757	0.00535054	0.0147453	0.0227009	0.0271923	0.025512	0.0197518	0.0271463	0.04954	0.0713966	0.0827026	0.0792582	0.064307	0.04823	0.0452983	0.0567812	0.0695894	0.0758649	0.0762784	0.0742894	0.0687565	0.0589627	0.0568597	0.0765847	0.10699
	1.6	0.0341388	0.0397338	0.0414523	0.0381335	0.0307286	0.023713	0.0215051	0.02158	0.0206078	0.0187396	0.016448	0.0131481	0.00786221	0.00491653	0.0127934	0.0213904	0.0291552	0.0368	0.0436224	0.0469865	0.0440298	0.0343629	0.0209899	0.00824973	0.00631525	0.0149781	0.0230395	0.0280021	0.0271445	0.0227149	0.0299066	0.0511811	0.072226	0.0828415	0.0787771	0.063185	0.0465027	0.0437025	0.0556761	0.0684527	0.0744159	0.0746385	0.0726935	0.0671758	0.0571092	0.05482	0.0751185	0.106107
	1.604	0.0309553	0.0349875	0.035971	0.0320179	0.0233999	0.0160184	0.017189	0.0203979	0.0206412	0.0188941	0.0167118	0.0141032	0.0102385	0.0083024	0.0137039	0.0211528	0.0287663	0.0369642	0.0444008	0.0480252	0.0450085	0.0351821	0.0218007	0.00964776	0.00756759	0.0153393	0.0234616	0.0289128	0.0289123	0.0257182	0.0327638	0.0529256	0.0730936	0.082978	0.0782768	0.0620317	0.0447182	0.0420794	0.0545827	0.067328	0.0729766	0.0730137	0.0711247	0.0656304	0.0552816	0.0527813	0.0736594	0.105223
	1.608	0.0266665	0.0299729	0.0311581	0.0271933	0.0171602	0.00740556	0.0131149	0.0190182	0.0200746	0.0184823	0.0167506	0.0152153	0.0127839	0.0114022	0.014819	0.0208075	0.0281683	0.0369802	0.0451071	0.0490445	0.0460062	0.0360741	0.0227695	0.0112132	0.00893869	0.0158099	0.0239623	0.0299141	0.0307886	0.028743	0.0356876	0.0547578	0.073995	0.0831131	0.0777619	0.0608549	0.0428819	0.0404342	0.0535038	0.0662158	0.0715472	0.0714044	0.0695836	0.0641218	0.0534823	0.0507448	0.0722093	0.10434
	1.612	0.0211626	0.0250799	0.0277914	0.0249753	0.0150089	0.0016536	0.0112483	0.0178717	0.018929	0.0173229	0.016329	0.0161779	0.0150605	0.0139528	0.0157431	0.0202225	0.0273674	0.0368892	0.0457616	0.0500427	0.0470087	0.0370102	0.0238343	0.012812	0.0103232	0.0163669	0.0245359	0.0309959	0.0327497	0.0317746	0.038654	0.0566625	0.0749253	0.0832474	0.0772375	0.059663	0.0409999	0.0387724	0.0524426	0.0651168	0.0701277	0.0698109	0.0680709	0.0626513	0.0517136	0.0487116	0.0707698	0.103459
	1.616	0.0145393	0.0207765	0.0261206	0.0254321	0.0177094	0.0092967	0.0124981	0.0171059	0.0172021	0.0152753	0.0153302	0.0168534	0.0168984	0.0158204	0.0161705	0.0192664	0.0263862	0.0367421	0.0463862	0.0510164	0.0479966	0.0379546	0.0249277	0.0143492	0.0116524	0.0169858	0.025176	0.0321481	0.0347751	0.034801	0.0416433	0.0586247	0.0758798	0.0833817	0.0767086	0.0584646	0.0390784	0.0370998	0.0514019	0.0640317	0.0687184	0.0682333	0.0665871	0.0612203	0.0499781	0.0466829	0.0693429	0.10258
	1.62	0.00833171	0.0183765	0.0261855	0.0275249	0.0222021	0.0157519	0.0151356	0.0165705	0.0149227	0.0122781	0.0138387	0.0172776	0.018265	0.0169401	0.0158923	0.0178376	0.0252783	0.0365995	0.0470035	0.0519598	0.048947	0.0388665	0.0259817	0.0157531	0.0128763	0.0176418	0.0258761	0.0333614	0.0368472	0.037812	0.0446389	0.0606306	0.0768536	0.0835166	0.0761803	0.0572689	0.0371243	0.0354228	0.0503847	0.062961	0.0673194	0.0666718	0.0651327	0.0598299	0.0482785	0.0446599	0.0679303	0.101704
	1.624	0.0099768	0.0199021	0.0280278	0.0302117	0.026291	0.0205217	0.017578	0.0161169	0.0122936	0.008365	0.0122252	0.0176212	0.019215	0.0173177	0.0147879	0.0158915	0.024144	0.0365298	0.0476349	0.0528657	0.049835	0.0397038	0.0269322	0.0169658	0.0139561	0.0183121	0.0266291	0.0346265	0.0389508	0.0407984	0.047627	0.0626668	0.0778416	0.0836528	0.0756576	0.0560852	0.035145	0.0337485	0.049394	0.0619052	0.0659306	0.0651264	0.0637079	0.0584812	0.0466173	0.0426435	0.066534	0.100833
	1.628	0.0183389	0.025058	0.0312329	0.0327704	0.0291873	0.0236448	0.0194317	0.0159303	0.0100098	0.00367314	0.0112243	0.0181221	0.0198685	0.0170505	0.0128263	0.0134806	0.0231408	0.0366039	0.048299	0.0537251	0.0506348	0.0404253	0.0277213	0.0179392	0.0148601	0.0189766	0.0274283	0.0359349	0.0410725	0.0437521	0.0505953	0.0647211	0.0788391	0.083791	0.0751457	0.0549234	0.0331489	0.0320846	0.0484326	0.0608647	0.0645521	0.0635971	0.0623131	0.0571754	0.0449975	0.040635	0.0651559	0.0999663
	1.632	0.0269089	0.0312705	0.0346992	0.0345389	0.0305733	0.0253181	0.0209036	0.016526	0.00960162	0.00188277	0.0117203	0.0190044	0.0204034	0.0163682	0.0100968	0.010841	0.0224783	0.0368877	0.0490097	0.0545281	0.0513221	0.040994	0.0282998	0.0186326	0.0155625	0.0196187	0.028267	0.0372784	0.0432008	0.0466655	0.053533	0.0667818	0.0798411	0.0839317	0.0746495	0.0537936	0.0311451	0.0304397	0.0475032	0.0598398	0.0631837	0.0620838	0.0609484	0.0559132	0.043422	0.0386353	0.0637978	0.0991055
	1.636	0.0336005	0.0363281	0.0370889	0.0347785	0.0301371	0.0256503	0.0222498	0.0183034	0.0121095	0.00758022	0.0139976	0.0204223	0.0210549	0.0156883	0.00696548	0.00862756	0.0223819	0.0374317	0.0497748	0.0552642	0.0518755	0.0413794	0.0286282	0.0190125	0.0160438	0.0202266	0.0291394	0.0386493	0.0453251	0.0495315	0.0564306	0.0688383	0.080843	0.0840753	0.0741739	0.0527059	0.0291445	0.0288234	0.0466084	0.058831	0.0618254	0.0605864	0.0596139	0.0546956	0.0418938	0.0366457	0.0624619	0.0982511
	1.64	0.0375454	0.0390094	0.0373794	0.0327844	0.0274421	0.0245686	0.0235128	0.0211529	0.0165712	0.0136104	0.0176009	0.0224575	0.0220987	0.0156208	0.00492774	0.00818695	0.0230192	0.0382621	0.0505948	0.0559233	0.0522786	0.0415599	0.0286789	0.0190526	0.0162909	0.0207933	0.0300401	0.0400402	0.0474362	0.0523437	0.0592793	0.0708804	0.08184	0.0842223	0.0737235	0.0516708	0.0271596	0.0272467	0.0457507	0.0578385	0.0604772	0.0591046	0.0583097	0.0535231	0.0404162	0.0346672	0.0611501	0.0974039
	1.644	0.0386973	0.0391043	0.0353046	0.0282073	0.0220543	0.0220518	0.0246491	0.0246367	0.0218219	0.0197334	0.0220054	0.0251427	0.023791	0.0167566	0.00689037	0.010335	0.0244274	0.0393746	0.051463	0.0564962	0.0525212	0.0415251	0.0284376	0.0187343	0.0162991	0.0213174	0.0309643	0.0414436	0.0495256	0.0550957	0.0620711	0.0728989	0.0828275	0.0843729	0.0733027	0.0506986	0.0252056	0.0257221	0.0449323	0.0568625	0.0591387	0.0576384	0.0570355	0.0523964	0.0389924	0.0327009	0.0598645	0.0965646
	1.648	0.037784	0.0374585	0.0317907	0.0216753	0.0138235	0.0187561	0.02583	0.0283472	0.0272164	0.0257938	0.0268791	0.028464	0.0262705	0.0192739	0.0113936	0.014116	0.0264975	0.0407351	0.0523654	0.0569755	0.0526007	0.0412771	0.0279049	0.0180471	0.0160733	0.0218031	0.031908	0.0428527	0.0515852	0.0577819	0.0647989	0.0748851	0.083801	0.0845271	0.0729157	0.0497995	0.023301	0.0242638	0.0441555	0.055903	0.0578099	0.0561873	0.0557913	0.0513158	0.0376261	0.0307479	0.0586071	0.0957339
	1.652	0.0359873	0.0357149	0.0291876	0.016331	0.00323916	0.0169466	0.0275096	0.032005	0.0323595	0.0316269	0.0319951	0.0323311	0.029482	0.0228455	0.0165068	0.0184856	0.0290236	0.0422854	0.0532829	0.0573563	0.0525226	0.0408319	0.0270988	0.0169898	0.0156305	0.0222601	0.0328679	0.0442604	0.0536078	0.0603966	0.0674558	0.076831	0.0847563	0.0846851	0.0725661	0.0489833	0.0214688	0.0228883	0.0434219	0.0549604	0.0564905	0.054751	0.0545769	0.0502816	0.0363206	0.0288093	0.0573802	0.0949124
	1.656	0.0342631	0.0353402	0.0300775	0.0184445	0.00917202	0.0195234	0.0300232	0.0353491	0.036925	0.0370327	0.0371295	0.0365487	0.0331782	0.0269177	0.0215386	0.0228655	0.0317712	0.0439526	0.0541929	0.0576365	0.0523009	0.0402199	0.0260569	0.0155708	0.0150036	0.0227034	0.0338411	0.0456596	0.0555864	0.0629346	0.0700355	0.0787291	0.0856888	0.0848465	0.0722573	0.0482592	0.019738	0.0216139	0.0427333	0.0540345	0.0551804	0.0533293	0.053392	0.049294	0.0350797	0.0268865	0.0561857	0.094101
	1.66	0.0327949	0.0364712	0.0344199	0.0269162	0.0212317	0.0255757	0.0330289	0.0380016	0.0405938	0.0417796	0.0420207	0.0408209	0.0369828	0.0309357	0.0260835	0.0269032	0.0345232	0.0456593	0.0550711	0.0578169	0.0519571	0.0394855	0.0248393	0.0138095	0.0142455	0.0231519	0.0348247	0.0470435	0.0575143	0.065391	0.0725322	0.0805721	0.0865945	0.0850108	0.0719921	0.0476355	0.0181453	0.0204613	0.042091	0.0531254	0.0538792	0.0519215	0.0522361	0.048353	0.033907	0.0249805	0.0550258	0.0933
	1.664	0.0313267	0.038176	0.0398352	0.0359702	0.031468	0.0317711	0.0354388	0.0394387	0.043073	0.0456428	0.0463829	0.0447912	0.0404689	0.0344124	0.0298204	0.030352	0.0371032	0.0473328	0.0558937	0.0579005	0.0515186	0.0386849	0.0235313	0.0117387	0.0134353	0.0236272	0.0358158	0.0484048	0.0593854	0.0677611	0.0749404	0.0823534	0.0874689	0.0851774	0.0717728	0.0471196	0.0167361	0.0194526	0.041496	0.0522331	0.0525867	0.0505274	0.051109	0.0474583	0.0328063	0.0230928	0.0539026	0.0925102
	1.668	0.0301129	0.0397596	0.0443201	0.0427241	0.0382947	0.0355261	0.0358863	0.0391188	0.0441774	0.0484636	0.0499521	0.0481015	0.0432256	0.0369408	0.032486	0.0330376	0.0393832	0.0489112	0.0566382	0.0578917	0.0510161	0.037883	0.0222456	0.009412	0.0126841	0.0241512	0.0368113	0.0497365	0.0611936	0.0700405	0.0772549	0.0840667	0.088308	0.0853453	0.071601	0.0467175	0.0155646	0.0186106	0.0409491	0.0513576	0.0513027	0.0491465	0.05001	0.0466096	0.0317811	0.0212249	0.0528183	0.0917321
	1.672	0.0302322	0.0412443	0.047035	0.0460932	0.0408081	0.0353626	0.0332782	0.0367315	0.0439397	0.0502048	0.0525354	0.0504527	0.0449114	0.0382026	0.0338811	0.0348545	0.0412852	0.0503466	0.0572838	0.0577944	0.05048	0.0371472	0.0211191	0.00692747	0.0121342	0.024744	0.0378069	0.0510311	0.0629332	0.0722249	0.0794708	0.085706	0.0891074	0.0855132	0.0714779	0.0464336	0.0146897	0.0179569	0.0404506	0.0504987	0.050027	0.0477782	0.0489387	0.0458066	0.0308349	0.0193785	0.051775	0.0909662
	1.676	0.0324781	0.0428246	0.0479525	0.046183	0.0391948	0.0309589	0.0271732	0.032495	0.0426968	0.050973	0.0540469	0.0516541	0.0452969	0.0379802	0.0338819	0.0357711	0.04278	0.0516061	0.0578111	0.0576097	0.0499361	0.0365397	0.0203017	0.00454031	0.0119416	0.0254215	0.0387975	0.0522814	0.0645987	0.0743105	0.0815836	0.0872654	0.0898631	0.0856797	0.0714039	0.0462708	0.014166	0.0175096	0.0400007	0.0496563	0.0487592	0.0464221	0.0478946	0.0450485	0.0299709	0.0175556	0.0507746	0.0902131
	1.68	0.0361993	0.0443347	0.0475124	0.0441464	0.035048	0.023397	0.0179582	0.0274711	0.041079	0.0509919	0.0545193	0.0516578	0.0442986	0.0361696	0.0324528	0.035838	0.0438834	0.0526702	0.0582009	0.0573341	0.0494014	0.0361087	0.0199292	0.00321703	0.012232	0.0261924	0.0397768	0.0534798	0.066185	0.0762936	0.0835888	0.0887395	0.0905707	0.085843	0.0713788	0.0462301	0.0140303	0.0172804	0.039599	0.0488303	0.0474993	0.0450777	0.0468771	0.0443345	0.0291921	0.015759	0.0498192	0.0894731
	1.684	0.0398684	0.0452789	0.0463391	0.0417978	0.0313499	0.0161394	0.00718188	0.0237957	0.0398303	0.0505333	0.0540954	0.0505768	0.0420072	0.0327908	0.0296584	0.0351952	0.0446494	0.0535296	0.058433	0.0569572	0.0488801	0.0358799	0.0200863	0.00447499	0.0130503	0.0270576	0.0407366	0.0546188	0.0676872	0.0781709	0.0854824	0.0901229	0.091226	0.0860008	0.0714019	0.0463107	0.0142889	0.0172731	0.039245	0.0480207	0.0462468	0.0437444	0.0458855	0.0436639	0.0285006	0.0139922	0.0489107	0.0887467
	1.688	0.0419793	0.0449183	0.0447048	0.04052	0.0310155	0.0163396	0.00763237	0.0238154	0.0394673	0.0498341	0.0530039	0.0486856	0.0387148	0.0280004	0.0256829	0.0340779	0.0451604	0.0541815	0.058485	0.0564606	0.0483617	0.0358513	0.0207771	0.00715216	0.0143474	0.0280089	0.0416677	0.0556909	0.0691011	0.0799393	0.0872603	0.0914104	0.0918247	0.0861509	0.0714716	0.0465101	0.0149147	0.0174817	0.0389379	0.0472272	0.0450018	0.0424218	0.0449192	0.0430354	0.0278983	0.0122601	0.0480509	0.0880343
	1.692	0.0411545	0.0421418	0.042017	0.0401121	0.0339421	0.0237761	0.018493	0.0273944	0.0399903	0.0490391	0.051524	0.0463983	0.0349444	0.0221237	0.0208799	0.0328126	0.0455137	0.0546252	0.0583315	0.0558175	0.0478203	0.0359923	0.0219254	0.0101866	0.0160135	0.0290296	0.0425589	0.0566889	0.0704224	0.081596	0.088919	0.0925971	0.0923624	0.0862907	0.071586	0.0468242	0.0158565	0.0178921	0.0386765	0.0464498	0.0437641	0.0411094	0.0439777	0.042448	0.0273863	0.0105704	0.0472415	0.0873362
	1.696	0.0362658	0.035701	0.0372177	0.0392743	0.0375354	0.0316929	0.0278466	0.0321062	0.0409186	0.0481883	0.0499377	0.0442094	0.0314658	0.0157921	0.0159346	0.0317877	0.0458042	0.0548587	0.0579444	0.0549935	0.0472162	0.0362483	0.0234034	0.0132811	0.017922	0.0300954	0.0433982	0.0576057	0.0716478	0.0831387	0.0904549	0.093678	0.0928346	0.086417	0.0717425	0.0472474	0.0170534	0.0184837	0.0384594	0.0456883	0.0425335	0.0398068	0.0430602	0.0419003	0.0269646	0.00893558	0.0464841	0.0866528
	1.7	0.0271577	0.0250428	0.0301339	0.0372795	0.0398002	0.0372324	0.0342816	0.0358676	0.0415955	0.0472363	0.0484699	0.0425826	0.0292092	0.0106036	0.0123432	0.0313805	0.0461072	0.0548755	0.0572936	0.0539492	0.0465001	0.0365488	0.0250677	0.0163132	0.0199557	0.0311764	0.0441721	0.0584346	0.0727742	0.0845651	0.0918647	0.0946484	0.093237	0.0865269	0.071938	0.0477729	0.0184465	0.0192324	0.0382849	0.0449428	0.0413101	0.0385133	0.0421663	0.041391	0.0266326	0.00737758	0.0457799	0.0859842
	1.704	0.0162016	0.0112116	0.0229981	0.034779	0.0401322	0.0395533	0.037239	0.0375635	0.0414636	0.0460801	0.047226	0.0417985	0.0289082	0.0103892	0.0125114	0.0318405	0.0464632	0.0546638	0.056349	0.0526428	0.0456177	0.0368171	0.0267845	0.0192057	0.0220142	0.0322384	0.0448668	0.0591696	0.0737991	0.0858735	0.0931453	0.0955038	0.0935651	0.0866169	0.0721689	0.0483929	0.0199854	0.0201132	0.0381512	0.0442131	0.0400939	0.0372287	0.0412953	0.0409186	0.0263886	0.00593863	0.0451303	0.0853307
	1.708	0.0135069	0.00608843	0.0207447	0.0330113	0.0386782	0.0385943	0.0366196	0.0367652	0.040186	0.0445852	0.0461583	0.0418403	0.030595	0.0155086	0.0165384	0.0331925	0.0468707	0.0542069	0.0550833	0.0510347	0.0445157	0.0369793	0.0284414	0.0218995	0.0240139	0.0332456	0.045468	0.0598052	0.0747208	0.0870626	0.0942938	0.0962395	0.0938144	0.0866835	0.0724315	0.0490989	0.0216292	0.021102	0.0380564	0.0434994	0.038885	0.0359526	0.0404466	0.0404814	0.0262302	0.00470495	0.044536	0.0846926
	1.712	0.0229149	0.0189655	0.0244956	0.0322218	0.0357088	0.034699	0.0327071	0.0335309	0.0376756	0.0426186	0.0450867	0.0424114	0.0335871	0.0221452	0.0221708	0.035239	0.0472875	0.0534861	0.0534756	0.0490906	0.0431467	0.0369715	0.0299505	0.0243464	0.0258852	0.0341615	0.0459616	0.0603369	0.0755383	0.0881311	0.0953075	0.0968513	0.0939805	0.086723	0.0727215	0.0498821	0.0233464	0.0221769	0.0379983	0.0428016	0.0376835	0.0346846	0.0396197	0.0400779	0.0261538	0.00384817	0.043998	0.0840698
	1.716	0.0320587	0.0287058	0.0290771	0.0314257	0.0315116	0.0285396	0.0261286	0.0283313	0.0340997	0.0400919	0.0437696	0.0430792	0.0370018	0.0286191	0.0279842	0.0376573	0.0476426	0.0524843	0.0515148	0.0467863	0.0414742	0.0367453	0.0312473	0.0265072	0.0275701	0.0349509	0.0463346	0.0607613	0.0762511	0.0890786	0.096184	0.0973349	0.0940588	0.0867316	0.0730346	0.0507335	0.0251124	0.0233189	0.0379748	0.04212	0.0364897	0.0334244	0.0388141	0.0397065	0.0261552	0.00361268	0.0435165	0.0834626
	1.72	0.0370087	0.0336971	0.0313494	0.0298553	0.0267424	0.0212295	0.0178132	0.0220394	0.0298581	0.036995	0.0419911	0.0434387	0.0401424	0.034324	0.0333311	0.0401108	0.0478524	0.0511923	0.0492034	0.0441102	0.039476	0.0362705	0.0322884	0.028351	0.0290203	0.0355812	0.0465749	0.0610762	0.0768596	0.0899047	0.0969209	0.0976863	0.094045	0.0867056	0.0733662	0.0516438	0.0269086	0.0245115	0.0379838	0.0414547	0.0353042	0.0321718	0.0380295	0.0393653	0.0262297	0.00407818	0.0430917	0.0828709
	1.724	0.0373225	0.0342456	0.0310506	0.0277908	0.0226744	0.0146444	0.00890322	0.0159562	0.0254934	0.0333971	0.0396263	0.0432153	0.0425804	0.0389815	0.0378846	0.0423179	0.0478394	0.0496134	0.0465614	0.0410661	0.037147	0.0355366	0.0330491	0.0298549	0.0301966	0.0360227	0.0466725	0.0612808	0.0773652	0.0906095	0.0975162	0.0979017	0.0939349	0.0866411	0.0737117	0.0526042	0.0287204	0.0257412	0.038023	0.0408062	0.0341272	0.0309266	0.0372654	0.0390528	0.0263718	0.00503114	0.0427236	0.0822948
	1.728	0.0335636	0.0312261	0.0288681	0.0258912	0.0205761	0.0116988	0.000593773	0.0117834	0.02149	0.0294121	0.0366711	0.0422993	0.0441133	0.0424703	0.0414765	0.0440785	0.0475463	0.0477692	0.0436287	0.0376743	0.0344999	0.0345532	0.033521	0.0310041	0.0310676	0.0362505	0.0466196	0.0613759	0.0777698	0.0911935	0.0979683	0.0979773	0.0937242	0.0865343	0.0740664	0.0536062	0.0305366	0.0269965	0.0380904	0.0401747	0.0329597	0.0296887	0.0365214	0.0387671	0.0265759	0.00623347	0.0424117	0.0817342
	1.732	0.0265347	0.0254444	0.025316	0.0242183	0.0203357	0.013183	0.00612834	0.0105811	0.0180098	0.0251542	0.0332443	0.0407326	0.0447037	0.0447724	0.044041	0.0452749	0.0469456	0.0457024	0.0404682	0.0339725	0.0315663	0.0333485	0.0337097	0.0317917	0.0316101	0.0362439	0.046411	0.061364	0.0780763	0.0916577	0.0982755	0.0979097	0.0934091	0.0863817	0.0744258	0.0546415	0.0323484	0.0282681	0.0381839	0.0395608	0.0318023	0.0284582	0.0357975	0.0385066	0.0268362	0.00755144	0.0421553	0.0811891
	1.736	0.0173049	0.0178291	0.0208397	0.0223512	0.0206068	0.0157278	0.0106296	0.0108717	0.0147738	0.0207284	0.0295783	0.0386728	0.0444243	0.0459437	0.0455866	0.0458612	0.0460424	0.0434775	0.0371668	0.0300152	0.0283963	0.031968	0.0336317	0.032218	0.0318078	0.035988	0.046045	0.0612492	0.0782885	0.0920034	0.0984368	0.0976957	0.0929856	0.0861795	0.0747855	0.0557024	0.0341487	0.0295482	0.0383015	0.038965	0.0306561	0.027235	0.0350933	0.0382697	0.0271466	0.00892063	0.0419533	0.0806592
	1.74	0.00753326	0.0101124	0.0163957	0.0201597	0.0204213	0.0173159	0.0128741	0.0105887	0.0112762	0.0162954	0.026004	0.0363426	0.0434089	0.0460882	0.0461749	0.0458483	0.0448707	0.0411785	0.0338368	0.0258741	0.0250592	0.0304714	0.0333128	0.0322902	0.0316518	0.0354732	0.0455234	0.0610376	0.0784107	0.0922321	0.0984512	0.0973323	0.0924501	0.0859247	0.075141	0.0567819	0.0359321	0.0308306	0.0384415	0.0383882	0.0295222	0.0260195	0.0344088	0.0380546	0.0275014	0.0103091	0.0418045	0.0801445
	1.744	0.00326912	0.00622017	0.0132777	0.0179742	0.019734	0.0178579	0.0134464	0.00917003	0.00715627	0.0122405	0.0229205	0.0339716	0.04181	0.0453358	0.0459021	0.0452856	0.0434853	0.0389021	0.0306158	0.0216394	0.0216458	0.0289296	0.0327852	0.0320221	0.0311398	0.0346958	0.0448518	0.0607371	0.0784481	0.0923461	0.0983181	0.0968169	0.0917995	0.0856139	0.0754885	0.0578733	0.037694	0.0321102	0.0386021	0.037831	0.0284023	0.0248119	0.033744	0.0378598	0.0278949	0.0116999	0.0417072	0.0796448
	1.748	0.00879004	0.00815976	0.0117873	0.0161797	0.0190161	0.0180356	0.0134854	0.00756675	0.0024081	0.00947046	0.0207043	0.0317371	0.0397662	0.043823	0.0448828	0.0442446	0.04195	0.0367477	0.0276631	0.017428	0.0182759	0.0274198	0.032085	0.0314333	0.0302764	0.0336583	0.0440401	0.0603575	0.0784066	0.0923476	0.0980372	0.0961472	0.0910307	0.0852446	0.0758241	0.0589706	0.0394309	0.0333827	0.0387818	0.0372945	0.0272979	0.0236127	0.0330989	0.0376837	0.0283218	0.0130831	0.0416596	0.0791596
	1.752	0.0116265	0.00939021	0.0106549	0.0149776	0.0187845	0.0185785	0.0142119	0.00793215	0.00265963	0.00921358	0.0195315	0.029717	0.0373807	0.0416794	0.0432362	0.0428035	0.040325	0.0348038	0.0251503	0.013409	0.0151155	0.0260196	0.0312504	0.0305492	0.0290719	0.0323693	0.0431025	0.0599102	0.0782927	0.0922394	0.0976089	0.0953212	0.090141	0.0848142	0.0761444	0.0600684	0.0411399	0.034645	0.0389793	0.0367797	0.0262112	0.0224225	0.0324736	0.0375249	0.0287769	0.014453	0.0416597	0.0786889
	1.756	0.0110632	0.00727903	0.0088785	0.01463	0.0193425	0.0197686	0.0160086	0.0106825	0.00751082	0.0111321	0.0192253	0.0278732	0.0347142	0.0390211	0.0410776	0.0410355	0.0386559	0.0331335	0.023238	0.00988518	0.0124113	0.0248003	0.0303201	0.0294008	0.0275426	0.0308437	0.0420577	0.0594084	0.0781132	0.0920247	0.0970335	0.0943374	0.0891283	0.0843207	0.0764461	0.0611618	0.0428186	0.0358943	0.0391934	0.0362876	0.0251445	0.0212421	0.0318683	0.0373819	0.0292555	0.0158055	0.0417053	0.0782322
	1.76	0.00902371	0.00163371	0.00804869	0.015702	0.0206963	0.0213275	0.018207	0.0139644	0.0116264	0.0136099	0.0193315	0.0260772	0.0317915	0.0359504	0.0385143	0.0390024	0.0369673	0.0317631	0.0220369	0.0074992	0.0105271	0.0238196	0.0293317	0.0280246	0.0257102	0.0291035	0.0409291	0.0588663	0.0778756	0.0917068	0.096312	0.0931947	0.0879907	0.0837625	0.0767266	0.0622464	0.0444654	0.0371285	0.039423	0.0358196	0.0241006	0.0200726	0.0312834	0.0372535	0.0297534	0.0171381	0.0417938	0.0777892
	1.764	0.0113706	0.00692282	0.0117916	0.0184993	0.0225184	0.0226571	0.0198547	0.0164483	0.014595	0.0156207	0.019367	0.0241658	0.0286175	0.0325609	0.0356456	0.0367526	0.035261	0.0306782	0.0215658	0.00721474	0.00986107	0.0231146	0.0283222	0.0264639	0.0236013	0.0271777	0.0397446	0.0582996	0.0775873	0.0912894	0.095446	0.0918922	0.0867268	0.0831384	0.0769834	0.0633185	0.0460786	0.0383459	0.0396673	0.035377	0.0230826	0.0189153	0.0307191	0.0371383	0.0302664	0.018449	0.0419227	0.0773594
	1.768	0.0190051	0.0166689	0.0186106	0.022313	0.0241737	0.0231202	0.0202535	0.017539	0.016224	0.016766	0.0190016	0.0220016	0.0251971	0.0289455	0.0325655	0.0343224	0.0335203	0.029829	0.0217384	0.00896643	0.0105101	0.0226993	0.0273274	0.0247692	0.0212475	0.0251038	0.0385364	0.0577245	0.0772561	0.0907766	0.0944372	0.0904299	0.0853358	0.0824479	0.0772145	0.0643746	0.0476574	0.0395454	0.0399254	0.034961	0.0220944	0.0177719	0.0301759	0.0370351	0.0307909	0.0197369	0.0420894	0.0769424
	1.772	0.0275305	0.0258492	0.0254646	0.0258193	0.0249345	0.0222448	0.0190798	0.0171127	0.0165694	0.0169975	0.0181065	0.0195156	0.0215537	0.0252059	0.0293655	0.0317396	0.0317171	0.0291443	0.0223951	0.0116509	0.0121201	0.0225651	0.0263828	0.0230009	0.0186848	0.0229294	0.0373404	0.0571576	0.0768897	0.0901727	0.0932883	0.088808	0.0838173	0.0816909	0.0774185	0.0654119	0.0492007	0.040726	0.0401969	0.0345732	0.0211401	0.0166445	0.0296542	0.0369429	0.0313237	0.0210008	0.0422911	0.0765378
	1.776	0.0344554	0.0329173	0.0305927	0.0279423	0.0243337	0.0198787	0.0163641	0.015389	0.0159038	0.0164792	0.0167306	0.0167259	0.0177409	0.0214598	0.0261367	0.0290266	0.0298211	0.0285491	0.0233599	0.0145755	0.0142378	0.0226876	0.0255244	0.021231	0.0159548	0.0207153	0.0361958	0.0566155	0.0764959	0.0894823	0.0920022	0.0870274	0.0821716	0.0808678	0.0775939	0.0664279	0.050708	0.0418871	0.0404813	0.034215	0.0202246	0.0155356	0.0291546	0.0368607	0.0318619	0.0222399	0.0425251	0.076145
	1.78	0.0386778	0.0370684	0.0332829	0.0283364	0.022455	0.0162905	0.0124175	0.0128302	0.0146354	0.0154942	0.0150575	0.0137411	0.013846	0.0178466	0.0229672	0.0262023	0.027808	0.0279802	0.0244833	0.0174721	0.0165611	0.0230346	0.0247885	0.0195459	0.0131062	0.0185407	0.0351434	0.0561142	0.0760821	0.0887104	0.0905826	0.0850894	0.0803995	0.0799798	0.0777403	0.0674205	0.052179	0.0430283	0.0407781	0.0338879	0.0193533	0.0144488	0.0286776	0.0367874	0.0324027	0.0234537	0.0427886	0.0757635
	1.784	0.039979	0.0382618	0.0336623	0.0273966	0.0199976	0.0122393	0.00772105	0.0100643	0.0132029	0.0143618	0.0133599	0.0107628	0.00998568	0.0145298	0.0199369	0.0232817	0.0256661	0.027397	0.0256601	0.0202427	0.0189314	0.0235735	0.0242105	0.0180467	0.010202	0.01651	0.034224	0.0556685	0.0756555	0.0878622	0.0890339	0.082996	0.0785025	0.0790287	0.0778571	0.0683881	0.0536134	0.0441493	0.0410872	0.0335932	0.0185324	0.013388	0.0282237	0.0367222	0.0329439	0.0246419	0.0430788	0.0753928
	1.788	0.0386224	0.0368862	0.0322682	0.0258649	0.0180115	0.00914379	0.0028136	0.00786815	0.0119737	0.0133616	0.0119475	0.00811816	0.00630166	0.0116923	0.0171075	0.0202746	0.0234027	0.0267879	0.0268291	0.0228562	0.0212731	0.0242755	0.0238219	0.0168446	0.00734262	0.0147606	0.0334761	0.055292	0.0752228	0.0869434	0.0873613	0.0807499	0.0764828	0.078017	0.0779444	0.0693292	0.055011	0.0452499	0.0414084	0.0333324	0.0177686	0.0123589	0.0277935	0.0366644	0.0334834	0.025804	0.043393	0.0750322
	1.792	0.0349939	0.0333555	0.0295546	0.0242564	0.0172147	0.00873792	0.00183442	0.00701623	0.0111651	0.0126791	0.0110893	0.00633791	0.00299535	0.00951447	0.0145131	0.0171837	0.021051	0.0261719	0.0279645	0.0253102	0.0235533	0.0251164	0.0236458	0.0160449	0.00476763	0.0134605	0.0329327	0.0549959	0.0747903	0.0859601	0.0855708	0.0783543	0.0743431	0.0769477	0.0780028	0.0702428	0.0563721	0.0463303	0.0417415	0.0331067	0.017069	0.0113684	0.0273876	0.036613	0.0340193	0.0269399	0.0437285	0.0746811
	1.796	0.0294468	0.0279312	0.0256897	0.0225709	0.0173674	0.0105396	0.00570646	0.00751653	0.0108092	0.0123831	0.0109053	0.00600732	0.00132074	0.00811039	0.0121568	0.0140039	0.0186816	0.0255973	0.0290661	0.0276152	0.025759	0.0260745	0.0236922	0.0157191	0.00331206	0.012779	0.032619	0.0547895	0.074364	0.0849186	0.0836692	0.0758131	0.0720872	0.0758248	0.078033	0.071128	0.0576966	0.0473905	0.0420864	0.0329173	0.0164413	0.0104256	0.0270066	0.0365676	0.0345501	0.0280493	0.0440826	0.074339
	1.8	0.0224088	0.0208567	0.0207976	0.0205863	0.0176497	0.0125074	0.00847152	0.0084664	0.0107851	0.0124469	0.0113166	0.00698515	0.00328967	0.00743412	0.0100244	0.0107246	0.0164224	0.0251374	0.0301497	0.0297859	0.0278852	0.0271274	0.0239529	0.0158766	0.00425013	0.0128161	0.0325495	0.0546795	0.0739491	0.083826	0.0816646	0.0731311	0.0697194	0.074653	0.0780362	0.0719842	0.0589847	0.0484307	0.042443	0.0327651	0.0158932	0.00954232	0.0266509	0.0365274	0.0350743	0.0291321	0.0444528	0.0740051
	1.804	0.0147051	0.0126187	0.0154515	0.0183763	0.0174789	0.0135324	0.0098311	0.00905639	0.0109176	0.0127995	0.0121333	0.00854115	0.005435	0.00729022	0.00813491	0.00733685	0.0144878	0.0248814	0.0312389	0.0318365	0.0299272	0.0282487	0.0244008	0.0164563	0.00651956	0.0135414	0.0327272	0.0546699	0.0735507	0.0826898	0.0795661	0.0703137	0.067245	0.0734376	0.0780139	0.0728112	0.0602367	0.0494511	0.0428112	0.032651	0.015432	0.00873381	0.026321	0.036492	0.0355907	0.0301884	0.0448367	0.0736788
	1.808	0.00847677	0.0041418	0.011204	0.0164739	0.0167658	0.013292	0.00961025	0.00889937	0.0110914	0.0133779	0.0131837	0.0102189	0.00731651	0.00750923	0.00665129	0.00386283	0.0131973	0.0249192	0.0323582	0.0337777	0.0318769	0.0294061	0.0249908	0.0173464	0.00905377	0.0148106	0.0331437	0.0547625	0.0731732	0.081518	0.0773839	0.0673671	0.0646702	0.0721849	0.077968	0.0736088	0.0614529	0.0504518	0.0431909	0.0325755	0.0150642	0.0080193	0.0260173	0.0364607	0.0360983	0.0312179	0.0452319	0.0733595
	1.812	0.00866428	0.00432991	0.0103836	0.0154969	0.0157674	0.0119159	0.00778309	0.00799583	0.0113327	0.0141534	0.0143685	0.0118817	0.00903617	0.00808758	0.00602801	0.0010743	0.0129038	0.0253224	0.0335268	0.0356151	0.0337211	0.0305606	0.0256639	0.0184166	0.0115539	0.0164444	0.0337807	0.0549564	0.0728208	0.0803195	0.0751299	0.0642985	0.0620023	0.0709018	0.0779007	0.0743769	0.0626335	0.051433	0.0435819	0.0325389	0.0147951	0.0074219	0.0257401	0.0364333	0.0365961	0.0322208	0.0456362	0.0730464
	1.816	0.0131035	0.0107598	0.0127011	0.0156355	0.0149502	0.0100209	0.00450159	0.00688062	0.0118187	0.0151257	0.0156442	0.0135322	0.0107556	0.00914571	0.0067825	0.00393567	0.0137784	0.026125	0.0347547	0.0373483	0.0354411	0.0316675	0.026353	0.0195429	0.013916	0.0182865	0.034613	0.0552489	0.0724972	0.0791037	0.0728174	0.0611159	0.0592496	0.0695963	0.0778143	0.0751157	0.0637789	0.052395	0.0439839	0.0325413	0.0146283	0.00696697	0.0254895	0.0364091	0.0370834	0.0331971	0.0460474	0.0727388
	1.82	0.0167225	0.0153786	0.0157258	0.0167219	0.0149651	0.00906774	0.000895378	0.00687822	0.0127766	0.016291	0.0169822	0.0151982	0.0126035	0.0107738	0.00880666	0.00776412	0.0156672	0.0273132	0.0360399	0.0389715	0.0370144	0.0326788	0.0269873	0.0206185	0.0160881	0.0202214	0.0356115	0.0556358	0.0722061	0.0778808	0.0704616	0.0578286	0.0564218	0.0682768	0.0777114	0.0758254	0.0648893	0.0533378	0.0443967	0.0325825	0.0145647	0.0066782	0.0252656	0.036388	0.0375596	0.0341468	0.0464635	0.0724361
	1.824	0.0181431	0.0179716	0.0183722	0.0186098	0.0163987	0.0107568	0.00543178	0.00897057	0.014298	0.0176019	0.018327	0.0168666	0.0146153	0.0129275	0.0116003	0.0116772	0.0182334	0.0288272	0.0373676	0.0404744	0.0384159	0.0335452	0.0274979	0.0215568	0.0180384	0.0221695	0.0367458	0.0561113	0.0719511	0.0766619	0.0680795	0.0544469	0.05353	0.0669528	0.0775949	0.0765065	0.0659651	0.0542615	0.0448198	0.0326619	0.0146032	0.0065714	0.0250684	0.0363694	0.038024	0.0350701	0.0468825	0.0721374
	1.828	0.0169919	0.0186302	0.0204471	0.0211328	0.0192147	0.0146225	0.0108451	0.0123627	0.0162245	0.0189368	0.0195688	0.0184528	0.0167189	0.0154449	0.0147731	0.0155594	0.0211508	0.0305735	0.0387116	0.0418436	0.0396206	0.0342195	0.0278202	0.0222893	0.0197472	0.0240783	0.0379869	0.0566691	0.0717354	0.0754586	0.0656903	0.0509826	0.0505872	0.0656343	0.0774676	0.0771592	0.0670065	0.0551662	0.0452527	0.0327786	0.0147399	0.00664883	0.0248975	0.0363532	0.0384763	0.0359669	0.0473027	0.0718422
	1.832	0.0134239	0.0178422	0.0220556	0.0239382	0.0226833	0.0190317	0.0158284	0.0159169	0.018197	0.020094	0.0205374	0.019806	0.0187651	0.0181139	0.0180618	0.0193064	0.0241644	0.0324415	0.0400378	0.0430648	0.0406063	0.0346597	0.0278975	0.0227637	0.0212037	0.0259141	0.0393086	0.0573026	0.0715626	0.0742834	0.0633154	0.0474494	0.0476084	0.0643323	0.0773327	0.0777842	0.0680137	0.0560517	0.0456948	0.0329315	0.0149689	0.00689749	0.0247527	0.0363391	0.038916	0.0368376	0.0477224	0.0715497
	1.836	0.0089843	0.0170018	0.0235532	0.0265661	0.0258441	0.0227391	0.0197169	0.0188364	0.0197858	0.0208168	0.02102	0.0207405	0.0205772	0.0207238	0.0212638	0.0228075	0.0270807	0.0343176	0.0413078	0.0441248	0.0413556	0.0348316	0.0276823	0.0229419	0.0224054	0.0276575	0.0406881	0.058005	0.0714361	0.0731494	0.0609787	0.0438631	0.0446116	0.0630581	0.0771932	0.0783819	0.068987	0.056918	0.0461454	0.0331192	0.0152825	0.007293	0.0246333	0.0363267	0.039343	0.0376821	0.0481399	0.0712592
	1.84	0.0092426	0.0181661	0.0253382	0.0285594	0.0278435	0.0248962	0.0219796	0.0205994	0.0206121	0.0208446	0.0207973	0.0210808	0.0219997	0.0230935	0.0242091	0.0259492	0.0297482	0.0360962	0.0424836	0.045014	0.0418586	0.0347115	0.0271376	0.0227988	0.0233583	0.0292994	0.0421068	0.0587697	0.0713593	0.0720701	0.0587067	0.0402425	0.0416179	0.0618235	0.0770523	0.0789527	0.0699263	0.0577648	0.0466035	0.03334	0.0156719	0.0078062	0.0245388	0.0363159	0.0397569	0.0385007	0.0485538	0.0709699
	1.844	0.0153666	0.0217102	0.0273168	0.029472	0.0280836	0.0250129	0.0223433	0.0209614	0.0204449	0.019975	0.0196891	0.0207101	0.0229366	0.0250872	0.0267543	0.0286226	0.0320464	0.0376872	0.0435327	0.0457284	0.0421153	0.0342889	0.0262385	0.0223217	0.0240768	0.0308386	0.0435501	0.0595907	0.0713355	0.0710591	0.0565282	0.0366108	0.038653	0.060641	0.0769132	0.0794974	0.0708319	0.0585917	0.0470683	0.0335918	0.0161277	0.00840879	0.0244681	0.0363064	0.0401577	0.0392936	0.0489627	0.0706812
	1.848	0.0219245	0.0257993	0.0287906	0.0289326	0.0263223	0.0230079	0.0208898	0.0199944	0.0192676	0.0181216	0.017596	0.0196169	0.0233749	0.0266198	0.0287832	0.0307295	0.0338805	0.0390198	0.044431	0.0462716	0.0421366	0.0335686	0.0249729	0.0215105	0.0245842	0.0322805	0.045007	0.0604624	0.071368	0.0701301	0.0544742	0.032997	0.0357482	0.0595228	0.0767787	0.0800163	0.0717038	0.0593985	0.0475385	0.0338726	0.0166403	0.00907635	0.0244204	0.036298	0.0405452	0.040061	0.0493652	0.0703923
	1.852	0.0267065	0.0287056	0.0290561	0.0268538	0.0227407	0.019206	0.0180608	0.0180767	0.0173051	0.0153561	0.0145304	0.0179391	0.0233912	0.0276541	0.0302083	0.0321889	0.0351811	0.0400462	0.0451661	0.046656	0.0419464	0.0325734	0.0233422	0.0203786	0.0249125	0.0336353	0.0464697	0.06138	0.0714598	0.0692964	0.0525775	0.0294395	0.0329425	0.0584813	0.0766518	0.0805099	0.0725418	0.0601846	0.0480129	0.0341798	0.0172004	0.0097891	0.0243944	0.0362905	0.0409194	0.0408031	0.0497602	0.0701027
	1.856	0.0292005	0.0298049	0.027988	0.0236301	0.0179323	0.0142122	0.0145515	0.0157993	0.0150123	0.0119511	0.0106378	0.0160064	0.0231353	0.0281894	0.0309697	0.0329405	0.0359041	0.0407421	0.0457389	0.0469029	0.0415819	0.0313465	0.0213632	0.0189545	0.025103	0.0349171	0.0479331	0.0623389	0.0716136	0.0685702	0.0508715	0.025991	0.0302847	0.0575284	0.0765352	0.0809787	0.073346	0.0609494	0.0484903	0.034511	0.0177991	0.0105316	0.0243889	0.0362837	0.0412804	0.0415201	0.0501465	0.0698115
	1.86	0.0296563	0.0293386	0.0260923	0.0201446	0.0128554	0.00869258	0.0111576	0.0138012	0.0130323	0.00852696	0.00626821	0.014363	0.0227872	0.0282464	0.0310333	0.0329469	0.0360313	0.0411075	0.0461632	0.0470425	0.0410928	0.0299539	0.0190708	0.0172864	0.0252052	0.0361425	0.0493944	0.0633351	0.0718314	0.0679626	0.0493888	0.0227276	0.0278356	0.0566754	0.0764314	0.0814232	0.0741162	0.0616923	0.048969	0.0348634	0.0184283	0.0112917	0.0244025	0.0362775	0.0416281	0.0422122	0.050523	0.0695181
	1.864	0.0285604	0.0278619	0.0241116	0.0175156	0.00901849	0.0032051	0.00871914	0.0125864	0.0120664	0.00658876	0.00295283	0.0136544	0.0224947	0.0278505	0.0303874	0.0321944	0.0355719	0.0411659	0.0464649	0.0471116	0.0405405	0.0284865	0.0165232	0.0154493	0.0252758	0.0373298	0.0508523	0.064365	0.0721145	0.0674827	0.0481597	0.0197614	0.0256696	0.0559326	0.0763426	0.0818435	0.0748522	0.0624126	0.0494477	0.0352341	0.0190804	0.0120603	0.0244336	0.0362716	0.0419627	0.0428798	0.050889	0.0692219
	1.868	0.0262772	0.0257647	0.0224915	0.0164653	0.00844882	0.00216196	0.00806177	0.0123982	0.0125166	0.00796339	0.00554218	0.0142272	0.0223152	0.0270221	0.029041	0.0306926	0.0345629	0.0409631	0.0466795	0.0471517	0.0399935	0.0270599	0.0138161	0.0135609	0.0253756	0.0384976	0.0523066	0.0654248	0.0724632	0.0671374	0.0472097	0.0172589	0.0238737	0.0553089	0.0762706	0.08224	0.0755537	0.0631093	0.0499246	0.0356204	0.0197487	0.0128301	0.0244807	0.036266	0.0422843	0.0435231	0.0512433	0.0689221
	1.872	0.0229286	0.0230814	0.0210806	0.0166032	0.0105629	0.00659178	0.00924458	0.0132056	0.0141951	0.0114584	0.0101259	0.0158058	0.0221989	0.0257768	0.027023	0.0284729	0.0330718	0.0405656	0.0468493	0.0472048	0.0395228	0.0258104	0.0111174	0.0118074	0.0255662	0.0396639	0.0537576	0.066511	0.0728767	0.0669306	0.0465575	0.0154473	0.0225405	0.0548114	0.0762171	0.0826129	0.0762204	0.0637816	0.050398	0.0360192	0.020427	0.0135952	0.0245421	0.0362603	0.042593	0.0441424	0.0515853	0.0686182
	1.876	0.0185277	0.0196708	0.0193604	0.0167589	0.0127216	0.0100217	0.0113102	0.0147794	0.0166158	0.0154289	0.0145346	0.0177843	0.0220255	0.0241386	0.0243837	0.025588	0.0312007	0.0400575	0.0470187	0.0473095	0.0391936	0.0248811	0.00875561	0.0104755	0.0259044	0.0408453	0.055206	0.0676195	0.0733528	0.0668633	0.0462124	0.0145729	0.0217524	0.0544452	0.0761832	0.0829623	0.0768519	0.0644286	0.0508662	0.0364276	0.02111	0.0143509	0.024616	0.0362545	0.042889	0.0447379	0.0519142	0.0683096
	1.88	0.0132841	0.0156414	0.0170009	0.0159644	0.0134635	0.0119837	0.0133459	0.0168095	0.0193724	0.0192495	0.0183957	0.0196508	0.0216755	0.0221632	0.0212009	0.0221128	0.0290955	0.0395378	0.047231	0.047496	0.0390563	0.0243968	0.0073688	0.00992819	0.026436	0.0420555	0.0566519	0.068746	0.0738879	0.0669329	0.0461738	0.0147754	0.0215596	0.0542132	0.0761697	0.0832881	0.0774479	0.0650493	0.0513273	0.0368426	0.0217926	0.0150935	0.0247007	0.0362484	0.0431725	0.04531	0.0522292	0.0679956
	1.884	0.00789243	0.0116862	0.0141956	0.0138643	0.0122182	0.0122458	0.0149134	0.0190329	0.0222102	0.0226876	0.0215726	0.0211162	0.0210938	0.0199674	0.017592	0.0181526	0.026958	0.0391147	0.0475241	0.0477827	0.0391385	0.0244313	0.00768301	0.0104194	0.0271911	0.0433053	0.0580951	0.0698855	0.0744768	0.0671336	0.0464301	0.0159764	0.0219618	0.0541158	0.0761769	0.0835904	0.0780079	0.0656425	0.0517793	0.0372613	0.0224706	0.0158197	0.0247945	0.0362418	0.0434437	0.0458589	0.0525298	0.0676756
	1.888	0.00404634	0.0089807	0.0115385	0.0106606	0.0089196	0.0110739	0.0160731	0.0213212	0.0249805	0.0256509	0.0240329	0.0220808	0.0203218	0.0177597	0.0137476	0.0138715	0.0250592	0.0388978	0.0479267	0.0481726	0.0394382	0.0249821	0.00955934	0.0118786	0.0281809	0.0446014	0.0595345	0.0710323	0.0751126	0.0674559	0.04696	0.0179326	0.022906	0.054151	0.0762046	0.0838688	0.0785314	0.0662073	0.0522205	0.0376807	0.02314	0.0165268	0.0248954	0.0362346	0.0437028	0.0463851	0.0528154	0.0673491
	1.892	0.00492186	0.00835263	0.00977046	0.00725767	0.00389204	0.00971765	0.0173224	0.023678	0.0275947	0.0281077	0.0258065	0.0225659	0.0194844	0.0158558	0.0100412	0.00961545	0.0237348	0.0389865	0.0484551	0.0486518	0.0399226	0.0259687	0.0122387	0.0140066	0.0293978	0.0459467	0.0609679	0.07218	0.0757869	0.0678873	0.0477336	0.0203801	0.0243032	0.0543142	0.0762524	0.0841233	0.079018	0.0667425	0.0526489	0.038098	0.0237972	0.0172125	0.0250017	0.0362267	0.0439502	0.0468888	0.0530855	0.0670155
	1.896	0.00802572	0.00958283	0.00983076	0.00657437	0.00267302	0.0105549	0.019274	0.0261506	0.0299873	0.0300461	0.026942	0.0226333	0.0187277	0.014636	0.00739722	0.00648388	0.0233297	0.0394566	0.0491114	0.0491903	0.0405304	0.0272548	0.0151865	0.0165059	0.0308179	0.0473402	0.062392	0.0733211	0.0764896	0.0684123	0.0487152	0.023114	0.0260519	0.0545987	0.0763193	0.0843535	0.079467	0.0672471	0.0530625	0.0385105	0.0244392	0.0178748	0.0251117	0.0362178	0.044186	0.0473704	0.0533397	0.0666743
	1.9	0.011363	0.0121967	0.0122015	0.0103768	0.00935583	0.0143451	0.0221498	0.028717	0.0320843	0.031446	0.0274623	0.0223046	0.0181263	0.0143819	0.00751533	0.00710134	0.0240756	0.0403476	0.0498817	0.0497429	0.0411794	0.0286795	0.0181249	0.0191636	0.0324059	0.0487767	0.0638021	0.0744474	0.0772092	0.069013	0.0498655	0.0259943	0.0280553	0.0549957	0.0764038	0.0845588	0.0798781	0.0677198	0.0534595	0.0389154	0.0250631	0.0185117	0.0252235	0.0362078	0.0444106	0.0478302	0.0535774	0.066325
	1.904	0.0145103	0.0154513	0.0158278	0.0154546	0.0157594	0.019369	0.0256033	0.0312292	0.0337884	0.0322662	0.0273367	0.0215036	0.0176121	0.0150745	0.0103858	0.0111007	0.0259806	0.0416542	0.0507365	0.0502532	0.0417745	0.0300833	0.0208964	0.0218371	0.0341199	0.0502481	0.0651924	0.0755498	0.0779329	0.0696696	0.0511437	0.0289279	0.0302307	0.0554949	0.0765042	0.0847389	0.0802506	0.0681596	0.0538381	0.0393103	0.0256663	0.0191218	0.0253357	0.0361967	0.0446243	0.0482685	0.0537984	0.065967
	1.908	0.0166894	0.0180805	0.019006	0.0197087	0.0209687	0.0240962	0.0290044	0.0334439	0.0349922	0.0324602	0.02649	0.0200499	0.0169917	0.0164254	0.0143989	0.0161923	0.0288446	0.0433268	0.0516319	0.0506574	0.0422161	0.0313217	0.0233985	0.0244295	0.0359157	0.051743	0.0665559	0.0766183	0.0786468	0.0703608	0.052509	0.0318515	0.032511	0.0560845	0.0766183	0.0848932	0.0805839	0.0685654	0.0541963	0.0396926	0.0262466	0.0197036	0.0254464	0.0361842	0.0448273	0.0486858	0.0540024	0.0655999
	1.912	0.0170895	0.0188608	0.0203432	0.0220371	0.0243502	0.0276664	0.0317704	0.03511	0.0356218	0.032026	0.0248624	0.0177069	0.0160612	0.0181254	0.0187461	0.0215711	0.032374	0.0452791	0.0525129	0.0508894	0.0424086	0.0322724	0.0255585	0.0268722	0.0377499	0.053248	0.0678842	0.0776423	0.079336	0.0710644	0.0539227	0.0347206	0.034843	0.0567516	0.0767435	0.085021	0.0808777	0.0689361	0.0545324	0.0400601	0.0268017	0.0202558	0.0255541	0.0361703	0.0450199	0.0490823	0.054189	0.0652232
	1.916	0.0153879	0.0171625	0.0191314	0.0219832	0.0256725	0.029713	0.0335331	0.0360615	0.0356956	0.0310826	0.0225235	0.014261	0.014784	0.0200241	0.0231579	0.0269642	0.0362798	0.0474013	0.0533181	0.0508856	0.0422655	0.032836	0.0273249	0.0291168	0.0395826	0.0547481	0.0691684	0.0786105	0.079985	0.0717577	0.055348	0.0375026	0.0371848	0.0574832	0.0768769	0.0851215	0.0811314	0.0692707	0.0548448	0.0404105	0.02733	0.0207772	0.0256574	0.0361549	0.0452026	0.0494585	0.054358	0.0648365
	1.92	0.0119313	0.0131354	0.0155006	0.0198247	0.0252	0.0302606	0.0341687	0.0362708	0.035368	0.0299461	0.0198542	0.00960832	0.0135195	0.022156	0.027545	0.03223	0.0403173	0.0495744	0.053985	0.0505903	0.0417149	0.0329366	0.0286642	0.0311303	0.0413782	0.0562274	0.0703984	0.0795113	0.080578	0.0724182	0.0567513	0.0401726	0.0395034	0.0582655	0.0770155	0.0851941	0.0813444	0.0695682	0.0551317	0.0407418	0.0278297	0.0212667	0.0257547	0.0361378	0.0453756	0.0498147	0.0545092	0.0644394
	1.924	0.00769838	0.00757348	0.0104216	0.0165946	0.0236198	0.0295918	0.0337374	0.0358398	0.0349192	0.0291447	0.0177924	0.00394701	0.0132267	0.0246695	0.0318779	0.037269	0.0442913	0.0516827	0.054457	0.0499612	0.0407029	0.032521	0.0295597	0.0328929	0.0431067	0.0576695	0.0715636	0.0803328	0.0810989	0.0730238	0.0581021	0.0427111	0.0417727	0.0590851	0.0771559	0.085238	0.0815164	0.0698278	0.0553916	0.041052	0.0282994	0.0217235	0.0258447	0.036119	0.0455393	0.0501513	0.0546425	0.0640315
	1.928	0.00466755	0.00168708	0.00605896	0.0138959	0.0217572	0.0280468	0.0323688	0.034929	0.0346645	0.0292791	0.0177954	0.00395396	0.0150431	0.0277086	0.0361356	0.041999	0.0480493	0.0536246	0.0546899	0.0489748	0.0391974	0.0315582	0.0300127	0.0343967	0.0447435	0.0590585	0.0726532	0.0810629	0.0815319	0.0735529	0.0593729	0.0451023	0.0439716	0.0599287	0.0772946	0.0852522	0.081647	0.0700485	0.0556231	0.0413395	0.0287376	0.0221466	0.0259262	0.0360984	0.0456939	0.0504687	0.0547577	0.0636123
	1.932	0.00543913	0.00389517	0.0063784	0.0130374	0.0201279	0.0258122	0.0301478	0.0336713	0.0348164	0.0307129	0.0206865	0.0113706	0.0191058	0.0313058	0.0402789	0.0463468	0.0514761	0.0553205	0.0546583	0.0476311	0.0371899	0.0300391	0.0300423	0.0356444	0.0462696	0.060379	0.0736563	0.0816899	0.0818616	0.0739854	0.0605395	0.0473335	0.046083	0.0607836	0.0774278	0.0852361	0.0817358	0.0702297	0.0558249	0.0416026	0.0291432	0.0225352	0.025998	0.036076	0.0458399	0.0507673	0.0548548	0.0631816
	1.936	0.00750439	0.00777171	0.00941753	0.0136095	0.0186031	0.0228007	0.0270738	0.0321467	0.0354002	0.0333364	0.0257263	0.0193222	0.0245959	0.0353371	0.0442372	0.0502461	0.0544897	0.0567174	0.0543603	0.0459588	0.0346994	0.027976	0.029687	0.036649	0.0476713	0.0616166	0.074562	0.0822022	0.0820731	0.0743022	0.0615805	0.0493944	0.0480933	0.0616376	0.077552	0.0851887	0.0817824	0.0703705	0.0559956	0.0418397	0.0295151	0.0228886	0.0260589	0.0360517	0.0459776	0.0510474	0.0549336	0.062739
	1.94	0.00855843	0.00992703	0.0116676	0.0141363	0.01656	0.0186954	0.0231607	0.0304726	0.0363018	0.036664	0.0316289	0.0270998	0.0306101	0.0395488	0.0479089	0.0536381	0.0570375	0.0577911	0.0538206	0.0440188	0.0317757	0.0254023	0.0290051	0.0374318	0.0489396	0.0627583	0.07536	0.0825889	0.0821527	0.0744859	0.0624776	0.0512768	0.0499912	0.0624793	0.0776632	0.0851093	0.0817868	0.0704704	0.0561343	0.0420497	0.0298526	0.0232063	0.026108	0.0360256	0.0461073	0.0513096	0.0549941	0.0622841
	1.944	0.00834757	0.0106449	0.0126727	0.0138114	0.0134518	0.0131492	0.0187488	0.0289686	0.0373934	0.0401118	0.0373759	0.0341629	0.0364272	0.0436192	0.0511719	0.0564729	0.0590942	0.0585451	0.0530902	0.0419075	0.0285053	0.0223734	0.0280752	0.0380215	0.0500699	0.0637929	0.0760404	0.0828401	0.0820874	0.0745208	0.063215	0.052974	0.0517677	0.0632983	0.0777578	0.0849969	0.0817486	0.0705289	0.0562399	0.0422314	0.0301547	0.0234875	0.0261442	0.0359976	0.0462294	0.0515541	0.0550364	0.0618168
	1.948	0.00748467	0.0107905	0.0131204	0.0130485	0.00965237	0.00607917	0.0151547	0.0282197	0.0386036	0.0431774	0.0422536	0.040027	0.0414875	0.0472216	0.0538981	0.058712	0.0606568	0.0590061	0.052243	0.0397558	0.0250216	0.0189683	0.0269962	0.0384517	0.0510612	0.0647107	0.0765946	0.0829466	0.081866	0.0743929	0.0637797	0.0544813	0.0534156	0.0640847	0.0778319	0.0848508	0.0816678	0.0705456	0.0563115	0.0423837	0.030421	0.0237319	0.0261669	0.0359677	0.0463443	0.0517814	0.0550604	0.0613367
	1.952	0.00722253	0.011526	0.0142164	0.0135196	0.00848261	0.00291266	0.0149984	0.0287922	0.0398673	0.0454756	0.04576	0.0442935	0.0453701	0.0500711	0.0559699	0.0603287	0.0617394	0.0592169	0.0513667	0.0377235	0.0215252	0.0152979	0.0258842	0.0387587	0.0519152	0.0655038	0.0770149	0.0829007	0.0814784	0.0740902	0.064161	0.0557953	0.0549294	0.0648297	0.077882	0.0846703	0.0815443	0.0705201	0.0563485	0.0425058	0.0306508	0.023939	0.0261751	0.0359362	0.0464523	0.0519919	0.0550663	0.0608436
	1.956	0.0089704	0.0138322	0.0170208	0.016822	0.0134008	0.011657	0.0189946	0.0306865	0.0410218	0.046711	0.0475532	0.0466809	0.0477928	0.0519536	0.0572921	0.0613087	0.0623666	0.0592268	0.0505512	0.035985	0.0183177	0.0115325	0.0248666	0.038979	0.0526362	0.0661662	0.0772947	0.0826959	0.0809164	0.0736028	0.0643507	0.0569143	0.0563049	0.0655256	0.0779045	0.0844546	0.0813783	0.0704523	0.0563501	0.0425972	0.0308438	0.0241085	0.0261684	0.0359029	0.0465538	0.0521861	0.0550541	0.0603372
	1.96	0.0130042	0.0180267	0.0216621	0.0223721	0.0206908	0.0200614	0.0245244	0.0331835	0.0417679	0.0466559	0.047431	0.0470464	0.0486169	0.0527413	0.057801	0.0616488	0.0625673	0.0590812	0.0498732	0.0347017	0.0158381	0.00801053	0.0240692	0.0391465	0.0532295	0.0666939	0.0774293	0.0823273	0.0801737	0.0729228	0.064343	0.0578379	0.0575394	0.0661651	0.0778962	0.0842032	0.0811698	0.070342	0.0563161	0.0426571	0.0309997	0.02424	0.0261462	0.0358681	0.0466492	0.0523643	0.0550238	0.0598174
	1.964	0.0185232	0.0235547	0.0272419	0.028317	0.0272872	0.0266663	0.0292648	0.0353088	0.0417549	0.0451602	0.0453281	0.0454002	0.0478493	0.0523958	0.0574673	0.061356	0.0623681	0.0588124	0.0493807	0.0339856	0.0146085	0.00565105	0.0235974	0.0392894	0.0537017	0.0670845	0.0774155	0.081792	0.0792456	0.0720443	0.064134	0.0585671	0.058631	0.0667422	0.0778538	0.0839154	0.0809191	0.0701893	0.056246	0.0426854	0.0311185	0.0243333	0.0261079	0.0358319	0.0467387	0.0525269	0.0549757	0.0592839
	1.968	0.0243429	0.0291899	0.0323244	0.0328626	0.0314709	0.0304229	0.0320107	0.0363523	0.0407357	0.0421908	0.0413205	0.0419104	0.0456364	0.0509619	0.0562967	0.0604471	0.0617909	0.0584338	0.0490828	0.033865	0.0149296	0.00610276	0.0235131	0.0394288	0.0540596	0.0673375	0.0772516	0.0810886	0.0781297	0.0709635	0.0637221	0.0591042	0.0595793	0.0672516	0.0777744	0.0835909	0.0806264	0.0699943	0.0561397	0.0426817	0.0312	0.0243882	0.0260532	0.0357944	0.0468228	0.0526744	0.0549099	0.0587366
	1.972	0.0292368	0.0335682	0.0355275	0.0346841	0.0322093	0.0307878	0.0324158	0.0361095	0.0387017	0.037884	0.0356301	0.0369017	0.0422493	0.0485537	0.0543269	0.0589492	0.0608518	0.0579382	0.0489467	0.034271	0.0165682	0.00880628	0.02382	0.039577	0.0543097	0.0674539	0.0769379	0.0802179	0.0768256	0.0696788	0.0631077	0.0594528	0.0603847	0.0676888	0.0776553	0.0832293	0.0802923	0.0697571	0.0559971	0.0426461	0.0312443	0.0244047	0.025982	0.0357559	0.0469019	0.0528073	0.0548265	0.0581754
	1.976	0.0323567	0.0357987	0.0360892	0.0332155	0.0291696	0.0278506	0.0308534	0.0348809	0.035941	0.0325965	0.0286208	0.0308487	0.038057	0.0453345	0.0516243	0.0569018	0.0595637	0.0573007	0.048903	0.0350554	0.0189616	0.0121306	0.024464	0.0397375	0.0544584	0.0674366	0.0764767	0.0791829	0.0753351	0.0681906	0.0622931	0.0596179	0.0610485	0.0680501	0.0774941	0.0828303	0.0799172	0.0694783	0.0558184	0.0425786	0.0312517	0.0243827	0.0258939	0.0357166	0.0469762	0.0529259	0.0547259	0.0576
	1.98	0.0335272	0.0358545	0.0342576	0.0288882	0.0227004	0.022327	0.0282745	0.0333111	0.0330125	0.0269628	0.0207836	0.0243728	0.033484	0.0414922	0.04828	0.0543603	0.0579406	0.0564856	0.0488591	0.036028	0.0215955	0.0154223	0.0253492	0.0399053	0.0545115	0.0672894	0.0758719	0.0779883	0.0736622	0.0665013	0.0612825	0.0596055	0.061573	0.0683325	0.0772886	0.0823938	0.0795016	0.0691581	0.0556038	0.0424795	0.0312225	0.0243221	0.0257889	0.0356766	0.0470462	0.0530308	0.0546081	0.0570105
	1.984	0.0331898	0.0345526	0.0313729	0.0233823	0.0137496	0.0157051	0.0260145	0.0321421	0.0306323	0.0219732	0.0127258	0.018261	0.0289486	0.0372122	0.0444064	0.0513988	0.056003	0.0554553	0.0487143	0.0369947	0.024119	0.0184349	0.0263617	0.0400689	0.054474	0.067018	0.0751295	0.0766413	0.0718131	0.0646152	0.060082	0.059423	0.0619612	0.0685338	0.0770369	0.0819197	0.0790463	0.0687971	0.0553536	0.0423492	0.031157	0.024223	0.0256671	0.0356364	0.0471122	0.0531222	0.0544735	0.0564067
	1.988	0.0319947	0.033062	0.0294553	0.0200498	0.00541438	0.0117071	0.0254636	0.0319568	0.0294479	0.0189399	0.00537971	0.0135195	0.024781	0.0326539	0.0401344	0.0481119	0.053782	0.0541783	0.0483747	0.0377844	0.0263093	0.0210426	0.0273892	0.0402125	0.0543509	0.0666288	0.074257	0.0751511	0.0697961	0.0625384	0.0586993	0.0590787	0.0622168	0.0686524	0.0767375	0.0814082	0.0785521	0.068396	0.0550684	0.0421883	0.0310559	0.0240856	0.0255286	0.0355963	0.0471746	0.0532008	0.0543224	0.0557886
	1.992	0.0302366	0.0320616	0.0299126	0.0222514	0.0116483	0.0156172	0.0274048	0.0329984	0.0297317	0.0187626	0.00417838	0.0111932	0.0211369	0.0279351	0.0356139	0.0446151	0.0513212	0.0526363	0.0477646	0.0382622	0.028027	0.0231692	0.0283341	0.0403182	0.0541466	0.0661297	0.073264	0.0735291	0.0676219	0.060279	0.0571437	0.0585821	0.0623443	0.0686873	0.0763889	0.0808594	0.0780197	0.0679556	0.0547488	0.0419975	0.0309197	0.02391	0.0253737	0.0355565	0.0472337	0.0532669	0.054155	0.0551561
	1.996	0.0275485	0.0312297	0.032302	0.0286728	0.0229042	0.0241993	0.0314946	0.0351197	0.0312331	0.0208348	0.00935214	0.0112408	0.0179572	0.0231309	0.0310162	0.0410407	0.0486765	0.0508276	0.0468327	0.0383335	0.0291875	0.0247676	0.0291191	0.0403685	0.0538654	0.0655293	0.0721614	0.0717887	0.0653034	0.0578466	0.0554261	0.0579436	0.0623485	0.0686379	0.0759903	0.0802738	0.0774501	0.0674766	0.0543955	0.0417775	0.0307492	0.0236963	0.0252026	0.0355175	0.04729	0.0533211	0.0539718	0.0545092
	2	0.0232703	0.029873	0.0352534	0.0361021	0.0335965	0.0333955	0.0366402	0.0378645	0.0333755	0.0237481	0.0138726	0.0122232	0.0150282	0.0182884	0.0265423	0.0375308	0.0459123	0.0487685	0.0455558	0.0379431	0.0297463	0.0258131	0.0296883	0.0403484	0.053512	0.0648369	0.0709617	0.0699454	0.0628554	0.0552523	0.0535591	0.0571744	0.062235	0.0685046	0.0755409	0.0796519	0.0768444	0.0669599	0.0540093	0.0415294	0.0305452	0.023445	0.0250159	0.0354796	0.0473436	0.0533637	0.0537729	0.053848
	2.004	0.0176269	0.028318	0.0381411	0.0428513	0.0426202	0.0414841	0.0416425	0.040631	0.0355782	0.0265425	0.0172319	0.0130315	0.012145	0.0134584	0.0224339	0.0342249	0.0430961	0.0464921	0.0439379	0.0370718	0.0296897	0.0263005	0.0300074	0.0402467	0.0530912	0.0640627	0.0696786	0.0680164	0.0602954	0.0525086	0.0515565	0.0562866	0.0620097	0.0682877	0.0750402	0.0789942	0.0762036	0.0664066	0.0535913	0.0412542	0.0303088	0.0231562	0.024814	0.0354433	0.0473951	0.0533952	0.0535588	0.0531724
	2.008	0.0143351	0.0286655	0.0413196	0.048279	0.0492479	0.0474264	0.0454942	0.0428385	0.0374347	0.028864	0.0196474	0.0134673	0.00933277	0.00875449	0.0189814	0.0312435	0.0402922	0.0440452	0.0420087	0.0357319	0.0290294	0.0262418	0.0300612	0.0400572	0.0526082	0.0632171	0.0683268	0.0660209	0.0576426	0.0496295	0.0494334	0.0552931	0.0616789	0.0679882	0.0744882	0.0783015	0.0755289	0.0658177	0.0531425	0.0409532	0.0300411	0.0228303	0.0245977	0.035409	0.0474447	0.0534161	0.05333	0.0524824
	2.012	0.0195042	0.0328282	0.0450792	0.0519756	0.0529011	0.0505063	0.0474679	0.0440358	0.0387281	0.0307146	0.0215389	0.013915	0.00717862	0.00460514	0.0164957	0.0286683	0.037556	0.0414846	0.0398192	0.033963	0.0277979	0.025665	0.0298523	0.0397788	0.0520688	0.0623108	0.0669218	0.0639793	0.0549188	0.04663	0.0472066	0.0542072	0.061249	0.0676075	0.0738849	0.0775748	0.0748215	0.0651943	0.0526641	0.0406277	0.0297432	0.0224677	0.0243678	0.0353773	0.0474928	0.0534269	0.0530868	0.0517782
	2.016	0.0294686	0.0394969	0.0486435	0.0533418	0.0531317	0.0503092	0.0471373	0.0439363	0.0393645	0.0322165	0.0233255	0.0149306	0.00703732	0.00349063	0.0151866	0.0265253	0.0349293	0.0388729	0.037438	0.031828	0.0260452	0.0246128	0.0293988	0.0394158	0.0514791	0.0613546	0.0654796	0.0619135	0.0521478	0.043526	0.0448939	0.0530428	0.0607268	0.0671474	0.0732309	0.0768151	0.0740828	0.0645377	0.0521573	0.0402791	0.0294163	0.0220688	0.0241252	0.0353486	0.0475397	0.0534281	0.0528296	0.0510598
	2.02	0.0388541	0.0455355	0.0504188	0.0516716	0.0497216	0.0467627	0.0443766	0.0424136	0.0392999	0.0334488	0.0252406	0.0167881	0.00925741	0.0065442	0.0149766	0.0247771	0.0324393	0.0362746	0.0349462	0.0294099	0.0238353	0.023141	0.0287326	0.0389772	0.0508457	0.0603591	0.0640165	0.0598465	0.0493558	0.0403346	0.0425147	0.0518142	0.0601193	0.0666097	0.0725266	0.0760234	0.073314	0.063849	0.0516234	0.0399091	0.0290621	0.0216342	0.0238709	0.0353234	0.0475859	0.0534201	0.0525591	0.0503274
	2.024	0.0451613	0.0486074	0.0491001	0.046619	0.0428831	0.0401963	0.0393623	0.0395031	0.038513	0.0343811	0.0272541	0.0192916	0.0125217	0.0101023	0.0154808	0.0233319	0.0300993	0.0337524	0.0324333	0.026809	0.0212435	0.0213187	0.0278977	0.0384757	0.0501752	0.0593345	0.0625484	0.0578016	0.0465715	0.0370733	0.0400896	0.0505358	0.0594332	0.0659968	0.0717732	0.0752012	0.0725166	0.0631296	0.0510638	0.0395193	0.028682	0.0211644	0.0236061	0.0353023	0.0476315	0.0534035	0.0522755	0.0495811
	2.028	0.0476717	0.0480511	0.0445691	0.0386996	0.0334584	0.0313784	0.0325771	0.035432	0.0370314	0.0349035	0.0291454	0.0219916	0.0158544	0.013252	0.0162229	0.022066	0.0279122	0.0313636	0.0299916	0.0241418	0.0183543	0.0192281	0.0269478	0.0379271	0.049474	0.0582902	0.0610907	0.0558027	0.0438261	0.0337606	0.0376411	0.0492222	0.0586755	0.065311	0.0709716	0.0743497	0.0716921	0.0623806	0.0504801	0.0391115	0.0282777	0.0206598	0.0233321	0.0352859	0.047677	0.0533787	0.0519795	0.048821
	2.032	0.0469899	0.0447495	0.0380817	0.0294879	0.0229872	0.021463	0.0247942	0.0306564	0.0349784	0.0349007	0.0306427	0.0244524	0.0187809	0.0157581	0.0168222	0.0208517	0.0258743	0.029157	0.0277108	0.0215411	0.015261	0.0169681	0.0259442	0.0373484	0.0487482	0.0572352	0.0596579	0.0538729	0.0411537	0.0304157	0.0351932	0.0478877	0.0578528	0.0645549	0.0701233	0.0734706	0.0708419	0.0616036	0.0498735	0.0386875	0.0278509	0.0201211	0.0230504	0.0352747	0.0477226	0.0533462	0.0516717	0.0480473
	2.036	0.0443514	0.0403043	0.0315951	0.0212641	0.0136082	0.0117906	0.0170554	0.0258702	0.0325841	0.034311	0.031531	0.0263685	0.0210599	0.0175131	0.0170343	0.0195786	0.0239798	0.0271701	0.0256707	0.0191547	0.0120699	0.0146616	0.0249525	0.036757	0.0480033	0.056177	0.0582633	0.0520347	0.0385906	0.0270585	0.032772	0.0465465	0.0569718	0.0637314	0.0692298	0.0725653	0.0699674	0.0607997	0.0492458	0.0382493	0.0274037	0.0195488	0.0227627	0.0352692	0.0477688	0.0533066	0.0513526	0.0472603
	2.04	0.0407706	0.0358738	0.0263724	0.0157113	0.00786044	0.00358053	0.0108451	0.0219281	0.0301294	0.0331394	0.0316995	0.0275836	0.0225874	0.0184764	0.0167229	0.0181669	0.0222247	0.0254264	0.0239335	0.01714	0.00891808	0.0124702	0.0240386	0.036169	0.0472434	0.0551221	0.0569184	0.0503088	0.0361759	0.0237101	0.0304061	0.0452123	0.0560387	0.0628432	0.0682929	0.0716357	0.0690703	0.0599703	0.0485985	0.0377988	0.0269382	0.0189437	0.0224706	0.0352702	0.0478158	0.0532603	0.0510227	0.0464601
	2.044	0.0367453	0.0317205	0.022132	0.011995	0.00643871	0.0029023	0.00860394	0.0195535	0.0278278	0.0314341	0.0311448	0.0280744	0.0233633	0.018665	0.0158269	0.0165716	0.0206104	0.0239343	0.0225339	0.0156438	0.00604787	0.0106163	0.023263	0.0355977	0.046472	0.0540756	0.0556326	0.0487134	0.0339503	0.0203936	0.028127	0.043898	0.0550594	0.0618933	0.0673145	0.0706835	0.0681521	0.0591168	0.0479332	0.0373381	0.0264564	0.0183064	0.0221762	0.0352782	0.0478639	0.0532079	0.0506828	0.045647
	2.048	0.0327023	0.0280194	0.0183429	0.00779963	0.00575829	0.00730799	0.01074	0.0188129	0.0257081	0.0292518	0.0299525	0.0279254	0.0234743	0.0181537	0.0143382	0.0147864	0.0191464	0.0226864	0.0214731	0.0147609	0.00410437	0.00938907	0.0226741	0.0350529	0.0456908	0.0530413	0.0544133	0.0472634	0.0319552	0.0171359	0.0259694	0.0426155	0.0540395	0.0608845	0.0662968	0.0697107	0.0672143	0.0582404	0.0472514	0.0368694	0.0259609	0.0176376	0.0218815	0.0352937	0.0479135	0.05315	0.0503336	0.0448213
	2.052	0.0293258	0.0256527	0.016289	0.00413471	0.00588222	0.010909	0.0140427	0.0189601	0.023582	0.0266379	0.028275	0.0272994	0.0230799	0.0170809	0.0122903	0.0128498	0.0178536	0.021662	0.0207162	0.0144866	0.00430547	0.00905084	0.0223016	0.0345396	0.0449	0.0520213	0.0532651	0.0459697	0.0302298	0.013972	0.0239717	0.0413757	0.0529841	0.0598198	0.0652421	0.0687191	0.0662584	0.0573425	0.0465547	0.0363949	0.0254541	0.0169379	0.0215888	0.0353174	0.0479648	0.0530869	0.0499756	0.0439834
	2.056	0.0271491	0.025512	0.0181633	0.00917935	0.0099256	0.0144971	0.0168886	0.0190129	0.0211288	0.0236346	0.026311	0.0264065	0.0223964	0.0156632	0.00975715	0.0108645	0.0167636	0.0208289	0.0201984	0.0147059	0.00619784	0.00962876	0.0221519	0.0340579	0.0440985	0.0510166	0.0521903	0.0448387	0.0288084	0.0109557	0.0221753	0.0401881	0.0518979	0.0587022	0.0641527	0.0677109	0.065286	0.0564243	0.0458448	0.0359167	0.0249389	0.0162082	0.0213005	0.03535	0.0480182	0.0530194	0.0496097	0.0431335
	2.06	0.0261166	0.0272206	0.0230335	0.0171129	0.0160447	0.0181649	0.0188293	0.0182812	0.0180319	0.0203162	0.0242917	0.0254714	0.0216748	0.0142163	0.00687078	0.00903665	0.0159141	0.0201468	0.0198362	0.0152376	0.0085016	0.0108706	0.0222075	0.0336027	0.0432836	0.0500265	0.0511886	0.0438713	0.0277154	0.00818961	0.0206234	0.0390604	0.050785	0.0575345	0.0630312	0.0666881	0.0642986	0.055487	0.0451232	0.0354372	0.0244181	0.0154492	0.0210192	0.0353918	0.0480739	0.0529479	0.0492365	0.0422721
	2.064	0.0259421	0.0295917	0.0283549	0.0244385	0.0220853	0.0215014	0.0197827	0.0165073	0.0140832	0.016857	0.0224719	0.0247009	0.0211661	0.0131591	0.00395333	0.0077318	0.0153366	0.0195698	0.01954	0.0158972	0.0107457	0.0124554	0.0224304	0.0331639	0.0424513	0.0490495	0.0502575	0.0430636	0.0269613	0.00591612	0.0193572	0.0379987	0.0496489	0.0563197	0.0618803	0.0656528	0.0632976	0.0545318	0.0443915	0.0349585	0.0238949	0.0146616	0.0207478	0.0354437	0.0481323	0.0528729	0.0488569	0.0413996
	2.068	0.0264947	0.0317417	0.0326598	0.0302035	0.027094	0.0242117	0.0200022	0.013943	0.00922861	0.0136617	0.021116	0.0242545	0.0210698	0.0129228	0.00263414	0.00740991	0.015039	0.0190472	0.0192253	0.0165351	0.0127805	0.0141429	0.022769	0.0327273	0.0415965	0.048083	0.0493919	0.0424067	0.0265397	0.00470969	0.0184107	0.0370069	0.0484928	0.0550604	0.0607029	0.0646073	0.0622846	0.0535597	0.043651	0.0344829	0.0233725	0.0138462	0.0204892	0.035506	0.0481936	0.0527951	0.0484718	0.0405164
	2.072	0.0274629	0.033163	0.0353868	0.0341365	0.0308552	0.026419	0.0201731	0.0116481	0.00357393	0.0115738	0.0204618	0.0242223	0.0214811	0.0137141	0.00493338	0.00822138	0.0149904	0.0185256	0.0188184	0.0170464	0.0145486	0.0157826	0.0231657	0.0322757	0.0407133	0.0471235	0.0485855	0.041887	0.0264267	0.00517088	0.017803	0.0360871	0.0473191	0.0537595	0.0595017	0.0635538	0.061261	0.0525718	0.0429033	0.0340126	0.0228546	0.0130039	0.0202463	0.0355794	0.0482582	0.0527151	0.0480818	0.0396231
	2.076	0.0280203	0.033373	0.036337	0.036306	0.0335403	0.0285179	0.0212062	0.0116548	0.00263322	0.0116887	0.020645	0.0246151	0.0223682	0.0153697	0.00819362	0.0098014	0.0151188	0.017949	0.0182601	0.0173663	0.0160285	0.0172848	0.0235627	0.0317895	0.0397957	0.0461676	0.0478302	0.0414876	0.0265835	0.00682789	0.0175321	0.0352393	0.0461297	0.0524195	0.0582799	0.0624945	0.0602281	0.0515691	0.0421497	0.03355	0.0223449	0.0121354	0.0200225	0.0356643	0.0483262	0.0526332	0.047688	0.0387201
	2.08	0.0271031	0.031822	0.0354065	0.0368635	0.0353406	0.0307534	0.0235521	0.0148159	0.00900402	0.0140647	0.0216199	0.0253653	0.0235968	0.0175186	0.0114405	0.011678	0.0153236	0.0172622	0.0175059	0.0174637	0.0172193	0.0185965	0.0239072	0.0312484	0.0388373	0.0452115	0.047117	0.041189	0.0269619	0.00892527	0.0175732	0.0344612	0.044926	0.051043	0.0570406	0.0614317	0.0591874	0.0505523	0.0413915	0.0330971	0.0218475	0.0112416	0.019821	0.0357613	0.0483979	0.0525503	0.0472913	0.0378081
	2.084	0.0239094	0.0280975	0.0325975	0.0359431	0.0362466	0.0329155	0.026738	0.0195103	0.0150755	0.017586	0.023149	0.0263399	0.0249828	0.0198053	0.014433	0.0135283	0.0154973	0.0164141	0.0165268	0.0173344	0.0181338	0.0196877	0.0241532	0.0306322	0.0378326	0.0442516	0.0464366	0.0409699	0.027509	0.0111191	0.0178821	0.0337492	0.0437088	0.0496326	0.0557869	0.0603677	0.0581401	0.0495224	0.04063	0.0326561	0.0213665	0.0103233	0.0196451	0.0358708	0.0484737	0.0524667	0.0468926	0.0368877
	2.088	0.0182381	0.0222657	0.0282513	0.0337586	0.0360915	0.0344324	0.0297541	0.0240592	0.0203461	0.0212065	0.0248765	0.0273608	0.0263403	0.0219717	0.0170534	0.0151657	0.0155469	0.0153625	0.0153092	0.0169971	0.0187948	0.0205435	0.0242627	0.0299221	0.0367769	0.0432851	0.0457794	0.0408089	0.0281733	0.0132785	0.0184037	0.0330975	0.0424788	0.0481906	0.0545223	0.0593048	0.0570874	0.04848	0.0398663	0.0322291	0.0209065	0.00938125	0.0194981	0.0359932	0.0485537	0.0523832	0.0464929	0.0359597
	2.092	0.0106239	0.0152845	0.0233371	0.0307437	0.0347409	0.0347029	0.0316477	0.0274347	0.0243623	0.0242472	0.0264222	0.0282333	0.0275111	0.0238555	0.0192405	0.0164953	0.0154102	0.0140794	0.0138559	0.0164909	0.0192329	0.0211592	0.0242058	0.0291015	0.0356669	0.0423099	0.0451363	0.0406848	0.028907	0.0153471	0.0190804	0.0324996	0.0412357	0.0467194	0.0532501	0.0582452	0.0560306	0.0474256	0.0391015	0.0318181	0.0204721	0.00841639	0.0193832	0.036129	0.0486383	0.0523003	0.0460933	0.0350248
	2.096	0.0022817	0.0098022	0.0194099	0.0274724	0.0322093	0.0333627	0.0318181	0.0290734	0.0268	0.0262806	0.0274528	0.0287761	0.0283798	0.025371	0.020979	0.017489	0.0150677	0.0125575	0.0121884	0.0158729	0.0194839	0.0215376	0.0239603	0.0281567	0.0345014	0.0413249	0.0444985	0.0405776	0.0296688	0.0172975	0.0198586	0.0319475	0.0399794	0.0452212	0.0519739	0.0571913	0.0549708	0.0463599	0.0383366	0.031425	0.0200681	0.00742957	0.0193037	0.0362786	0.0487276	0.0522186	0.0456948	0.0340838
	2.1	0.00551529	0.00990341	0.0175458	0.0242963	0.0286366	0.0303798	0.0300864	0.0287925	0.0275285	0.0270687	0.0277219	0.0288483	0.0288789	0.0264916	0.0222936	0.0181735	0.0145506	0.0108179	0.0103525	0.0152157	0.0195853	0.0216867	0.023511	0.0270772	0.0332815	0.0403305	0.0438583	0.0404689	0.0304239	0.0191152	0.0206925	0.0314329	0.0387091	0.0436984	0.0506972	0.0561453	0.0539092	0.0452831	0.0375725	0.0310516	0.0196994	0.00642169	0.0192625	0.0364422	0.0488219	0.0521387	0.0452985	0.0331377
	2.104	0.0112744	0.0130071	0.0169316	0.0210843	0.0242326	0.0260274	0.0266551	0.0267487	0.0266365	0.026543	0.0270894	0.0283697	0.0289895	0.0272343	0.0232406	0.0186191	0.0139448	0.00892584	0.00843314	0.0146031	0.0195748	0.0216188	0.0228492	0.0258571	0.0320113	0.0393282	0.043209	0.0403423	0.0311441	0.0207924	0.021545	0.0309474	0.0374239	0.0421532	0.0494238	0.0551094	0.0528468	0.0441956	0.03681	0.0306996	0.019371	0.00539375	0.0192623	0.0366201	0.0489214	0.0520611	0.0449055	0.0321876
	2.108	0.0145285	0.0148458	0.0158763	0.0174936	0.0193012	0.0207993	0.0220046	0.0233751	0.0244121	0.0247792	0.0255223	0.027331	0.0287354	0.0276435	0.0238948	0.0189254	0.0133896	0.00703051	0.0065959	0.0141214	0.0194868	0.021349	0.0219719	0.0244942	0.0306979	0.0383209	0.0425448	0.0401837	0.0318072	0.0223255	0.0223872	0.0304824	0.0361228	0.0405878	0.0481576	0.0540858	0.0517846	0.0430976	0.0360499	0.0303706	0.0190877	0.00434689	0.0193055	0.0368126	0.0490263	0.0519866	0.0445171	0.0312346
	2.112	0.0154757	0.0146016	0.0136279	0.0134858	0.0143068	0.0152974	0.0167591	0.019288	0.0212815	0.0219575	0.0230856	0.0257974	0.028175	0.0277754	0.0243334	0.0192003	0.0130588	0.00547504	0.00519313	0.0138474	0.0193513	0.0208956	0.020882	0.0229915	0.029352	0.0373129	0.0418609	0.0399809	0.0323962	0.0237137	0.0231974	0.0300301	0.0348046	0.0390045	0.0469024	0.0530768	0.0507235	0.0419891	0.0352929	0.030066	0.0188542	0.00328274	0.0193941	0.03702	0.0491368	0.0519156	0.0441343	0.03028
	2.116	0.0148797	0.012872	0.0104935	0.00948321	0.0098617	0.0101016	0.011553	0.0151808	0.0177226	0.0183112	0.019931	0.0239082	0.0273899	0.027683	0.0246197	0.0195352	0.0131167	0.00493584	0.00483609	0.0138324	0.0191926	0.0202799	0.0195873	0.0213566	0.0279882	0.0363096	0.0411538	0.0397241	0.0328987	0.0249586	0.02396	0.0295831	0.0334682	0.0374057	0.0456624	0.0520844	0.0496646	0.0408702	0.0345395	0.0297871	0.0186748	0.00220458	0.0195297	0.0372422	0.0492532	0.0518488	0.0437585	0.0293251
	2.12	0.0136416	0.0105951	0.00712993	0.00606376	0.00659572	0.00567544	0.00696891	0.0117195	0.0141836	0.0140794	0.0163003	0.0218741	0.0264715	0.0274047	0.0247903	0.0199836	0.0136552	0.00588432	0.00580993	0.014092	0.01903	0.0195272	0.0181008	0.019603	0.0266249	0.0353172	0.0404207	0.0394053	0.0333062	0.0260633	0.0246643	0.0291352	0.0321123	0.035794	0.0444417	0.0511108	0.0486087	0.0397407	0.0337902	0.0295351	0.0185535	0.00112551	0.0197135	0.0374796	0.0493757	0.0517869	0.043391	0.0283716
	2.124	0.0125087	0.00862829	0.00399373	0.00359767	0.00498312	0.00270068	0.00382843	0.00943052	0.0110605	0.00948147	0.0125762	0.019967	0.0255055	0.0269568	0.0248494	0.0205497	0.0146569	0.00784818	0.00762651	0.0146058	0.018879	0.0186682	0.0164413	0.01775	0.0252844	0.0343428	0.0396594	0.0390183	0.0336132	0.0270324	0.0253039	0.0286813	0.030736	0.0341719	0.0432446	0.050158	0.0475568	0.0386005	0.0330457	0.0293109	0.0184935	0.000333274	0.019946	0.0377321	0.0495043	0.0517302	0.0430329	0.0274213
	2.128	0.0120468	0.0078752	0.0023072	0.00283385	0.00513707	0.00343211	0.00398999	0.00857252	0.00882675	0.00476684	0.00945912	0.0184807	0.0245539	0.0263309	0.0247717	0.0211944	0.0160168	0.0102421	0.00979392	0.0153294	0.0187534	0.0177406	0.0146337	0.0158249	0.0239927	0.0333935	0.0388686	0.0385588	0.0338171	0.0278717	0.0258754	0.0282176	0.0293385	0.0325425	0.0420756	0.049228	0.0465097	0.0374492	0.0323064	0.0291155	0.0184974	0.0012259	0.0202275	0.0379998	0.0496393	0.0516796	0.0426856	0.0264761
	2.132	0.0125303	0.00900481	0.00488267	0.00489177	0.00684985	0.00637506	0.0066052	0.00914106	0.00822911	0.00180104	0.00818841	0.0176387	0.0236368	0.0254952	0.0245114	0.021852	0.0175974	0.0127736	0.0120729	0.0162106	0.0186684	0.0167915	0.0127117	0.0138656	0.0227789	0.032476	0.038047	0.0380235	0.0339174	0.0285883	0.0263785	0.0277418	0.0279191	0.030909	0.0409392	0.0483227	0.0454684	0.0362864	0.0315727	0.0289495	0.0185671	0.00235509	0.0205578	0.0382826	0.0497809	0.0516355	0.0423504	0.0255383
	2.136	0.0136373	0.0114699	0.00898104	0.00867661	0.00997548	0.010079	0.0100654	0.0110484	0.00972562	0.00568933	0.00946677	0.0174726	0.0227204	0.0243991	0.0240156	0.0224528	0.0192725	0.0153072	0.0143548	0.0172022	0.0186415	0.0158794	0.010723	0.0119261	0.0216737	0.0315965	0.0371939	0.0374106	0.0339157	0.0291898	0.026815	0.0272529	0.0264778	0.0292751	0.0398402	0.0474441	0.0444337	0.0351118	0.0308451	0.0288136	0.0187035	0.00351295	0.0209361	0.0385805	0.0499291	0.0515985	0.0420286	0.0246104
	2.14	0.0145231	0.0141572	0.0134477	0.0135077	0.0143963	0.0145673	0.0142063	0.0141021	0.0127177	0.0102249	0.0121457	0.0177806	0.0217175	0.0229797	0.0232382	0.0229407	0.0209469	0.0177733	0.0165866	0.0182683	0.0186939	0.0150743	0.0087418	0.0100881	0.0207078	0.0307599	0.0363084	0.0367192	0.0338148	0.029685	0.0271884	0.0267516	0.0250149	0.0276452	0.0387832	0.0465939	0.0434066	0.0339247	0.0301242	0.0287081	0.0189067	0.00468821	0.0213613	0.0388935	0.0500843	0.0515692	0.0417217	0.0236954
	2.144	0.0142824	0.0162964	0.0179342	0.0190487	0.0198419	0.0197505	0.0188674	0.0178793	0.0163168	0.0143898	0.0149959	0.018228	0.0205058	0.0211711	0.0221541	0.0232865	0.0225594	0.0201341	0.0187417	0.0193848	0.0188483	0.014454	0.00690111	0.0084801	0.0199087	0.0299694	0.0353895	0.035949	0.0336191	0.0300829	0.0275043	0.0262404	0.0235314	0.0260245	0.0377732	0.0457739	0.0423883	0.0327246	0.0294107	0.0286335	0.019176	0.0058779	0.0218322	0.0392213	0.0502464	0.0515481	0.0414308	0.0227965
	2.148	0.0125916	0.0178568	0.0223672	0.0249454	0.0258051	0.0251996	0.0235961	0.0217776	0.0198481	0.0179278	0.017427	0.0184965	0.0189599	0.0189155	0.0207732	0.023494	0.0240783	0.0223694	0.0208064	0.0205371	0.019126	0.0140946	0.00546572	0.00730015	0.0192979	0.0292262	0.0344359	0.0351006	0.0333338	0.0303935	0.027769	0.0257231	0.0220291	0.0244192	0.036815	0.0449859	0.0413797	0.0315109	0.0287051	0.02859	0.0195099	0.00708055	0.0223469	0.0395638	0.0504155	0.0515357	0.0411575	0.0219174
	2.152	0.0111308	0.0199111	0.0269682	0.0307817	0.0315588	0.0301994	0.0277325	0.0251543	0.0228199	0.0206785	0.0192082	0.0183866	0.0169914	0.0161754	0.019158	0.023602	0.025495	0.024469	0.0227727	0.0217147	0.0195419	0.0140541	0.00489026	0.00678956	0.0188867	0.0285293	0.0334462	0.0341751	0.0329651	0.0306266	0.0279903	0.0252055	0.0205108	0.0228369	0.0359136	0.0442314	0.0403822	0.0302829	0.0280085	0.0285777	0.0199063	0.00829512	0.0229037	0.0399208	0.0505919	0.0515327	0.0409029	0.0210623
	2.156	0.0142193	0.0239671	0.031944	0.0360383	0.0362592	0.0339211	0.0305834	0.0274584	0.0249063	0.0225864	0.0203201	0.0178656	0.0145948	0.0129486	0.0174463	0.0236806	0.0268162	0.026427	0.0246334	0.0229072	0.0201002	0.0143548	0.00547135	0.00707624	0.0186746	0.0278753	0.0324184	0.0331737	0.03252	0.0307928	0.0281767	0.024695	0.0189811	0.0212872	0.0350738	0.0435122	0.039397	0.0290398	0.0273219	0.0285968	0.0203626	0.00952075	0.0235005	0.0402921	0.0507756	0.0515395	0.0406685	0.0202361
	2.16	0.0218177	0.0300462	0.0369659	0.0400579	0.0391027	0.0356318	0.0315924	0.0283241	0.02596	0.0237147	0.0209023	0.0170899	0.0119193	0.00929156	0.0158778	0.023821	0.0280569	0.0282384	0.0263783	0.0240996	0.0207912	0.0149765	0.00689651	0.00803381	0.0186484	0.0272589	0.0313502	0.0320981	0.0320059	0.0309026	0.0283373	0.0242005	0.0174462	0.0197823	0.0343005	0.0428297	0.0384258	0.0277811	0.0266465	0.0286473	0.0208758	0.0107567	0.0241352	0.0406772	0.0509667	0.0515565	0.0404554	0.0194442
	2.164	0.0302692	0.0364546	0.0410827	0.0421426	0.039511	0.0348766	0.0304569	0.0276149	0.0260042	0.0242264	0.0212042	0.0163988	0.00942521	0.00541197	0.0148017	0.0241186	0.029233	0.0298962	0.0279926	0.0252704	0.0215908	0.0158628	0.0087113	0.00940538	0.018784	0.0266728	0.0302392	0.0309501	0.0314309	0.0309664	0.0284816	0.0237329	0.0159157	0.0183375	0.0335982	0.0421854	0.0374703	0.0265059	0.0259841	0.0287291	0.0214427	0.0120022	0.0248056	0.041076	0.0511652	0.0515843	0.040265	0.0186927
	2.168	0.0370333	0.0412718	0.0432408	0.0418276	0.0373204	0.0315992	0.027174	0.0254174	0.025193	0.024329	0.0215055	0.0162314	0.00815235	0.00268702	0.0145943	0.0246496	0.0303548	0.0313889	0.0294552	0.0263904	0.0224619	0.0169372	0.0106554	0.0109768	0.01905	0.0261084	0.0290823	0.029732	0.0308035	0.0309948	0.0286196	0.0233043	0.0144032	0.0169726	0.0329714	0.0415808	0.0365325	0.0252136	0.0253365	0.0288423	0.02206	0.0132566	0.0255094	0.041488	0.0513712	0.0516233	0.0400983	0.0179883
	2.172	0.0408121	0.0433576	0.0429109	0.0391902	0.0329357	0.0261987	0.0220268	0.0220177	0.0237619	0.0242078	0.0220108	0.0169137	0.0091984	0.00523175	0.0154508	0.0254488	0.031422	0.0327002	0.0307397	0.0274239	0.0233588	0.0181194	0.0126004	0.0126126	0.0194115	0.0255565	0.0278767	0.0284457	0.0301327	0.030998	0.0287611	0.0229281	0.0129294	0.015713	0.0324239	0.0410173	0.0356148	0.0239036	0.0247062	0.0289869	0.0227243	0.0145192	0.0262445	0.0419129	0.0515848	0.0516738	0.0399566	0.0173385
	2.176	0.0413597	0.0425777	0.0403484	0.0349742	0.0273953	0.0195633	0.01554	0.0179049	0.0219953	0.0239794	0.0227687	0.0184382	0.0120911	0.00955868	0.0172368	0.0264964	0.0324208	0.033809	0.0318152	0.0283302	0.024231	0.0193346	0.014477	0.0142324	0.0198343	0.0250079	0.0266194	0.027094	0.029428	0.0309862	0.0289158	0.0226187	0.0115251	0.0145901	0.0319594	0.0404964	0.0347196	0.0225754	0.0240959	0.0291628	0.0234323	0.0157893	0.0270085	0.0423503	0.0518059	0.0517364	0.0398409	0.0167512
	2.18	0.0391631	0.0394977	0.0363387	0.0303341	0.0222413	0.0132089	0.00842408	0.01385	0.0202103	0.0236864	0.0236704	0.0204843	0.0156735	0.0139279	0.0196003	0.0277205	0.033324	0.0346898	0.0326484	0.0290666	0.0250275	0.0205188	0.0162434	0.0157878	0.0202874	0.024454	0.0253078	0.0256795	0.0286995	0.0309692	0.0290934	0.0223909	0.010237	0.013642	0.0315809	0.0400195	0.0338501	0.0212284	0.023509	0.0293702	0.0241808	0.0170664	0.0277995	0.0427997	0.0520346	0.0518113	0.0397522	0.0162347
	2.184	0.0349751	0.0348195	0.0315867	0.0261612	0.0188823	0.00965409	0.00162526	0.0110107	0.0187119	0.0233209	0.0245198	0.0226266	0.0192209	0.0179822	0.022166	0.0290127	0.0340929	0.0353154	0.0332058	0.0295911	0.0257001	0.0216195	0.0178728	0.0172496	0.0207449	0.0238876	0.0239396	0.0242057	0.0279579	0.0309564	0.0293028	0.0222592	0.00913468	0.0129114	0.0312908	0.0395878	0.0330097	0.0198625	0.0229495	0.029609	0.0249667	0.0183497	0.0286152	0.0432607	0.0522708	0.051899	0.0396914	0.0157976
	2.188	0.0294923	0.0289925	0.0262595	0.0224468	0.0173843	0.0104081	0.00469304	0.0104018	0.0176747	0.0228461	0.0251153	0.0244933	0.0223289	0.0215109	0.0246267	0.0302493	0.0346827	0.0356586	0.0334566	0.0298653	0.0262066	0.0225955	0.019348	0.018601	0.0211871	0.0233041	0.0225135	0.0226765	0.0272149	0.0309568	0.0295523	0.0222373	0.00831403	0.0124404	0.0310907	0.0392029	0.0322022	0.0184776	0.0224218	0.0298794	0.0257873	0.0196387	0.0294538	0.0437327	0.0525146	0.0519996	0.0396594	0.0154479
	2.192	0.023381	0.0223135	0.0201689	0.0185328	0.0164263	0.0125236	0.00912364	0.0114065	0.017017	0.0222064	0.0253008	0.0258194	0.0247527	0.0243586	0.0267559	0.0313106	0.0350478	0.0356951	0.0333749	0.0298571	0.0265121	0.0234165	0.0206593	0.0198335	0.0216003	0.0227013	0.0210294	0.0210973	0.0264829	0.030979	0.0298494	0.0223371	0.00788581	0.0122624	0.0309817	0.0388661	0.0314322	0.0170739	0.0219311	0.0301814	0.0266399	0.0209327	0.0303131	0.0442154	0.0527658	0.0521135	0.0396567	0.015193
	2.196	0.0175033	0.0153362	0.0133631	0.0140767	0.0149459	0.0136427	0.011654	0.01243	0.0164292	0.0213359	0.0249826	0.026447	0.0263491	0.0264195	0.0283986	0.0320965	0.0351481	0.0354068	0.0329415	0.0295418	0.0265909	0.0240617	0.0218025	0.0209451	0.021977	0.0220812	0.019489	0.0194748	0.0257756	0.0310312	0.0302009	0.022568	0.00793503	0.012393	0.0309639	0.0385788	0.0307044	0.0156524	0.0214833	0.0305154	0.027522	0.0222312	0.0311914	0.044708	0.0530245	0.0522408	0.039684	0.0150388
	2.2	0.0130279	0.00927199	0.00642778	0.00965855	0.0129274	0.0133365	0.0122221	0.0124944	0.0155744	0.0201809	0.0241278	0.0263119	0.0270566	0.0276402	0.0294631	0.0325358	0.0349551	0.0347838	0.0321465	0.0289046	0.0264267	0.0245195	0.0227791	0.0219393	0.0223156	0.0214497	0.0178965	0.0178188	0.0251077	0.0311209	0.0306123	0.0229364	0.00847207	0.0128257	0.0310371	0.0383425	0.0300245	0.0142145	0.0210848	0.0308815	0.0284315	0.0235334	0.0320868	0.0452101	0.0532905	0.0523819	0.0397419	0.0149896
	2.204	0.0110047	0.00651333	0.000295365	0.00676103	0.0109622	0.0119247	0.0110604	0.0113394	0.0142877	0.0187292	0.0227545	0.0254262	0.0268838	0.0280204	0.0299141	0.0325909	0.034456	0.0338275	0.0309898	0.0279402	0.0260127	0.024786	0.0235947	0.0228235	0.0226199	0.020818	0.0162601	0.0161427	0.0244951	0.0312552	0.0310882	0.0234453	0.00942959	0.0135336	0.0311999	0.0381588	0.0293983	0.0127629	0.0207425	0.03128	0.0293662	0.0248388	0.0329976	0.0457211	0.0535637	0.0525368	0.0398306	0.0150471
	2.208	0.0110887	0.0078068	0.00446778	0.00651862	0.00954767	0.00992659	0.0085879	0.00917453	0.0126523	0.0170236	0.0209208	0.0238619	0.0258978	0.0276099	0.0297669	0.0322592	0.0336563	0.0325515	0.0294824	0.0266543	0.0253521	0.0248647	0.024259	0.0236088	0.0228983	0.0202027	0.0145937	0.014467	0.0239549	0.0314407	0.0316322	0.0240945	0.0107081	0.0144785	0.0314507	0.038029	0.0288323	0.0113023	0.0204637	0.0317112	0.0303244	0.0261469	0.0339222	0.0462405	0.053844	0.0527057	0.0399504	0.0152111
	2.212	0.011735	0.00963159	0.00747312	0.00759768	0.00880514	0.00793707	0.00533166	0.00656378	0.0109518	0.0151461	0.0187128	0.0217345	0.0242108	0.0265011	0.0290799	0.03157	0.0325807	0.0309838	0.0276467	0.0250624	0.0244571	0.0247655	0.0247849	0.0243087	0.0231633	0.0196261	0.0129209	0.0128222	0.023505	0.0316834	0.0322467	0.0248808	0.0122176	0.0156191	0.0317873	0.0379547	0.0283335	0.00984069	0.0202559	0.0321755	0.0313043	0.0274568	0.034859	0.0467675	0.0541312	0.0528886	0.0401014	0.0154785
	2.216	0.0118186	0.0103372	0.0089733	0.00871454	0.00878996	0.00679482	0.00216192	0.00454204	0.00951654	0.0131803	0.0162353	0.0191879	0.0219642	0.0248188	0.0279455	0.0305798	0.0312724	0.0291663	0.0255167	0.0231902	0.0233486	0.0245038	0.025188	0.024939	0.0234303	0.0191165	0.0112809	0.011257	0.0231632	0.0319886	0.0329333	0.0257984	0.0138911	0.0169172	0.032207	0.0379376	0.027909	0.00839225	0.0201265	0.0326731	0.0323044	0.0287682	0.0358063	0.0473016	0.0544252	0.0530857	0.0402836	0.0158447
	2.22	0.0107827	0.00957424	0.0093101	0.00977303	0.00965399	0.00734132	0.00299314	0.00448807	0.00850433	0.0111782	0.0136054	0.0163799	0.0193126	0.0227098	0.0264807	0.0293651	0.0297901	0.0271557	0.0231376	0.0210722	0.0220556	0.0240997	0.0254861	0.0255166	0.0237172	0.0187068	0.00974047	0.00984803	0.0229471	0.0323611	0.0336924	0.0268398	0.0156825	0.0183406	0.032707	0.037979	0.0275661	0.00698377	0.0200825	0.0332044	0.0333233	0.0300803	0.0367629	0.0478421	0.0547259	0.0532968	0.040497	0.0163033
	2.224	0.00834543	0.00719344	0.00890972	0.0110122	0.011384	0.00933781	0.00607956	0.00587052	0.00778678	0.00915934	0.0109519	0.0134679	0.0164087	0.0203328	0.0248165	0.0280139	0.0282041	0.0250228	0.020566	0.0187509	0.0206143	0.0235772	0.0256983	0.0260589	0.0240425	0.018433	0.0084119	0.00871373	0.0228725	0.032805	0.0345238	0.0279959	0.0175606	0.0198635	0.0332842	0.0380805	0.027312	0.00566894	0.0201303	0.0337698	0.0343597	0.0313925	0.0377271	0.0483884	0.0550329	0.053522	0.0407412	0.0168469
	2.228	0.00488537	0.00353065	0.00880932	0.0127791	0.0137865	0.0119598	0.00888578	0.00728462	0.00710738	0.00714354	0.00841642	0.010595	0.0133924	0.0178533	0.0230881	0.0266172	0.0265923	0.0228518	0.0178708	0.0162764	0.0190679	0.0229635	0.0258446	0.0265831	0.0244245	0.0183303	0.00747155	0.00801429	0.0229524	0.0333235	0.0354265	0.0292572	0.0195042	0.0214656	0.0339355	0.0382436	0.0271535	0.00456038	0.0202751	0.0343694	0.0354125	0.0327041	0.0386977	0.0489398	0.055346	0.0537612	0.0410159	0.0174676
	2.232	0.00501152	0.00465109	0.0108232	0.0154719	0.0166895	0.0147263	0.0112316	0.00830614	0.00633232	0.00518826	0.00615289	0.00787684	0.010386	0.0154443	0.0214257	0.0252606	0.0250333	0.0207392	0.0151349	0.0137049	0.0174659	0.0222881	0.0259457	0.0271055	0.0248797	0.0184294	0.00713437	0.00790459	0.0231961	0.033919	0.0363989	0.0306137	0.0214979	0.0231314	0.0346577	0.0384697	0.0270968	0.00387755	0.0205209	0.0350037	0.0364806	0.0340147	0.0396732	0.0494955	0.0556651	0.0540143	0.0413206	0.0181573
	2.236	0.0110052	0.0114573	0.0154556	0.0192325	0.0199642	0.0174578	0.0132021	0.00901418	0.00553895	0.0033918	0.00431995	0.00539579	0.00750742	0.0132929	0.0199459	0.0240169	0.0236006	0.0187901	0.0124619	0.0110997	0.0158641	0.0215825	0.0260219	0.027641	0.0254215	0.0187514	0.00752938	0.00843761	0.0236083	0.0345933	0.0374387	0.0320558	0.0235306	0.0248486	0.0354477	0.03876	0.0271473	0.00389079	0.0208702	0.0356728	0.0375629	0.0353234	0.0406525	0.050055	0.0559898	0.0542812	0.0416549	0.0189084
	2.24	0.0180788	0.0190753	0.0215282	0.0237561	0.0234324	0.0200804	0.0149382	0.00962663	0.00493646	0.00183815	0.00306757	0.00323228	0.00493684	0.011607	0.0187428	0.022941	0.0223545	0.0171106	0.00998958	0.00853359	0.014324	0.0208791	0.0260936	0.0282025	0.0260594	0.0193047	0.00858714	0.00952593	0.024189	0.0353471	0.0385432	0.0335738	0.025594	0.0266079	0.0363027	0.0391158	0.0273093	0.00462534	0.0213241	0.0363768	0.0386586	0.0366296	0.0416341	0.0506174	0.0563198	0.0545616	0.0420179	0.0197133
	2.244	0.0245404	0.0262038	0.0277351	0.0284242	0.0268117	0.0225107	0.0165424	0.0103262	0.00472834	0.00049267	0.00252288	0.00176467	0.00322011	0.0105916	0.0178786	0.0220657	0.0213352	0.015792	0.00791651	0.00610064	0.0129119	0.0202108	0.0261801	0.0288006	0.0267977	0.0200835	0.0101178	0.0110168	0.0249331	0.0361803	0.0397094	0.0351587	0.0276811	0.028402	0.0372197	0.039538	0.0275854	0.00583867	0.0218819	0.0371158	0.0397667	0.0379327	0.0426169	0.051182	0.0566549	0.0548553	0.042409	0.0205655
	2.248	0.0293766	0.0318698	0.0330175	0.0325204	0.0297346	0.0246216	0.0180591	0.0112308	0.00506872	0.000891612	0.00275875	0.00230356	0.00352346	0.0103625	0.0173746	0.0214014	0.0205566	0.0148866	0.00652086	0.00396396	0.0116954	0.01961	0.0263001	0.0294433	0.0276357	0.0210692	0.0119443	0.0127729	0.0258318	0.0370916	0.0409338	0.0368018	0.0297865	0.0302249	0.038196	0.0400274	0.0279773	0.00731524	0.0225417	0.0378897	0.0408865	0.039232	0.0435997	0.0517482	0.0569946	0.0551621	0.0428274	0.0214587
	2.252	0.0319739	0.0353917	0.0365914	0.0353892	0.0318093	0.0262593	0.0195045	0.0124466	0.00611738	0.00258694	0.0037412	0.00407322	0.00533067	0.0108503	0.0172086	0.0209364	0.0200039	0.0143849	0.00604938	0.00255845	0.0107359	0.0191078	0.026471	0.0301358	0.0285676	0.0222333	0.0139434	0.0146954	0.0268726	0.0380792	0.0422125	0.0384948	0.0319054	0.032072	0.0392291	0.0405844	0.0284848	0.00894103	0.0233004	0.0386985	0.042017	0.0405268	0.0445812	0.052315	0.0573387	0.0554818	0.0432721	0.0223875
	2.256	0.0321999	0.0364931	0.0379944	0.0365276	0.0326735	0.0272579	0.0208679	0.0140537	0.00794431	0.0047576	0.00534182	0.00610528	0.00748257	0.0118309	0.0173196	0.0206406	0.019637	0.0142103	0.00641441	0.0026644	0.0100761	0.0187324	0.0267086	0.030881	0.0295828	0.023541	0.0160347	0.0167174	0.0280409	0.03914	0.0435414	0.0402302	0.0340333	0.0339391	0.0403165	0.0412093	0.0291064	0.0106607	0.0241539	0.0395418	0.0431575	0.0418163	0.0455603	0.0528817	0.0576867	0.0558138	0.0437422	0.023347
	2.26	0.0304146	0.0353275	0.0370955	0.035618	0.0320187	0.0274309	0.0220643	0.0159992	0.0103845	0.00732563	0.00736284	0.00819407	0.00959833	0.0130499	0.0176217	0.0204707	0.0193981	0.0142396	0.00720142	0.00377043	0.0097258	0.0185083	0.0270267	0.0316787	0.0306666	0.0249544	0.0181629	0.0187927	0.0293208	0.0402703	0.0449162	0.0420004	0.0361665	0.0358231	0.0414558	0.0419021	0.0298392	0.0124458	0.0250974	0.0404194	0.0443072	0.0430998	0.0465357	0.0534476	0.0580382	0.0561581	0.0442367	0.0243328
	2.264	0.0273566	0.0323924	0.0340534	0.0325318	0.0296153	0.0265864	0.022913	0.0180422	0.0130801	0.0100415	0.009547	0.0102062	0.0115302	0.0143004	0.0180196	0.0203758	0.0192221	0.014337	0.00802261	0.00495698	0.00965749	0.0184546	0.027437	0.0325264	0.0318007	0.0264342	0.0202871	0.0208872	0.0306953	0.0414654	0.0463321	0.0437984	0.0383011	0.0377208	0.0426447	0.0426623	0.0306795	0.0142806	0.0261258	0.0413309	0.0454653	0.0443767	0.0475064	0.0540118	0.0583929	0.056514	0.0447546	0.025341
	2.268	0.0239213	0.0283848	0.0292734	0.0273524	0.0253905	0.0246293	0.0232132	0.0198354	0.0156025	0.0125679	0.0116051	0.0119949	0.0131802	0.0154334	0.0184224	0.0203051	0.0190479	0.0143823	0.00864338	0.00592178	0.009817	0.0185849	0.0279481	0.033419	0.0329643	0.0279418	0.0223742	0.0229744	0.0321477	0.0427199	0.047784	0.0456175	0.0404336	0.0396296	0.0438809	0.0434891	0.0316222	0.0161552	0.0272336	0.0422755	0.0466311	0.0456461	0.0484712	0.0545734	0.0587503	0.0568813	0.0452948	0.0263684
	2.272	0.0208944	0.0240907	0.0234322	0.020437	0.0195646	0.0217402	0.0228818	0.0210626	0.0175525	0.0145586	0.0132564	0.013412	0.01447	0.0163461	0.0187536	0.0202139	0.0188264	0.0142863	0.0089365	0.0065737	0.0101456	0.0189063	0.0285653	0.0343488	0.0341344	0.0294399	0.0243959	0.0250327	0.0336615	0.0440278	0.0492668	0.0474512	0.0425603	0.0415468	0.0451622	0.0443815	0.0326619	0.018063	0.0284152	0.0432526	0.0478037	0.0469072	0.0494289	0.0551318	0.0591099	0.0572595	0.0458561	0.0274117
	2.276	0.0188	0.0203991	0.0176756	0.0125341	0.0128429	0.018541	0.0220391	0.0215351	0.0186318	0.0157262	0.0142709	0.0143357	0.0153412	0.0169718	0.0189569	0.0200702	0.0185276	0.0139963	0.00883561	0.00688851	0.0105996	0.0194208	0.0292903	0.0353059	0.0352866	0.0308924	0.0263268	0.0270432	0.0352208	0.0453824	0.0507749	0.0492929	0.0446777	0.0434701	0.0464862	0.045338	0.0337924	0.0199993	0.0296651	0.0442614	0.0489823	0.0481592	0.0503784	0.0556859	0.0594712	0.0576481	0.0464376	0.0284685
	2.28	0.0179282	0.018305	0.0139995	0.00555972	0.00710836	0.0160703	0.0209556	0.0212138	0.018683	0.015891	0.014505	0.014694	0.0157624	0.0172746	0.0189996	0.0198591	0.018145	0.0134986	0.00831239	0.00688355	0.0111602	0.0201252	0.0301209	0.036278	0.0363954	0.0322649	0.0281435	0.0289896	0.0368104	0.0467764	0.0523023	0.0511363	0.0467821	0.045397	0.0478503	0.0463567	0.0350074	0.0219602	0.0309778	0.045301	0.0501662	0.0494014	0.0513185	0.056235	0.0598339	0.0580467	0.0470379	0.0295362
	2.284	0.0182615	0.0183359	0.0142761	0.00692776	0.00730935	0.0152167	0.0198816	0.0201797	0.0177035	0.0150062	0.0139239	0.0144809	0.0157326	0.0172455	0.0188734	0.0195847	0.0176978	0.0128224	0.00736835	0.00662339	0.0118344	0.0210127	0.0310508	0.0372506	0.0374346	0.0335249	0.0298246	0.0308574	0.0384163	0.0482023	0.053843	0.0529752	0.0488699	0.0473249	0.0492522	0.0474354	0.0363002	0.0239423	0.0323482	0.0463702	0.0513545	0.0506328	0.0522482	0.0567782	0.0601973	0.0584548	0.047656	0.0306128
	2.288	0.0192632	0.0197662	0.0171203	0.012654	0.0117307	0.0157963	0.0189019	0.0185968	0.0158379	0.0131592	0.0126087	0.0137584	0.0152803	0.016899	0.0185923	0.0192701	0.0172318	0.0120452	0.0060377	0.00624334	0.0126479	0.0220734	0.0320696	0.0382073	0.0383777	0.0346414	0.0313501	0.0326337	0.0400252	0.0496521	0.0553904	0.0548033	0.0509371	0.0492512	0.050689	0.0485714	0.0376643	0.0259428	0.033771	0.0474679	0.0525463	0.0518527	0.0531663	0.0573146	0.060561	0.0588719	0.0482908	0.0316964
	2.292	0.020064	0.0211903	0.0198773	0.017076	0.0155876	0.0167987	0.0179601	0.0166982	0.0133655	0.0105503	0.0107494	0.0126462	0.0144555	0.0162689	0.0181896	0.0189533	0.0168146	0.0113013	0.00441567	0.00598249	0.0136355	0.0232947	0.0331633	0.0391298	0.0391984	0.0355852	0.0327019	0.0343073	0.041625	0.0511175	0.0569378	0.0566141	0.0529799	0.0511732	0.052158	0.0497618	0.0390929	0.0279587	0.0352415	0.0485928	0.0537407	0.0530601	0.0540716	0.0578433	0.0609244	0.0592974	0.0489411	0.0327852
	2.296	0.0199479	0.0215503	0.021192	0.0194612	0.0178692	0.0174346	0.0170026	0.0147895	0.0106974	0.00745672	0.00863265	0.0112968	0.013318	0.0154037	0.0177118	0.0186803	0.0165274	0.0107793	0.00282566	0.00616843	0.0148291	0.0246613	0.0343149	0.0399984	0.0398708	0.0363292	0.0338641	0.0358691	0.0432046	0.05259	0.0584781	0.0584014	0.0549942	0.053088	0.053656	0.0510033	0.0405795	0.0299875	0.0367549	0.0497435	0.0549369	0.0542541	0.054963	0.0583634	0.061287	0.0597308	0.0496058	0.0338777
	2.3	0.0186135	0.0203988	0.0206869	0.0198387	0.0185509	0.0174253	0.0160599	0.0132171	0.00840166	0.00419364	0.00663345	0.00985979	0.0119239	0.0143636	0.0172131	0.0184961	0.0164475	0.0106881	0.00255454	0.0070527	0.0162481	0.0261553	0.0355043	0.0407926	0.0403698	0.0368482	0.0348227	0.0373113	0.044754	0.0540609	0.0600041	0.0601586	0.0569757	0.0549926	0.0551798	0.0522923	0.0421177	0.0320265	0.0383068	0.0509186	0.0561338	0.0554339	0.0558394	0.058874	0.0616483	0.0601715	0.0502838	0.0349725
	2.304	0.0161362	0.0177624	0.0184999	0.0185337	0.0178833	0.0167758	0.0151879	0.0122491	0.00716392	0.00116245	0.00519423	0.00843844	0.0103161	0.0132234	0.0167502	0.0184348	0.0166281	0.0111729	0.00437909	0.00863735	0.0178942	0.0277562	0.03671	0.0414915	0.0406715	0.0371196	0.0355669	0.0386288	0.0462643	0.0555217	0.0615082	0.0618792	0.0589201	0.0568839	0.056726	0.0536248	0.043701	0.0340729	0.0398928	0.0521164	0.0573305	0.0565985	0.0566997	0.0593741	0.0620076	0.0606191	0.050974	0.0360683
	2.308	0.0128202	0.0139675	0.0150691	0.0160294	0.0161803	0.0155488	0.0143691	0.011917	0.00730997	0.0019856	0.00462758	0.00705442	0.00852502	0.0120812	0.0163776	0.0185119	0.0170802	0.0122364	0.0069911	0.0107552	0.0197507	0.0294409	0.0379093	0.0420746	0.0407539	0.0371232	0.0360886	0.0398182	0.0477276	0.0569636	0.0629827	0.0635566	0.0608229	0.0587584	0.0582909	0.0549966	0.0453234	0.036124	0.0415089	0.0533353	0.0585259	0.057747	0.0575426	0.0598629	0.0623645	0.0610729	0.0516752	0.0371639
	2.312	0.00909119	0.00951777	0.0110465	0.0129051	0.0137429	0.0137859	0.0135097	0.0120174	0.00835077	0.00429376	0.00473401	0.00564894	0.00658945	0.011074	0.0161433	0.0187198	0.0177671	0.0137508	0.00985012	0.0132249	0.0217863	0.0311845	0.0390796	0.0425229	0.0405973	0.0368417	0.0363835	0.040879	0.0491374	0.0583779	0.0644195	0.0651839	0.0626796	0.0606127	0.0598705	0.0564033	0.0469787	0.0381771	0.0431509	0.0545734	0.0597191	0.0588783	0.0583671	0.0603395	0.0627184	0.0615323	0.0523865	0.0382582
	2.316	0.0055315	0.00500486	0.00727112	0.00976513	0.0108293	0.011539	0.0125463	0.0123162	0.00966	0.00617035	0.00504578	0.00415663	0.00464151	0.010386	0.0160821	0.019028	0.0186129	0.0155352	0.0127776	0.0159022	0.0239596	0.032961	0.0401992	0.0428198	0.0401854	0.0362613	0.0364516	0.0418127	0.0504878	0.059756	0.0658105	0.0667545	0.0644854	0.062443	0.0614608	0.0578401	0.048661	0.0402295	0.0448151	0.0558291	0.060909	0.0599915	0.059172	0.0608028	0.0630687	0.0619969	0.0531068	0.0393503
	2.32	0.0033473	0.00105854	0.00475026	0.00708196	0.00761328	0.00894931	0.0115682	0.0127249	0.0109893	0.00773049	0.00542632	0.00277684	0.00325883	0.010214	0.0162059	0.019386	0.0195198	0.0174165	0.0156681	0.0186762	0.0262239	0.0347441	0.0412489	0.0429521	0.0395053	0.0353716	0.0362973	0.0426238	0.0517742	0.0610894	0.0671474	0.0682614	0.0662356	0.0642457	0.0630575	0.059302	0.0503646	0.0422783	0.0464977	0.0571004	0.0620944	0.0610856	0.0599561	0.0612519	0.0634147	0.0624659	0.0538352	0.0404391
	2.324	0.004165	0.00239996	0.00415927	0.00506434	0.00415066	0.00642342	0.0108793	0.013322	0.0123805	0.0092593	0.00618115	0.00281449	0.00382705	0.0106682	0.0164917	0.0197273	0.0203839	0.019252	0.0184409	0.0214592	0.028532	0.0365089	0.0422127	0.0429114	0.0385492	0.034166	0.0359307	0.0433191	0.052993	0.0623697	0.0684218	0.0696978	0.0679254	0.0660166	0.064656	0.0607839	0.0520835	0.0443205	0.0481951	0.0583853	0.0632742	0.0621597	0.0607183	0.0616859	0.0637561	0.0629389	0.0545705	0.0415239
	2.328	0.00635416	0.00505213	0.00492087	0.00413256	0.000661105	0.0051769	0.0109329	0.0142736	0.0139938	0.0110859	0.00773914	0.00496492	0.00608722	0.0116816	0.0168746	0.0199741	0.0211076	0.0209308	0.0210305	0.0241806	0.030839	0.0382332	0.0430795	0.0426954	0.037315	0.0326425	0.0353675	0.0439081	0.0541412	0.0635888	0.0696251	0.0710566	0.0695498	0.0677519	0.0662518	0.0622805	0.0538124	0.0463533	0.0499037	0.0596819	0.0644473	0.0632126	0.0614575	0.0621039	0.0640921	0.0634153	0.0553119	0.0426038
	2.332	0.00890141	0.007756	0.00675476	0.00543624	0.00379168	0.0066912	0.0120569	0.0157245	0.0159694	0.0134182	0.0102027	0.00802229	0.00889829	0.0130363	0.01725	0.0200427	0.021607	0.0223709	0.0233854	0.0267845	0.0331052	0.0398984	0.0438437	0.0423096	0.0358078	0.0308034	0.0346306	0.0444026	0.0552168	0.0647385	0.0707488	0.072331	0.0711042	0.0694473	0.0678399	0.0637863	0.0555455	0.0483737	0.0516201	0.0609882	0.0656125	0.0642433	0.0621724	0.0625049	0.0644222	0.0638946	0.0560585	0.0436782
	2.336	0.0118226	0.0109493	0.00970931	0.00853516	0.00795744	0.00991573	0.0141808	0.0177076	0.0183351	0.016244	0.0133298	0.0114102	0.0117796	0.0144604	0.0174857	0.0198501	0.0218167	0.0235168	0.0254687	0.0292284	0.0352974	0.0414909	0.0445064	0.0417683	0.0340415	0.0286562	0.0337503	0.0448166	0.0562182	0.0658111	0.0717846	0.0735142	0.0725838	0.0710988	0.0694155	0.0652958	0.0572775	0.0503787	0.053341	0.062302	0.0667686	0.0652508	0.062862	0.062888	0.0647459	0.0643761	0.0568093	0.0447462
	2.34	0.0148909	0.0143193	0.0130352	0.0119599	0.0118192	0.0134836	0.0169159	0.0200998	0.020975	0.0193662	0.0167667	0.0148195	0.0144662	0.0156982	0.0174411	0.0193217	0.0216937	0.0243373	0.0272584	0.0314825	0.0373906	0.0430029	0.0450761	0.0410962	0.0320411	0.026214	0.0327652	0.0451654	0.0571444	0.0667989	0.0727238	0.0745994	0.0739838	0.072702	0.0709734	0.0668031	0.0590031	0.0523652	0.0550631	0.0636213	0.0679143	0.0662341	0.0635251	0.0632522	0.0650625	0.0648593	0.0575634	0.0458072
	2.344	0.0174624	0.0169181	0.015461	0.0144484	0.0147902	0.0167023	0.0197838	0.0226337	0.0236538	0.0224998	0.0201742	0.0179991	0.016757	0.0165408	0.0169883	0.0184011	0.0212203	0.0248244	0.0287477	0.0335295	0.0393678	0.0444328	0.045569	0.0403299	0.0298463	0.023496	0.0317229	0.0454658	0.0579949	0.0676945	0.0735581	0.0755802	0.0752999	0.0742529	0.0725084	0.0683026	0.0607168	0.0543304	0.0567831	0.0649439	0.0690484	0.0671921	0.0641604	0.0635966	0.0653716	0.0653436	0.0583202	0.0468605
	2.348	0.0187815	0.0176785	0.0157291	0.0149924	0.0163992	0.019176	0.0223385	0.0249506	0.0260732	0.0253572	0.0232751	0.0207508	0.0185066	0.0168446	0.0160322	0.0170593	0.0204068	0.0249918	0.0299441	0.0353632	0.04122	0.0457851	0.0460089	0.0395181	0.027516	0.0205294	0.0306801	0.0457349	0.0587692	0.0684907	0.0742794	0.0764501	0.0765276	0.0757473	0.0740154	0.0697884	0.0624136	0.056271	0.0584981	0.0662678	0.0701697	0.0681237	0.064767	0.0639203	0.0656726	0.0658286	0.0590786	0.0479057
	2.352	0.0184763	0.0160129	0.0130545	0.013161	0.0166215	0.0207589	0.024215	0.0266718	0.0279397	0.02771	0.0258829	0.0229524	0.019645	0.0165477	0.0145269	0.0153035	0.0192931	0.0248734	0.0308683	0.0369876	0.042946	0.0470699	0.0464259	0.0387218	0.025136	0.0173523	0.0297018	0.0459895	0.0594667	0.0691805	0.0748797	0.0772031	0.077663	0.0771811	0.075489	0.0712545	0.0640883	0.058184	0.060205	0.0675909	0.0712769	0.069028	0.0653437	0.0642224	0.065965	0.0663138	0.0598379	0.0489421
	2.356	0.0171574	0.0125863	0.00751309	0.00969782	0.0161245	0.0215381	0.0251425	0.0274664	0.0290273	0.0294275	0.0279166	0.024577	0.020199	0.0156889	0.0124883	0.0131849	0.0179502	0.0245207	0.0315523	0.0384151	0.0445505	0.0483018	0.0468554	0.0380124	0.0228292	0.0140223	0.0288586	0.0462455	0.060087	0.0697572	0.0753514	0.0778335	0.0787022	0.0785505	0.0769241	0.0726951	0.0657359	0.0600666	0.0619007	0.0689109	0.0723688	0.0699037	0.0658892	0.0645019	0.0662483	0.0667986	0.0605975	0.0499692
	2.36	0.0166957	0.0105917	0.0017575	0.00782946	0.0160229	0.0216726	0.0249191	0.0270974	0.0292266	0.0304933	0.0293975	0.0256934	0.0202993	0.0144269	0.0100052	0.010808	0.0164788	0.0239992	0.0320367	0.0396644	0.046043	0.0494983	0.047335	0.0374681	0.0207677	0.010642	0.0282225	0.0465164	0.0606292	0.0702142	0.0756869	0.0783359	0.0796419	0.0798516	0.0783152	0.0741043	0.0673513	0.0619155	0.0635825	0.0702259	0.073444	0.07075	0.0664026	0.064758	0.0665219	0.0672824	0.0613565	0.0509865
	2.364	0.018613	0.0135374	0.00850677	0.010829	0.0168476	0.0211572	0.0233738	0.0254526	0.0285748	0.030998	0.0304249	0.0264424	0.0201643	0.0130537	0.00726166	0.0083479	0.0150057	0.023384	0.0323676	0.0407585	0.0474362	0.050678	0.0479019	0.0371669	0.0191768	0.0074533	0.027859	0.0468134	0.061092	0.0705456	0.0758794	0.0787056	0.0804791	0.0810809	0.0796572	0.0754763	0.0689297	0.063728	0.0652476	0.0715337	0.0745013	0.0715657	0.0668826	0.0649898	0.0667855	0.067765	0.0621142	0.0519935
	2.368	0.021772	0.0184648	0.0152118	0.0152809	0.0179326	0.0197523	0.0203568	0.0225792	0.0272737	0.0311112	0.0311335	0.0269896	0.0200458	0.0119718	0.00463609	0.00610319	0.0136729	0.0227544	0.0325938	0.0417221	0.0487438	0.0518584	0.0485887	0.0371776	0.0183084	0.00521294	0.0278187	0.047144	0.061474	0.0707452	0.0759223	0.0789382	0.0812111	0.0822349	0.080945	0.0768052	0.0704665	0.0655011	0.0668932	0.0728322	0.0755395	0.0723498	0.0673282	0.0651964	0.0670385	0.0682457	0.06287	0.0529898
	2.372	0.0239255	0.0219692	0.019654	0.0185229	0.018344	0.0172202	0.0157843	0.0187677	0.025701	0.0310393	0.0316459	0.027467	0.0201402	0.0115575	0.00317629	0.00461283	0.0126164	0.022187	0.0327626	0.0425798	0.0499791	0.0530539	0.0494203	0.0375503	0.0183615	0.00553627	0.0281285	0.0475118	0.0617729	0.0708078	0.0758095	0.07903	0.081836	0.0833105	0.0821734	0.0780852	0.0719568	0.0672319	0.0685167	0.0741195	0.0765573	0.0731014	0.0677383	0.065377	0.0672806	0.0687242	0.0636233	0.053975
	2.376	0.0237077	0.0228966	0.0216441	0.0201619	0.0179445	0.0138175	0.00971583	0.0147937	0.0243903	0.0309759	0.0320351	0.0279263	0.0205034	0.0119051	0.00411776	0.00448238	0.011932	0.0217486	0.0329166	0.0433538	0.0511533	0.0542738	0.0504105	0.0383072	0.0193815	0.00819895	0.0287875	0.0479165	0.0619861	0.070728	0.0755355	0.0789779	0.0823523	0.0843049	0.0833376	0.0793109	0.0733963	0.0689177	0.0701157	0.0753936	0.0775535	0.0738194	0.0681119	0.0655308	0.0675113	0.0692	0.0643733	0.0549485
	2.38	0.0207954	0.021384	0.0218578	0.020949	0.0176806	0.0111481	0.00243639	0.0124262	0.0239045	0.0310492	0.0323076	0.0283271	0.0210299	0.0127293	0.00596349	0.00538695	0.0116422	0.0214895	0.0330903	0.0440626	0.0522743	0.0555213	0.05156	0.0394394	0.02124	0.0116942	0.0297673	0.0483537	0.0621105	0.0705012	0.0750955	0.0787798	0.0827591	0.0852155	0.0844326	0.0804766	0.0747806	0.0705559	0.0716877	0.0766524	0.0785268	0.0745028	0.0684478	0.065657	0.0677302	0.0696727	0.0651196	0.0559101
	2.384	0.0154728	0.0182241	0.0213238	0.0219208	0.01893	0.0123337	0.00563964	0.0137685	0.0245498	0.0312772	0.032411	0.0285668	0.0215164	0.0135829	0.00750618	0.00646317	0.0116941	0.0214381	0.0333075	0.0447194	0.0533461	0.0567923	0.0528558	0.040908	0.0237139	0.0154176	0.0310185	0.0488151	0.0621426	0.0701231	0.0744852	0.0784342	0.0830562	0.08604	0.0854539	0.081577	0.0761054	0.0721438	0.0732304	0.0778942	0.0794761	0.0751506	0.068745	0.0657547	0.067937	0.0701419	0.0658616	0.0568594
	2.388	0.00847829	0.01483	0.0209929	0.0235923	0.0220358	0.0173591	0.0137339	0.0180791	0.026135	0.0315527	0.0322588	0.0285325	0.0217613	0.0140932	0.0083511	0.00723622	0.0119973	0.0215997	0.0335791	0.0453319	0.0543683	0.0580759	0.0542723	0.0426507	0.0265757	0.0191615	0.0324787	0.0492895	0.0620789	0.0695901	0.0737011	0.0779405	0.083244	0.0867765	0.086397	0.0826068	0.0773667	0.073679	0.0747415	0.079117	0.0804003	0.0757621	0.0690026	0.0658234	0.0681314	0.0706073	0.0665986	0.057796
	2.392	0.00439544	0.0137813	0.0215755	0.0257652	0.0260237	0.0234484	0.0211636	0.0231265	0.0280699	0.031673	0.0317648	0.0281537	0.0216447	0.0140514	0.00833369	0.00755117	0.0124737	0.0219571	0.0339028	0.0459015	0.0553364	0.0593547	0.0557728	0.0445897	0.0296358	0.0228253	0.0340807	0.049763	0.0619154	0.068899	0.0727405	0.0772992	0.0833239	0.0874236	0.0872577	0.083561	0.0785605	0.0751592	0.076219	0.0803192	0.0812981	0.0763361	0.0692195	0.0658622	0.068313	0.0710685	0.0673302	0.0587195
	2.396	0.0109605	0.0164938	0.0231191	0.0278516	0.0296927	0.0288673	0.0272565	0.027497	0.0296768	0.0314028	0.0308735	0.0274354	0.0211726	0.013431	0.00740027	0.00745072	0.0130853	0.0224747	0.0342632	0.0464247	0.0562425	0.0606061	0.0573127	0.0466406	0.0327465	0.0263443	0.0357585	0.0502203	0.0616485	0.0680475	0.0716015	0.0765118	0.0832976	0.0879799	0.0880318	0.0844347	0.0796833	0.0765821	0.0776609	0.0814991	0.0821686	0.076872	0.0693948	0.0658704	0.0684817	0.0715251	0.068056	0.0596298
	2.4	0.0175002	0.0201711	0.0245761	0.029142	0.0322299	0.0327821	0.0315298	0.0304455	0.030415	0.0305414	0.0295784	0.026465	0.0204861	0.0124071	0.0055889	0.00716925	0.0138305	0.0231019	0.0346341	0.0468933	0.0570757	0.0618035	0.0588424	0.0487183	0.0357942	0.0296692	0.0374516	0.0506453	0.061275	0.0670338	0.070283	0.0755807	0.0831679	0.0884448	0.0887155	0.0852233	0.0807316	0.0779458	0.0790654	0.0826549	0.0830106	0.0773688	0.0695275	0.0658475	0.0686372	0.0719769	0.0687753	0.0605264
	2.404	0.0206857	0.0215492	0.0244082	0.029062	0.0332971	0.0348815	0.0337547	0.0316224	0.0299583	0.0289625	0.0279193	0.02539	0.0198359	0.0113933	0.00305844	0.00714273	0.0147182	0.0237766	0.0349812	0.0472963	0.0578237	0.0629184	0.0603102	0.0507421	0.0386907	0.0327601	0.0391064	0.051022	0.0607921	0.0658573	0.0687849	0.0745099	0.0829383	0.0888176	0.0893054	0.0859224	0.081702	0.0792482	0.0804307	0.0837853	0.0838233	0.0778257	0.0696168	0.0657928	0.0687793	0.0724236	0.0694878	0.0614091
	2.408	0.0194969	0.0189735	0.0217308	0.0275531	0.0330005	0.0352212	0.0339628	0.0309662	0.0281862	0.0266187	0.025962	0.0243725	0.0195125	0.0110213	0.00125202	0.0078397	0.015736	0.0244279	0.0352662	0.0476216	0.0584736	0.0639214	0.0616651	0.0526383	0.0413664	0.0355843	0.0406774	0.0513357	0.0601979	0.0645179	0.0671079	0.0733042	0.082613	0.0890984	0.0897979	0.0865279	0.0825916	0.0804877	0.0817551	0.0848886	0.0846056	0.0782421	0.0696617	0.0657057	0.0689079	0.072865	0.0701931	0.0622776
	2.412	0.0144901	0.0124061	0.0171747	0.0253389	0.0317792	0.034099	0.0324121	0.0286469	0.0251463	0.0235242	0.0237753	0.0235387	0.0197359	0.0118373	0.00430648	0.00938196	0.0168278	0.0249792	0.0354506	0.0478581	0.059013	0.0647845	0.062859	0.054342	0.0437666	0.038115	0.0421273	0.0515728	0.0594916	0.0630169	0.0652539	0.0719701	0.082197	0.0892875	0.0901902	0.0870357	0.0833976	0.0816627	0.0830373	0.0859637	0.0853568	0.0786172	0.0696614	0.0655857	0.0690228	0.0733006	0.0708907	0.0631318
	2.416	0.00897578	0.003378	0.0136358	0.0236827	0.030168	0.0319357	0.0295421	0.0250321	0.0210215	0.0197409	0.0214299	0.0229521	0.0205622	0.0138389	0.0081118	0.0114871	0.0178895	0.0253518	0.0355012	0.0479974	0.0594309	0.0654814	0.0638483	0.0557974	0.045848	0.0403314	0.0434267	0.0517226	0.0586738	0.0613565	0.0632254	0.0705153	0.0816961	0.0893853	0.0904794	0.0874423	0.0841175	0.0827719	0.084276	0.0870091	0.0860759	0.0789504	0.0696151	0.0654324	0.069124	0.0737305	0.0715802	0.0639712
	2.42	0.0113169	0.00773789	0.0149569	0.0234212	0.0285264	0.0291842	0.0259381	0.0206847	0.0161234	0.0153892	0.0190395	0.0226321	0.0218843	0.0165697	0.0119038	0.0137566	0.0187812	0.0254711	0.0353942	0.0480358	0.0597188	0.0659896	0.0645952	0.0569589	0.047578	0.0422189	0.0445534	0.0517766	0.0577466	0.05954	0.0610264	0.068949	0.0811168	0.0893929	0.090663	0.0877443	0.084749	0.083814	0.0854698	0.0880238	0.0867622	0.079241	0.0695221	0.0652452	0.0692115	0.0741543	0.0722614	0.0647959
	2.424	0.0188435	0.0169478	0.0195159	0.0241318	0.0269194	0.026266	0.0222733	0.0163842	0.0109376	0.010701	0.0168425	0.0226009	0.0235188	0.0195408	0.0154103	0.0158407	0.0193472	0.0252734	0.0351196	0.0479752	0.0598708	0.0662901	0.0650684	0.0577902	0.0489331	0.0437681	0.0454925	0.0517298	0.0567141	0.0575724	0.0586616	0.067282	0.0804661	0.0893115	0.0907387	0.0879388	0.0852903	0.0847881	0.0866179	0.0890066	0.0874152	0.0794886	0.0693815	0.0650238	0.0692853	0.0745719	0.0729338	0.0656054
	2.428	0.025372	0.0237324	0.0235056	0.02466	0.0252003	0.0234829	0.0191461	0.0130829	0.00638613	0.00624998	0.0152778	0.0229183	0.0252952	0.0224007	0.0184186	0.0174638	0.0194372	0.0247151	0.0346853	0.0478241	0.0598839	0.0663686	0.0652439	0.0582644	0.049898	0.0449758	0.0462353	0.05158	0.0555823	0.0554599	0.0561368	0.0655267	0.0797519	0.0891426	0.0907046	0.0880228	0.0857395	0.0856935	0.0877192	0.0899567	0.0880341	0.0796927	0.0691928	0.0647679	0.0693455	0.0749831	0.0735971	0.0663997
	2.432	0.0291117	0.0271573	0.0251389	0.0240606	0.0231424	0.0208917	0.0167684	0.0114609	0.00491297	0.00435891	0.0149077	0.0236688	0.0270951	0.0249309	0.0207736	0.0184232	0.0189246	0.0237832	0.0341193	0.0475967	0.0597581	0.0662153	0.0651047	0.0583636	0.0504655	0.045844	0.0467791	0.051329	0.0543597	0.0532103	0.053459	0.0636974	0.0789824	0.088888	0.090559	0.0879941	0.0860955	0.0865295	0.0887731	0.0908731	0.0886185	0.0798529	0.0689553	0.0644772	0.0693922	0.0753878	0.074251	0.0671785
	2.436	0.029649	0.027002	0.0239112	0.0219134	0.0205494	0.0182697	0.0147568	0.0111025	0.00728877	0.0072745	0.0160392	0.024909	0.0288522	0.0270187	0.0223915	0.0185927	0.0177195	0.0225068	0.0334706	0.0473121	0.059496	0.0658255	0.0646411	0.0580784	0.0506351	0.0463799	0.0471266	0.0509813	0.053057	0.0508334	0.0506362	0.0618098	0.0781664	0.0885496	0.0903006	0.0878506	0.0863571	0.0872959	0.0897789	0.0917551	0.089168	0.0799689	0.0686683	0.0641514	0.0694254	0.0757858	0.0748953	0.0679417
	2.44	0.0273761	0.0237121	0.0200863	0.0183527	0.0174193	0.0153121	0.0123886	0.0108364	0.0102074	0.011471	0.0184364	0.0266202	0.0305374	0.0286402	0.0232766	0.0179342	0.0157793	0.0209713	0.0328071	0.0469923	0.0591023	0.0651989	0.0638506	0.057407	0.0504129	0.0465954	0.0472851	0.0505451	0.0516877	0.048341	0.0476778	0.0598819	0.0773128	0.0881296	0.0899282	0.0875904	0.0865237	0.0879925	0.0907362	0.0926022	0.0896822	0.0800404	0.0683314	0.0637905	0.0694456	0.0761771	0.0755296	0.0686892
	2.444	0.0233754	0.0183666	0.014502	0.0140629	0.0141211	0.0119583	0.00908618	0.00997618	0.0126648	0.0155988	0.0215824	0.028705	0.0321479	0.0298515	0.0235378	0.0165184	0.0131149	0.0193353	0.0322092	0.0466595	0.0585836	0.0643399	0.062737	0.056355	0.0498108	0.0465068	0.0472662	0.0500316	0.0502681	0.0457474	0.0445941	0.0579335	0.076431	0.0876303	0.089441	0.0872123	0.0865949	0.0886195	0.0916447	0.0934137	0.0901609	0.0800673	0.067944	0.0633942	0.0694529	0.0765617	0.0761538	0.0694209
	2.448	0.0192263	0.0125436	0.00822789	0.0101298	0.0114043	0.00873167	0.00465833	0.00891411	0.0148404	0.0194729	0.0250288	0.0310248	0.0337032	0.0307796	0.0233991	0.0145687	0.0097993	0.0178436	0.03176	0.0463335	0.0579474	0.0632573	0.0613107	0.054934	0.0488456	0.0461338	0.0470848	0.0494543	0.0488173	0.0430698	0.0413971	0.0559863	0.0755304	0.0870542	0.0888385	0.0867151	0.0865708	0.0891772	0.0925042	0.0941892	0.0906039	0.0800496	0.0675057	0.0629626	0.0694476	0.0769394	0.0767675	0.0701365
	2.452	0.0166019	0.00853776	0.00210938	0.00780962	0.0101406	0.00727248	0.000733638	0.00924013	0.0172144	0.0231212	0.0284805	0.0334418	0.0352404	0.0316034	0.0231934	0.0125532	0.00600792	0.0168177	0.0315312	0.0460289	0.0572022	0.0619639	0.0595879	0.0531614	0.0475383	0.0454995	0.0467586	0.0488296	0.0473575	0.0403292	0.0381006	0.0540643	0.0746202	0.0864037	0.0881205	0.0860981	0.0864516	0.0896662	0.0933148	0.0949287	0.0910112	0.0799871	0.067016	0.0624957	0.0694301	0.0773102	0.0773706	0.0708361
	2.456	0.0164229	0.00921003	0.00402921	0.00816529	0.010798	0.00919787	0.0067026	0.0121183	0.0201264	0.0265788	0.031751	0.0358406	0.036803	0.0325175	0.0233108	0.0113023	0.00254163	0.0165767	0.0315685	0.0457536	0.0563572	0.0604766	0.0575901	0.0510596	0.0459133	0.0446293	0.0463074	0.0481753	0.0459136	0.0375513	0.0347203	0.0521931	0.0737096	0.0856816	0.0872868	0.085361	0.0862381	0.0900873	0.0940766	0.0956317	0.0913828	0.07988	0.0664747	0.0619937	0.0694008	0.0776741	0.0779628	0.0715195
	2.46	0.0179004	0.0128735	0.00945412	0.0108063	0.0130563	0.0131153	0.0127487	0.0166398	0.0235195	0.029798	0.0347038	0.0381253	0.0384195	0.0336782	0.0240801	0.0117646	0.00420995	0.0172831	0.0318811	0.0455075	0.0554219	0.0588161	0.055344	0.0486548	0.0439981	0.0435506	0.0457523	0.0475107	0.0445134	0.0347682	0.0312751	0.0504	0.0728073	0.0848904	0.0863379	0.0845039	0.0859313	0.0904415	0.0947898	0.0962984	0.091719	0.0797286	0.0658815	0.0614567	0.0693602	0.0780312	0.078544	0.0721866
	2.464	0.0191314	0.0160935	0.0138205	0.0141629	0.0160584	0.0173607	0.0183358	0.0214785	0.0269853	0.0326214	0.0372117	0.0402035	0.040078	0.0351497	0.0256285	0.0140824	0.00863438	0.0188416	0.0324391	0.0452835	0.0544067	0.0570066	0.0528811	0.045977	0.0418218	0.042292	0.0451153	0.0468559	0.0431869	0.0320204	0.0277887	0.0487139	0.0719218	0.0840328	0.0852743	0.0835271	0.0855328	0.0907301	0.095455	0.0969288	0.09202	0.0795332	0.0652361	0.060885	0.0693088	0.0783814	0.079114	0.0728375
	2.468	0.0184431	0.0170538	0.0161364	0.0167468	0.0188046	0.0210445	0.0229509	0.0256891	0.0299604	0.0348052	0.0391399	0.0419723	0.04171	0.0368768	0.0278282	0.0175195	0.0132091	0.0209725	0.0331799	0.0450684	0.0533231	0.0550758	0.0502373	0.0430589	0.0394154	0.0408833	0.0444186	0.046231	0.0419663	0.0293601	0.0242921	0.0471642	0.0710605	0.0831114	0.0840967	0.0824314	0.0850443	0.0909545	0.0960727	0.0975231	0.0922862	0.0792942	0.0645384	0.0602791	0.0692472	0.0787248	0.0796727	0.0734719
	2.472	0.0151698	0.0150853	0.0157809	0.0175931	0.0204903	0.023615	0.0261645	0.0286079	0.0318928	0.036076	0.0403533	0.0433167	0.0431921	0.0386975	0.0303731	0.0213093	0.0175515	0.0233574	0.034021	0.0448458	0.0521838	0.053055	0.0474532	0.039936	0.0368109	0.039355	0.0436839	0.0456554	0.0408844	0.0268548	0.02083	0.0457802	0.0702303	0.0821289	0.0828064	0.0812178	0.084468	0.0911166	0.0966437	0.0980816	0.092518	0.0790122	0.0637882	0.0596393	0.069176	0.0790614	0.0802199	0.07409
	2.476	0.00994296	0.0107112	0.0130325	0.0165618	0.0208028	0.0247996	0.0276935	0.0297876	0.032346	0.0362019	0.0407425	0.0441234	0.0443674	0.0403872	0.0329011	0.0249328	0.0214549	0.0257253	0.0348739	0.0445985	0.0510033	0.0509784	0.0445743	0.0366461	0.0340411	0.0377378	0.0429321	0.0451476	0.0399736	0.0245917	0.0174731	0.0445896	0.0694373	0.081088	0.0814046	0.079888	0.0838067	0.0912181	0.0971686	0.0986048	0.0927163	0.0786878	0.0629857	0.0589662	0.0690959	0.0793913	0.0807554	0.0746917
	2.48	0.00448407	0.00541647	0.00912188	0.0143917	0.0200083	0.0246278	0.0274456	0.0289954	0.0310646	0.0350637	0.0402604	0.0443026	0.0450757	0.0417106	0.03508	0.0280497	0.0247625	0.0278715	0.0356557	0.0443108	0.0497977	0.048883	0.0416509	0.0332296	0.0311398	0.0360633	0.0421833	0.0447239	0.0392643	0.02268	0.014344	0.0436175	0.0686862	0.0799913	0.0798932	0.0784437	0.0830631	0.0912612	0.0976486	0.0990932	0.0928816	0.0783218	0.0621307	0.0582605	0.0690076	0.0797146	0.0812792	0.0752769
	2.484	0.00181584	0.00128667	0.00603233	0.0123878	0.018746	0.0233728	0.0255374	0.0262255	0.0280194	0.0327166	0.0389544	0.0438109	0.0451852	0.0424639	0.036647	0.0304332	0.0273569	0.0296523	0.0362972	0.0439707	0.0485846	0.0468079	0.0387387	0.0297302	0.028142	0.0343635	0.0414558	0.0443987	0.038783	0.0212461	0.0116726	0.0428845	0.0679811	0.0788416	0.0782739	0.0768873	0.0822409	0.0912482	0.0980847	0.0995475	0.0930148	0.0779153	0.0612234	0.057523	0.0689119	0.0800315	0.0817912	0.0758457
	2.488	0.00259805	0.00277817	0.00584623	0.0116794	0.017629	0.0214369	0.0223008	0.0217011	0.0234319	0.0294305	0.0369794	0.0426623	0.0446145	0.0425025	0.0374208	0.0319388	0.0291603	0.0309746	0.0367467	0.0435706	0.0473827	0.0447933	0.0358989	0.0261961	0.0250846	0.0326714	0.0407666	0.0441833	0.0385501	0.0204156	0.00987252	0.0424051	0.0673247	0.0776415	0.076549	0.0752212	0.0813436	0.0911816	0.0984781	0.0999684	0.093117	0.0774692	0.0602639	0.0567546	0.0688097	0.0803419	0.0822913	0.076398
	2.492	0.00229901	0.00474839	0.00779275	0.0123542	0.0169544	0.0192922	0.0183249	0.0158682	0.0177952	0.0257024	0.0345802	0.0409263	0.0433436	0.0417543	0.0373016	0.0324911	0.030135	0.0317876	0.0369714	0.0431085	0.0462109	0.0428788	0.0331984	0.0226825	0.0220083	0.0310215	0.0401313	0.0440863	0.0385787	0.0202793	0.00947145	0.0421867	0.0667188	0.0763939	0.0747211	0.0734486	0.0803756	0.0910641	0.0988302	0.100357	0.0931893	0.0769849	0.0592526	0.0559564	0.0687018	0.080646	0.0827793	0.076934
	2.496	0.00371887	0.00700913	0.0102712	0.0137528	0.0167713	0.017513	0.0145965	0.00944091	0.0119777	0.0222167	0.0320378	0.0387112	0.0414146	0.0402216	0.0362655	0.0320747	0.0302832	0.0320758	0.0369564	0.0425868	0.0450868	0.0411012	0.0307079	0.0192572	0.0189605	0.0294492	0.0395636	0.0441132	0.0388732	0.0208589	0.0106267	0.0422287	0.0661641	0.0751018	0.072793	0.0715727	0.0793414	0.0908985	0.0991422	0.100714	0.0932328	0.0764636	0.0581897	0.0551294	0.0685891	0.0809441	0.0832553	0.0774537
	2.5	0.00740083	0.00999296	0.0128184	0.0153398	0.017077	0.0167096	0.0125994	0.00430549	0.00782369	0.0196849	0.0295915	0.0361416	0.0389245	0.0379767	0.0343568	0.0307278	0.0296446	0.0318543	0.036703	0.042012	0.0440258	0.0394921	0.0284989	0.0160102	0.0160016	0.0279916	0.039076	0.0442667	0.0394297	0.0220986	0.0129129	0.0425227	0.0656605	0.0737683	0.0707679	0.0695974	0.078246	0.0906878	0.0994158	0.101041	0.093249	0.0759071	0.0570757	0.0542751	0.0684727	0.0812361	0.0837191	0.077957
[truncated: 6,123 more rows]
[truncated: 51 more columns]

## Sheet: G_Nihon_Kohden
	Time [s]
[truncated: 6,750 more rows]
[truncated: 51 more columns]

## Sheet: H
Freq [Hz]	Neuro-stack	Nihon Kohden
1	-10.5702	-10.1814
[truncated: 5,378 more rows]

## Sheet: I
Freq [Hz]	Neuro-stack	Nihon Kohden
[truncated: 205 more rows]
