# Supplementary material for: A wearable platform for closed-loop stimulation and recording of single-neuron and local field potential activity in freely moving humans
Source: Nat Neurosci. 2023 Feb 20;26(3):517–27. doi: 10.1038/s41593-023-01260-4 (PMC9991917; doi:10.1038/s41593-023-01260-4)
Supplement: Source Data Fig. 2 — Contains data (Figure2_source_data.xlsx) and images (Figure2_source_images) used in making Fig. 2. [file 41593_2023_1260_MOESM5_ESM.zip]

Archive with 15 entries (14 files):
- Figure2_source_images/
- Figure2_source_images/Fig2B_worldview.tif
- __MACOSX/Figure2_source_images/._Fig2B_worldview.tif
- Figure2_source_images/Fig2A_neurostack.tif
- __MACOSX/Figure2_source_images/._Fig2A_neurostack.tif
- Figure2_source_images/Fig2A_pupils.tif
- __MACOSX/Figure2_source_images/._Fig2A_pupils.tif
- Figure2_source_images/Fig2A_led.tif
- __MACOSX/Figure2_source_images/._Fig2A_led.tif
- Figure2_source_images/Fig2A_participant.tif
- __MACOSX/Figure2_source_images/._Fig2A_participant.tif
- Figure2_source_images/Fig2A_coral.tif
- __MACOSX/Figure2_source_images/._Fig2A_coral.tif
- Figure2_source_data.xlsx
- __MACOSX/._Figure2_source_data.xlsx
