# Supplementary material for: A wearable platform for closed-loop stimulation and recording of single-neuron and local field potential activity in freely moving humans
Source: Nat Neurosci. 2023 Feb 20;26(3):517–27. doi: 10.1038/s41593-023-01260-4 (PMC9991917; doi:10.1038/s41593-023-01260-4)
Supplement: Source Data Fig. 2 — Contains data (Figure2_source_data.xlsx) and images (Figure2_source_images) used in making Fig. 2. [file 41593_2023_1260_MOESM5_ESM.zip › Figure2_source_data.xlsx]

## Sheet: F
Time [s]	Data
0	-7.40375	-10.4395	-11.9163	-9.44111	-10.5319	-3.13252	8.27073	-3.63151	-5.14909	-9.15322	-6.7271	-1.35497	-5.11642	-9.71475	1.75855	-14.741	-0.518629	-2.09736	-2.79772	-11.5751	-15.8395	-13.874	-7.04936	-10.7865	-5.13731	-6.49956	-4.02755	-14.1984	-17.2297	-0.769997	-5.22907	-4.32728	2.99475	-10.8773	-9.39839	-14.1829	-13.3673	-3.01605	-11.0608	-13.8507	-10.8374	-2.13965	-7.38886	-0.00195874	2.5068	-0.375358	-5.50988	-10.5199	-5.35389
2.59067e-05	-7.91085	-9.76158	-10.1313	-5.34596	-12.596	-1.39077	5.4464	-1.21541	-4.38447	-8.53126	-5.01534	-1.71035	-5.36359	-9.28797	-0.0416325	-16.0083	-1.36905	-2.40607	0.311629	-10.3393	-13.8511	-14.4767	-8.50643	-10.0149	-2.31391	-4.28695	-2.15444	-11.9214	-18.0242	2.5344	-7.79253	-6.29314	5.16458	-9.58881	-10.627	-14.7134	-13.4788	-0.561432	-10.0644	-15.7861	-10.9462	-3.92633	-5.70682	1.39486	0.991243	0.0980212	-4.62683	-13.3718	-6.24065
5.18135e-05	-7.54715	-9.11792	-8.50776	-1.34404	-13.5499	-0.798522	2.63775	-0.512186	-4.90707	-6.76434	-3.2945	-1.78967	-4.4639	-8.90328	-1.27814	-15.8009	-2.47152	-3.49314	2.7327	-8.83056	-10.4087	-14.7952	-9.94042	-10.4566	-0.379544	-2.69725	-1.03958	-11.0136	-17.3433	6.49062	-11.0984	-9.10873	5.48559	-7.69314	-10.9837	-13.2199	-11.7755	1.78394	-8.09368	-16.7939	-10.3832	-6.62347	-4.56152	2.11593	-0.875648	-0.255711	-4.14912	-16.0665	-6.13987
7.77202e-05	-6.58907	-8.8088	-7.90413	1.06512	-13.2879	-0.431645	-0.450084	-1.55089	-6.80114	-4.23695	-1.63427	-2.01731	-2.92486	-8.65395	-1.83387	-14.9394	-3.3937	-4.70473	3.32479	-7.89272	-6.48123	-14.9671	-11.0001	-11.0303	0.482696	-1.42087	-1.03064	-11.7031	-15.545	9.55572	-13.8961	-12.4805	4.06048	-5.77235	-10.4747	-9.84905	-9.06785	3.33726	-6.37066	-15.9966	-9.10525	-9.19655	-3.66186	0.859748	-2.28667	-1.8763	-3.32666	-17.8819	-5.37241
0.000103627	-5.5713	-8.98111	-8.50984	1.22128	-11.8167	0.871717	-3.83175	-3.36287	-9.26352	-2.0404	-0.12139	-3.22342	-2.2109	-8.39686	-2.18749	-14.1683	-4.10794	-5.29593	1.40886	-7.70356	-2.58426	-15.0038	-11.6221	-10.6945	0.483515	-0.218253	-2.06505	-13.5021	-13.3952	10.6891	-15.2201	-15.9564	1.94094	-4.76749	-9.72488	-5.09665	-6.37166	3.60635	-6.05021	-13.8257	-7.45911	-11.0399	-2.6696	-2.49176	-3.06192	-4.37093	-1.82106	-18.5043	-5.1604
0.000129534	-4.72372	-9.45538	-10.1471	-0.506038	-9.65303	3.38023	-6.88873	-5.0149	-11.0976	-0.968532	0.746002	-5.23781	-3.33045	-7.97943	-2.63216	-13.5848	-4.59693	-4.93252	-2.43427	-7.65563	1.12647	-14.9215	-11.9736	-9.20898	-0.0897242	0.866615	-3.56535	-15.5284	-11.7007	9.69917	-14.8175	-18.9457	0.194142	-5.38714	-9.33722	-0.250331	-4.47522	2.61093	-7.26503	-11.3131	-6.09876	-11.9131	-1.89044	-6.67295	-3.6691	-6.73217	0.0461457	-17.7957	-6.20163
0.00015544	-3.79046	-9.99958	-12.6901	-3.11363	-7.96903	6.31239	-9.02238	-6.27877	-11.4819	-0.880247	0.177763	-6.64529	-5.77612	-7.53735	-3.09482	-12.9103	-4.64033	-3.97639	-6.42615	-7.09676	3.99022	-14.873	-12.1232	-6.89916	-1.0205	1.67903	-4.53636	-16.7724	-10.8179	6.97204	-12.9946	-20.9085	-0.921193	-7.33012	-9.41391	2.80636	-3.674	0.887659	-9.18993	-9.07012	-5.58204	-11.5774	-2.05852	-10.0077	-4.67208	-8.31127	1.9373	-15.6221	-7.90872
0.000181347	-2.43859	-10.6451	-15.9094	-5.57318	-8.00673	8.56428	-10.5536	-7.39006	-10.2883	-1.04738	-2.16875	-6.19495	-8.17494	-7.40309	-3.46024	-11.9913	-4.11751	-3.18765	-8.59094	-5.97385	4.88823	-14.9359	-11.941	-4.12104	-2.08555	2.24719	-4.25432	-16.3082	-10.5108	3.28214	-10.2297	-21.5467	-1.95704	-9.1551	-9.72673	2.80836	-3.72009	-0.729793	-10.7881	-7.03345	-5.86891	-9.81339	-3.3271	-11.5941	-6.07874	-9.35111	3.94535	-12.1048	-9.11565
0.000207254	-0.740068	-11.5375	-19.0056	-7.22602	-10.0476	9.34847	-12.4471	-8.39217	-7.88943	-1.07575	-5.52895	-4.12161	-9.56608	-7.60535	-3.56815	-10.8099	-3.35398	-2.954	-8.05644	-4.54112	3.59638	-14.7201	-11.2418	-1.16634	-3.03262	2.809	-2.9184	-13.7445	-10.4445	-0.211922	-6.9695	-20.8072	-3.33408	-9.30477	-10.0406	0.256354	-3.96735	-1.40468	-11.3513	-5.02845	-6.22683	-6.80231	-4.80424	-11.7063	-7.17629	-10.1973	6.26902	-7.81534	-9.04951
0.000233161	0.911054	-12.4684	-20.6024	-7.76843	-12.8991	8.519	-14.949	-8.85454	-4.72426	-1.2765	-8.18062	-1.73087	-9.51406	-7.70264	-2.92092	-9.15079	-2.84732	-2.687	-5.36624	-2.59072	1.73336	-13.4075	-9.83214	1.60953	-3.66723	3.65997	-1.28727	-9.45081	-10.5731	-2.18645	-3.59747	-18.7032	-4.32711	-7.30979	-10.0005	-2.7406	-3.58646	-0.587391	-10.562	-3.20126	-5.7273	-3.22147	-5.08406	-11.037	-7.1375	-10.3056	8.68371	-3.40198	-7.56902
0.000259067	2.42116	-12.5728	-19.462	-6.87351	-14.5072	6.82402	-16.725	-8.12182	-0.821859	-1.86534	-8.14496	0.253553	-7.18565	-7.08474	-0.806768	-6.42068	-2.43671	-1.03944	-1.35823	0.705902	1.96811	-10.2912	-7.32691	3.99983	-3.78185	5.2163	0.384287	-3.93794	-10.5861	-1.61354	-0.261432	-15.1128	-3.17949	-3.68491	-8.83265	-3.68131	-1.6341	1.93814	-8.16935	-1.5832	-3.79617	0.384342	-3.0562	-9.52986	-5.77613	-8.44897	10.6544	1.10708	-4.88289
0.000284974	4.56013	-10.2966	-15.0433	-3.6356	-12.9342	5.99963	-15.471	-5.40796	4.49363	-1.76246	-3.51662	2.8606	-0.896228	-4.92255	3.38294	-1.72293	-0.697805	3.22432	4.1521	6.27283	6.34889	-5.05199	-2.84537	6.6694	-2.67733	8.22975	2.94725	2.99959	-8.951	2.06825	3.56129	-9.61831	1.77201	1.33571	-5.33216	-0.650478	3.01264	6.47983	-3.51126	0.830857	-0.221699	4.53655	1.80097	-6.06042	-3.31454	-3.52478	12.3752	6.68922	-0.833746
0.000310881	9.08432	-3.50036	-6.88504	3.72165	-6.59921	8.59234	-9.0699	0.754282	12.6208	1.76413	7.52975	8.58764	11.1099	0.399438	10.4083	6.07599	4.82539	10.8566	12.5594	14.937	15.482	2.80793	5.23469	11.7198	1.48578	13.8737	8.21306	12.5032	-2.8277	9.45994	9.53109	-1.31721	11.4	8.74689	1.97644	7.66406	11.4054	14.0149	4.67218	6.36988	5.52224	11.1159	9.99222	0.953751	0.863236	5.31114	15.9464	15.0843	6.01933
0.000336788	18.4705	10.0436	6.51487	17.3715	5.98154	17.4391	4.02478	12.8121	25.3979	12.1991	26.0438	20.0977	29.3235	11.4091	21.7817	18.5039	16.6866	22.7416	25.6024	27.8038	28.9803	14.7306	19.0576	22.1957	11.6898	23.7209	18.5324	26.2733	10.7157	21.8507	20.2859	11.2414	26.1744	20.5454	14.6358	22.3486	23.8239	26.1122	18.0169	17.7664	15.1572	22.5885	22.7594	12.9778	9.08781	19.0328	25.1366	28.0803	18.3032
0.000362694	35.0724	31.4136	27.3432	38.5324	25.8772	34.5036	24.6897	32.9542	44.1769	32.0319	51.0802	38.8786	52.3409	30.4026	39.5712	37.3119	36.3746	40.1772	44.236	45.9692	46.1222	32.6729	40.1451	40.5545	30.7371	39.3086	35.9399	45.6477	32.8408	40.8215	37.959	29.4875	46.481	38.4645	33.6493	43.8322	39.4408	43.8617	37.923	36.6881	31.3388	40.6147	41.5778	31.1237	24.583	38.5667	43.052	46.5614	38.1259
0.000388601	59.3139	58.9696	55.9573	65.848	52.4284	59.1759	52.0104	60.7405	68.2352	60.793	79.4242	64.1485	77.4086	57.2848	64.5751	62.9561	63.1131	63.5239	67.6319	68.9325	65.7736	57.034	67.6442	66.7212	58.8209	60.7573	60.4698	70.0729	61.4324	66.3648	61.9597	53.3885	71.6428	62.2523	58.2873	70.4324	56.7831	66.4679	64.1412	62.5366	55.3311	64.6849	66.2448	55.5176	48.9011	63.5379	69.1706	69.4846	64.9622
0.000414508	87.7973	87.8111	88.4425	94.8691	81.8619	87.3457	81.9029	91.6933	93.8146	93.8665	106.652	92.1301	101.334	87.9473	93.9097	92.4528	92.9886	90.2016	92.6196	93.2771	85.8344	84.5487	97.3816	96.681	91.5756	85.2995	88.653	96.0829	91.0785	95.0205	88.0841	80.0552	98.4776	88.6147	85.0929	97.592	74.1025	90.6217	93.1784	91.7266	84.2923	91.3619	93.4102	83.9049	79.3222	90.8573	98.416	93.4719	94.8083
0.000440415	113.691	111.536	117.45	119.627	107.79	112.675	107.895	118.686	115.356	123.573	128.499	116.827	120.931	115.255	120.945	119.381	119.587	114.594	114.363	113.687	103.184	108.804	123.089	123.367	121.03	107.676	114.196	118.362	115.26	120.445	110.282	104.071	121.645	112.054	108.533	119.548	89.1672	111.451	118.818	118.159	111.431	115.013	117.337	110.89	108.851	115.044	123.57	113.895	121.412
0.000466321	130.282	125.6	136.341	135.369	124.409	129.515	124.408	135.66	128.468	142.833	141.918	132.792	133.374	132.8	138.798	137.142	136.783	130.833	128.472	125.965	114.679	123.917	139.367	140.312	139.862	122.724	131.125	132.469	129.569	136.679	123.868	119.997	136.335	127.494	123.588	132.443	99.4079	124.76	135.395	135.708	129.705	130.303	132.706	129.779	129.652	130.874	139.185	126.942	139.029
0.000492228	134.918	129.49	142.815	140.45	129.93	135.284	129.671	140.711	132.115	148.914	145.832	137.864	137.1	138.38	144.356	142.797	142.024	136.122	133.038	129.31	118.72	128.073	144.17	145.132	145.523	128.034	136.938	136.921	133.366	141.284	127.637	125.301	140.893	132.787	128.31	135.972	103.017	128.955	140.875	141.363	135.779	134.872	137.343	136.392	137.336	136.249	143.77	131.092	144.951
0.000518135	129.81	125.852	138.979	136.452	126.829	131.007	125.68	136.015	128.273	144.084	141.314	133.629	132.677	134.131	139.269	138.129	137.42	131.656	129.004	125.902	116.077	123.469	139.096	139.76	140.608	124.597	133.264	133.245	128.935	135.853	123.585	121.354	136.917	129.246	124.192	132.336	100.082	125.278	136.96	136.354	130.968	130.149	132.729	131.512	132.6	132.716	139.231	127.384	140.231
0.000544041	119.506	117.858	128.817	126.948	119.013	120.307	115.94	125.448	119.965	133.087	130.941	123.794	122.51	123.984	127.877	127.512	127.807	121.092	119.099	118.711	109.126	113.656	127.912	128.146	129.952	115.431	123.984	124.626	119.675	124.286	115.038	111.887	127.407	120.159	114.566	124.142	92.5488	116.581	127.084	124.742	119.361	119.962	122.273	119.738	119.683	123.691	129.118	118.609	128.525
0.000569948	107.786	107.455	115.855	115.572	109.186	107.509	103.484	112.498	109.661	120.193	117.675	112.126	109.492	111.296	114.496	114.848	117.586	108.473	106.585	109.653	100.163	101.784	114.694	114.074	117.708	103.734	112.633	114.236	108.706	110.637	104.88	100.458	115.19	108.787	102.721	113.415	83.0285	105.818	114.569	111.112	105.426	108.223	109.242	106.039	103.82	112.378	117.031	107.62	114.13
0.000595855	96.2819	95.596	102.348	104.32	98.5579	95.7125	90.4102	99.6608	98.8759	107.902	103.898	101.004	95.7909	97.9993	101.841	101.965	108.729	96.7452	94.3052	99.2246	90.3858	90.3833	102.354	100.166	106.326	91.7456	100.929	103.913	97.9605	97.6875	94.7578	89.0538	102.507	97.1378	90.8027	101.87	73.5708	95.0152	101.653	98.7418	92.4549	97.2441	95.8832	93.1379	89.3732	100.779	105.475	95.8325	100.322
0.000621762	85.0726	83.2621	89.5432	93.1728	87.8917	85.9216	78.1946	88.5233	88.4682	97.0917	90.8957	91.0123	82.5333	84.6893	90.9539	89.1182	100.882	87.1454	84.0302	87.4503	80.1619	80.9439	91.9646	87.7312	96.8673	80.5385	89.1856	93.8671	87.8963	86.6442	85.2271	78.4463	90.8956	85.8583	79.6596	91.1575	65.3367	84.9909	89.2361	88.6762	81.9531	87.5096	83.6193	81.4943	78.6691	89.6433	95.3033	83.3253	88.6824
0.000647668	73.9948	71.6776	78.1236	81.387	77.9593	77.6301	67.6741	79.6251	78.9667	87.7152	78.8734	81.6407	70.2594	71.1389	81.9001	76.4202	92.7876	79.4204	76.2506	75.0653	69.8211	73.2944	83.1402	77.0986	89.4088	70.396	77.6899	83.6224	78.2021	77.5983	76.287	69.11	80.8983	74.8357	69.3916	82.377	58.8658	75.7741	77.4329	79.9834	73.8203	78.5564	73.2648	70.7651	71.5437	78.939	86.0391	70.1675	79.5249
0.000673575	63.3521	61.5679	68.345	69.1616	69.1195	70.0676	58.8454	72.3039	70.6362	79.5031	67.5314	72.4723	59.4668	57.2755	74.3782	64.528	83.6573	72.5121	70.4329	63.5844	59.9846	66.2689	75.0358	68.1606	83.1079	61.3656	67.3271	73.233	68.8609	70.0772	67.8332	61.478	72.0419	63.8843	59.9921	75.4496	54.0372	67.2564	66.4512	71.0928	67.0661	70.0097	64.8876	60.8378	66.0573	68.5887	76.8834	57.2436	72.7416
0.000699482	53.7755	52.5442	59.9654	57.8858	61.0608	62.9538	51.2133	65.3165	63.3896	72.1506	56.9227	63.8136	50.6184	44.1093	67.9152	54.0834	73.6632	65.3653	65.5237	54.1672	51.1099	59.1158	67.0967	60.7695	76.4909	53.5874	58.8712	63.4879	60.3286	63.4581	59.902	55.6611	63.2922	53.1776	51.5161	69.2231	49.8264	59.5469	56.797	61.311	60.5702	62.0405	57.9352	51.9525	60.1766	58.8986	67.6839	45.791	68.0111
0.000725389	45.8714	43.4205	52.4797	48.8644	53.293	56.4079	44.4772	58.0232	56.9689	65.128	47.6858	56.2882	43.6467	33.4982	61.7577	45.1002	63.532	57.6317	60.4202	46.7051	42.9496	51.8761	59.1556	54.732	68.3971	47.1731	52.1788	55.0782	52.7991	57.2899	52.6613	51.3038	53.7248	43.3375	43.8906	62.3281	44.7568	52.8688	48.7362	51.3495	53.611	55.0803	51.7833	44.4013	53.1345	50.3311	59.1117	36.5	64.3321
0.000751295	39.9311	33.2988	45.7034	42.2209	45.8332	50.5762	38.795	50.8094	51.3837	57.8414	40.2364	50.0714	37.6681	26.6816	54.9654	37.3567	53.852	49.8234	54.2431	40.1391	34.9175	44.8078	51.1259	49.5586	58.9652	41.832	46.4259	47.8313	45.7441	51.4091	46.0903	47.6815	43.191	35.2199	36.8958	54.1005	37.9541	47.1442	41.953	42.5802	46.1555	49.1821	46.0563	38.122	45.3892	43.1108	51.947	29.2269	60.0186
0.000777202	35.596	22.5502	39.9959	37.0577	39.2007	45.4198	34.4774	44.1814	46.9008	50.146	34.016	44.7268	31.4496	23.1491	47.0384	30.9596	44.7634	42.7006	46.5465	33.5059	27.0132	38.0737	42.8682	44.4381	49.4785	36.842	41.0194	40.8259	38.4007	45.7464	39.8313	43.9434	32.5332	29.5104	30.4461	44.9011	29.6608	41.681	35.8552	35.819	38.7801	43.7273	40.5266	32.5324	37.5662	37.1479	46.1779	23.3582	53.7318
0.000803109	31.7507	12.7556	35.7164	32.2496	33.7613	40.5496	31.4629	37.7917	43.383	42.4328	27.9398	39.7259	24.3181	21.0828	38.4015	25.97	36.1867	36.5159	37.6225	26.6928	19.9215	31.8118	34.3968	38.717	41.0911	31.6719	36.0829	33.2277	30.5917	40.014	33.6788	39.4931	22.9906	26.2544	24.7717	35.6685	20.8368	35.4279	29.9997	30.6838	32.1637	37.9105	34.9464	26.8936	29.7422	32.1168	40.7787	18.2542	45.5117
0.000829016	26.9677	5.49278	32.4499	26.9762	29.2725	35.2091	28.9815	30.734	39.899	35.1006	21.5306	34.9068	16.6279	18.7657	29.9359	21.7055	28.2242	30.8654	28.5101	20.2607	14.135	26.0781	26.0258	32.4488	33.9382	26.5225	31.9638	25.0877	22.9214	33.6735	28.0066	34.1876	15.3139	24.6096	20.1576	27.2177	12.5131	27.7412	24.1314	25.9672	26.5145	31.4536	28.9139	20.8704	21.7963	27.4275	34.4518	13.4442	36.5811
0.000854922	20.3308	1.12607	28.9277	20.8566	24.9653	28.7199	25.7639	22.6659	35.2867	28.0896	15.4218	30.3726	9.28428	15.54	22.0896	16.8796	21.2644	25.1502	20.3294	14.465	9.36625	20.7706	18.2904	26.2634	27.5085	21.8433	28.3332	17.3371	16.156	26.3012	23.2798	28.1728	9.34824	23.1689	16.4547	19.9076	5.34474	18.8776	17.9748	20.6291	21.3962	24.5786	21.9137	14.6475	14.1007	22.2405	26.7153	8.60419	28.1168
0.000880829	12.0912	-1.17633	23.8742	13.9402	19.9112	21.0598	20.7594	14.3761	29.0928	20.9779	10.6466	26.1258	2.81682	11.6758	14.7272	10.6316	15.6172	19.1705	13.5381	8.69093	4.87855	15.7913	11.7282	20.5991	21.374	17.3519	24.0861	10.8413	10.485	17.9111	19.2723	21.7396	4.16583	20.6822	12.906	13.6633	-0.509742	9.63582	11.2126	14.5509	16.0527	17.4772	13.7674	8.48478	7.40897	15.8343	18.2458	3.52488	20.2618
0.000906736	3.56331	-2.59837	16.8807	6.70286	13.5488	12.8451	13.8271	7.22658	21.8722	13.4505	7.33479	21.9352	-3.05565	7.56177	7.66078	3.43028	11.0583	13.3269	7.86484	2.25223	0.145679	11.1618	6.47308	15.184	15.2503	11.9791	18.2825	5.42234	5.45465	8.87504	15.0865	15.3214	-1.43697	16.5384	8.56338	8.04483	-5.0922	0.71261	3.72223	8.42315	9.94729	10.2461	5.01517	2.33628	1.999	8.17247	10.0663	-1.80114	12.3417
0.000932642	-3.80717	-4.27925	8.44618	-0.122865	6.06414	4.67283	5.82091	2.01764	14.5062	5.68049	4.21054	17.478	-9.04917	3.08042	0.909226	-3.29643	6.7885	8.07072	2.69174	-4.56973	-4.83017	6.90351	1.96889	9.28467	8.72779	4.91328	10.9273	-0.00156598	0.577307	-0.328764	9.81663	9.27643	-8.19487	10.7361	3.01855	2.35145	-8.44338	-7.40191	-4.32106	2.96056	3.11521	3.06914	-3.43176	-3.94782	-2.73719	0.0812436	2.51713	-7.10595	3.9383
0.000958549	-9.50856	-7.348	-0.552992	-6.06229	-1.8289	-3.40188	-1.98611	-1.66784	7.22742	-1.76862	-0.412734	12.4743	-15.577	-2.2533	-5.45907	-8.56159	1.75103	3.07958	-2.56364	-10.9191	-9.66525	2.99935	-2.70854	2.31953	1.47525	-3.47436	2.72578	-6.28331	-4.18308	-9.26161	3.08808	3.57878	-15.7987	3.69084	-3.20381	-4.10766	-10.9698	-14.2213	-12.6242	-1.66927	-3.92047	-4.03087	-10.9161	-10.2762	-7.64658	-7.22725	-4.76174	-11.9569	-4.47586
0.000984456	-14.3147	-12.5092	-9.29007	-11.3161	-9.47083	-11.603	-8.60417	-5.03884	-0.479525	-8.51172	-7.15489	6.65311	-22.3121	-8.63749	-11.4038	-12.6173	-4.98531	-2.72296	-8.09738	-16.5181	-13.9873	-0.591272	-8.19276	-5.67493	-6.24936	-11.7572	-5.63247	-13.281	-8.66541	-17.6505	-4.71378	-2.07691	-23.0551	-3.86945	-9.05618	-11.5864	-13.6329	-19.3963	-20.8988	-5.70612	-10.5824	-11.3681	-17.1048	-16.3838	-12.9437	-12.9332	-11.9442	-15.954	-12.0096
0.00101036	-19.541	-19.416	-17.0578	-16.4575	-16.5497	-19.7367	-13.6714	-9.14265	-8.84782	-14.7379	-15.0975	-0.245495	-28.4179	-15.6058	-16.8851	-16.3891	-13.6837	-10.1838	-13.5951	-21.7272	-17.7164	-4.23023	-14.5238	-13.9019	-13.5694	-18.4496	-13.7939	-20.2271	-13.0521	-25.4574	-12.5463	-7.85177	-28.7006	-11.1367	-13.8647	-19.6101	-17.1971	-23.0826	-28.7714	-9.48616	-16.6109	-19.122	-21.7639	-22.0483	-18.2376	-17.1061	-18.5416	-18.9175	-18.2135
0.00103627	-25.7695	-26.7803	-23.1606	-21.7033	-23.0181	-26.967	-17.464	-14.336	-16.9554	-20.888	-22.6032	-8.11524	-33.1175	-22.2965	-21.8612	-20.4652	-23.429	-19.1575	-18.5293	-26.64	-21.0322	-8.76465	-21.2992	-21.1585	-19.6337	-22.9562	-21.4944	-26.4449	-17.8098	-32.6587	-19.296	-13.5616	-32.1356	-17.6196	-17.8136	-27.2412	-21.3386	-26.0541	-35.7057	-13.4326	-22.0247	-26.8749	-24.8643	-27.0713	-23.3063	-20.5212	-24.02	-21.1577	-23.3298
0.00106218	-32.3344	-33.2208	-27.0406	-26.6524	-28.9746	-32.2861	-20.6938	-20.3358	-23.2848	-27.0493	-28.5195	-16.0726	-35.9615	-27.9575	-26.2844	-24.6872	-32.4119	-28.655	-22.5354	-30.7831	-24.2728	-14.8804	-27.8893	-26.613	-24.3249	-25.7283	-28.2033	-31.5152	-23.0471	-38.9374	-24.4363	-18.82	-33.6569	-23.272	-21.5262	-33.7332	-24.8636	-29.322	-41.1327	-17.9242	-26.8152	-33.863	-26.8196	-31.1439	-28.4535	-23.988	-28.5517	-23.5417	-27.8344
0.00108808	-38.0417	-38.0227	-28.6901	-30.7135	-34.5794	-35.1115	-24.0649	-26.3906	-27.1239	-32.8865	-32.7268	-22.7911	-36.8124	-32.2175	-30.2083	-28.514	-39.0209	-37.3695	-25.5425	-33.7457	-27.9581	-22.2215	-33.5856	-30.3234	-28.2976	-27.6755	-33.2638	-35.172	-28.1548	-43.7444	-28.0602	-23.2342	-34.3303	-28.1801	-25.2706	-38.8066	-26.8951	-33.3449	-44.8286	-22.854	-30.8611	-39.5565	-28.3954	-33.8697	-33.9822	-27.8502	-32.7122	-26.8769	-31.9294
0.00111399	-42.1591	-41.2182	-28.8112	-33.6498	-39.8535	-35.5781	-27.74	-31.4288	-29.0994	-38.0879	-35.7946	-27.5153	-35.9873	-35.0964	-33.8975	-31.657	-42.6955	-44.051	-27.7563	-35.7263	-32.5419	-29.3565	-37.8425	-32.9783	-32.2644	-29.4946	-36.5212	-37.4404	-32.2612	-46.6824	-30.4054	-26.5165	-35.4813	-32.2482	-28.7226	-42.3542	-27.6614	-37.4597	-47.2407	-27.5199	-34.1892	-43.9265	-30.345	-35.0603	-39.5605	-31.9582	-36.629	-31.1092	-35.5305
0.0011399	-44.7337	-43.1046	-28.4275	-35.7071	-44.4158	-34.5361	-31.1672	-34.4137	-30.3615	-42.5561	-38.3611	-30.5806	-34.4327	-36.8202	-37.5387	-34.3415	-43.9135	-47.8759	-29.5518	-37.3506	-37.6882	-34.6199	-40.5648	-35.2189	-36.3583	-31.4565	-38.634	-38.8233	-35.0618	-47.7792	-31.6273	-28.6177	-37.7591	-35.2718	-31.4383	-44.319	-27.993	-40.3551	-49.1665	-31.1163	-37.1181	-47.3409	-33.0917	-35.0876	-44.3052	-35.8628	-39.9808	-35.3524	-38.5707
0.0011658	-46.2343	-43.8512	-28.3039	-37.2566	-47.4874	-33.2997	-33.6025	-34.8938	-31.5799	-46.0765	-40.7906	-32.8875	-33.4615	-37.6031	-40.6917	-36.9431	-43.6615	-48.8536	-31.2303	-39.0201	-41.9465	-37.093	-42.1417	-37.2842	-40.2859	-33.5615	-40.5392	-40.1218	-37.0444	-47.4383	-32.0204	-29.8108	-40.5436	-37.2194	-33.3313	-45.0845	-28.2325	-41.3003	-50.8387	-33.2432	-39.9702	-50.2182	-36.641	-34.8041	-47.4908	-39.035	-42.7493	-38.6625	-41.0264
0.00119171	-46.9873	-43.5962	-28.626	-38.3067	-48.4384	-33.0524	-34.9212	-33.3901	-32.8347	-48.0274	-43.1173	-35.1309	-33.9901	-37.7412	-42.2769	-39.4009	-42.9082	-47.8781	-32.8238	-40.4552	-43.6451	-37.1543	-43.0966	-39.2362	-43.8139	-35.5939	-42.6373	-41.8096	-38.7716	-46.2141	-32.0579	-30.4963	-42.5883	-38.2879	-34.6519	-45.5619	-27.9835	-40.6806	-51.5097	-33.9232	-42.7283	-52.5006	-40.6345	-34.9049	-49.1132	-41.0964	-45.3617	-40.6061	-42.6142
0.00121762	-46.9377	-42.6961	-29.1433	-38.4446	-47.5107	-34.1408	-35.7639	-31.2888	-34.1776	-47.6331	-45.0811	-37.5555	-35.85	-37.831	-41.5038	-41.1356	-42.2823	-46.3013	-34.1219	-40.9209	-42.2084	-36.1928	-43.6359	-41.2332	-46.8277	-36.9925	-44.5693	-43.4876	-40.1408	-44.6737	-31.9764	-30.9263	-43.3147	-38.7427	-35.6835	-46.422	-26.941	-39.2433	-50.2225	-33.2979	-45.0367	-53.4216	-44.3625	-35.3999	-49.7279	-41.9687	-47.9395	-41.2417	-42.8418
0.00124352	-45.9396	-41.6596	-29.6255	-37.3874	-45.8174	-35.9693	-36.762	-30.12	-35.8488	-44.7178	-46.1734	-40.0463	-37.98	-38.4557	-38.9507	-41.6682	-41.9863	-45.3755	-34.8349	-39.8926	-38.5133	-35.4785	-43.5949	-43.3313	-49.1653	-37.0615	-45.6909	-44.1716	-40.6037	-43.3672	-31.5887	-31.2371	-43.2212	-38.941	-36.5883	-47.3789	-25.5606	-37.2851	-46.8905	-31.5433	-46.3712	-52.2114	-46.8793	-35.8921	-49.7888	-41.8588	-49.7644	-40.9008	-41.6438
0.00126943	-44.177	-40.8214	-30.1079	-35.5571	-44.384	-37.7005	-37.7263	-30.6326	-37.8279	-40.3585	-45.8511	-42.1572	-39.4524	-39.5205	-36.4939	-41.2011	-41.8558	-45.8352	-34.8333	-37.4319	-34.2306	-35.2056	-42.8918	-45.2112	-50.7427	-35.6472	-45.6883	-43.2607	-40.0345	-42.721	-30.6857	-31.5823	-43.1282	-39.501	-37.4591	-47.5684	-24.6139	-34.9121	-42.4972	-29.138	-46.1653	-49.1855	-47.487	-36.2421	-49.2552	-41.1884	-49.7896	-40.0828	-39.772
0.00129534	-42.2478	-40.095	-30.673	-33.9584	-43.2765	-38.9751	-37.7359	-32.5324	-39.5515	-36.5158	-43.9736	-43.2073	-40.1804	-40.207	-35.9117	-40.4142	-41.4412	-47.6626	-34.4101	-34.0172	-30.9948	-34.8327	-41.9413	-46.4378	-51.718	-33.3902	-44.7338	-41.1317	-39.0906	-42.8397	-29.3657	-32.0054	-43.3858	-41.0564	-38.2777	-46.5948	-24.2739	-32.6536	-38.4331	-26.9279	-44.0751	-45.6971	-46.2808	-36.6173	-47.8383	-40.5469	-47.7317	-39.258	-38.2692
0.00132124	-40.8989	-39.0072	-31.1951	-33.3936	-41.8751	-39.9412	-36.0905	-35.0861	-40.3552	-34.6491	-40.9816	-42.6921	-40.6208	-39.776	-37.4714	-39.7468	-40.2235	-50.1338	-34.2213	-30.2339	-29.7682	-34.2042	-41.3941	-46.9346	-52.2829	-30.9929	-43.1214	-38.7619	-38.5171	-43.3313	-27.8703	-32.3014	-43.7559	-43.5073	-38.7519	-44.99	-23.9485	-31.1669	-35.6861	-25.647	-40.4158	-42.7936	-44.1229	-37.0103	-45.4881	-40.4997	-44.5698	-38.489	-37.5785
0.00134715	-40.6245	-37.0633	-31.4678	-33.8413	-39.8603	-40.7687	-33.1854	-37.6921	-40.0734	-34.7388	-37.5677	-40.7569	-41.1525	-38.3094	-39.8236	-39.073	-38.1035	-52.1992	-34.7326	-26.6606	-30.4332	-33.8885	-41.4104	-46.9786	-52.4133	-28.4666	-41.0371	-36.7968	-38.2138	-43.3474	-26.3335	-32.1862	-43.8165	-45.6578	-38.426	-43.5887	-22.9799	-30.3955	-34.358	-25.3632	-36.294	-40.2768	-42.0426	-37.1826	-42.6012	-41.25	-41.947	-37.3512	-37.3044
0.00137306	-41.3895	-34.3095	-31.5286	-34.7169	-37.5787	-41.2531	-30.4074	-39.7857	-39.1805	-35.6927	-34.3409	-38.2837	-41.8947	-36.5415	-41.1776	-38.1117	-35.7389	-52.9305	-35.7592	-23.8265	-31.8385	-34.3428	-41.4746	-46.6763	-52.0369	-25.4447	-38.7812	-34.9661	-37.3402	-42.069	-24.7655	-31.5683	-43.4615	-46.0549	-37.1926	-42.619	-21.3005	-29.5487	-33.7393	-25.4444	-33.121	-37.2778	-40.6427	-37.0837	-39.8445	-42.491	-41.0627	-35.3832	-36.792
0.00139896	-42.6947	-31.5708	-31.7335	-35.6118	-35.5055	-40.8994	-29.0368	-40.6275	-38.4728	-36.4855	-31.7192	-36.4456	-42.7773	-35.0612	-40.5757	-36.9031	-34.1652	-51.7584	-36.78	-22.0452	-32.4248	-35.109	-41.0888	-45.5262	-51.3015	-22.0828	-36.8137	-32.4991	-35.4078	-39.3757	-23.1846	-30.6303	-42.9085	-44.358	-35.6685	-41.5706	-19.385	-28.0599	-32.9029	-25.1297	-31.8577	-33.4865	-39.8531	-36.8787	-37.7851	-43.5251	-41.9263	-32.5512	-35.7785
0.00142487	-43.8331	-29.8521	-32.4304	-36.4124	-33.8133	-39.3806	-29.1588	-39.6203	-38.4896	-36.8698	-29.8497	-35.9217	-43.5161	-33.9148	-38.2521	-35.6514	-33.9812	-48.6649	-37.6289	-21.2879	-31.1354	-35.1542	-40.3177	-42.752	-50.4715	-19.2932	-35.2845	-29.1519	-32.8688	-35.9482	-21.7425	-29.6756	-42.1232	-41.6871	-34.8368	-39.8506	-17.7146	-26.3212	-31.3547	-24.2288	-32.4931	-29.5222	-39.0147	-36.5233	-36.6024	-43.4552	-43.5364	-29.2525	-34.5339
0.00145078	-44.128	-29.3658	-33.5361	-36.7828	-32.6234	-36.8744	-29.745	-36.8394	-39.0747	-37.1621	-28.6776	-36.3328	-43.6829	-32.9674	-35.1461	-34.2162	-34.8845	-44.434	-38.5195	-21.3092	-27.9992	-33.9421	-39.4692	-38.323	-49.7173	-18.0262	-33.6968	-25.5683	-30.447	-32.6686	-20.6802	-28.8254	-40.5947	-39.569	-35.1402	-37.3797	-16.459	-25.3274	-29.224	-23.1761	-34.0043	-26.1092	-37.3033	-35.7624	-36.0953	-41.5499	-44.8268	-26.0117	-33.6039
0.00147668	-43.332	-29.3552	-34.4372	-36.166	-32.3072	-33.9253	-29.8113	-33.1239	-39.5853	-37.5034	-28.1299	-36.5648	-42.9647	-32.2722	-32.26	-32.0878	-35.8559	-40.5272	-39.4149	-21.8442	-23.9184	-31.8967	-38.6343	-33.4312	-49.2335	-18.4491	-31.3125	-22.5131	-28.333	-30.0568	-20.1293	-27.8717	-38.0206	-38.6666	-35.9385	-34.6158	-15.7054	-25.6472	-26.995	-22.33	-34.9608	-23.2814	-34.3867	-34.606	-35.8839	-37.8457	-45.3522	-23.2507	-33.4476
0.00150259	-42.0387	-28.9647	-34.3024	-34.4712	-33.1327	-31.0755	-29.2335	-29.6475	-39.5567	-37.5014	-28.0394	-35.8268	-41.3834	-31.8737	-30.2804	-29.0134	-35.8122	-38.3148	-39.8542	-22.6432	-19.9812	-29.8473	-37.7458	-29.6178	-49.3497	-19.8039	-27.9792	-20.136	-26.3344	-28.2048	-20.0432	-26.6314	-34.9638	-38.5024	-35.9684	-32.1444	-15.7508	-26.9214	-25.2068	-21.4434	-34.4585	-20.7719	-30.7876	-33.4495	-35.554	-33.4527	-45.0807	-21.2458	-34.1567
0.0015285	-41.32	-28.0574	-32.5896	-32.3235	-34.587	-28.7193	-28.3888	-27.3828	-39.0057	-36.6922	-27.9516	-34.3266	-39.429	-31.5429	-29.4621	-25.525	-34.391	-38.1908	-39.5772	-23.4126	-17.1018	-28.2744	-36.7526	-27.5971	-50.1095	-20.8929	-24.4892	-18.2529	-24.3761	-26.9294	-20.372	-25.3967	-32.4727	-38.2721	-34.4016	-30.2614	-16.87	-28.4692	-24.23	-19.934	-32.524	-18.9475	-27.4878	-32.7557	-34.7053	-29.9848	-43.8868	-20.122	-35.399
0.0015544	-41.5592	-27.0645	-29.4518	-30.5742	-35.3569	-27.1437	-27.3809	-26.8529	-38.1228	-35.2365	-27.2595	-32.8448	-37.9434	-30.985	-29.517	-22.647	-32.2776	-39.3815	-38.8761	-23.8386	-15.9957	-27.0858	-35.5537	-27.1219	-50.8238	-20.8005	-22.0346	-16.9858	-22.4656	-25.9083	-21.1818	-24.6286	-31.1907	-37.8035	-31.5031	-28.9391	-18.8595	-30.088	-23.9007	-17.4763	-29.7635	-18.7477	-25.1191	-32.8425	-33.0149	-28.4015	-41.4593	-19.7715	-36.5399
0.00158031	-41.8237	-26.2332	-25.7287	-29.781	-34.2743	-26.4333	-25.8713	-28.1023	-36.9498	-33.9503	-25.678	-31.8512	-37.4115	-30.1076	-29.4738	-21.0359	-30.6355	-40.6759	-37.971	-23.7621	-16.8175	-25.9717	-33.9058	-27.6326	-50.5256	-19.5629	-21.2061	-16.6764	-20.4774	-24.9113	-22.5012	-24.1851	-31.094	-37.5852	-28.336	-28.1225	-21.0525	-31.8579	-23.3586	-14.2896	-26.9323	-20.4933	-23.6272	-33.7524	-30.4228	-28.3055	-37.6539	-19.8155	-36.8245
0.00160622	-40.7003	-25.3082	-22.4732	-29.9489	-31.2897	-26.3639	-23.5088	-30.5698	-35.4794	-33.5444	-23.6662	-31.1622	-37.2754	-28.8762	-28.1042	-20.5495	-30.0757	-41.4165	-36.3779	-23.3263	-18.6641	-24.927	-31.5199	-28.7059	-48.9202	-18.1801	-21.4329	-17.2259	-18.289	-24.0288	-24.122	-23.3352	-31.8603	-37.9082	-25.8818	-27.8459	-22.6537	-33.322	-21.6971	-11.0195	-24.719	-23.0889	-22.6678	-34.9557	-27.3781	-28.4563	-32.9089	-19.7543	-35.6714
0.00163212	-37.7289	-23.9935	-20.3928	-30.5736	-27.4159	-26.5895	-20.2663	-32.979	-33.9331	-33.9053	-22.2775	-30.1849	-36.387	-27.0782	-25.0976	-20.7397	-30.1487	-41.7867	-33.4285	-22.821	-19.8744	-24.3339	-28.3433	-30.0529	-46.5506	-17.5522	-21.4618	-17.8688	-15.9452	-23.5872	-25.5887	-21.6525	-33.042	-38.3014	-24.3973	-27.8739	-22.842	-33.4417	-18.9009	-8.34676	-23.4499	-24.7736	-22.0577	-35.2802	-24.7158	-28.0052	-28.141	-19.2029	-33.0665
[truncated: 528 more columns]

## Sheet: G
Time [s]	Data
0	-1.47339	4.29665	-8.1399	1.40841	-5.54846	3.69116	6.57037	6.69455	-6.88975	-4.5454	-13.6971	-1.35138	-9.00548	-2.23796	-12.3625	-6.89459	9.57557	-7.37456	-0.394909	-5.8349	-0.638728	9.86062	3.57792	0.293847	-2.31635	-1.10475	1.75561	-1.0373	-4.08516	-11.2347	-4.32052	6.81162	-11.1912	4.73331	-2.5586	-19.4844	-0.415838	-3.07502	-4.37366	-10.0489	-2.04373	3.37547	-7.15252	-5.38946	-1.55645	-2.25944	-9.05125	-8.52357	4.12138
2.59067e-05	-0.710488	3.44246	-6.02227	1.60639	-4.04401	1.75372	5.24503	9.25045	-5.61965	-2.6605	-12.5582	-2.33445	-7.63214	-2.12591	-11.733	-4.27596	10.1025	-7.20232	0.0787328	-6.14272	-1.44258	7.54822	4.60169	0.224754	-1.20899	-1.09169	1.48823	-0.212945	-7.88773	-11.364	-4.32876	6.9194	-10.2187	3.45788	-0.403687	-20.8392	1.54549	-2.88172	-0.83706	-8.8401	-2.69725	3.96004	-7.68598	-5.04864	-0.548642	-1.63684	-9.75819	-9.47551	3.74677
5.18135e-05	-0.162728	3.63391	-4.59754	2.14979	-3.70854	0.706121	3.96366	11.3586	-5.02535	-2.29157	-10.5311	-3.312	-5.32029	-2.73751	-10.106	-1.79697	8.90296	-6.15652	0.399983	-6.26745	-2.94351	4.17725	4.55301	-0.0733186	-0.0600496	-1.23801	0.880062	0.0297858	-11.2193	-10.2869	-3.74861	6.55876	-9.7039	2.18961	2.39742	-22.3986	3.55713	-2.18239	2.13983	-6.2736	-3.69585	4.45317	-7.09183	-4.20519	1.05459	-0.0919664	-9.70288	-10.1509	4.12839
7.77202e-05	0.0135024	4.59414	-3.93746	3.04438	-3.90867	0.738756	3.14664	11.5089	-5.28218	-3.32945	-8.84091	-3.57926	-2.65874	-4.64608	-8.23607	-0.0799244	6.55135	-4.34726	0.661854	-6.03915	-4.34701	0.484379	2.96805	-0.480476	0.588871	-1.06401	0.0790901	0.255125	-13.4906	-8.39817	-2.89428	5.62888	-9.00595	0.552334	5.12228	-23.304	5.2337	-1.57414	3.82038	-4.22114	-4.61965	5.04948	-5.88837	-3.39755	2.7649	2.47147	-8.40067	-9.75377	5.95673
0.000103627	0.142311	5.78436	-4.15796	4.24981	-3.86795	1.03987	2.99899	9.43317	-6.26631	-4.87447	-7.97533	-3.10842	-0.31095	-7.43448	-6.9335	0.83903	4.38021	-1.83436	0.849289	-5.24518	-4.90629	-2.84418	0.70737	-0.899664	0.50408	-0.344105	-0.377923	0.975359	-14.2858	-6.3193	-2.37012	4.18915	-7.72615	-1.81899	7.40081	-22.3402	5.83737	-1.78514	3.89803	-4.27258	-5.43891	5.58237	-4.40334	-3.44291	3.63851	5.28243	-6.11251	-8.29384	9.12821
0.000129534	0.526845	7.04494	-5.48508	5.35331	-3.3497	0.661138	3.23054	6.68448	-7.656	-6.03058	-7.53372	-2.23007	1.57346	-9.83912	-6.67291	1.07668	3.50475	1.17165	1.00055	-3.83974	-4.16004	-5.36624	-0.512775	-1.0581	-0.27426	0.670302	0.142673	1.8474	-13.5957	-4.68657	-2.46066	2.41689	-6.17153	-4.68134	9.07335	-19.2255	5.01043	-2.86654	2.9021	-6.23198	-6.44523	5.66045	-2.55864	-4.63364	3.01267	7.28898	-3.80219	-6.68571	12.8221
0.00015544	0.99469	8.3872	-7.8469	5.69807	-2.73965	-0.510635	3.29308	5.3731	-8.81414	-6.53833	-6.95449	-1.23532	3.2414	-10.7256	-7.57878	0.503585	3.96152	4.15715	1.49124	-2.13376	-2.03975	-6.74106	0.375296	-0.588846	-1.55675	1.44356	1.83788	1.78536	-11.9026	-3.96571	-2.99387	0.445799	-5.20235	-7.30076	9.91514	-15.0075	3.29728	-4.16857	1.97857	-8.50715	-7.85638	4.80395	-0.335709	-6.25774	1.18161	8.08558	-2.41286	-5.91221	16.0595
0.000181347	1.02029	9.32072	-10.6465	5.05908	-2.21294	-1.79184	3.14243	6.11786	-8.96034	-6.65143	-6.28127	-0.16469	4.90261	-9.83665	-9.26655	-0.684427	4.77203	6.39737	3.07322	-0.701006	1.06304	-6.77232	2.88875	0.637885	-3.15246	1.48197	4.24742	0.0457428	-10.0835	-4.22229	-3.65275	-1.67991	-5.41697	-9.07495	9.65181	-11.0617	1.65305	-4.95639	2.05157	-9.57825	-9.56	2.836	1.76564	-6.99951	-0.821724	8.22445	-2.20226	-6.16438	18.1955
0.000207254	0.350629	8.85032	-13.0067	4.039	-0.888117	-2.56378	3.51175	7.54711	-7.85189	-6.50493	-6.1049	1.15344	6.61292	-7.5649	-10.7775	-1.26081	4.93968	7.28182	6.50564	0.0640867	4.38697	-5.79435	5.67671	2.38606	-5.05381	0.603428	6.55787	-2.90656	-8.97853	-5.0534	-4.15927	-3.67741	-6.52231	-9.82479	8.2537	-8.07331	0.607914	-4.94609	3.10734	-8.89337	-11.2301	0.328874	3.00704	-5.89321	-2.03996	8.69379	-2.72942	-6.77845	19.0107
0.000233161	-0.438705	6.34564	-14.1075	3.61177	2.67859	-2.71211	5.18753	7.80017	-6.14001	-5.79974	-6.73809	2.77391	8.33683	-4.21819	-10.9388	0.445869	4.41319	6.71618	11.8565	0.447874	7.20641	-4.60288	7.97678	4.33536	-7.47073	-0.920473	8.1435	-5.69224	-8.87288	-5.89444	-4.1295	-4.63599	-7.53562	-9.58363	6.15384	-5.99938	0.202014	-4.18083	4.37193	-6.72739	-12.4549	-1.52638	3.24513	-2.80899	-2.00673	10.1331	-3.288	-6.95876	18.4921
0.000259067	-0.0623264	2.45472	-13.4163	4.36092	8.92299	-2.18839	8.1463	6.26209	-4.65666	-4.08653	-7.58698	4.45487	9.89304	0.240029	-8.82818	5.08235	4.09758	5.3483	18.0738	1.48544	9.25115	-3.56057	10.2194	6.45004	-10.3824	-2.33826	8.94389	-7.02999	-9.34315	-6.2735	-2.99882	-3.31533	-7.3746	-8.37575	4.11417	-4.4716	0.506991	-2.49886	5.30847	-3.64692	-12.542	-1.66581	3.36976	1.90192	-0.461987	12.5005	-3.19944	-6.35832	16.7245
0.000284974	2.70961	-0.835972	-10.8452	6.25772	16.4217	-0.56403	11.6278	4.10888	-3.21011	-1.04026	-7.39474	6.08301	11.0161	5.76383	-4.20296	11.5189	5.05877	4.36518	23.4572	4.323	10.7645	-1.99632	13.2115	9.05415	-12.8495	-2.49853	9.4956	-6.26783	-9.50012	-5.63895	-0.228369	0.9417	-5.15197	-6.17995	2.9112	-2.9832	1.8187	0.654283	6.44077	-0.134824	-10.3198	0.289756	4.83525	7.83631	3.00044	15.4114	-1.80833	-4.69624	14.2167
0.000310881	8.21797	-1.18698	-6.63172	8.99279	22.7156	2.78022	14.9272	3.52236	-0.332881	3.66434	-5.03622	8.14357	11.7181	11.7855	2.19257	17.6195	7.78242	4.9824	26.6902	9.2966	12.3475	1.20264	16.9884	12.6095	-12.9858	-0.206588	10.6267	-3.0677	-8.27215	-3.21473	4.49279	7.66582	-0.271006	-2.81259	3.35894	-0.928508	4.35782	5.81975	9.23933	3.63753	-4.47074	4.28032	8.79844	14.4363	8.90587	18.6081	1.43612	-1.16853	12.2839
0.000336788	15.6207	2.82715	-0.968188	12.3495	26.0576	8.12141	17.8635	6.17749	5.42975	10.4107	-0.0955277	11.445	12.6549	17.3949	9.01233	21.9319	12.0997	8.06439	27.5629	15.6518	14.8262	6.66142	20.7081	17.3821	-9.0745	5.09887	12.9977	2.89902	-4.61224	1.65449	11.1821	15.5836	7.23419	2.18644	6.55737	2.28263	7.96504	13.0177	15.2032	7.91041	5.47954	10.4311	15.6139	20.745	17.586	21.9947	6.62493	5.07472	12.7873
0.000362694	23.4301	11.0574	6.09704	16.301	26.6476	15.0669	20.5848	12.1846	13.9279	19.1912	7.19	16.4206	15.0277	21.9746	15.2967	24.6963	17.5957	13.9514	27.0125	22.2775	19.0416	14.3369	23.6071	23.2086	-0.982735	12.7739	16.8115	11.5443	2.03332	8.8832	19.4349	23.3308	16.3036	9.25109	13.4466	6.91119	12.1569	21.6378	24.7379	13.1127	18.1841	19.0739	24.8086	25.6463	28.667	25.4717	13.1448	13.8665	17.2531
0.000388601	30.4389	21.8786	14.2894	20.7258	26.2484	22.7671	23.1809	20.3092	23.2198	29.0422	16.224	22.7723	19.7942	25.5132	20.9535	27.0892	23.796	22.1826	26.525	28.6298	25.4243	23.7499	25.7588	29.5703	9.51483	21.1052	21.8131	21.7746	11.0414	17.2968	28.2679	29.9744	25.0636	18.1905	23.673	12.4681	16.4689	30.6255	36.5411	19.4108	30.7048	29.9427	35.1963	28.597	40.6596	28.9686	19.9247	23.7972	25.959
0.000414508	36.1466	32.8444	22.7095	25.0402	26.5017	30.4298	25.5502	28.848	30.9514	38.1764	25.9251	29.5661	26.6451	28.252	26.2161	29.6996	29.9413	31.2757	27.15	34.7227	33.4403	33.8895	27.741	35.7966	19.7793	28.2609	27.3582	31.6816	20.5122	25.0747	36.2821	35.1533	31.7558	27.8674	35.158	17.7563	20.6201	38.6741	48.0275	26.3587	40.2414	41.5135	45.0695	30.0868	51.2834	32.4736	25.9651	33.0129	37.4248
0.000440415	40.4625	41.6681	29.896	28.3659	27.7034	37.3963	27.543	36.1592	35.9019	44.9407	34.5117	35.5427	33.7263	30.2474	30.862	32.1046	34.9463	39.144	28.7895	40.283	41.3519	43.0214	29.7646	41.076	27.6869	33.2565	32.4259	39.4603	28.1739	30.8207	42.2284	38.8643	35.6737	36.4684	45.0477	21.652	24.2834	44.5643	56.6733	32.8124	45.8552	51.4326	52.7366	31.0894	58.6046	35.7956	30.6506	40.1456	48.7387
0.000466321	43.2472	47.0176	34.4698	30.1873	29.0585	42.6635	29.0114	40.9351	38.318	48.6827	40.0935	39.5469	38.6421	31.4207	34.1211	33.6704	37.903	44.0707	30.4146	44.3129	46.8972	49.1172	31.3908	44.517	32.2696	36.0255	35.8468	44.1361	32.6232	34.1576	45.5586	41.1418	37.3291	42.2361	51.1556	23.8111	26.8848	47.7353	61.3876	37.306	48.4524	57.7435	57.2265	32.0213	62.154	38.3043	33.6819	44.6103	56.8422
0.000492228	44.1438	48.7215	35.9554	30.6828	29.5831	44.7918	29.6167	42.6087	39.0251	49.7313	41.837	41.0086	40.0853	31.7889	35.2548	34.1663	38.706	45.4595	31.0176	45.6972	48.7548	50.9249	32.0493	45.5425	33.5513	36.8485	36.9362	45.6723	33.9234	35.2902	46.5195	41.9384	37.7078	44.2348	52.8507	24.4655	27.808	48.5731	62.7513	38.8985	49.2462	59.8102	58.4889	32.4743	62.9817	39.1389	34.8207	46.2202	59.9056
0.000518135	42.7733	47.5278	35.0223	30.3087	28.6966	42.8312	28.8525	41.5697	38.5395	48.793	40.5046	40.2423	38.6679	31.414	34.1178	33.6681	38.1829	43.8767	30.3173	44.124	47.5301	48.7711	31.5959	44.1864	32.3145	36.0689	36.0183	44.7149	33.2156	34.4357	45.7953	41.1953	37.3425	42.7545	51.0603	23.736	26.8524	47.9867	61.9104	37.7757	48.6083	58.275	57.0332	31.919	62.4981	37.9716	33.7707	44.8581	57.8852
0.000544041	39.1022	44.6396	32.798	29.1687	26.4637	37.4515	26.4414	38.9055	37.0268	46.5518	37.805	38.2908	36.1744	30.2594	31.3132	32.3683	37.5039	40.5278	28.6011	40.3611	45.1289	44.301	30.3202	40.94	29.984	34.1839	34.15	42.1693	31.8006	31.9214	44.0501	38.9966	36.1682	39.1702	47.5759	21.484	24.5203	46.6525	59.4624	34.9339	46.4487	54.3652	53.6695	30.4042	61.278	35.5901	30.4481	40.7838	52.2863
0.000569948	33.6102	41.0502	29.896	26.9469	23.5173	30.8619	22.5815	35.8177	34.7045	43.7338	35.2035	36.3619	34.0572	28.2981	27.9569	30.5135	37.3059	36.5862	26.1875	35.7289	43.0163	39.4294	28.5436	36.5402	28.0114	31.7455	32.3022	38.7402	30.4052	28.5389	41.7256	35.7885	34.1064	35.1631	44.1632	17.8496	21.718	44.6538	55.61	31.3306	43.2036	49.2987	49.4931	28.5279	59.0192	33.4709	25.377	35.0409	45.3725
0.000595855	27.1831	36.9692	26.265	23.4526	20.6217	25.3226	17.905	32.9243	32.0152	41.1594	33.2358	35.2263	32.6953	25.7179	25.076	28.3135	37.269	32.7394	23.2332	31.3611	41.1113	35.3427	26.2851	31.9855	26.894	29.1051	30.9115	34.7517	29.039	25.5248	39.152	32.3899	31.4257	31.7094	41.9264	13.6321	18.9653	41.8262	50.9638	27.3686	39.9589	44.0576	45.5977	26.8944	55.3844	32.6213	19.6672	29.1143	39.022
0.000621762	20.9823	31.9736	22.0498	19.0819	18.2762	21.6586	13.4315	29.9731	29.4756	39.2805	31.6573	34.8666	31.8571	22.8767	22.9725	25.8875	36.4027	29.168	19.8396	27.9173	38.39	32.1612	23.3141	28.3541	25.8943	26.4585	30.0454	30.3206	27.4282	24.0982	36.6594	29.6256	28.5332	28.7695	40.9681	9.9308	15.9479	38.3966	46.5487	22.9925	37.6173	39.2977	42.5172	25.6864	50.582	32.8319	14.601	23.9493	33.9136
0.000647668	16.1729	25.9816	18.2684	14.7338	16.6237	19.1212	10.2763	26.4311	27.4874	37.6136	29.9453	34.5362	31.388	20.0313	21.1685	23.2011	33.7368	25.9488	16.0521	25.6856	34.4038	29.4335	19.5516	26.1625	23.8555	24.036	29.6225	25.5772	25.6015	24.8156	34.4598	27.9463	25.7309	25.8738	40.3764	7.4545	11.9889	35.0345	42.9509	18.0952	36.1531	35.3228	39.9897	24.6868	45.1914	32.9801	11.161	19.3475	29.6396
0.000673575	13.3326	19.9678	16.2267	11.3973	15.4574	16.4569	8.9405	22.2757	26.3043	35.0174	27.6986	33.2252	31.2075	17.2067	18.9372	19.9833	28.995	23.3785	11.7972	24.5647	29.957	26.8806	15.4337	24.932	20.4168	21.9825	29.3305	20.7468	23.9634	27.2406	32.5183	27.2923	23.3318	22.716	38.872	6.15869	6.9807	32.1117	39.79	12.8839	34.6861	32.1807	37.2597	23.6489	39.7271	31.9595	9.6163	14.5866	25.5749
0.000699482	12.053	15.3364	16.2701	9.71679	14.3808	13.0714	8.88808	17.9592	26.0161	30.776	24.8802	30.2262	30.8795	14.3677	15.7827	15.939	22.8028	21.6356	7.09731	23.9927	26.2078	24.522	11.7994	23.6665	16.5644	20.1097	28.5239	16.207	22.7455	30.2658	30.6005	27.1548	21.8612	19.2148	35.9081	5.45889	1.90271	29.2814	36.1652	7.91568	32.2151	29.742	33.6295	22.6126	34.5171	29.4013	9.44316	9.70639	21.7268
0.000725389	11.2832	12.6224	17.411	9.67487	13.2266	9.40923	9.00812	13.8358	26.3609	25.3115	21.8712	25.4384	29.5603	11.6707	11.6487	11.2769	16.2637	20.2277	2.47459	23.2726	23.3399	22.228	9.29918	21.8204	13.8179	17.997	26.4929	12.5824	21.5747	32.6788	28.4362	26.9411	21.7821	15.3365	32.199	4.90427	-1.61038	26.168	31.5271	3.73414	28.3516	27.7431	28.9603	21.7533	29.8275	25.7372	9.79377	5.68686	18.7262
0.000751295	10.1828	11.1355	18.2471	10.5782	12.1804	6.43697	8.47805	10.0486	26.5849	19.8615	19.249	19.3587	26.644	9.55535	7.04342	7.05511	10.3672	18.2556	-1.04703	22.1465	20.4578	19.4809	7.84181	19.7163	12.7121	15.4261	23.0215	10.6462	19.7125	33.4212	26.0484	26.4842	22.8309	10.9273	29.1123	4.62715	-2.44403	23.1587	26.114	0.548428	23.4869	25.9505	23.8262	20.9851	25.8417	21.7852	10.0472	3.00587	17.0016
0.000777202	8.68798	9.78901	18.0298	11.3721	11.3691	4.84473	7.15225	6.90564	25.746	15.6605	17.3931	12.9366	22.5639	8.53977	2.8737	4.85375	5.68925	15.3335	-2.66478	21.015	16.7581	15.7275	6.66473	18.0362	12.3075	12.6471	18.7499	10.8249	16.6023	31.7273	24.0019	26.0242	23.8671	5.70616	27.4998	4.85211	-0.906194	21.0429	20.7248	-1.6138	18.3772	24.3599	19.1125	19.989	22.4604	18.2965	9.81673	0.62378	16.19
0.000803109	7.1636	7.99262	16.8373	11.0672	10.6174	4.66726	5.25956	4.96935	23.2988	13.3098	16.2659	7.37587	18.7347	8.70771	-0.163562	5.72556	2.26758	12.0067	-2.68004	20.4881	12.459	11.0267	4.98746	16.9995	11.3146	10.06	14.9521	12.6208	12.2251	27.5259	22.9275	25.6168	23.6287	-0.326335	26.94	5.15347	1.54847	19.9652	16.2094	-2.60772	13.6366	23.1541	15.3374	18.6267	19.3009	15.647	8.55835	-2.87505	15.4145
0.000829016	5.61873	5.85809	15.022	9.13366	9.70013	5.40538	2.99334	4.56281	19.3342	12.6519	15.5933	3.80447	16.3963	9.32175	-2.05732	9.16378	-0.418629	9.22901	-2.55268	20.5835	8.45034	6.2947	2.47561	16.1248	9.41095	7.67932	12.7836	14.584	7.25881	21.8067	22.6643	24.8786	21.594	-6.42591	25.9878	4.71979	3.5084	19.0832	13.0832	-2.28889	9.56501	22.3687	12.312	17.0566	16.0235	13.7084	5.65622	-7.36201	13.9347
0.000854922	3.66713	3.87333	12.7456	5.73982	8.57215	6.25779	0.625393	5.25661	14.3598	13.2142	15.1471	2.75334	15.5239	9.19704	-3.28516	13.2208	-3.07725	7.49285	-3.79007	20.4323	5.32347	2.67951	-0.939566	14.7824	7.30759	5.21606	12.5485	15.1153	2.99544	16.2841	22.3568	23.4865	18.1498	-11.3901	23.2829	3.194	4.52293	17.2766	11.4369	-0.961091	6.32082	21.5979	9.47857	15.3685	12.5388	12.0065	1.20605	-11.0386	11.5379
0.000880829	1.19783	2.46379	10.1416	1.60168	7.25877	6.33945	-1.14579	5.99828	9.0781	14.6377	14.7782	3.64937	15.0472	7.70029	-4.19434	15.8083	-6.07244	6.45875	-6.54843	18.9793	3.03271	0.607623	-5.19562	12.8849	5.87459	2.70047	13.5883	13.5989	0.687062	12.3493	21.5155	21.6726	14.2002	-14.4558	18.6505	0.825993	4.90403	14.0166	11	0.512082	4.14752	20.203	6.60582	13.2632	8.88388	10.0892	-3.65183	-12.2548	8.56873
0.000906736	-1.42314	1.7112	7.76294	-2.53542	5.68259	5.14632	-1.50104	5.81311	4.24575	16.5083	14.3852	4.9212	14.0781	5.3322	-4.66808	15.8829	-9.38524	5.4591	-9.36765	15.9521	1.28227	-0.441177	-9.66597	10.9623	5.54105	0.636167	14.766	10.7592	0.568904	10.2653	20.4614	19.9833	10.6279	-15.7932	13.1718	-1.96651	4.9262	9.63493	11.1475	1.33637	3.30672	17.9708	3.99781	10.3268	5.13498	7.81533	-7.54009	-10.9841	5.73531
0.000932642	-3.85999	1.34284	6.44406	-6.31189	3.74998	3.06824	-0.429329	4.43374	0.450118	18.0443	13.9773	5.04751	12.6684	3.1591	-4.49502	13.713	-12.9156	4.15689	-10.4543	12.0702	-0.226237	-1.18727	-13.0555	9.54811	6.33908	-0.601075	15.0498	7.77471	1.59454	9.40614	19.5551	18.662	7.79434	-16.1544	8.10093	-4.82717	4.62245	5.03484	11.1131	1.5015	3.64223	15.4164	1.88471	6.77745	1.46776	5.43113	-9.79327	-8.42837	3.74576
0.000958549	-6.14907	1.00208	6.57974	-9.68154	1.5792	1.10539	0.817169	2.35411	-2.01119	18.3088	13.5928	3.67603	11.3797	1.68311	-3.98005	10.5141	-16.4672	2.45252	-9.21062	8.45731	-1.89396	-1.66725	-14.3214	8.58322	8.0897	-1.26587	13.9046	5.21672	2.30209	9.05626	18.4265	17.4443	5.42714	-16.2111	3.83088	-7.36684	4.24122	1.1761	10.5425	1.53278	4.29618	13.2274	-0.0970992	3.72248	-1.87025	3.40044	-10.5842	-5.62053	2.82024
0.000984456	-8.40441	0.57356	7.81088	-12.5483	-0.465384	-0.254204	0.3971	0.354413	-3.07096	16.7888	13.0364	1.55762	10.4699	0.418975	-3.92326	7.73049	-19.5142	0.126753	-6.43444	5.93063	-4.11453	-1.28848	-13.6373	7.47582	10.4291	-2.05213	11.4467	2.97583	1.86425	8.7723	16.3177	15.8194	3.1479	-16.2209	0.0655662	-9.05524	4.27192	-1.3699	9.61359	1.50928	4.18907	11.537	-2.48666	2.29872	-4.67018	1.94805	-10.5024	-2.71722	2.42738
0.00101036	-10.3103	0.154595	9.46086	-14.5452	-1.96781	-1.66142	-2.75891	-0.971201	-2.96868	13.7331	11.8119	-0.456991	9.65452	-1.48069	-4.92806	6.1895	-21.325	-2.86118	-3.30512	4.69017	-6.87553	0.0792278	-12.2196	5.5974	12.7073	-3.54662	8.31446	0.811719	0.399997	8.2222	13.1315	13.3588	1.06641	-16.1066	-3.28715	-9.37018	4.73284	-2.52633	8.3768	0.673487	2.90493	9.93298	-5.22812	2.60687	-6.86272	0.67248	-10.1851	0.43056	1.63373
0.00103627	-11.112	-0.285401	11.0097	-15.1648	-2.765	-4.13675	-7.94317	-1.32966	-2.46494	9.87429	9.52342	-1.94942	8.45623	-4.43878	-6.83608	5.67533	-21.4869	-5.87602	-0.601711	4.46171	-9.59332	1.40215	-11.2202	2.70278	13.9067	-5.83777	5.28413	-1.38161	-1.29283	7.12449	9.89263	10.0753	-0.318433	-15.6596	-5.84273	-8.23045	4.81724	-2.52712	6.29172	-1.80163	0.956461	8.04027	-7.60427	3.76302	-8.59884	-1.15243	-10.1814	3.2496	-0.178674
0.00106218	-10.2743	-0.983528	12.093	-14.2319	-3.22483	-7.75111	-13.0252	-0.739913	-2.63661	5.81606	6.37749	-2.64648	6.60049	-8.19384	-8.8342	5.17416	-20.3555	-7.89002	1.17137	4.76088	-11.4131	1.33944	-10.8383	-0.832121	12.9529	-8.45663	2.84704	-3.65536	-2.22393	5.52733	7.9494	6.65981	-0.736232	-14.7506	-7.32395	-6.25347	3.69958	-1.80032	2.6346	-5.70139	-0.810265	5.87004	-8.9248	4.81273	-10.1761	-3.81494	-10.8586	4.33327	-2.8921
0.00108808	-8.15384	-2.11387	12.3505	-12.3122	-4.10986	-11.2825	-16.0941	0.313958	-4.04173	1.74849	3.0744	-2.24248	4.118	-11.8915	-10.133	3.6556	-18.9688	-8.37811	1.48535	5.00137	-11.7098	-0.382691	-10.49	-4.0822	9.44355	-10.6689	1.02993	-6.03968	-1.8924	4.03863	7.70097	4.03821	-0.554985	-13.6059	-7.988	-4.38617	1.62075	-1.06364	-2.71595	-9.57005	-1.9411	3.65919	-9.19232	5.24949	-11.7449	-6.94488	-12.1554	2.68589	-5.83596
0.00111399	-5.93675	-3.70759	11.6044	-10.444	-5.89265	-13.2898	-16.8246	0.809841	-6.07386	-2.24001	0.160082	-0.743931	1.3022	-14.3861	-10.6578	1.00509	-18.354	-7.76053	0.0446369	4.62015	-10.4706	-2.75766	-9.76499	-6.14006	4.09906	-11.9842	-0.487968	-8.47951	-0.776615	3.57076	8.21089	2.47604	-0.649705	-12.9099	-8.29916	-3.23939	-0.28906	-1.32496	-8.81222	-11.8134	-2.5706	1.57742	-9.11717	4.87405	-13.0982	-10.0269	-13.3999	-1.06881	-8.35758
0.0011399	-4.80775	-5.79863	10.1786	-9.42176	-8.21464	-13.4268	-16.1784	-0.480812	-7.4306	-5.67965	-2.28399	1.19198	-1.25643	-14.8314	-11.0218	-1.76589	-18.7446	-6.87561	-2.67571	3.41325	-8.34793	-4.37681	-9.01748	-6.79002	-1.64054	-12.4655	-2.13258	-10.9363	-0.0435369	4.61955	8.01683	1.37823	-1.87178	-13.3647	-8.48295	-2.92616	-1.39819	-3.37855	-13.971	-11.9739	-3.11703	-0.333518	-9.476	3.71332	-13.9019	-12.8129	-13.6387	-5.22627	-10.336
0.0011658	-5.11784	-8.33724	8.81653	-9.60341	-10.2155	-12.5666	-15.02	-4.19391	-7.36151	-7.81756	-4.31579	2.47721	-2.74975	-13.2118	-11.6905	-3.48631	-19.4732	-6.224	-5.4531	1.73854	-6.25398	-4.36594	-8.8626	-6.62012	-6.58153	-12.5424	-4.17755	-13.7006	-0.662501	6.61342	6.25102	0.0869683	-4.47169	-14.9448	-8.63828	-3.51324	-2.32253	-6.95495	-16.9092	-10.8179	-3.98656	-2.01094	-10.3859	2.20369	-14.1218	-15.1727	-12.4844	-8.61035	-12.2214
0.00119171	-6.4421	-10.9509	8.12717	-11.266	-11.3853	-11.8251	-13.418	-9.62574	-6.39373	-8.40084	-5.83221	2.42582	-2.56049	-10.3169	-12.3437	-4.00296	-19.6299	-5.95748	-7.21861	0.187159	-4.71883	-2.89139	-9.31652	-6.48252	-10.4044	-12.5885	-6.60692	-17.3565	-2.67799	8.00633	3.18397	-1.42369	-7.88002	-16.6357	-9.03173	-5.25998	-4.00329	-10.4949	-17.6514	-9.43998	-5.54194	-3.29487	-11.3067	1.05816	-14.0373	-16.7801	-10.7061	-10.9239	-14.5455
0.00121762	-8.34627	-13.0213	8.03795	-14.4875	-11.8946	-11.7252	-11.2514	-14.9844	-5.79204	-8.14987	-6.79793	1.52914	-0.785161	-7.18213	-12.3162	-4.25671	-18.753	-6.38704	-7.94172	-0.984881	-3.61714	-1.04403	-9.8561	-6.81981	-13.3898	-12.6754	-9.29005	-21.9863	-5.11148	7.24991	-0.0895577	-2.79652	-11.0097	-17.0529	-9.88818	-8.1423	-6.43285	-12.2791	-17.1758	-8.56395	-8.02595	-4.12181	-11.9078	0.585599	-13.8689	-17.1711	-9.71734	-11.8295	-17.3929
0.00124352	-10.6716	-14.0658	7.81801	-18.4842	-12.0643	-12.1936	-8.97202	-18.6846	-6.37205	-8.15165	-7.58709	1.21215	1.56251	-4.47162	-11.4546	-5.21561	-16.9278	-8.01117	-8.41078	-2.01809	-2.62061	-0.0877994	-10.2689	-7.38157	-15.7539	-12.6407	-12.2522	-26.4607	-6.59486	3.92479	-2.49644	-3.98101	-12.874	-15.4884	-10.8853	-11.3255	-8.57209	-11.9893	-16.2866	-8.46953	-11.2754	-4.74149	-12.6507	0.225011	-13.5871	-16.2167	-10.2931	-11.0435	-20.3406
0.00126943	-13.0038	-14.0171	6.73315	-21.6115	-11.7804	-13.0489	-7.41526	-20.3674	-7.87186	-8.85118	-8.74905	2.55725	3.03257	-2.24642	-10.1468	-6.86903	-14.4745	-10.8631	-9.26857	-3.25695	-1.88419	-0.663383	-10.9436	-7.48707	-17.4367	-12.4127	-15.5845	-29.0129	-6.40997	-1.00323	-3.5847	-5.42062	-13.1702	-12.5026	-11.2164	-13.4392	-9.17925	-10.8836	-15.0033	-9.11125	-14.5838	-5.47968	-14.1376	-0.903928	-13.1089	-14.4957	-11.9004	-9.59589	-22.8074
0.00129534	-14.4444	-13.207	4.6159	-22.4739	-10.7141	-14.3211	-7.0932	-20.7125	-9.31614	-9.82691	-10.3939	5.20294	2.72809	-0.189453	-8.68435	-8.34251	-11.833	-14.0287	-10.4935	-4.66483	-2.01671	-2.59033	-12.1953	-6.59276	-18.3283	-12.187	-19.0579	-28.756	-5.00985	-6.10406	-3.50298	-7.52996	-12.4525	-9.48254	-10.4443	-13.4758	-7.59543	-10.4172	-12.9265	-10.107	-16.9923	-6.21674	-16.1822	-2.88738	-12.6573	-13.0419	-13.3539	-9.83321	-24.4716
0.00132124	-14.3391	-12.1559	1.70873	-21.0469	-9.05356	-16.0819	-7.94767	-20.6145	-9.80734	-10.4873	-12.0658	7.56205	0.876457	1.92179	-7.14717	-8.89689	-9.68608	-16.0718	-11.6357	-5.76295	-3.2532	-5.18163	-13.7092	-4.7153	-18.4978	-12.1032	-21.9712	-26.5529	-3.45779	-10.5986	-2.73504	-10.0974	-11.6776	-7.50249	-9.24797	-11.423	-4.16064	-11.0822	-10.0284	-10.8328	-17.8281	-6.40516	-18.003	-4.66286	-12.8429	-12.5939	-14.0355	-13.3691	-25.4703
0.00134715	-13.0312	-11.365	-1.83121	-18.6773	-7.63602	-18.0857	-9.60237	-20.6396	-9.02584	-10.7556	-13.3002	8.14421	-1.56299	3.79043	-5.89792	-8.65857	-8.69863	-16.1284	-12.2854	-6.09685	-4.97771	-7.55767	-14.8486	-2.45646	-18.3232	-11.9321	-23.516	-24.3193	-2.53604	-14.4749	-1.78216	-12.3358	-11.4566	-6.57012	-9.11074	-8.16514	-0.103191	-12.534	-7.03736	-10.8607	-17.1197	-5.77953	-19.1637	-4.96211	-14.1506	-13.0619	-14.3982	-19.2668	-26.1427
0.00137306	-11.6126	-11.2695	-5.90782	-17.0055	-7.15479	-19.7977	-11.5747	-20.914	-7.20194	-10.9485	-14.1552	6.60158	-3.63548	4.58718	-5.62889	-8.38832	-8.8393	-14.6597	-12.301	-5.74665	-6.31645	-8.866	-15.2279	-0.744797	-18.4053	-11.4125	-23.3526	-23.4764	-2.5438	-17.8003	-0.80503	-13.5473	-11.6841	-5.99098	-11.1223	-4.92151	3.16479	-14.2594	-4.94835	-10.3314	-15.6196	-4.82157	-19.9332	-3.5948	-16.3508	-13.7731	-15.2515	-24.6522	-26.5345
0.00139896	-10.99	-12.228	-9.95593	-16.7843	-7.44318	-20.8378	-13.337	-21.1932	-4.86473	-11.1432	-15.0895	3.58749	-4.80197	3.46897	-6.68883	-8.68014	-9.18746	-13.021	-11.6888	-5.21419	-6.99751	-8.75567	-14.8803	-0.436456	-19.1124	-10.8094	-21.7609	-24.1054	-3.56793	-20.3243	0.294042	-13.6797	-11.8028	-5.41754	-15.0223	-2.66564	4.86701	-15.8626	-4.0581	-9.80203	-14.424	-4.31962	-20.7444	-1.70351	-18.6251	-14.2371	-16.6602	-26.9945	-26.2664
0.00142487	-11.1948	-14.3063	-12.8605	-17.4987	-7.69008	-21.2044	-14.471	-21.0789	-2.67968	-11.0386	-16.2556	0.00740152	-5.06782	0.27985	-8.54585	-9.40733	-8.70044	-12.1999	-10.4378	-4.81293	-7.40426	-7.85857	-14.1514	-1.83833	-20.1516	-10.8162	-19.189	-25.4191	-5.43071	-21.6988	1.31658	-13.2618	-11.4001	-5.4258	-19.3326	-1.79468	5.1444	-16.9404	-3.6216	-9.82236	-14.4229	-4.60218	-21.5691	-0.774884	-20.2061	-14.5365	-17.8305	-25.6273	-24.8724
0.00145078	-11.4333	-17.0107	-13.6671	-17.9221	-7.17026	-20.9376	-14.9066	-20.3575	-1.159	-10.5505	-16.9886	-3.36214	-4.87128	-4.10879	-10.0312	-9.86743	-7.23329	-12.0864	-8.64412	-4.43437	-7.90377	-7.38541	-13.4669	-4.45232	-20.7144	-11.7911	-15.8262	-26.6043	-7.5135	-21.8193	1.62951	-12.9187	-10.5914	-6.9572	-22.327	-2.21711	4.69166	-17.0267	-2.71415	-10.5871	-15.8033	-5.41495	-21.9938	-1.4684	-20.7745	-14.9229	-18.0392	-21.5832	-22.1981
0.00147668	-10.8281	-19.4025	-12.2369	-17.0772	-5.70001	-19.7818	-14.994	-19.136	-0.151614	-10.173	-16.3194	-5.88755	-4.66655	-8.22918	-10.2427	-9.50974	-5.72323	-11.974	-6.74938	-3.89657	-8.40074	-7.97215	-12.9971	-7.28714	-20.0943	-13.2209	-11.8112	-27.0736	-9.10931	-20.9011	0.728069	-13.0163	-9.7589	-10.2137	-22.9622	-3.71537	4.2964	-15.9067	-1.36602	-11.705	-17.7613	-6.4293	-21.8067	-3.25546	-20.3971	-15.27	-17.2178	-16.586	-18.6836
0.00150259	-9.18516	-20.6793	-9.27844	-14.9658	-3.7206	-17.48	-15.374	-17.6762	1.14967	-10.4896	-14.1647	-7.25023	-4.58767	-10.9965	-9.39538	-8.58287	-5.26076	-11.4559	-5.46733	-3.20718	-8.64573	-9.1692	-12.6232	-9.58831	-18.1434	-14.0014	-7.74729	-26.3535	-9.83783	-19.2963	-1.2593	-13.6134	-8.92732	-14.2648	-21.2062	-6.07397	4.67429	-13.9361	-0.517511	-12.3747	-18.8211	-7.54062	-21.2489	-4.93655	-19.2912	-15.1675	-15.6167	-12.0546	-15.3942
0.0015285	-6.98323	-20.7691	-6.00782	-12.6347	-2.13623	-14.4281	-16.6815	-16.2401	3.26131	-11.5282	-11.7287	-7.73008	-4.52889	-12.2243	-8.69828	-7.9397	-5.98537	-10.6004	-5.28916	-2.50592	-8.78073	-10.1131	-12.2836	-11.3605	-15.2316	-13.1549	-4.66555	-24.2072	-9.36145	-17.3207	-3.61048	-14.4607	-7.6719	-17.7865	-17.8023	-8.83628	6.2438	-11.838	-0.860798	-12.0599	-17.9235	-8.71185	-20.6408	-5.50681	-17.6896	-14.5021	-13.4677	-8.56386	-13.4673
0.0015544	-4.75553	-20.3521	-3.61645	-11.4113	-1.72628	-11.7698	-19.0024	-14.9638	5.60398	-12.7632	-10.492	-8.08537	-4.33611	-12.1193	-9.20364	-8.1204	-7.00059	-9.46052	-5.90896	-1.94288	-9.33391	-10.3295	-12.0574	-13.1084	-12.1002	-10.4107	-3.27065	-20.9425	-7.07349	-15.3285	-5.45563	-15.0192	-5.78627	-19.9813	-13.8583	-11.2162	8.66431	-10.2187	-2.09826	-10.8821	-15.4121	-9.87431	-19.9387	-4.8159	-15.8521	-13.7217	-11.1563	-5.99711	-13.2146
0.00158031	-2.72082	-20.1864	-2.74594	-11.779	-2.39019	-10.4701	-21.5481	-13.6941	7.01017	-13.6595	-10.915	-8.95256	-3.87026	-10.6491	-10.8465	-8.80482	-7.36961	-7.87965	-6.23528	-1.51798	-10.6056	-9.80307	-11.7984	-14.9428	-9.89116	-6.49235	-3.34096	-17.4383	-2.72333	-13.8416	-6.37263	-14.7001	-3.79323	-20.6951	-10.6023	-12.5267	10.854	-9.39735	-3.39743	-9.21518	-12.8166	-10.993	-18.7875	-3.6837	-14.1637	-13.3825	-9.39047	-4.0278	-13.7996
0.00160622	-0.951749	-20.3109	-3.39318	-13.0074	-3.18198	-10.2646	-23.1928	-12.1684	6.88111	-14.1327	-12.157	-10.3423	-3.15852	-7.90088	-12.6859	-9.28057	-7.02148	-5.97963	-5.26651	-1.09433	-12.1847	-8.67833	-10.9818	-16.0712	-9.7228	-2.94342	-4.08522	-14.7273	2.75305	-13.3231	-6.70859	-13.2529	-2.53095	-19.9342	-9.18615	-12.7419	11.8386	-9.50159	-4.22169	-7.1819	-11.5753	-12.0159	-17.0484	-3.32827	-13.1842	-13.5243	-8.97266	-2.25364	-13.9657
0.00163212	0.250926	-19.982	-5.13821	-13.9805	-3.32527	-9.9308	-23.3478	-10.5114	5.50169	-14.4721	-12.8318	-11.663	-2.52741	-4.93895	-13.9152	-9.203	-6.57497	-4.53118	-2.93834	-0.878856	-13.239	-7.1676	-9.12794	-15.4504	-11.6776	-1.33693	-5.0246	-13.4796	7.47892	-13.7018	-7.26552	-11.0303	-2.27089	-17.6185	-10.1938	-12.4694	11.5657	-10.4457	-4.60025	-4.72992	-11.9333	-12.7945	-15.2488	-4.40726	-13.3394	-13.6833	-10.2475	-0.0440297	-13.1795
[truncated: 364 more columns]
