# Supplementary material for: A wearable platform for closed-loop stimulation and recording of single-neuron and local field potential activity in freely moving humans
Source: Nat Neurosci. 2023 Feb 20;26(3):517–27. doi: 10.1038/s41593-023-01260-4 (PMC9991917; doi:10.1038/s41593-023-01260-4)
Supplement: Source Data Fig. 3 — Contains data (Figure3_source_data.xlsx) and images (Figure3_source_images) used in making Fig. 3. [file 41593_2023_1260_MOESM6_ESM.zip]

Archive with 2 entries (2 files):
- Figure3_source_data.xlsx
- __MACOSX/._Figure3_source_data.xlsx
