# Supplementary material for: A wearable platform for closed-loop stimulation and recording of single-neuron and local field potential activity in freely moving humans
Source: Nat Neurosci. 2023 Feb 20;26(3):517–27. doi: 10.1038/s41593-023-01260-4 (PMC9991917; doi:10.1038/s41593-023-01260-4)
Supplement: Source Data Fig. 3 — Contains data (Figure3_source_data.xlsx) and images (Figure3_source_images) used in making Fig. 3. [file 41593_2023_1260_MOESM6_ESM.zip › Figure3_source_data.xlsx]

## Sheet: F
	Samples (upsampled/smoothed)
Across channels and time	0	0	0	0	0	0	0	0	0	0	0	0	0	0	0	0	0	0	0	0	0	0	0	0	0	0	0	0	0	0	0	0	0	0	0	0	0	0	0	0	0	0	0	0	0	0	0	0	0
	0	-0.0794396	4.95117	-0.52072	-0.478333	1.98047	4.29102	5.94141	8.58203	13.2031	8.58203	2.31055	-0.0963135	0	9.57227	2.64062	5.28125	-0.110748	-0.207949	12.543	-0.0156571	12.543	18.4844	-0.2074	12.2129	-0.110922	1.65039	6.27148	3.63086	12.873	8.91211	0.330078	3.63086	-0.0629281	6.60156	-0.614922	-0.192084	0	3.63086	-0.191589	-0.330078	2.64062	2.9707	22.4453	11.2227	5.28125	6.60156	-0.110451	-0.0633803
	0	-0.317007	8.67188	-2.06211	-1.89	3.46875	7.51562	10.4062	15.0312	23.125	15.0312	4.04688	-0.383789	0	16.7656	4.625	9.25	-0.442207	-0.829038	21.9688	-0.0626102	21.9688	32.375	-0.827157	21.3906	-0.442805	2.89062	10.9844	6.35938	22.5469	15.6094	0.578125	6.35938	-0.251468	11.5625	-2.42973	-0.765716	0	6.35938	-0.764019	-0.578125	4.625	5.20312	39.3125	19.6562	9.25	11.5625	-0.44119	-0.253018
	0	-0.711576	11.3379	-4.59302	-4.2	4.53516	9.82617	13.6055	19.6523	30.2344	19.6523	5.29102	-0.860229	0	21.9199	6.04688	12.0938	-0.9932	-1.85913	28.7227	-0.140832	28.7227	42.3281	-1.85561	27.9668	-0.994321	3.7793	14.3613	8.31445	29.4785	20.4082	0.755859	8.31445	-0.565252	15.1172	-5.3995	-1.71697	0	8.31445	-1.71379	-0.755859	6.04688	6.80273	51.3984	25.6992	12.0938	15.1172	-0.991293	-0.568159
	0	-1.26202	13.125	-8.0823	-7.37333	5.25	11.375	15.75	22.75	35	22.75	6.125	-1.52344	0	25.375	7	14	-1.76255	-3.2941	33.25	-0.250294	33.25	49	-3.28908	32.375	-1.76415	4.375	16.625	9.625	34.125	23.625	0.875	9.625	-1.00391	17.5	-9.47929	-3.04191	0	9.625	-3.03738	-0.875	7	7.875	59.5	29.75	14	17.5	-1.75984	-1.00805
	0	-1.96721	14.209	-12.4988	-11.375	5.68359	12.3145	17.0508	24.6289	37.8906	24.6289	6.63086	-2.37122	0	27.4707	7.57812	15.1562	-2.74908	-5.12981	35.9961	-0.390969	35.9961	53.0469	-5.12393	35.0488	-2.75095	4.73633	17.998	10.4199	36.9434	25.5762	0.947266	10.4199	-1.56709	18.9453	-14.6242	-4.73661	0	10.4199	-4.73131	-0.947266	7.57812	8.52539	64.4141	32.207	15.1562	18.9453	-2.74591	-1.57193
	0	-2.82602	14.7656	-17.8113	-16.17	5.90625	12.7969	17.7188	25.5938	39.375	25.5938	6.89062	-3.40137	0	28.5469	7.875	15.75	-3.95162	-7.36212	37.4062	-0.56283	37.4062	55.125	-7.35647	36.4219	-3.95341	4.92188	18.7031	10.8281	38.3906	26.5781	0.984375	10.8281	-2.2544	19.6875	-20.7892	-6.79715	0	10.8281	-6.79206	-0.984375	7.875	8.85938	66.9375	33.4688	15.75	19.6875	-3.94857	-2.25905
	0	-3.83733	14.9707	-23.9888	-21.7233	5.98828	12.9746	17.9648	25.9492	39.9219	25.9492	6.98633	-4.61169	0	28.9434	7.98438	15.9688	-5.36898	-9.98689	37.9258	-0.76585	37.9258	55.8906	-9.98305	36.9277	-5.37021	4.99023	18.9629	10.9785	38.9238	26.9473	0.998047	10.9785	-3.0655	19.9609	-27.9295	-9.21959	0	10.9785	-9.21612	-0.998047	7.98438	8.98242	67.8672	33.9336	15.9688	19.9609	-5.36691	-3.06866
	0	-5	15	-31	-28	6	13	18	26	40	26	7	-6	0	29	8	16	-7	-13	38	-1	38	56	-13	37	-7	5	19	11	39	27	1	11	-4	20	-36	-12	0	11	-12	-1	8	9	68	34	16	20	-7	-4
	0	-23.4377	-5.6513	-65.404	-51.8215	-17.0244	-18.1176	-7.24332	4.55859	25.2617	0.691406	-19.2109	-23.3727	-55.8306	-1.46484	-27.6475	-9.4375	-42.7607	-46.8882	7.19923	-34.0715	4.48929	19.6885	-52.7055	4.81896	-41.245	-11.7578	-17.9102	-26.8555	4.63922	-22.0784	-40.4184	-19.8086	-48.5048	-18.1926	-70.0237	-50.6593	-47.9102	-51.6055	-54.7277	1.67749	-14.6445	-8.78906	25.9766	-1.92187	-51.2031	-38.4234	-59.3288	-23.3575
	0	-70.9563	-61.3045	-144.009	-104.171	-78.8516	-100.93	-73.8878	-51.9687	-13.5937	-66.0312	-88.3125	-66.7236	-204.321	-81.7812	-123.461	-76.5	-135.654	-132.817	-74.6026	-121.603	-85.751	-78.6574	-153.852	-83.1653	-129.477	-55.9375	-115.219	-126.656	-90.6655	-156.385	-150.702	-101.031	-164.183	-118.955	-145.586	-147.672	-174.219	-216.656	-162.542	9.10854	-74.3437	-55.6875	-84.8125	-96.625	-228.375	-195.371	-194.856	-73.2823
	0	-139.578	-142.508	-252.156	-176.257	-168.612	-219.626	-168.305	-131.887	-68.5273	-160.363	-186.008	-127.332	-416.969	-195.332	-262.747	-171.312	-269.308	-256.799	-191.505	-246.818	-217.283	-223.154	-299.119	-214.115	-255.151	-118.398	-252.793	-267.754	-235.248	-356.526	-308.895	-215.863	-327.269	-261.564	-248.485	-283.463	-352.793	-450.004	-313.778	20.391	-158.746	-121.992	-241.445	-230.516	-478.859	-423.36	-386.615	-144.529
	0	-221.324	-239.812	-375.188	-259.287	-275.438	-358.396	-276.867	-223.5	-131.5	-268.5	-298	-196.477	-665.272	-325.5	-428.813	-280	-427.351	-404.849	-327.607	-392.941	-374.669	-397.92	-471.185	-375.191	-401.718	-190	-410.5	-429.5	-417.441	-603.11	-494.04	-347.5	-513.996	-425.296	-364.521	-438.458	-557.5	-717.5	-486.771	34.6228	-255.5	-198	-421	-384	-766	-694.907	-607.637	-227.852
	0	-308.218	-343.764	-498.446	-344.468	-388.458	-501.429	-385.946	-315.113	-194.473	-376.637	-409.992	-265.437	-920.729	-455.668	-604.964	-388.687	-593.414	-562.981	-467.008	-543.197	-542.472	-587.07	-652.727	-553.556	-552.633	-261.602	-568.207	-591.246	-625.58	-876.742	-685.179	-479.137	-700.599	-589.429	-479.491	-593.084	-762.207	-984.996	-659.854	50.9017	-352.254	-274.008	-600.555	-537.484	-1053.14	-982.528	-830.954	-314.006
	0	-392.28	-444.913	-607.273	-423.009	-496.805	-632.915	-481.913	-395.031	-249.406	-470.969	-507.688	-325.491	-1154.84	-569.219	-774.508	-483.5	-751.123	-717.207	-593.808	-680.809	-705.253	-774.722	-826.424	-736.371	-691.35	-324.062	-705.781	-732.344	-847.997	-1158.03	-861.357	-593.969	-863.311	-733.24	-579.195	-727.766	-940.781	-1218.34	-811.364	68.3256	-436.656	-340.312	-757.187	-671.375	-1303.62	-1258.74	-1029.6	-393.746
	0	-465.533	-533.809	-687.01	-486.117	-589.608	-737.042	-551.141	-451.559	-288.262	-537.691	-576.789	-367.919	-1339.1	-649.535	-920.751	-550.562	-884.109	-853.542	-692.105	-789.002	-847.575	-944.993	-974.956	-910.799	-801.321	-368.242	-803.09	-832.145	-1073.03	-1427.58	-1001.62	-675.191	-978.367	-836.004	-649.432	-822.929	-1067.09	-1383.39	-919.634	85.9924	-496.355	-387.211	-867.977	-766.078	-1480.8	-1496.06	-1176.6	-457.826
	0	-520	-601	-723	-525	-656	-798	-580	-473	-303	-563	-603	-384	-1445	-680	-1027	-576	-976	-958	-746	-851	-954	-1082	-1081	-1064	-866	-385	-840	-870	-1289	-1666	-1085	-706	-1022	-877	-676	-859	-1115	-1446	-963	103	-519	-405	-910	-802	-1548	-1667	-1245	-497
	0	-563.344	-655.687	-731.742	-548.323	-706.106	-831.157	-583.894	-451.691	-284.831	-540.708	-584.829	-375.851	-1500.5	-672.181	-1108.93	-573.7	-1042	-1044.55	-771.449	-883.291	-1039.37	-1203.32	-1160.8	-1217.67	-901.521	-383.422	-831.452	-842.911	-1543.09	-1907.77	-1131.73	-704.957	-1021.49	-880.011	-675.231	-854.671	-1114	-1444.15	-966.471	122.698	-510.786	-389.773	-905.515	-788.343	-1544.56	-1797.25	-1264.09	-520.127
	0	-607.247	-711.618	-739.477	-570.257	-755.976	-861.992	-587.305	-392.413	-234.268	-478.187	-533.85	-352.9	-1551.88	-649.693	-1191.05	-566.972	-1106.68	-1133.59	-794.755	-913.16	-1126.18	-1332.25	-1240.06	-1393.35	-934.583	-378.823	-806.692	-766.131	-1868.6	-2186.16	-1175.36	-701.863	-1019.97	-882.635	-672.945	-842.068	-1111.01	-1438.64	-969.497	147.549	-487.195	-347.107	-892.353	-749.407	-1534.37	-1927.29	-1281.05	-541.876
	0	-649.754	-766.162	-746.156	-590.273	-803.624	-889.856	-590.222	-302.142	-157.229	-381.968	-455.367	-317.39	-1598.13	-613.988	-1269.95	-556.072	-1167.75	-1220.8	-815.531	-940.026	-1210.49	-1461.44	-1315.68	-1577.92	-964.482	-371.403	-767.048	-646.394	-2233.07	-2479.94	-1214.93	-696.766	-1017.44	-884.867	-669.171	-821.768	-1106.06	-1429.55	-972.072	175.324	-449.802	-281.521	-870.959	-688.247	-1517.61	-2051.84	-1295.77	-561.722
	0	-688.914	-816.688	-751.73	-607.84	-847.062	-914.104	-592.633	-187.852	-59.6319	-258.582	-354.684	-271.566	-1638.23	-566.516	-1342.19	-541.258	-1222.89	-1301.86	-833.393	-963.309	-1288.33	-1583.58	-1384.53	-1758.31	-990.518	-361.362	-713.846	-490.432	-2604.06	-2767.89	-1249.46	-689.717	-1013.91	-886.704	-663.938	-794.348	-1099.18	-1416.95	-974.192	203.793	-400.185	-197.536	-841.776	-607.918	-1494.49	-2165.59	-1308.1	-579.14
	0	-722.771	-860.566	-756.15	-622.426	-884.306	-934.088	-594.527	-56.5181	52.6072	-114.561	-237.102	-217.672	-1671.18	-508.73	-1404.34	-522.787	-1269.79	-1372.43	-847.956	-982.428	-1355.76	-1691.33	-1443.5	-1921.4	-1011.99	-348.901	-648.413	-304.979	-2949.1	-3028.79	-1278	-680.766	-1009.39	-888.139	-657.275	-760.384	-1090.41	-1400.93	-975.85	230.725	-339.92	-99.6711	-805.245	-511.474	-1465.17	-2263.28	-1317.92	-593.602
	0	-749.374	-895.164	-759.367	-633.502	-913.367	-949.164	-595.893	84.8852	173.57	43.5642	-107.925	-157.95	-1695.96	-442.08	-1452.98	-500.916	-1306.14	-1428.2	-858.835	-996.803	-1408.81	-1777.37	-1489.48	-2054.12	-1028.19	-334.22	-572.077	-96.7672	-3235.74	-3241.43	-1299.58	-669.963	-1003.9	-889.17	-649.211	-720.454	-1079.77	-1381.54	-977.041	253.89	-270.584	7.55325	-761.81	-401.97	-1429.86	-2339.6	-1325.1	-604.584
	0	-766.768	-917.853	-761.334	-640.537	-932.261	-958.683	-596.722	229.383	297.34	209.262	27.5429	-94.6446	-1711.57	-368.02	-1484.67	-475.901	-1329.65	-1464.83	-865.645	-1005.85	-1443.54	-1834.37	-1519.35	-2143.35	-1038.43	-317.52	-486.163	127.47	-3431.53	-3384.57	-1313.23	-657.358	-997.431	-889.792	-639.777	-675.133	-1067.29	-1358.88	-977.759	271.059	-193.751	119.617	-711.914	-282.46	-1388.74	-2389.27	-1329.5	-611.558
	0	-773	-926	-762	-643	-939	-962	-597	370	418	376	164	-30	-1717	-288	-1496	-448	-1338	-1478	-868	-1009	-1456	-1855	-1530	-2176	-1042	-299	-392	361	-3504	-3437	-1318	-643	-990	-890	-629	-625	-1053	-1333	-978	280	-111	232	-656	-156	-1342	-2407	-1331	-614
	0	-720.406	-857.765	-690.178	-580.441	-865.473	-866.282	-544.758	540.781	565.171	597.996	346.262	59.7509	-1504.21	-140.212	-1352.3	-372.584	-1224.58	-1371.87	-784.188	-918.131	-1352.82	-1726.15	-1418.14	-2093.85	-961.132	-255.327	-201.775	691.184	-3438.35	-3275.85	-1202.52	-562.702	-873.943	-801.938	-554.922	-506.929	-927.81	-1152.61	-883.859	283.901	34.7523	377.014	-491.685	43.6719	-1099.72	-2194.76	-1193.84	-562.851
	0	-579.036	-674.533	-498.637	-412.566	-668.371	-610.118	-405.447	764.802	758.836	909.373	602.488	189.394	-935.127	113.58	-967.34	-221.123	-921.585	-1087.33	-560.616	-675.825	-1076.11	-1380.36	-1118.77	-1873.76	-744.704	-171.353	141.084	1175.27	-3260.75	-2845.11	-893.578	-374.454	-578.759	-567.161	-376.79	-280.931	-620.155	-720.864	-632.812	287.408	279.399	575.735	-152.585	358.035	-540.371	-1627.15	-827.956	-426.044
	0	-373.505	-408.516	-223.265	-169.076	-382.914	-239.995	-205.191	1018.64	978.615	1273.46	902.391	343.216	-113.667	436.565	-410.333	-18.0188	-484.894	-675.132	-239.085	-327.531	-675.098	-878.756	-686.173	-1555.26	-431.975	-59.5555	588.388	1761.35	-3000.29	-2223.85	-447.42	-111.579	-160.198	-229.787	-126.446	17.7182	-186.367	-119.577	-271.922	290.482	589.583	806.79	306.864	746.861	233.279	-807.863	-301.777	-228.536
	0	-128.429	-91.9223	100.051	120.325	-44.3222	197.602	29.89	1278.85	1204.13	1653.58	1215.68	505.502	856.245	791.932	249.509	212.323	29.6064	-186.043	138.607	81.3003	-199.034	-282.464	-174.64	-1177.87	-62.2096	67.585	1091.95	2397.52	-2686.01	-1491.13	79.7076	192.604	325.989	166.07	164.268	353.74	317.223	569.455	151.75	293.085	931.944	1048.8	832.222	1169.92	1118.46	159.429	316.284	4.71585
	0	131.576	243.036	435.423	425.936	312.185	656.185	273.672	1522.02	1415.01	2013.07	1512.08	660.538	1870.69	1142.87	942.976	445.5	566.031	329.176	530.66	505.219	302.847	347.385	361.535	-781.118	325.333	197.59	1603.58	3031.87	-2346.98	-726.02	631.56	504.774	824.053	576.293	463.511	691.856	834.286	1264.43	591.141	295.177	1273.12	1280.41	1369.05	1587	2012.39	1171.04	957.81	248.753
	0	381.893	564.15	746.964	718.053	651.388	1089.27	500.033	1724.73	1590.86	2315.25	1761.29	792.609	2825.74	1452.57	1600.85	657.107	1068.49	819.764	895.276	898.775	781.306	949.665	868.061	-404.538	691.389	317.98	2075.09	3612.51	-2012.26	-7.58435	1151.89	791.61	1278.24	956.766	739.441	996.79	1308.49	1883.55	999.188	296.719	1579.77	1480.22	1862.92	1957.85	2812.3	2123.29	1554.38	478.618
	0	597.906	839.208	998.785	966.976	938.066	1450.37	682.849	1863.53	1711.32	2523.45	1933.02	886.001	3617.49	1684.21	2153.93	822.742	1481.11	1234.96	1190.66	1216.52	1187.1	1463.25	1290.65	-87.6559	996.699	416.276	2458.29	4087.52	-1710.92	585.111	1584.45	1019.79	1632.81	1263.37	960.218	1233.26	1683.5	2345	1328.83	297.673	1818.51	1626.88	2259.38	2242.26	3415.43	2912.51	2037.58	669.353
	0	755	1036	1155	1143	1137	1693	796	1915	1756	2601	1997	925	4142	1801	2533	918	1748	1524	1375	1413	1471	1827	1575	130	1202	480	2705	4405	-1472	973	1873	1156	1832	1452	1094	1366	1903	2567	1533	298	1956	1699	2504	2400	3719	3435	2339	796
	0	876.301	1184.54	1249.6	1273.69	1280.76	1860.18	864.248	1909.28	1754.51	2597.82	1992.34	931.186	4495.67	1845.94	2802.02	968.29	1921.3	1733.85	1487.8	1531.32	1678.58	2097.68	1771.35	284.965	1343.62	521.65	2864.66	4623.25	-1264.62	1229.62	2069.64	1233.07	1931.51	1564.57	1171.8	1432.7	2022.49	2638.39	1656.3	295.938	2029.24	1725.39	2651.24	2477.95	3833.2	3786.95	2523.28	881.698
	0	997.951	1332.38	1338.97	1403.1	1421.99	2022.35	928.686	1893.2	1750.22	2588.69	1979.16	936.604	4837.01	1886.31	3064.99	1014.71	2087.19	1940.27	1594.57	1643.01	1883.19	2365.9	1961.94	436.569	1481.05	561.312	3016.13	4831.28	-1046.42	1476.24	2259.89	1305	2023.1	1670.67	1244.72	1493.9	2133.52	2702.16	1772.75	290.5	2096.68	1748.95	2789.62	2549.09	3935.97	4126.55	2697.68	964.476
	0	1114.86	1473.64	1420.85	1526.26	1555.55	2174.21	987.684	1868.38	1743.38	2574.21	1958.65	941.236	5155.28	1921.67	3312.71	1056.38	2240.84	2135.69	1692.52	1745.24	2077.22	2621.28	2140.46	579.481	1609.75	597.888	3155.39	5023.27	-829.258	1705.4	2437.65	1370.21	2105.12	1767.67	1311.08	1548.55	2233.77	2757.72	1879.38	282.812	2157.08	1769.47	2915.84	2612.3	4026.14	4443.14	2857.67	1041.71
	0	1221.93	1602.42	1492.95	1638.17	1676.32	2310.4	1039.61	1836.44	1734.25	2555	1932.01	945.064	5439.75	1951.58	3535.99	1092.44	2377.39	2312.54	1778.89	1835.2	2253.03	2853.46	2300.64	708.367	1725.21	630.277	3278.4	5193.41	-624.987	1909.63	2596.79	1427.11	2175.92	1852.93	1369.17	1595.61	2320.96	2804.5	1973.25	274	2209.24	1786.73	3026.55	2666.49	4102.53	4726.07	2998.72	1110.78
	0	1314.07	1712.84	1552.99	1733.88	1779.18	2425.6	1082.84	1799.01	1723.1	2531.66	1900.43	948.073	5679.7	1975.61	3725.65	1122	2492.03	2463.27	1850.9	1910.07	2403.04	3052.09	2436.17	817.895	1822.89	657.383	3381.1	5335.88	-445.467	2081.47	2731.21	1474.13	2233.86	1923.83	1417.3	1634.03	2392.78	2841.9	2051.4	265.188	2251.93	1800.53	3118.45	2710.56	4163.98	4964.68	3116.3	1169.07
	0	1386.19	1799	1598.7	1808.41	1859	2514.49	1115.73	1757.72	1710.16	2504.81	1865.1	950.243	5864.38	1993.31	3872.5	1144.19	2579.9	2580.3	1905.77	1967.04	2519.61	3206.8	2540.77	902.731	1898.27	678.104	3459.46	5444.84	-302.558	2213.46	2834.8	1509.67	2277.28	1977.72	1453.78	1662.76	2446.92	2869.34	2110.87	257.5	2283.93	1810.65	3188.21	2743.4	4209.32	5148.31	3205.89	1213.95
	0	1433.2	1855.02	1627.8	1856.77	1910.64	2571.73	1136.66	1714.17	1695.71	2475.05	1827.23	951.558	5983.06	2004.26	3967.34	1158.15	2636.17	2656.06	1940.73	2003.29	2595.13	3307.22	2608.14	957.544	1946.81	691.343	3509.44	5514.49	-208.116	2298.12	2901.43	1532.15	2304.55	2011.99	1476.91	1680.77	2481.1	2886.24	2148.73	252.062	2304.03	1816.88	3232.5	2763.92	4237.39	5266.3	3262.97	1242.8
	0	1450	1875	1638	1874	1929	2592	1144	1670	1680	2443	1788	952	6025	2008	4001	1163	2656	2683	1953	2016	2622	3343	2632	977	1964	696	3527	5539	-174	2328	2925	1540	2314	2024	1485	1687	2493	2892	2162	250	2311	1819	3248	2771	4247	5308	3283	1253
	0	1445.7	1868.88	1623.37	1867.9	1921.05	2579.59	1137.49	1613.63	1651.3	2388.81	1733.93	942.931	5993.59	1988.02	3977.03	1153.08	2632.27	2667.3	1936.38	1999.95	2608.38	3328.52	2617.56	964.076	1954.78	692.12	3509.56	5518.82	-175.477	2292.38	2909.48	1527.31	2288.16	2008.67	1472.55	1670.72	2472.04	2852.15	2145.24	250.675	2295.34	1806.92	3227.49	2750.37	4196.72	5271.3	3259.14	1245.36
	0	1433.93	1852.25	1584.09	1851.48	1899.43	2546.02	1120.08	1537.08	1601.95	2299.55	1656.08	918.673	5908.74	1934.29	3911.64	1126.37	2567.84	2624.6	1891.54	1956.79	2571.42	3288.97	2578.51	929.045	1929.75	681.663	3462.4	5464.33	-179.634	2196.35	2867.52	1493.09	2218.67	1967.46	1438.98	1627.04	2415.79	2745.49	2100.03	252.509	2253.98	1774.58	3172.35	2695	4061.75	5171.93	3194.81	1224.61
	0	1416.4	1827.75	1527.04	1827.53	1867.49	2496.79	1094.96	1447.39	1538.34	2186.18	1562.5	883.652	5784.56	1856.14	3814.66	1087.48	2472.78	2561.5	1825.97	1894.03	2516.95	3230.17	2521.22	877.522	1892.81	666.399	3393.26	5384.63	-186.064	2056.15	2806.02	1443.17	2117.56	1907.59	1389.94	1563.71	2334.14	2591.38	2033.95	255.221	2195.35	1727.85	3092.15	2614.7	3865.91	5025.93	3100.9	1194.01
	0	1394.81	1798	1459.14	1798.86	1828.57	2437.39	1065.31	1351.59	1466.87	2059.64	1461.22	842.295	5635.15	1762.87	3695.88	1041	2357.23	2484.61	1747.18	1819.19	2450.8	3157.93	2452.1	815.121	1847.91	648.101	3309.9	5288.8	-194.357	1888.02	2731.89	1383.34	1996.87	1836.23	1331.1	1488.45	2237.01	2409.15	1954.58	258.525	2127.87	1672.56	2996.44	2519.26	3633.01	4849.38	2988.32	1156.8
	0	1370.87	1765.62	1387.29	1768.27	1786.01	2373.32	1034.3	1256.72	1393.91	1930.9	1360.3	799.025	5474.58	1663.8	3565.12	991.513	2231.27	2400.51	1662.69	1739.76	2378.79	3078.08	2377.53	747.454	1798.95	628.54	3220.04	5185.94	-204.106	1708.2	2652.02	1319.4	1868.63	1760.6	1268.13	1409.01	2134.32	2218.15	1869.51	262.139	2059.97	1614.58	2894.81	2418.47	3386.85	4658.35	2867.95	1116.24
	0	1346.28	1733.25	1318.38	1738.56	1743.17	2310.07	1005.13	1169.81	1325.86	1810.91	1267.76	758.269	5316.98	1568.26	3432.18	943.622	2105.01	2315.81	1579.99	1663.24	2306.77	2996.42	2303.9	680.136	1749.86	609.489	3131.45	5085.12	-214.902	1532.93	2573.31	1257.16	1744.88	1687.89	1206.68	1333.13	2035.98	2037.73	1786.34	265.778	2000.08	1559.75	2796.81	2322.13	3151.26	4468.9	2750.67	1075.59
	0	1322.76	1703.5	1259.32	1712.54	1703.38	2253.13	980.966	1097.89	1269.09	1710.62	1191.64	724.452	5176.42	1485.55	3306.87	901.92	1988.55	2237.11	1506.59	1597.16	2240.56	2918.79	2237.59	618.78	1704.57	592.718	3051.85	4995.45	-226.336	1378.45	2502.67	1202.43	1637.66	1625.29	1152.42	1268.55	1951.9	1887.23	1712.64	269.16	1956.61	1513.94	2712.02	2240.04	2950.04	4297.1	2647.39	1038.09
	0	1302	1679	1217	1693	1670	2208	965	1048	1230	1641	1140	702	5067	1425	3199	871	1892	2171	1450	1549	2186	2851	2185	569	1667	580	2989	4926	-238	1261	2447	1161	1559	1580	1111	1223	1892	1786	1656	272	1938	1483	2650	2182	2807	4159	2569	1007
	0	1282.94	1658.17	1186.24	1678.66	1641.13	2171.95	955.261	1014.36	1204.51	1594.18	1106.55	687.924	4980.99	1381.24	3102.37	847.583	1808.89	2112.5	1405.35	1514.02	2139.19	2788.33	2142.05	525.681	1634.6	570.429	2938.69	4872.08	-254.261	1165.33	2402.13	1129.44	1500.92	1547.6	1079.21	1191.59	1850.1	1719.52	1612.3	274.668	1935.15	1463.23	2605.06	2141.89	2705.13	4044.87	2509.2	979.974
	0	1263.5	1637.78	1157.4	1666.03	1612.74	2138.31	947.313	985.77	1183.45	1554.03	1078.71	675.958	4900.75	1342.07	3004.97	825.431	1726.63	2053.11	1362.88	1482.19	2092.76	2723.22	2100.6	481.097	1602.47	561.783	2891.34	4822.41	-277.817	1068.13	2359.33	1100.26	1447.26	1518.49	1049.85	1163.82	1812.84	1659.95	1571.98	277.597	1933.17	1446.51	2564.61	2106.46	2611.39	3934.57	2454.02	952.844
	0	1243.85	1617.96	1130.67	1654.65	1584.94	2106.64	940.634	961.091	1165.57	1519.05	1055.06	665.611	4825.55	1306.61	2907.86	804.705	1646.13	1994.14	1322.74	1453.11	2047.36	2657.21	2060.93	436.944	1570.99	553.86	2846.62	4776.2	-305.749	973.533	2318.66	1073.18	1397.76	1492.12	1022.57	1138.98	1779.37	1606.62	1534.51	280.596	1931.78	1432.08	2527.86	2074.8	2525.53	3828.62	2402.86	926.13
	0	1224.19	1598.83	1106.26	1644.05	1557.85	2076.52	934.701	939.201	1149.61	1487.77	1034.18	656.393	4754.63	1273.93	2812.1	785.563	1568.3	1936.93	1285.12	1426.38	2003.63	2591.86	2023.32	394.918	1540.56	546.457	2804.2	4732.69	-335.143	885.703	2280.16	1047.94	1352.18	1467.94	997.05	1116.41	1748.83	1558.85	1499.36	283.475	1930.7	1419.15	2494.02	2045.99	2447.31	3727.54	2355.11	900.352
	0	1204.69	1580.54	1084.39	1633.75	1531.6	2047.52	928.994	918.973	1134.33	1458.71	1014.65	647.813	4687.26	1243.14	2718.76	768.162	1494.06	1882.78	1250.17	1401.6	1962.19	2528.72	1988.04	356.714	1511.56	539.372	2763.75	4691.09	-363.081	808.784	2243.9	1024.27	1310.26	1445.39	972.964	1095.41	1720.39	1515.97	1465.96	286.045	1929.66	1406.95	2462.31	2019.12	2376.48	3631.82	2310.16	876.03
	0	1185.54	1563.22	1065.25	1623.29	1506.29	2019.22	922.989	899.282	1118.47	1430.38	995.061	639.381	4622.69	1213.33	2628.93	752.662	1424.32	1833.03	1218.05	1378.38	1923.68	2469.33	1955.37	324.03	1484.37	532.402	2724.95	4650.63	-386.647	746.928	2209.91	1001.91	1271.76	1423.92	949.979	1075.3	1693.17	1477.32	1433.8	288.116	1928.38	1394.71	2431.92	1993.28	2312.82	3541.99	2267.4	853.684
	0	1166.91	1546.99	1049.05	1612.2	1482.05	1991.19	916.165	878.999	1100.78	1401.3	973.983	630.607	4560.19	1183.58	2543.65	739.222	1359.99	1788.99	1188.94	1356.31	1888.74	2415.24	1925.6	298.559	1459.39	525.346	2687.48	4610.52	-402.926	704.283	2178.26	980.571	1236.42	1402.97	927.767	1055.39	1666.32	1442.22	1402.33	289.497	1926.59	1381.65	2402.08	1967.54	2256.07	3458.54	2226.21	833.834
	0	1149	1532	1036	1600	1459	1963	908	857	1080	1370	950	621	4499	1153	2464	728	1302	1752	1163	1335	1858	2368	1899	282	1437	518	2651	4570	-409	685	2149	960	1204	1382	906	1035	1639	1410	1371	290	1924	1367	2372	1941	2206	3382	2186	817
	0	1132.86	1519.22	1026.17	1587.87	1438.56	1936.91	899.116	835.449	1057.57	1339.48	925.261	611.558	4444.07	1124.05	2393.74	719.24	1252.4	1722.77	1141.36	1316.07	1832.72	2329.16	1876.94	271.895	1418.29	510.944	2618.29	4532.79	-407.202	679.799	2123.95	941.647	1176.3	1362.82	886.234	1015.91	1613.68	1382.68	1342.13	289.67	1919.8	1352.26	2344.41	1916.16	2164.81	3316.4	2149.77	803.587
	0	1118.75	1508.84	1018.85	1576.75	1421.15	1914.27	890.179	816.344	1035.15	1312.45	902.009	603.176	4398.04	1098.63	2333.16	712.557	1210.63	1699.62	1123.95	1300.45	1812.4	2297.37	1859.36	264.171	1403.11	504.619	2590.73	4501.19	-402.059	676.264	2103.59	926.278	1153.89	1346.68	869.374	999.506	1592.18	1361.18	1317.17	288.706	1913.3	1338.81	2321.17	1894.94	2132.58	3262.31	2119.22	792.946
	0	1105.67	1499.81	1013.11	1565.78	1405.4	1893.3	880.735	798.309	1011.81	1286.96	878.963	595.209	4356.72	1074.97	2278.08	707.163	1173.7	1680.24	1109.12	1286.72	1795.08	2269.84	1844.45	258.098	1390.02	498.613	2565.93	4472.28	-393.947	673.84	2085.94	912.595	1134.67	1332.16	854.111	984.488	1572.65	1343.18	1294.26	287.152	1904.44	1325.66	2300.18	1875.52	2105.86	3214.99	2091.8	784.019
	0	1092.59	1491.07	1007.99	1554.13	1389.92	1872.22	870.329	779.967	986.625	1261.03	854.842	587.01	4315.92	1051.29	2224.37	702.272	1138.57	1662.31	1095.22	1273.43	1778.76	2243.75	1830.39	252.949	1377.56	492.516	2541.47	4443.15	-383.241	671.975	2069.01	899.299	1116.54	1317.84	839.14	969.567	1553.25	1326.39	1271.56	285.05	1893.13	1311.82	2279.32	1856.09	2081.18	3169.74	2064.95	775.745
	0	1078.49	1481.57	1002.57	1540.97	1373.32	1849.23	858.507	759.942	958.675	1232.73	828.366	577.936	4271.43	1025.82	2167.86	697.097	1102.25	1643.53	1080.61	1259.14	1761.47	2216.33	1815.33	247.993	1364.28	485.917	2514.95	4410.88	-370.318	670.112	2050.83	885.09	1097.41	1302.28	823.15	953.449	1532.14	1308.48	1247.24	282.441	1879.31	1296.32	2256.48	1834.83	2055.11	3121.84	2036.11	767.066
	0	1062.38	1470.26	995.891	1525.45	1354.22	1822.55	844.815	736.857	927.036	1200.1	798.254	567.339	4219.08	996.797	2104.4	690.851	1061.73	1621.59	1063.63	1242.44	1741.23	2184.76	1797.47	242.503	1348.73	478.405	2483.97	4372.54	-355.552	667.698	2029.43	868.67	1075.18	1284.07	804.836	934.843	1507.45	1287.15	1219.43	279.369	1862.9	1278.17	2229.55	1809.94	2024.19	3066.56	2002.71	756.921
	0	1043.22	1456.09	987.016	1506.74	1331.24	1790.4	828.797	709.335	890.786	1161.17	763.226	554.576	4154.67	962.447	2029.83	682.748	1013.98	1594.19	1042.64	1221.87	1716.07	2146.25	1774.97	235.748	1329.45	469.57	2446.12	4325.22	-339.321	664.179	2002.81	848.74	1047.74	1261.78	782.888	912.458	1477.36	1260.09	1186.3	275.874	1843.82	1256.39	2196.43	1779.6	1984.97	2999.19	1962.19	744.252
	0	1020	1438	975	1484	1303	1751	810	676	849	1114	722	539	4074	921	1940	672	956	1559	1016	1196	1684	2098	1746	227	1305	459	2399	4266	-322	659	1969	824	1013	1234	756	885	1440	1225	1146	272	1822	1230	2155	1742	1934	2915	1912	728
	0	984.356	1402.55	944.004	1441.44	1258.87	1685.4	778.477	620.274	786.867	1036.74	658.194	511.491	3927.71	856.244	1812.49	648.924	874.601	1499.56	971.493	1151.19	1629.01	2022.36	1691.31	213.972	1263.23	443.547	2319.55	4152.86	-295.702	637.022	1909.51	783.271	953.643	1184.39	713.529	839.539	1373.86	1154.23	1083.41	263.777	1770.14	1182.59	2079	1675.64	1835.81	2780.76	1829.53	699.756
	0	931.746	1341.52	883.97	1369.1	1193.02	1582.72	728.153	533.054	696.084	917.163	562.927	466.668	3686.42	759.754	1636.71	607.682	764.226	1406.8	902.581	1079.62	1542.06	1910.05	1599.48	196.009	1197.14	421.458	2194.11	3959.1	-255.01	588.241	1813.3	720.509	860.429	1103.57	649.898	769.012	1266.57	1031.83	990.541	248.437	1669.77	1104.2	1952.58	1567.83	1670.26	2578.6	1702.25	654.966
	0	866.907	1261.72	802.632	1274.86	1111.21	1453.24	664.378	424.172	585.496	767.777	446.169	409.492	3375.89	641.432	1426.24	553.262	633.312	1289.54	816.111	988.558	1431.62	1770.83	1480.42	174.834	1113.01	394.421	2034.36	3704.73	-204.003	519.806	1689.6	642.121	743.371	1000.57	571.397	680.929	1130.01	873.034	876.263	227.818	1534.09	1003.5	1789.31	1429.99	1456.89	2326.89	1542.66	598.348
	0	794.572	1169.94	707.721	1166.6	1019.23	1307.26	592.502	303.462	463.945	601.073	317.891	344.926	3021.91	511.183	1194.66	490.65	490.298	1156.58	718.928	885.3	1306.18	1614.47	1344.06	152.167	1017.1	364.12	1851.99	3409.8	-146.759	438.864	1547.6	554.512	612.487	884.378	484.316	582.798	976.059	693.065	749.439	203.764	1376.31	889.163	1602.71	1273.55	1215.26	2044	1363.28	534.622
	0	719.479	1072.98	606.97	1052.2	922.842	1155.05	517.876	180.756	340.277	429.548	188.064	277.932	2650.25	378.912	955.57	424.831	343.622	1016.73	617.879	777.129	1174.21	1450.74	1200.32	129.729	915.68	332.242	1658.69	3094.33	-87.3579	352.564	1396.53	464.09	477.792	764.017	394.946	482.13	816.601	507.15	618.936	178.114	1209.61	769.871	1406.34	1109.91	964.907	1748.3	1176.61	468.505
	0	646.362	977.638	508.111	939.542	827.824	1006.92	445.85	65.8888	223.334	265.697	66.659	213.471	2286.7	254.521	722.539	360.792	201.721	878.814	519.811	671.332	1044.21	1289.41	1059.11	109.241	815.011	300.472	1466.13	2778.36	-29.8784	268.055	1245.6	377.26	349.302	648.494	309.576	386.435	663.518	330.517	493.618	152.71	1047.19	654.296	1213.73	950.493	725.382	1458.16	995.164	404.716
	0	579.957	890.712	418.877	836.516	739.952	873.137	381.775	-31.3077	121.961	122.015	-36.3525	156.507	1957.02	147.916	509.155	303.52	73.0348	751.633	431.569	575.194	924.644	1140.24	930.366	92.4241	721.362	270.496	1286.01	2481.9	21.6006	192.484	1104.02	300.428	237.033	546.818	234.498	303.222	528.69	178.391	382.351	129.391	902.257	551.114	1038.44	806.718	516.231	1191.93	831.458	347.975
	0	525	819	347	751	665	764	331	-101	45	11	-111	112	1687	69	329	258	-34	644	360	496	824	1013	824	81	641	244	1130	2225	63	133	981	240	151	468	176	240	424	66	294	110	788	469	894	690	357	968	698	303
	0	477.323	756.169	285.141	675.73	597.132	669.412	288.126	-153.63	-16.2757	-80.0083	-167.746	75.0798	1453.88	6.9155	166.496	219.159	-131.288	545.95	297.183	425.468	733.362	896.009	729.977	72.9522	566.161	217.914	985.508	1987.74	95.8142	81.9909	864.664	189.223	80.0706	402.746	126.79	188.447	336.201	-22.4802	217.926	92.9817	691.932	399.988	767.228	589.666	226.703	764.369	582.04	265.592
	0	430.251	692.66	222.316	599.686	528.08	574.412	245.177	-205.032	-75.5665	-170.065	-222.658	38.3607	1221.62	-54.3133	0.977985	179.66	-232.821	444.417	232.589	352.613	640.419	774.499	633.985	65.264	487.356	189.281	835.723	1742.21	124.97	28.9037	740.973	138.318	8.50803	337.389	76.8756	136.687	246.85	-110.661	140.039	75.8457	595.081	331.58	638.749	489.367	95.1503	553.052	465.132	228.951
	0	384.757	630.43	160.791	525.115	459.97	481.986	203.635	-253.462	-131.486	-256.27	-274.17	3.03431	996.057	-112.459	-161.6	141.095	-333.292	343.562	169.152	280.674	548.557	653.604	539.529	58.1552	408.258	159.96	686.023	1496.41	151.538	-23.5248	615.903	89.157	-60.5776	274.372	28.4954	86.9032	160.034	-194.998	64.022	59.0286	500.919	265.654	512.831	392.009	-31.9163	343.41	351.245	193.895
	0	341.813	571.439	102.833	454.264	394.931	395.121	164.986	-297.176	-182.648	-335.722	-320.72	-29.7078	783.027	-165.295	-315.284	105.057	-427.396	247.541	109.805	212.888	461.163	538.457	450.115	51.8457	332.543	131.806	541.785	1258.36	176.587	-72.5578	495.428	43.6111	-124.076	216.142	-16.1106	41.2774	79.8392	-271.949	-6.43793	42.9668	412.92	204.088	393.741	300.496	-148.755	144.805	244.346	161.24
	0	302.393	517.642	50.7086	389.379	335.087	316.803	130.714	-334.431	-227.667	-405.522	-360.742	-58.6739	588.368	-210.595	-454.121	73.1358	-509.825	160.516	57.4822	152.49	381.623	434.19	369.249	46.5556	263.884	106.676	408.386	1036.08	201.188	-115.459	385.526	3.55124	-178.878	165.145	-54.7028	1.9919	10.3518	-337.968	-67.6556	28.0966	334.555	148.762	285.746	217.734	-249.625	-33.4003	148.404	131.806
	0	267.469	470.999	6.68401	332.709	282.566	250.019	102.303	-363.483	-265.156	-462.769	-392.672	-82.6724	417.919	-246.13	-572.155	46.9248	-575.274	86.6448	15.1179	102.718	313.325	345.936	300.437	42.5047	205.958	86.4271	291.204	837.588	226.41	-149.49	292.17	-29.1513	-221.872	123.825	-85.0415	-28.771	-44.3415	-389.512	-115.945	14.8544	269.299	101.553	193.112	146.627	-328.783	-181.844	67.3867	106.41
	0	238.014	433.465	-26.9744	286.5	239.495	197.756	81.2366	-382.587	-293.729	-504.561	-414.946	-100.512	277.517	-269.674	-663.433	28.0156	-618.434	30.0864	-14.3541	66.8092	259.655	278.828	247.185	39.9128	162.438	72.9162	195.617	670.888	253.324	-171.916	221.336	-52.6254	-249.95	94.6283	-104.887	-48.829	-80.1543	-423.037	-147.622	3.67676	220.623	64.3395	120.108	90.0805	-380.489	-291.165	5.26272	85.8684
	0	215	407	-48	253	208	163	69	-390	-312	-528	-426	-111	173	-279	-722	18	-634	-5	-28	48	224	238	213	39	137	68	127	544	283	-180	179	-65	-260	80	-112	-56	-93	-435	-159	-5	192	39	71	51	-399	-352	-34	71
	0	198.113	389.607	-59.8389	230.204	186.43	141.679	62.8279	-390.818	-322.717	-539.172	-430.108	-116.41	99.835	-280.224	-756.296	13.7776	-633.957	-24.5242	-31.9674	40.2971	202.196	215.971	193.017	48.582	124.162	69.375	80.8697	452.828	315.086	-164.445	156.854	-70.1963	-257.379	74.5425	-111.785	-55.1406	-92.4414	-428.812	-158.398	-11.4098	177.287	22.988	40.4692	25.871	-393.973	-380.222	-56.4891	60.9177
	0	185.376	376.882	-68.2401	213.241	170.4	126.337	58.5345	-391.361	-330.283	-546.888	-432.89	-120.182	45.1989	-281.037	-780.942	10.8841	-633.844	-38.4496	-34.6488	35.0034	186.424	200.367	178.722	73.8438	115.127	73	46.4272	382.922	348.506	-123.438	141.144	-73.7555	-250.469	70.832	-111.219	-52.875	-90.9688	-412.5	-156.812	-16.4034	167.009	11.4539	18.3847	7.62673	-380.719	-399.883	-72.4488	53.5446
	0	175.27	367.173	-74.3919	200.059	157.936	114.889	55.4729	-391.721	-335.796	-552.334	-434.797	-122.882	2.49364	-281.578	-799.256	8.86537	-633.684	-48.6972	-36.4775	31.3004	174.586	188.979	168.144	109.559	108.596	78.125	19.5793	326.762	383.24	-65.4609	129.672	-76.236	-240.699	68.2745	-110.418	-49.6719	-88.8867	-389.437	-154.57	-20.4697	159.639	2.82109	1.79577	-6.15679	-361.98	-413.894	-84.1452	47.9128
	0	166.274	358.826	-79.4826	188.605	147.063	105.247	52.9962	-391.99	-340.355	-556.696	-436.281	-125.072	-34.8788	-281.983	-814.556	7.2673	-633.5	-57.1878	-37.887	28.3697	164.585	179.6	159.31	150.5	103.268	84	-3.76707	276.83	419.272	1	120.242	-78.196	-229.5	66.2763	-109.5	-46	-86.5	-363	-152	-24.0974	153.651	-4.48686	-12.2487	-17.9034	-340.5	-425.162	-93.8447	43.0545
	0	156.868	350.188	-84.7004	176.825	135.808	95.324	50.4574	-392.261	-345.057	-561.158	-437.791	-127.315	-73.5164	-282.391	-830.163	5.63582	-633.316	-65.8425	-39.3106	25.3928	154.323	170.02	150.25	191.441	97.8441	89.875	-27.7051	225.606	456.582	67.4609	110.656	-80.1941	-218.301	64.2436	-108.582	-42.3281	-84.1133	-336.562	-149.43	-27.7755	147.519	-12.0464	-26.6995	-30.0372	-319.02	-436.598	-103.814	38.0019
	0	145.534	339.607	-91.2338	162.666	122.195	83.0332	47.2098	-392.625	-351	-566.905	-439.781	-130.175	-120.017	-282.938	-849.393	3.51684	-633.156	-76.5821	-41.1817	21.5512	141.703	158.033	138.993	227.156	91.0246	95	-56.3278	165.573	495.152	125.437	98.7186	-82.7885	-208.531	61.5825	-107.781	-39.125	-82.0312	-313.5	-147.188	-31.9927	139.717	-21.4342	-44.5077	-44.9819	-300.281	-451.11	-116.318	31.7871
	0	130.751	325.428	-100.271	144.075	104.25	66.2875	42.6063	-393.174	-359.281	-575.124	-442.7	-134.216	-180.979	-283.762	-875.566	0.45626	-633.043	-91.3276	-43.9337	16.0264	124.628	141.429	123.566	252.418	81.5098	98.625	-93.7284	89.2102	534.964	166.445	82.2322	-86.5377	-201.621	57.6992	-107.215	-36.8594	-80.5586	-297.188	-145.602	-37.2379	128.719	-34.2265	-68.6242	-65.1615	-287.027	-471.608	-133.625	23.4425
	0	111	306	-113	119	80	43	36	-394	-371	-587	-447	-140	-263	-285	-912	-4	-633	-112	-48	8	101	118	102	262	68	100	-144	-11	576	182	59	-92	-199	52	-107	-36	-80	-291	-145	-44	113	-52	-102	-93	-282	-501	-158	12
	0	72.526	264.336	-146.931	71.9301	31.7486	-12.49	11.9366	-427.84	-409.887	-639.422	-484.507	-160.854	-421.506	-318.686	-993.636	-26.3052	-661.075	-160.174	-72.8807	-23.6563	49.2672	58.4666	49.9768	255.968	32.0695	92.9866	-236.487	-177.214	624.468	168.691	3.25238	-118.898	-230.641	17.5375	-129.135	-60.2992	-115.465	-333.659	-175.547	-54.7148	60.0189	-98.1879	-179.742	-158.788	-342.295	-588.632	-225.309	-14.3938
	0	6.72018	189.354	-213.673	-6.59385	-51.4839	-117.004	-40.17	-517.1	-491.299	-756.995	-576.742	-205.601	-690.207	-407.393	-1142.88	-77.8741	-737.909	-250.13	-132.584	-93.7912	-44.5986	-56.9449	-48.6301	239.068	-38.7793	73.6773	-388.51	-432.478	683.159	131.467	-102.129	-180.865	-316.814	-64.6817	-189.363	-126.49	-212.084	-449.634	-258.752	-70.5059	-52.0603	-187.79	-324.194	-281.692	-506.306	-768.212	-359.366	-63.406
	0	-80.2195	88.2543	-305.562	-109.549	-161.6	-259.372	-113.664	-646.379	-603.777	-922.475	-708.697	-268.046	-1043.13	-537.065	-1344.25	-151.602	-852.415	-372.844	-219.304	-193.804	-171.408	-216.183	-183.508	213.097	-136.954	44.6684	-586.123	-755.648	746.931	74.3832	-246.363	-269.329	-444.393	-183.32	-278.423	-224.513	-355.197	-620.922	-381.957	-89.8937	-208.709	-309.734	-519.164	-447.452	-748.723	-1019.19	-544.36	-129.725
	0	-182.095	-31.7631	-414.935	-229.913	-290.501	-428.42	-201.89	-800.276	-735.859	-1118.62	-865.363	-341.997	-1454.3	-693.649	-1582.25	-240.387	-993.507	-519.294	-325.237	-315.093	-321.973	-407.198	-344.343	179.849	-254.864	8.55622	-815.383	-1125.58	810.641	1.49498	-418.669	-375.714	-600.253	-327.041	-387.052	-344.307	-530.142	-829.523	-532.505	-111.399	-395.399	-452.945	-748.457	-641.81	-1044.23	-1321.03	-764.48	-208.038
	0	-292.709	-163.498	-534.129	-360.663	-430.089	-612.979	-298.192	-963.387	-876.083	-1328.19	-1031.73	-421.261	-1897.75	-863.089	-1841.42	-337.122	-1150.1	-680.458	-442.578	-449.058	-487.103	-617.938	-520.823	141.12	-384.915	-32.063	-1062.34	-1521.12	869.146	-83.1426	-608.266	-491.448	-771.269	-484.506	-505.986	-475.813	-722.256	-1057.43	-697.741	-133.542	-597.602	-606.351	-995.88	-850.503	-1367.53	-1653.18	-1003.92	-293.034
	0	-405.863	-299.749	-655.48	-494.776	-572.267	-801.876	-395.915	-1120.31	-1012.99	-1533.94	-1192.8	-499.645	-2347.5	-1031.33	-2106.25	-434.706	-1311.1	-847.311	-563.522	-587.098	-657.611	-836.352	-702.634	98.7054	-519.516	-74.593	-1313.06	-1921.14	917.303	-175.474	-804.375	-607.956	-944.316	-644.379	-625.964	-608.97	-916.878	-1286.65	-865.006	-154.842	-800.789	-758.878	-1245.24	-1059.27	-1693.29	-1995.08	-1246.85	-379.401
	0	-515.359	-433.316	-771.324	-625.229	-708.937	-983.94	-488.403	-1255.65	-1135.12	-1718.62	-1333.56	-570.955	-2777.57	-1184.32	-2361.27	-526.033	-1465.43	-1010.83	-680.265	-720.613	-824.306	-1050.39	-879.464	54.4002	-651.075	-116.437	-1553.6	-2304.48	949.969	-271.445	-996.213	-716.664	-1106.27	-795.323	-737.723	-733.719	-1099.35	-1499.17	-1021.64	-173.822	-990.431	-899.452	-1480.35	-1253.86	-1996.22	-2326.21	-1477.49	-461.827
	0	-615	-557	-874	-745	-832	-1148	-569	-1354	-1231	-1865	-1439	-629	-3162	-1308	-2591	-604	-1602	-1162	-785	-841	-978	-1248	-1041	10	-772	-155	-1770	-2650	962	-367	-1173	-809	-1244	-926	-832	-840	-1255	-1677	-1155	-189	-1152	-1017	-1685	-1420	-2251	-2626	-1680	-535
	0	-715.446	-684.869	-977.239	-866.512	-955.799	-1313.21	-647.974	-1429.86	-1312.88	-1991.69	-1523.73	-681.004	-3547.31	-1418.18	-2826.81	-678.68	-1740.59	-1320.75	-893.147	-965.377	-1137.25	-1453.95	-1206.62	-47.0837	-896.506	-195.683	-1986.99	-2993.24	949.977	-490.227	-1355.96	-896.805	-1375.72	-1053.81	-921.121	-941.898	-1404.51	-1843.18	-1282.73	-202.03	-1305.93	-1125.91	-1885.02	-1578.14	-2490.83	-2937.62	-1880.97	-607.731
	0	-827.176	-829.915	-1094.23	-1001.8	-1094.19	-1498.43	-736.082	-1505.87	-1397.78	-2124.16	-1609.78	-736.234	-3978.2	-1535.54	-3096.91	-761.221	-1900.24	-1504.37	-1018.77	-1109.3	-1318.85	-1690.53	-1394.5	-125.094	-1038.01	-243.364	-2228.47	-3369.62	917.333	-659.151	-1564.58	-993.421	-1521.81	-1197.05	-1019.29	-1055.09	-1570.78	-2025.01	-1424.53	-215.204	-1475.03	-1243.23	-2107.04	-1750.87	-2754.33	-3299.23	-2106.86	-688.859
	0	-943.716	-983.318	-1216.49	-1143.26	-1238.36	-1692.04	-827.404	-1578.88	-1481.4	-2255.42	-1693.26	-791.559	-4425.99	-1653.34	-3381.03	-846.132	-2068.77	-1699.82	-1152.04	-1261.84	-1510.99	-1941.97	-1592.56	-215.715	-1187.73	-294.662	-2479.21	-3757.8	869.203	-854.623	-1785.51	-1092.52	-1672.43	-1345.7	-1120.04	-1171.91	-1742.5	-2210.82	-1570.81	-227.998	-1648.28	-1361.9	-2336.04	-1927.22	-3024.36	-3682.73	-2341.75	-773.117
	0	-1058.59	-1136.26	-1335.54	-1283.29	-1379.47	-1882.4	-916.019	-1645.72	-1559.44	-2378.48	-1770.28	-843.847	-4861.97	-1764.84	-3658.92	-927.919	-2233.99	-1894.1	-1283.13	-1412.06	-1701.84	-2192.49	-1788.69	-310.635	-1336.88	-346.192	-2724.04	-4136.45	810.722	-1057.49	-2005.38	-1187.79	-1817.75	-1489.76	-1216.95	-1284.69	-1908.36	-2388.98	-1711.99	-239.89	-1814.69	-1474.84	-2557.03	-2096.17	-3283.77	-4060.05	-2569.68	-855.238
	0	-1165.33	-1279.92	-1442.89	-1414.28	-1508.72	-2057.91	-996.007	-1703.22	-1627.62	-2486.35	-1836.95	-889.967	-5257.46	-1863.3	-3910.32	-1001.09	-2383.71	-2074.18	-1402.2	-1549.02	-1879.59	-2426.33	-1970.8	-401.537	-1476.67	-394.574	-2947.73	-4484.23	747.026	-1248.62	-2210.82	-1272.9	-1947.9	-1619.23	-1303.55	-1385.76	-2057.05	-2547.82	-1838.49	-250.359	-1963.27	-1575	-2755.02	-2246.72	-3515.39	-4403.11	-2774.72	-929.954
	0	-1257.46	-1405.47	-1530.08	-1528.63	-1617.27	-2206.92	-1061.45	-1748.21	-1681.64	-2572.05	-1889.39	-926.786	-5583.76	-1941.97	-4114.97	-1060.16	-2505.75	-2227.03	-1499.42	-1661.79	-2032.41	-2627.71	-2126.78	-480.108	-1598.31	-436.424	-3135.09	-4779.8	683.25	-1408.84	-2388.48	-1341.52	-2053.06	-1724.1	-1373.39	-1467.45	-2177.26	-2675.71	-1940.72	-258.882	-2083.01	-1655.29	-2915.01	-2367.87	-3702.07	-4683.84	-2940.91	-991.998
	0	-1328.51	-1504.11	-1588.61	-1618.74	-1696.3	-2317.83	-1106.42	-1777.52	-1717.19	-2628.6	-1923.7	-951.175	-5812.17	-1994.12	-4252.62	-1099.62	-2587.91	-2339.65	-1564.97	-1739.43	-2148.49	-2780.85	-2244.55	-538.034	-1693.01	-468.36	-3270.91	-5001.84	624.529	-1519.02	-2525	-1387.32	-2123.37	-1794.36	-1420.02	-1522.08	-2257.68	-2760.99	-2009.08	-264.936	-2162.92	-1708.64	-3022	-2448.64	-3826.66	-4874.17	-3052.32	-1036.1
	0	-1372	-1567	-1610	-1677	-1737	-2379	-1125	-1788	-1730	-2649	-1936	-960	-5914	-2013	-4303	-1114	-2618	-2399	-1589	-1771	-2216	-2870	-2312	-567	-1752	-487	-3340	-5129	576	-1560	-2607	-1404	-2149	-1820	-1437	-1542	-2287	-2792	-2034	-268	-2192	-1728	-3061	-2478	-3872	-4946	-3093	-1057
	0	-1398.64	-1607.9	-1609.6	-1715.72	-1754.71	-2410.06	-1128.22	-1776.26	-1724.32	-2638.86	-1923.77	-957.691	-5941.38	-2005.71	-4301.03	-1113.2	-2614.09	-2426.1	-1588.47	-1775.61	-2253.81	-2919.95	-2348.77	-578.16	-1789.02	-497.466	-3369.18	-5198.73	534.302	-1559.27	-2655.56	-1402.1	-2143.95	-1819.47	-1435.78	-1540.4	-2284.66	-2781.6	-2030.92	-269.183	-2191.49	-1726.59	-3061	-2477.94	-3860.41	-4949.03	-3092.12	-1064.15
	0	-1423.16	-1645.91	-1608.43	-1751.78	-1770.57	-2438.14	-1131.03	-1744.28	-1708.61	-2610.98	-1890.53	-951.307	-5965.5	-1985.63	-4295.31	-1110.93	-2603.04	-2450.46	-1586.91	-1779.63	-2288.32	-2965.56	-2382.23	-588.148	-1823.25	-507.034	-3395.27	-5262.1	492.995	-1557.15	-2700.14	-1396.76	-2129.92	-1817.93	-1432.32	-1535.89	-2278.09	-2753.03	-2022.31	-270.02	-2190.02	-1722.62	-3061	-2477.74	-3828.37	-4951.67	-3089.56	-1070.48
	0	-1445.11	-1680.23	-1606.53	-1784.39	-1784.41	-2462.88	-1133.43	-1696.94	-1684.89	-2569.13	-1841.41	-941.662	-5986.24	-1955.4	-4286.17	-1107.37	-2585.85	-2471.81	-1584.4	-1783.06	-2318.99	-3006.11	-2411.89	-596.865	-1854.03	-515.551	-3418	-5318.19	452.589	-1553.71	-2739.98	-1388.47	-2108.58	-1815.46	-1426.91	-1528.91	-2267.92	-2710.19	-2009.13	-270.621	-2187.69	-1716.51	-3061	-2477.43	-3780.03	-4953.9	-3085.45	-1075.96
	0	-1464.05	-1710.08	-1603.97	-1812.8	-1796.09	-2483.93	-1135.41	-1639.09	-1655.14	-2517.1	-1781.57	-929.57	-6003.48	-1917.68	-4273.91	-1102.72	-2563.53	-2489.88	-1581.01	-1785.89	-2345.29	-3040.89	-2437.26	-604.215	-1880.7	-522.864	-3437.15	-5366.11	413.597	-1549.06	-2774.29	-1377.77	-2081.61	-1812.14	-1419.85	-1519.88	-2254.82	-2656.99	-1992.32	-271.099	-2184.57	-1708.65	-3061	-2476.99	-3719.49	-4955.73	-3079.92	-1080.54
	0	-1479.56	-1734.68	-1600.78	-1836.23	-1805.44	-2500.92	-1136.97	-1575.6	-1621.37	-2458.69	-1716.17	-915.844	-6017.09	-1875.12	-4258.85	-1097.17	-2537.07	-2504.41	-1576.81	-1788.11	-2366.67	-3069.18	-2457.85	-610.1	-1902.59	-528.818	-3452.47	-5404.96	376.53	-1543.27	-2802.32	-1365.15	-2050.7	-1808.06	-1411.44	-1509.24	-2239.43	-2597.36	-1972.86	-271.564	-2180.75	-1699.47	-3061	-2476.42	-3650.9	-4957.16	-3073.08	-1084.18
	0	-1491.18	-1753.22	-1597.03	-1853.93	-1812.31	-2513.51	-1138.09	-1511.35	-1585.59	-2397.68	-1650.33	-901.297	-6026.96	-1830.39	-4241.3	-1090.91	-2507.5	-2515.11	-1571.86	-1789.71	-2382.61	-3090.27	-2473.16	-614.424	-1919.04	-533.261	-3463.71	-5433.82	341.9	-1536.44	-2823.3	-1351.14	-2017.5	-1803.28	-1401.96	-1497.42	-2222.39	-2535.21	-1951.68	-272.128	-2176.32	-1689.36	-3061	-2475.73	-3578.37	-4958.18	-3065.07	-1086.83
	0	-1498.47	-1764.92	-1592.75	-1865.1	-1816.55	-2521.32	-1138.77	-1451.19	-1549.8	-2337.85	-1589.23	-886.745	-6032.97	-1786.13	-4221.58	-1084.12	-2475.81	-2521.73	-1566.23	-1790.68	-2392.56	-3103.45	-2482.71	-617.09	-1929.4	-536.04	-3470.64	-5451.81	310.22	-1528.65	-2836.45	-1336.25	-1983.71	-1797.9	-1391.71	-1484.87	-2204.37	-2474.45	-1929.74	-272.903	-2171.38	-1678.73	-3061	-2474.93	-3506.02	-4958.79	-3056	-1088.45
	0	-1501	-1769	-1588	-1869	-1818	-2524	-1139	-1400	-1516	-2283	-1538	-873	-6035	-1745	-4200	-1077	-2443	-2524	-1560	-1791	-2396	-3108	-2486	-618	-1933	-537	-3473	-5458	282	-1520	-2841	-1321	-1951	-1792	-1381	-1472	-2186	-2419	-1908	-274	-2166	-1668	-3061	-2474	-3438	-4959	-3046	-1089
	0	-1497.78	-1764.53	-1576.4	-1865.18	-1812.88	-2513.78	-1135.13	-1353.16	-1480.21	-2227.55	-1491.12	-857.546	-6011.87	-1702.05	-4159.76	-1066.33	-2399.98	-2514.1	-1545.33	-1780.68	-2388.17	-3096.35	-2476.04	-614.754	-1927.97	-536.957	-3461.67	-5446.87	256.273	-1498.76	-2832.8	-1300.51	-1914.06	-1779.85	-1365.77	-1454.87	-2161.33	-2361.35	-1882.29	-276.193	-2155.08	-1653.71	-3050.61	-2464.06	-3365.47	-4935.06	-3024.54	-1083.99
	0	-1489.28	-1752.75	-1553.84	-1855.08	-1799.24	-2486.66	-1124.94	-1304.02	-1438.63	-2165.41	-1441.23	-838.451	-5950.36	-1652.5	-4089.49	-1050.08	-2340.23	-2487.46	-1517.2	-1753.36	-2367.18	-3065.14	-2449.57	-606.051	-1914.45	-536.844	-3431.2	-5416.98	231.807	-1457.33	-2810.83	-1271.59	-1868.65	-1757.77	-1343.35	-1430.83	-2126.5	-2294.46	-1849.46	-279.915	-2135.52	-1633.67	-3022.94	-2438.97	-3280.39	-4870.43	-2984.77	-1070.58
	0	-1477.27	-1736.09	-1523.8	-1840.72	-1779.64	-2447.96	-1110.52	-1254.4	-1393.52	-2099.58	-1390.78	-817.402	-5862.31	-1599.25	-3997.61	-1030.21	-2268.63	-2448.64	-1479.83	-1714.52	-2336.8	-3019.92	-2411.67	-593.439	-1894.79	-536.684	-3386.85	-5373.57	208.719	-1401.96	-2779.02	-1237.25	-1818.02	-1728.89	-1316.06	-1402.32	-2085.35	-2222.98	-1812.04	-284.767	-2110.43	-1610.18	-2983.29	-2402.92	-3188.04	-4775.92	-2932.34	-1051.18
	0	-1463.5	-1717	-1489.76	-1824.13	-1756.64	-2403.01	-1094	-1206.13	-1347.13	-2033.06	-1342.18	-796.091	-5759.54	-1545.2	-3892.54	-1008.67	-2190.08	-2402.22	-1437.47	-1669.63	-2300.8	-2966.28	-2367.43	-578.469	-1871.36	-536.5	-3333.88	-5321.87	187.124	-1338.91	-2741.3	-1200.51	-1765.45	-1696.33	-1286.22	-1371.73	-2041.72	-2151.55	-1772.54	-290.349	-2082.93	-1585.52	-2936.93	-2360.07	-3093.69	-4662.32	-2872.9	-1028.21
	0	-1449.73	-1697.91	-1455.18	-1807.33	-1732.81	-2357.11	-1077.48	-1161.04	-1301.73	-1968.84	-1297.88	-776.206	-5653.9	-1493.25	-3782.72	-987.424	-2109.45	-2352.78	-1394.37	-1624.16	-2262.95	-2909.79	-2321.96	-562.69	-1846.51	-536.316	-3277.54	-5267.13	167.138	-1274.44	-2701.6	-1164.4	-1714.2	-1663.24	-1256.17	-1341.49	-1999.44	-2084.8	-1733.48	-296.263	-2056.13	-1561.98	-2889.14	-2314.58	-3002.63	-4540.43	-2812.1	-1004.09
	0	-1437.72	-1681.25	-1423.55	-1792.36	-1710.72	-2315.6	-1063.06	-1120.94	-1259.57	-1909.92	-1260.29	-759.436	-5557.2	-1446.29	-3676.58	-968.425	-2031.64	-2304.87	-1354.76	-1583.59	-2227.03	-2856.03	-2280.33	-547.652	-1822.6	-536.156	-3223.11	-5214.57	148.878	-1214.79	-2663.87	-1131.93	-1667.53	-1632.73	-1228.23	-1314.01	-1962.33	-2027.37	-1697.35	-302.109	-2033.13	-1541.85	-2845.2	-2270.63	-2920.15	-4421.04	-2755.58	-981.237
	0	-1429.22	-1669.47	-1398.33	-1781.24	-1692.93	-2283.79	-1052.87	-1087.65	-1222.9	-1859.31	-1231.86	-747.471	-5481.29	-1407.25	-3582.53	-953.631	-1961.53	-2263.09	-1322.89	-1553.37	-2196.78	-2810.58	-2247.65	-534.906	-1801.97	-536.043	-3175.84	-5169.45	132.46	-1166.22	-2632.02	-1106.12	-1628.71	-1607.94	-1204.73	-1291.71	-1934.24	-1983.89	-1666.69	-307.488	-2017.05	-1527.43	-2810.4	-2232.38	-2851.51	-4314.97	-2709	-962.067
	0	-1426	-1665	-1383	-1776	-1682	-2267	-1049	-1063	-1194	-1820	-1215	-742	-5438	-1379	-3509	-945	-1904	-2232	-1303	-1539	-2176	-2779	-2229	-526	-1787	-536	-3141	-5137	118	-1135	-2610	-1090	-1601	-1592	-1188	-1277	-1919	-1959	-1644	-312	-2011	-1521	-2790	-2204	-2802	-4233	-2678	-949
	0	-1426.43	-1665.99	-1375.13	-1774.64	-1676.34	-2260.68	-1049.56	-1045.87	-1172.45	-1791.15	-1206.32	-740.614	-5418.45	-1359.99	-3454.53	-940.857	-1858.73	-2210.49	-1292.3	-1535.12	-2163.16	-2759.12	-2220.57	-520.408	-1777.05	-537.289	-3117.18	-5115.67	104.27	-1117.33	-2596.28	-1081.21	-1582.73	-1583.03	-1177.08	-1268.36	-1912.66	-1947.14	-1628.44	-316.181	-2012.33	-1519.61	-2780.3	-2184.51	-2768.84	-4173.06	-2659.61	-940.997
	0	-1427.56	-1668.59	-1369.47	-1773.72	-1672.27	-2256.28	-1051.03	-1032.93	-1155.29	-1768.46	-1200.21	-739.679	-5404.56	-1345.62	-3409.62	-937.934	-1820.39	-2193.3	-1284.47	-1532.47	-2153.44	-2743.87	-2214.58	-516.208	-1769.35	-540.688	-3098.24	-5099.18	90.377	-1104.19	-2585.87	-1074.84	-1568.99	-1576.47	-1168.79	-1262.07	-1908.26	-1938.83	-1616.57	-320.658	-2015.84	-1518.67	-2773.39	-2169.08	-2743.78	-4123.24	-2645.94	-934.932
	0	-1429.16	-1672.28	-1365.22	-1773.09	-1669.2	-2253.14	-1053.11	-1022.69	-1140.92	-1749.73	-1195.79	-739.041	-5394.35	-1334.23	-3370.61	-935.804	-1786.38	-2178.75	-1278.52	-1530.63	-2145.68	-2731.53	-2210.18	-512.861	-1763.01	-545.492	-3082.3	-5085.66	76.9344	-1093.98	-2577.53	-1070.04	-1558.13	-1571.47	-1162.18	-1257.28	-1905.13	-1932.85	-1607.02	-325.167	-2020.81	-1518.04	-2768.28	-2156.13	-2723.92	-4079.57	-2635.27	-930.085
	0	-1431	-1676.5	-1361.62	-1772.59	-1666.57	-2250.6	-1055.5	-1013.67	-1127.74	-1732.73	-1192.17	-738.55	-5385.83	-1324.17	-3333.88	-934.035	-1754.08	-2165.16	-1273.41	-1529.19	-2138.69	-2720.37	-2206.5	-509.825	-1757.16	-551	-3067.48	-5073.23	64.5574	-1085.11	-2570	-1065.96	-1548.52	-1567.13	-1156.26	-1253.14	-1902.6	-1927.98	-1598.42	-329.446	-2026.5	-1517.55	-2763.97	-2144.07	-2706.36	-4038.1	-2625.9	-925.739
	0	-1432.84	-1680.72	-1357.87	-1772.09	-1663.81	-2247.97	-1057.89	-1004.38	-1114.15	-1715.27	-1188.46	-738.052	-5377.02	-1313.77	-3295.79	-932.2	-1720.9	-2150.87	-1268.12	-1527.72	-2131.31	-2708.66	-2202.7	-506.562	-1750.91	-556.508	-3051.92	-5060.03	53.8607	-1075.98	-2562.03	-1061.76	-1538.53	-1562.59	-1150.06	-1248.8	-1899.99	-1922.98	-1589.39	-333.232	-2032.19	-1517.06	-2759.49	-2131.32	-2688.19	-3994.87	-2616.09	-921.175
	0	-1434.44	-1684.41	-1353.21	-1771.42	-1660.34	-2244.61	-1059.97	-993.33	-1098.56	-1695.13	-1183.79	-737.396	-5365.94	-1301.38	-3252.71	-929.869	-1684.23	-2134.2	-1261.64	-1525.81	-2122.35	-2694.68	-2197.92	-502.53	-1743.39	-561.312	-3033.73	-5044.17	45.459	-1064.98	-2552.38	-1056.6	-1526.54	-1556.97	-1142.6	-1243.4	-1896.64	-1916.63	-1578.56	-336.261	-2037.16	-1516.41	-2753.83	-2116.28	-2666.51	-3945.92	-2604.15	-915.676
	0	-1435.57	-1687.01	-1346.84	-1770.44	-1655.6	-2239.84	-1061.44	-979.032	-1079.38	-1670.11	-1177.26	-736.429	-5350.59	-1285.34	-3200.99	-926.612	-1641.47	-2113.46	-1252.94	-1523.04	-2110.64	-2676.7	-2191.31	-497.19	-1733.71	-564.711	-3011.05	-5023.78	39.9672	-1050.52	-2539.79	-1049.63	-1510.91	-1549.4	-1132.9	-1236.08	-1891.86	-1907.71	-1564.55	-338.271	-2040.67	-1515.44	-2745.99	-2097.37	-2638.41	-3887.28	-2588.36	-908.524
	0	-1436	-1688	-1338	-1769	-1649	-2233	-1062	-960	-1055	-1638	-1168	-735	-5329	-1264	-3137	-922	-1590	-2087	-1241	-1519	-2095	-2653	-2182	-490	-1721	-566	-2982	-4997	38	-1031	-2523	-1040	-1490	-1539	-1120	-1226	-1885	-1895	-1546	-339	-2042	-1514	-2735	-2073	-2601	-3815	-2567	-899
	0	-1427.99	-1678.96	-1317.18	-1757.69	-1631.91	-2210.15	-1053.09	-928.035	-1020.23	-1592.08	-1143.81	-725.865	-5275.06	-1227.96	-3052.49	-907.768	-1526.1	-2047.78	-1217.1	-1502.35	-2065.85	-2613.72	-2158.68	-472.286	-1698.29	-560.277	-2939.03	-4951.54	46.4505	-996.399	-2491.94	-1020.2	-1453.05	-1515.92	-1097.01	-1201.45	-1859.86	-1858.37	-1513.46	-338.387	-2029.48	-1502.12	-2704.81	-2034.52	-2538.26	-3719.61	-2525.99	-882.024
	0	-1405.48	-1653.48	-1277.54	-1728.99	-1597.74	-2160.63	-1028.23	-878.026	-972.345	-1528.65	-1095.92	-703.505	-5168.95	-1171.26	-2943.32	-877.844	-1448.66	-1991.29	-1175.12	-1464.39	-2016.28	-2552.04	-2112.81	-437.93	-1660.59	-544.433	-2877.21	-4878.35	69.1517	-940.106	-2439.33	-985.008	-1392.93	-1473.03	-1059.27	-1154.11	-1804.24	-1783.18	-1460.55	-336.621	-1994.26	-1471.92	-2643.36	-1976.19	-2439.73	-3596.11	-2455.41	-854.067
	0	-1370.73	-1614.04	-1222.31	-1685.57	-1549.04	-2088.68	-990.218	-813.115	-913.435	-1450.05	-1028.53	-670.355	-5018.11	-1097.39	-2812.01	-835.09	-1359.01	-1919.61	-1117.91	-1408.64	-1949.12	-2470.76	-2047.68	-390.23	-1609.98	-520.453	-2798.56	-4780.37	102.128	-865.643	-2368.16	-936.995	-1313.47	-1413.52	-1009.14	-1088.15	-1723.44	-1676.41	-1390.53	-333.813	-1939.89	-1426.35	-2555.59	-1900.84	-2310.85	-3447.26	-2359.75	-816.742
	0	-1326.02	-1563.12	-1154.71	-1630.09	-1488.32	-1998.55	-941.86	-736.443	-845.602	-1358.6	-945.872	-628.851	-4829.97	-1009.86	-2661.1	-782.366	-1258.48	-1834.8	-1048.35	-1338.61	-1867.23	-2372.65	-1966.61	-332.484	-1548.54	-490.322	-2705.11	-4660.56	141.405	-776.53	-2281.4	-878.745	-1218.49	-1340.61	-948.966	-1007.79	-1622.75	-1545.02	-1306.63	-330.072	-1869.87	-1368.39	-2446.45	-1811.27	-2157.03	-3275.8	-2243.53	-771.66
	0	-1273.62	-1503.18	-1077.96	-1565.22	-1418.13	-1894.47	-885.957	-651.153	-770.944	-1256.64	-852.169	-581.429	-4611.95	-912.157	-2493.12	-722.534	-1148.38	-1738.96	-969.314	-1257.81	-1773.43	-2260.53	-1872.9	-267.991	-1478.34	-456.025	-2598.9	-4521.87	183.005	-676.288	-2182.03	-812.84	-1111.82	-1257.5	-881.111	-917.196	-1507.46	-1396.01	-1212.09	-325.511	-1787.75	-1301.01	-2320.87	-1710.28	-1983.72	-3084.49	-2111.23	-720.433
	0	-1215.81	-1436.69	-995.276	-1493.64	-1340.99	-1780.69	-825.311	-560.388	-691.558	-1146.5	-751.642	-530.522	-4371.49	-807.782	-2310.59	-658.455	-1030.05	-1634.16	-883.663	-1169.76	-1670.56	-2137.19	-1769.86	-200.047	-1401.47	-419.549	-2481.95	-4367.24	222.955	-568.438	-2073.02	-741.86	-997.302	-1167.39	-807.929	-820.574	-1382.88	-1236.36	-1110.14	-320.238	-1697.04	-1227.17	-2183.81	-1600.71	-1796.32	-2876.09	-1967.38	-664.673
	0	-1154.84	-1366.14	-909.883	-1418.01	-1259.43	-1661.46	-762.725	-467.29	-609.544	-1030.51	-648.512	-478.568	-4116.03	-700.23	-2116.04	-592.99	-904.816	-1522.48	-794.268	-1077.99	-1561.48	-2005.41	-1660.79	-131.951	-1320	-382.879	-2356.31	-4199.64	257.278	-456.502	-1957.35	-668.386	-878.751	-1073.49	-731.773	-722.111	-1254.29	-1073.02	-1004.03	-314.364	-1601.28	-1149.85	-2040.2	-1485.34	-1600.27	-2653.34	-1816.47	-605.991
	0	-1093	-1294	-825	-1341	-1176	-1541	-701	-375	-527	-911	-547	-428	-3853	-593	-1912	-529	-774	-1406	-704	-986	-1449	-1868	-1549	-67	-1236	-348	-2224	-4022	282	-344	-1838	-595	-760	-979	-655	-626	-1127	-913	-897	-308	-1504	-1072	-1895	-1367	-1401	-2419	-1663	-546
	0	-1013.91	-1199.45	-723.369	-1242.48	-1069.36	-1390.95	-625.931	-264.245	-429.635	-761.348	-423.626	-369.273	-3510.73	-463.578	-1655.23	-452.041	-611.518	-1257.44	-591.277	-870.467	-1305.17	-1690.09	-1404.78	6.72098	-1129.89	-309.595	-2053.97	-3785.43	300.835	-203.762	-1686.71	-504.699	-613.313	-861.665	-559.649	-512.393	-970.188	-719.923	-765.317	-297.528	-1378.03	-974.857	-1714.64	-1220.3	-1146.88	-2119.24	-1471.03	-470.226
	0	-906.354	-1068.38	-593.318	-1108.72	-925.523	-1192.15	-527.65	-122.964	-308.585	-565.877	-263.105	-295.387	-3042.72	-297.863	-1320.43	-352.508	-402.97	-1060.13	-442.475	-716.05	-1112.18	-1449.82	-1208.89	97.7507	-989.045	-263.245	-1826.73	-3457.93	319.639	-19.2186	-1485.2	-386.692	-421.632	-707.162	-434.601	-367.921	-763.606	-469.793	-594.098	-280.41	-1205.05	-845.497	-1476.65	-1029.36	-807.197	-1722.91	-1217.68	-369.636
	0	-780.301	-913.326	-446.452	-951.966	-757.993	-962.698	-415.47	34.8843	-174.082	-343.34	-81.9588	-212.597	-2494.16	-111.974	-937.026	-240.522	-167.206	-832.064	-272.397	-538.25	-888.094	-1169.51	-980.351	197.725	-826.036	-212.285	-1561.68	-3067.81	337.647	190.212	-1251.38	-252.875	-204.803	-530.586	-292.467	-206.498	-528.378	-188.131	-399.833	-258.375	-1001.82	-695.673	-1202.63	-811.244	-418.776	-1266.81	-927.062	-253.998
	0	-645.738	-746.826	-294.374	-784.465	-580.289	-720.693	-298.702	195.338	-36.3629	-112.49	103.295	-127.157	-1910.26	77.9738	-534.446	-126.202	76.9194	-591.229	-95.8475	-352.566	-650.998	-871.461	-738.202	298.278	-653.417	-160.047	-1278.21	-2643.39	354.095	405.111	-1003.18	-115.144	17.3302	-347.035	-145.862	-42.0332	-285.633	99.5451	-199.014	-233.153	-785.114	-537.14	-914.184	-583.002	-18.4251	-787.71	-623.294	-133.08
	0	-512.645	-581.409	-148.686	-618.468	-405.923	-484.227	-186.66	344.437	94.3394	107.921	276.137	-45.3223	-1336.2	255.862	-142.122	-19.6692	310.555	-355.614	72.3708	-174.499	-418.965	-577.977	-501.464	391.047	-483.746	-109.866	-995.719	-2212.98	368.219	606.059	-758.523	14.6047	224.922	-171.605	-7.39971	111.56	-56.4964	367.715	-8.12955	-206.475	-571.709	-381.652	-632.9	-361.697	357.041	-322.396	-330.489	-16.6528
	0	-391.003	-429.611	-20.9923	-466.225	-248.411	-271.393	-88.6538	468.22	207.79	299.142	420.048	26.6519	-817.171	405.574	210.513	68.9556	514.849	-143.211	217.454	-19.5486	-210.071	-311.367	-289.167	467.667	-329.58	-65.0756	-733.59	-1804.91	379.255	773.635	-535.325	124.476	398.127	-19.3915	110.307	240.371	137.906	590.861	156.328	-180.071	-378.375	-240.963	-380.376	-164.389	670.809	92.3487	-72.7624	85.5157
	0	-290.795	-303.963	77.1041	-339.986	-121.265	-100.286	-13.9965	552.728	293.755	442.419	518.509	82.5109	-398.375	510.992	494.031	129.552	670.948	27.9901	324.598	96.7844	-42.3903	-93.9391	-120.336	519.773	-203.479	-29.0089	-511.22	-1447.47	386.436	888.422	-351.511	202.573	517.102	94.5089	194.645	330.489	276.447	743.462	277.868	-155.669	-221.881	-126.828	-178.211	-8.13685	886.067	419.742	125.772	163.656
	0	-222	-217	134	-252	-38	11	28	584	342	519	555	116	-125	556	679	152	760	140	379	159	66	52	-14	539	-118	-5	-348	-1169	389	931	-225	237	562	155	233	368	338	800	340	-135	-119	-51	-48	90	966	623	241	208
	0	-172.816	-154.161	165.273	-187.796	17.7059	84.7553	49.7	583.816	366.956	554.405	554.968	135.562	56.9314	564.896	802.236	152	807.414	214.878	401.023	187.719	137.145	153.147	53.0287	534.183	-57.9045	11.5246	-220.635	-935.067	375.944	923.464	-134.198	245.152	563.168	182.515	243.563	374.191	353.142	796.317	365.689	-116.381	-49.8244	0.820719	37.0695	151.726	965.673	748.396	304.239	231.289
	0	-125.707	-93.7518	193.919	-126.002	70.2975	154.199	69.4762	583.272	389.657	586.387	554.874	153.59	228.643	572.702	918.276	152	850.713	285.501	420.764	213.677	204.06	249.323	115.684	520.823	-0.645455	27.1025	-95.8597	-699.187	340.764	902.484	-47.2548	252.33	564.182	207.349	252.898	379.612	366.488	785.88	388.735	-97.3765	15.6075	49.9126	116.945	209.286	964.699	865.077	362.228	252.556
	0	-82.0542	-37.606	219.462	-68.5124	118.445	217.629	87.0299	582.378	409.773	614.546	554.717	169.753	385.808	579.391	1024.27	152	889.217	350.103	438.023	236.543	265.125	337.901	172.559	500.558	52.1818	41.3463	21.8909	-471.575	289.441	870.502	33.2867	258.5	565.041	229.197	260.948	384.244	377.97	769.611	408.896	-78.5894	75.6068	94.9871	189.732	261.425	963.093	970.578	413.988	271.468
	0	-43.2396	12.4429	241.428	-17.2239	160.82	273.344	102.062	581.143	426.973	638.483	554.497	183.719	524.099	584.93	1117.38	152	922.245	406.917	452.596	255.99	318.72	416.259	222.247	475.027	98.9818	53.8689	128.18	-262.444	227.955	829.958	104.885	263.627	565.745	247.754	267.659	388.071	387.517	748.43	425.931	-60.6221	128.484	134.756	253.535	306.893	960.865	1062.43	458.536	287.689
	0	-10.645	54.5614	259.34	25.9675	196.092	319.64	114.274	579.578	440.926	657.796	554.215	195.158	639.191	589.291	1194.76	152	949.117	454.18	464.282	271.688	363.225	481.772	263.341	445.868	138.159	64.2828	218.572	-82.0078	162.287	783.295	164.997	267.675	566.294	262.718	272.975	391.078	395.063	723.258	439.6	-44.077	172.552	167.93	306.458	344.436	958.029	1138.17	494.893	300.887
	0	14.3477	86.9161	272.723	59.166	222.932	354.816	123.367	577.692	451.302	672.087	553.871	203.738	726.756	592.442	1253.55	152	969.154	490.125	472.88	283.309	397.02	531.816	294.436	414.718	168.118	72.2008	288.63	59.5209	98.4185	732.953	211.082	270.61	566.686	273.783	276.841	393.246	400.538	695.015	449.662	-29.5566	206.119	193.221	346.607	372.804	954.598	1195.32	522.076	310.727
	0	30.3566	107.673	281.101	80.4755	240.012	377.17	129.042	575.496	457.771	680.955	553.466	209.129	782.468	594.356	1290.91	152	981.675	512.987	478.186	290.522	418.485	563.767	314.125	383.216	187.264	77.2357	333.918	151.928	42.3291	681.374	240.597	272.397	566.921	280.645	279.201	394.559	403.873	664.622	455.875	-17.6635	227.498	209.34	372.086	390.742	950.584	1231.42	539.106	316.876
	0	36	115	284	88	246	385	131	573	460	684	553	211	802	595	1304	152	986	521	480	293	426	575	321	353	194	79	350	185	0	631	251	273	567	283	280	395	405	633	458	-9	235	215	381	397	946	1244	545	319
	0	35.585	114.215	281.117	87.6289	243.921	381.807	129.323	564.792	456.562	677.851	545.486	208.774	795.062	589.292	1296.46	148.811	978.471	517.742	474.536	288.458	422.801	572.241	316.687	322.564	192.629	77.6875	349.738	184.928	-32.8554	578.798	250.57	269.181	558.948	278.529	275.47	388.873	398.001	595.216	451.574	-2.25323	233.354	213.674	378.564	394.517	925.944	1234.75	538.116	315.918
	0	33.7109	111.094	272.562	85.6562	237.273	371.766	124.305	546.394	446.523	660.023	525.152	202.227	772.937	573.055	1273.45	139.797	956.578	507.5	458.82	275.258	412.781	563.023	303.586	289.43	187.906	73.75	347.906	184.422	-64.2857	520.422	248.062	258.289	536.18	265.547	262.539	371.484	378.039	546.501	433.094	4.17255	227.742	209.203	370.516	386.664	878.097	1206.91	517.836	306.906
	0	29.4346	104.488	258.477	80.793	225.442	354.186	115.962	519.216	430.302	631.45	493.821	191.55	733.656	547.618	1234.38	125.791	921.365	489.57	433.866	254.038	395.309	545.935	281.458	253.778	178.918	67.1875	342.934	183.049	-93.9525	456.346	241.648	241.175	500.774	244.697	242.198	344.322	346.667	488.022	403.754	10.099	217.149	200.85	355.74	372.839	806.345	1160.36	484.716	292.316
	0	21.8125	93.25	239	71.75	207.812	328.375	104.312	484.669	408.312	593.062	453.316	176.938	675.25	514.312	1178.69	107.625	873.875	463.25	400.688	225.438	369.75	519.562	250.062	215.785	164.75	58	333.25	180.375	-121.518	387.042	229.5	218.688	454.812	216.625	215.438	308.875	305.438	420.945	364.75	15.3478	200.562	187.875	333.125	352.438	714.572	1095	439.312	272.5
	0	9.90137	76.2305	214.273	57.2383	183.769	293.643	89.374	444.164	380.972	545.792	405.458	158.583	595.75	474.468	1105.78	86.1309	815.15	427.836	360.298	190.095	335.473	482.495	209.159	175.632	144.488	46.1875	317.285	175.967	-146.643	312.982	209.789	191.677	400.374	181.975	183.247	266.631	255.903	346.438	317.277	19.7407	176.968	169.541	301.557	324.856	606.666	1010.7	382.183	247.809
	0	-7.24219	52.2812	184.437	35.9687	152.695	249.297	71.1641	399.11	348.695	490.57	352.071	136.68	493.187	429.414	1015.09	62.1406	746.234	382.625	313.711	148.648	291.844	433.32	158.508	133.498	117.219	31.75	293.469	169.391	-168.991	234.641	180.687	160.992	339.539	141.391	146.617	219.078	199.617	265.667	262.531	23.0992	145.352	145.109	259.922	289.492	486.512	907.344	313.883	218.594
	0	-30.5615	20.2539	149.633	6.65234	113.978	194.646	49.7002	350.919	311.899	428.329	294.978	111.421	365.594	380.481	906.019	36.4863	668.17	326.914	261.94	101.737	238.23	370.626	97.8682	89.5605	82.0273	14.6875	260.23	160.213	-188.223	152.489	140.367	127.483	274.388	95.5176	106.538	167.705	138.132	179.799	201.707	25.2451	104.7	113.842	207.107	245.741	357.994	784.816	234.97	185.207
	0	-61	-21	110	-32	67	129	25	301	271	360	236	83	211	329	778	10	582	260	206	50	174	293	27	44	38	-5	216	148	-204	67	87	92	207	45	64	114	73	90	136	26	54	75	142	193	225	643	146	148
	0	-99.501	-72.6289	65.6797	-81.2773	11.1475	51.666	-2.91895	250.764	226.413	286.515	176.96	51.6104	27.4375	276.3	630.45	-16.4863	488.768	181.18	146.903	-5.9248	98.5195	199.03	-54.3369	-3.00481	-15.7773	-27.3125	159.207	132.318	-215.985	-21.3535	18.7578	55.3916	139.456	-9.51758	19.9932	59.4512	5.77441	-2.56241	66.6055	25.1856	-7.7627	27.8457	63.4863	130.665	91.4145	481.777	47.5303	107.324
	0	-147.008	-135.781	16.8125	-142.469	-54.1953	-38.0469	-34.0391	201.621	178.555	208.805	119.682	17.4453	-187.063	223.711	462.789	-42.1406	389.516	89.75	85.6641	-65.3984	11.1562	87.3047	-146.383	-51.2749	-80.2188	-52.25	88.2812	112.734	-223.839	-112.099	-66.1875	18.5078	73.8359	-67.3906	-24.4922	5.54687	-61.9922	-96.7218	-5.28125	22.6236	-81.6016	-28.3594	-29.5469	58.1328	-38.8766	301.031	-59.8828	63.5312
	0	-204.464	-211.605	-36.4609	-216.863	-129.644	-140.83	-68.3428	154.983	127.841	127.802	65.9863	-19.3018	-434.469	172.563	274.437	-66.1309	285.287	-14.9922	23.2959	-127.782	-88.7227	-43.5889	-249.378	-100.631	-156.238	-79.8125	1.65234	88.8145	-227.225	-204.764	-169.664	-17.8018	12.2197	-127.975	-68.4658	-46.2246	-128.747	-191.312	-78.4648	18.1357	-168.53	-94.3535	-138.213	-25.2002	-161.988	100.645	-175.683	16.9727
	0	-272.813	-301.25	-94	-305.75	-215.812	-257.375	-105.812	112.258	74.6875	44.4375	17.6969	-58.4375	-716.75	124.188	64.8125	-87.625	177.125	-133.75	-39.1875	-192.437	-201.75	-195.063	-363.562	-150.894	-244.75	-110	-102.25	60.125	-225.803	-298.875	-293.5	-52.6875	-43.3125	-190.625	-110.937	-94.375	-192.938	-285.165	-151.75	11.5435	-269.563	-170.875	-263.625	-119.938	-274.033	-119.5	-299.312	-32
	0	-352.997	-405.863	-155.664	-410.418	-313.317	-388.373	-146.431	74.8582	19.5107	-40.3564	-23.364	-99.7686	-1035.87	79.9131	-166.663	-105.791	66.0723	-267.227	-100.772	-258.726	-328.559	-368.528	-489.177	-201.886	-346.668	-142.812	-224.996	26.2324	-219.237	-393.96	-439.523	-85.2998	-90.6807	-254.697	-150.917	-137.416	-253.011	-377.115	-223.941	2.66865	-385.712	-258.662	-406.896	-226.683	-371.126	-359.52	-430.216	-83.0352
	0	-445.961	-526.594	-221.313	-532.156	-422.773	-534.516	-190.18	44.1933	-37.2734	-125.648	-55.3738	-143.102	-1393.81	41.0703	-420.57	-119.797	-46.8281	-416.125	-160.445	-326.008	-469.781	-565.398	-626.461	-253.426	-462.906	-178.25	-368.156	-13.2969	-207.187	-489.547	-609.563	-114.789	-127.805	-319.547	-187.414	-173.859	-307.414	-465.995	-293.844	-8.66712	-517.992	-358.453	-569.141	-346.039	-449.383	-619.531	-567.836	-135.781
	0	-552.647	-664.59	-290.805	-672.254	-544.796	-696.494	-237.042	21.6739	-95.249	-210.507	-76.5099	-188.243	-1792.53	8.98926	-697.489	-128.811	-160.533	-581.148	-217.192	-393.646	-626.051	-787.085	-775.655	-305.336	-594.379	-216.313	-533.301	-58.8965	-189.316	-585.162	-805.445	-140.306	-152.604	-384.529	-219.438	-202.217	-354.595	-550.639	-360.262	-22.6422	-667.417	-470.986	-751.471	-478.61	-504.916	-899.652	-711.616	-189.887
[truncated: 32 more columns]

## Sheet: G
	Mean	Standard Deviation
Samples (upsampled/smoothed)	0	0
	0.0501767	1.62394
	-0.0628767	3.14161
	-0.332502	4.57426
	-0.79124	5.95363
	-1.54627	7.35169
	-2.80496	8.91774
	-4.92522	10.9948
	-8.50086	14.121
	-14.1546	19.0355
	-22.5955	26.2509
	-34.7262	35.7912
	-51.3467	47.4309
	-73.0407	60.8114
	-100.271	75.2821
	-133.329	89.9423
	-172.031	104.05
	-215.561	117.406
	-262.656	130.3
	-312.129	142.685
	-363.061	153.81
	-414.392	162.96
	-464.727	169.906
	-512.589	174.752
	-556.789	177.661
	-596.336	178.648
	-630.383	177.751
	-658.36	175.055
	-679.798	170.613
	-694.29	164.451
	-701.545	156.726
	-701.414	147.802
	-693.881	138.29
	-679.058	129.094
	-657.145	121.334
	-628.235	115.908
	-592.122	112.928
	-548.403	111.841
	-496.705	111.948
	-436.724	112.566
	-368.156	112.68
	-291.267	111.088
	-206.826	107.305
	-115.69	101.333
	-19.0189	93.513
	81.7709	84.4887
	185.202	75.2767
	289.818	67.0349
	393.995	60.3711
	495.763	54.8995
	592.874	49.9614
	683.387	45.996
	766.205	44.3113
	840.874	45.3665
	907.174	48.2807
	965.066	51.8305
	1014.89	55.0624
	1057.02	57.1945
	1091.93	58.0916
	1120.54	58.0597
	1143.82	57.4706
	1162.62	56.6207
	1177.73	55.8749
	1189.84	55.5693
	1199.42	55.7863
	1206.68	56.354
	1211.62	56.9099
	1214.28	57.1508
	1214.77	56.9976
	1213.2	56.4693
	1209.66	55.6122
	1204.19	54.5065
	1196.76	53.2635
	1187.4	52.0458
	1176.05	51.0502
	1162.65	50.3979
	1147.15	50.0753
	1129.66	49.9656
	1110.39	49.9435
	1089.62	49.9153
	1067.74	49.7945
	1045.2	49.4818
	1022.53	48.9425
	1000.2	48.2491
	978.58	47.5136
	957.919	46.8268
	938.456	46.2142
	920.402	45.6396
	903.9	45.059
	889.053	44.4238
	875.901	43.7281
	864.352	42.9954
	854.26	42.2498
	845.464	41.5417
	837.787	40.9421
	831.027	40.512
	825.022	40.2469
	819.666	40.0836
	814.903	39.9573
	810.661	39.8409
	806.811	39.739
	803.212	39.6709
	799.757	39.6534
	796.372	39.6899
	793.009	39.7735
	789.631	39.8956
	786.203	40.05
	782.693	40.2335
	779.041	40.4534
	775.156	40.7204
	770.903	41.0259
	766.106	41.3345
	760.59	41.5939
	754.241	41.8006
	747.005	42.0534
	738.78	42.4369
	729.323	42.8683
	718.327	43.1583
	705.551	43.1878
	690.841	42.9369
	674.085	42.4554
	655.263	41.8384
	634.411	41.1889
	611.573	40.5699
	586.875	40.0484
	560.518	39.696
	532.735	39.5338
	503.783	39.5367
	473.986	39.6206
	443.769	39.6804
	413.633	39.6702
	384.023	39.6286
	355.223	39.603
	327.412	39.5941
	300.751	39.597
	275.399	39.5936
	251.467	39.5582
	229.064	39.4722
	208.274	39.3431
	189.092	39.1775
	171.497	39.0134
	155.456	38.9291
	140.904	38.977
	127.736	39.1998
	115.863	39.582
	105.263	40.0282
	95.9559	40.4186
	87.9185	40.6795
	81.0199	40.7973
	75.0688	40.7884
	69.8681	40.6978
	65.236	40.5699
	60.9967	40.4342
	57.0019	40.3138
	53.1471	40.2244
	49.363	40.1853
	45.6132	40.2088
	41.8705	40.3071
	38.1019	40.5008
	34.2501	40.8094
	30.228	41.2489
	25.9314	41.8449
	21.2538	42.635
	16.037	43.6354
	9.99402	44.8088
	2.72365	46.0804
	-6.20789	47.4091
	-17.2359	48.7641
	-30.8342	50.0954
	-47.3959	51.3909
	-67.2835	52.6574
	-90.8962	53.7766
	-118.5	54.6514
	-150.174	55.2916
	-185.873	55.6945
	-225.438	55.7921
	-268.494	55.5119
	-314.401	54.9041
	-362.349	54.1877
	-411.598	53.6312
	-461.633	53.3778
	-512.042	53.3804
	-562.379	53.4805
	-612.154	53.5313
	-660.93	53.4123
	-708.246	53.0225
	-753.698	52.3943
	-797.058	51.6009
	-838.153	50.7772
	-876.82	50.1521
	-912.964	49.9269
	-946.566	50.1474
	-977.546	50.6436
	-1005.65	51.1743
	-1030.48	51.5535
	-1051.77	51.7172
	-1069.59	51.7598
	-1084.26	51.8254
	-1096.12	51.9791
	-1105.48	52.2
	-1112.65	52.4491
	-1117.88	52.6519
	-1121.38	52.7418
	-1123.39	52.6822
	-1124.09	52.4643
	-1123.61	52.1062
	-1122.05	51.6172
	-1119.47	51.0232
	-1115.95	50.3674
	-1111.56	49.7033
	-1106.4	49.1103
	-1100.53	48.6845
	-1093.96	48.4723
	-1086.66	48.4503
	-1078.62	48.5465
	-1069.88	48.6753
	-1060.55	48.7585
	-1050.74	48.7368
	-1040.59	48.5875
	-1030.24	48.3227
	-1019.79	47.9681
	-1009.38	47.5559
	-999.104	47.1375
	-989.075	46.751
	-979.399	46.4124
	-970.214	46.1111
	-961.685	45.8278
	-953.949	45.5663
	-947.07	45.3326
	-941.037	45.1336
	-935.816	44.9696
	-931.357	44.8267
	-927.589	44.6906
	-924.441	44.5417
	-921.84	44.3674
	-919.682	44.1701
	-917.86	43.9629
	-916.272	43.7554
	-914.837	43.5634
	-913.485	43.4117
	-912.161	43.3178
	-910.822	43.2944
	-909.416	43.3531
	-907.894	43.5037
	-906.196	43.7497
	-904.222	44.1006
	-901.828	44.5803
	-898.817	45.2218
	-894.925	46.0627
	-889.881	47.187
	-883.345	48.6729
	-874.843	50.4789
	-863.881	52.4628
	-850.008	54.4135
	-832.781	56.0725
	-811.8	57.1253
	-786.878	57.3082
	-758.172	56.6477
	-726.097	55.5933
	-690.988	54.7358
	-652.914	54.3372
	-611.884	54.2948
	-568.068	54.3482
	-521.792	54.2695
	-473.438	53.8605
	-423.527	53.0141
	-372.63	51.8276
	-321.236	50.4586
	-269.856	49.0925
	-219.037	47.9512
	-169.272	47.2812
	-120.979	47.2193
	-74.6233	47.6171
	-30.8505	48.0879
	9.53876	48.3038
	45.8856	48.212
	77.95	48.0061
	105.789	47.899
	129.539	47.9874
	149.388	48.3092
	165.66	48.8167
	178.683	49.3394
	188.802	49.7709
	196.484	50.0728
	202.138	50.2229
	206.079	50.199
	208.566	50.0077
	209.818	49.7008
	209.984	49.3447
	209.15	48.9862
	207.383	48.6635
	204.766	48.4126
	201.391	48.2777
	197.323	48.2843
	192.588	48.4251
	187.181	48.6689
	181.072	48.9605
	174.235	49.2193
	166.67	49.3592
	158.389	49.3077
	149.417	49.0195
	139.785	48.4936
	129.509	47.7802
	118.577	46.9864
	106.968	46.2596
	94.6757	45.7559
	81.7215	45.6339
	68.1413	46.0581
	53.9711	47.186
	39.2467	49.1479
	24.0042	52.0317
	8.27935	55.8774
	-7.89181	60.6832
	-24.4734	66.4191
	-41.4295	73.0416
	-58.7241	80.5045
	-76.3214	88.7661
	-94.1854	97.7927
	-112.28	107.559
	-130.57	118.051

## Sheet: H
	Mean						Standard Deviatioin
	Amplitude						Amplitude
Channels	0.97042	0.753853	0.572571	0.371823	0.179554		0.0295795	0.0461564	0.0274484	0.0250299	0.0188725
	0.67102	0.578826	0.439668	0.285563	0.137987		0.0257013	0.0395913	0.071237	0.0636249	0.0491941
	0.630567	0.531546	0.403768	0.262262	0.126759		0.0285608	0.042521	0.0782665	0.0660507	0.0546674
	0.590484	0.498878	0.378962	0.246162	0.119001		0.0277523	0.0403625	0.0754708	0.0611692	0.0531198
	0.560197	0.477045	0.362383	0.235401	0.113815		0.0274523	0.038816	0.0739806	0.0570067	0.0525455
	0.52179	0.41863	0.318028	0.206612	0.0999427		0.0171455	0.0279774	0.0484734	0.0473835	0.0328174
	0.503911	0.393411	0.298878	0.194183	0.0939534		0.024667	0.0351651	0.0666491	0.0521286	0.0472143
	0.482052	0.377697	0.286946	0.186439	0.0902215		0.0230384	0.0321609	0.0618341	0.0465344	0.044097
	0.453207	0.35565	0.270205	0.175573	0.0849856		0.0161522	0.0237406	0.0440763	0.036387	0.0309164
	0.432593	0.341869	0.259741	0.168782	0.0817129		0.0164319	0.0234854	0.0444347	0.0349156	0.0314516
	0.415814	0.328855	0.249859	0.162367	0.0786221		0.0141391	0.020685	0.0385242	0.031547	0.0270632
	0.39946	0.318616	0.242085	0.157322	0.0761906		0.0149182	0.0212257	0.040283	0.0313953	0.0285545
	0.387093	0.307623	0.233737	0.151904	0.0735797		0.0144998	0.0209678	0.0393583	0.0315793	0.0277536
	0.375941	0.298176	0.226564	0.148932	0.0713361		0.013638	0.0199085	0.0371323	0.0286076	0.0261039
	0.367493	0.286493	0.217693	0.144324	0.0685617		0.0141132	0.0202396	0.0382063	0.0273689	0.0270138
	0.359908	0.273715	0.211786	0.139767	0.0667144		0.0149758	0.026014	0.0402601	0.0284801	0.0286647
	0.351498	0.270377	0.204942	0.136197	0.0645737		0.0174307	0.0226759	0.0461874	0.029131	0.0333635
	0.344012	0.262635	0.197725	0.128984	0.0623163		0.0128921	0.0162862	0.0350442	0.0278839	0.0246762
	0.336127	0.255307	0.191899	0.125628	0.0604945		0.0109545	0.0138372	0.0302084	0.0254364	0.0209679
	0.327161	0.244263	0.187156	0.122936	0.0590108		0.0108203	0.0183592	0.0297948	0.0245026	0.0207107
	0.31892	0.238101	0.181522	0.120076	0.0572489		0.00906172	0.01817	0.0326786	0.0241749	0.0230407
	0.311235	0.22946	0.175604	0.115328	0.0553978		0.00769832	0.0180163	0.0308172	0.0235523	0.0217337
	0.298203	0.220691	0.168488	0.110965	0.0531723		0.00804297	0.0160412	0.0280313	0.0215011	0.0196988
	0.280892	0.212302	0.160746	0.107205	0.0507508		0.00985128	0.0156504	0.0320814	0.0205634	0.023024
	0.264199	0.195391	0.148616	0.0997899	0.0469572		0.0108993	0.0153521	0.0295642	0.0185013	0.0211823
	0.246487	0.184043	0.138979	0.0928402	0.044287		0.00894566	0.0137418	0.0248659	0.0178196	0.0185165
	0.216185	0.170494	0.128606	0.087501	0.0415201		0.0107045	0.014722	0.0216953	0.0159316	0.0173842
	0.183041	0.154905	0.117181	0.0778701	0.0379047		0.00881017	0.0143388	0.0208751	0.0163445	0.0168634
	0.0767136	0.0987181	0.070263	0.048947	0.024483		0.0151372	0.00896317	0.013998	0.0108762	0.0144866
	0.0349952	0.0691249	0.0534608	0.0293624	0.0159865		0.0111792	0.0099674	0.0111234	0.0053472	0.0159865
	0.0206725	0.00843282	0.011667	0.00445099	0.000941467		0.000843084	0.00141219	0.0072568	0.00278402	0.000941467
	0.000615638	0.00019945	0.000319617	0.000393169	0.000379871		0.000615638	0.00019945	0.000319617	0.000393169	0.000379871
	9.89033e-05	0	0.000302915	0	0		9.89033e-05	0	0.000302915	0	0

## Sheet: I
	Mean						Standard Deviation
	Frequency						Frequency
Channels	0.978014	0.948799	0.925345	0.869902	0.851006		0.0148673	0.0448067	0.068842	0.12566	0.145025
	0.831384	0.766752	0.735173	0.634074	0.588397		0.0134868	0.0382463	0.0595094	0.106852	0.121311
	0.747836	0.696667	0.670312	0.588825	0.552929		0.016593	0.0405925	0.0654193	0.112415	0.121745
	0.703303	0.654523	0.629544	0.552009	0.517773		0.0172036	0.0381779	0.063069	0.105097	0.109751
	0.677319	0.628139	0.603448	0.525803	0.491222		0.018239	0.0362873	0.0618369	0.0991238	0.0986706
	0.561518	0.535582	0.519439	0.475194	0.472318		0.00724783	0.0274945	0.0404107	0.0778537	0.09698
	0.511131	0.496283	0.483613	0.452725	0.457538		0.0154514	0.0329615	0.055676	0.0902555	0.0945812
	0.494369	0.477367	0.464844	0.433839	0.441866		0.00878766	0.0298863	0.0516372	0.0812961	0.0911315
	0.466909	0.449848	0.437924	0.408189	0.422672		0.0100089	0.0224603	0.036737	0.0619866	0.0789547
	0.455303	0.433978	0.42196	0.390993	0.397392		0.00894695	0.0219591	0.0370337	0.0601856	0.0657499
	0.446857	0.417618	0.405995	0.375955	0.379312		0.009531	0.019499	0.0320822	0.0537566	0.0609295
	0.408594	0.406349	0.394483	0.362696	0.364577		0.00918585	0.0197951	0.0335653	0.054167	0.0565659
	0.395174	0.391589	0.380389	0.350817	0.350265		0.00838941	0.019704	0.0327667	0.0540758	0.0543728
	0.364553	0.379186	0.368455	0.340362	0.339408		0.0144956	0.0187473	0.0308956	0.0516593	0.0558578
	0.339916	0.361048	0.351889	0.329884	0.329622		0.00655754	0.0189295	0.0318083	0.0519101	0.0541443
	0.332015	0.350001	0.341535	0.322009	0.32222		0.00578765	0.019499	0.0335197	0.0530955	0.0528193
	0.321963	0.336997	0.329423	0.313066	0.315555		0.00594691	0.021253	0.038494	0.0571079	0.051974
	0.299347	0.322572	0.316152	0.304279	0.308198		0.0094779	0.0175855	0.0291386	0.0483765	0.050786
	0.284503	0.311902	0.306066	0.296315	0.301622		0.0063186	0.0158543	0.0250998	0.0440905	0.0503062
	0.27743	0.3045	0.298696	0.288707	0.294711		0.00746018	0.0155582	0.0247576	0.0432242	0.0489355
	0.269684	0.295542	0.289834	0.279808	0.286842		0.00828322	0.0163099	0.0271762	0.04482	0.047679
	0.232016	0.27616	0.270218	0.258007	0.267313		0.0063717	0.0141231	0.0232744	0.0388926	0.0434754
	0.225177	0.265535	0.259107	0.244304	0.254651		0.00653099	0.0150798	0.0266743	0.0407164	0.0407796
	0.191007	0.244463	0.238868	0.226708	0.239403		0.00629205	0.0139408	0.0245522	0.03773	0.0378096
	0.165593	0.231704	0.225954	0.212492	0.222995		0.0090797	0.0124374	0.0215402	0.033786	0.0354337
	0.150412	0.22099	0.214219	0.195586	0.188107		0.00860181	0.0115263	0.0201483	0.0312783	0.0297908
	0	0.207987	0.199502	0.172561	0.160464		0	0.0106834	0.0193497	0.0287021	0.0255415
	0	0.154062	0.140364	0.0872037	0.0603245		0	0.00772216	0.0155619	0.0200163	0.013479
	0	0.11583	0.10338	0.0539017	0.0285793		0	0.0082233	0.0184598	0.020495	0.0084986
	0	0.00529032	0.00681341	0.0139703	0.0179456		0	0.00127562	0.00155163	0.0037388	0.00541445
	0	0	0	0	0		0	0	0	0	0
	0	0	0	0	0		0	0	0	0	0
	0	0	0	0	0		0	0	0	0	0
