# Supplementary material for: A wearable platform for closed-loop stimulation and recording of single-neuron and local field potential activity in freely moving humans
Source: Nat Neurosci. 2023 Feb 20;26(3):517–27. doi: 10.1038/s41593-023-01260-4 (PMC9991917; doi:10.1038/s41593-023-01260-4)
Supplement: Source Data Fig. 4 — Contains data (Figure4_source_data.xlsx) and images (Figure4_source_images) used in making Fig. 4. [file 41593_2023_1260_MOESM7_ESM.zip]

Archive with 14 entries (13 files):
- Figure4_source_images/
- Figure4_source_images/Fig4B_electrode_1.tif
- __MACOSX/Figure4_source_images/._Fig4B_electrode_1.tif
- Figure4_source_images/Fig4B_electrode_2.tif
- __MACOSX/Figure4_source_images/._Fig4B_electrode_2.tif
- Figure4_source_images/Fig4F_tf.jpg
- Figure4_source_images/Fig4FG_colorbar.jpg
- Figure4_source_images/Fig4G_tf.jpg
- Figure4_source_images/Fig4B_tablet.tif
- __MACOSX/Figure4_source_images/._Fig4B_tablet.tif
- Figure4_source_images/Fig4B_participant.jpg
- __MACOSX/Figure4_source_images/._Fig4B_participant.jpg
- Figure4_source_data.xlsx
- __MACOSX/._Figure4_source_data.xlsx
