# Supplementary material for: A wearable platform for closed-loop stimulation and recording of single-neuron and local field potential activity in freely moving humans
Source: Nat Neurosci. 2023 Feb 20;26(3):517–27. doi: 10.1038/s41593-023-01260-4 (PMC9991917; doi:10.1038/s41593-023-01260-4)
Supplement: Source Data Fig. 4 — Contains data (Figure4_source_data.xlsx) and images (Figure4_source_images) used in making Fig. 4. [file 41593_2023_1260_MOESM7_ESM.zip › Figure4_source_data.xlsx]

## Sheet: C_bottom_left
	Training Accuracy
Epochs	61.051
	61.051
	61.051
	61.051
	61.924
	61.051
	61.051
	61.051
	61.051
	61.051
	61.051
	62.506
	62.506
	63.379
	61.924
	62.2149
	63.961
	63.961
	65.1331
	66.8911
	64.2539
	68.6493
	68.6493
	67.1531
	69.2476
	67.7516
	68.35
	71.9405
	71.3421
	71.0428
	71.9405
	71.0428
	73.7358
	71.6414
	74.6332
	75.531
	78.2237
	77.3262
	76.4286
	77.9246
	76.1293
	74.035
	77.027
	80.0191
	80.6175
	81.8142
	79.7198
	80.3182
	82.4127
	84.8063
	83.9087
	83.6094
	82.712
	85.7039
	86.0032
	85.7039
	84.8063
	86.0032
	81.2158
	85.4047
	87.4992
	88.6959
	87.7985
	86.0032
	86.3025
	84.8063
	82.1135
	83.011
	86.6014
	88.0976
	87.7985
	86.3025
	88.0976
	88.6959
	88.6959
	87.0793
	87.7262
	89.666
	89.3426
	89.3426

## Sheet: C_bottom_right
Test Accuracy
100
50
66.6667
50
40
50
42.857
50
55.5555
60.0002
63.6364
66.6667
69.231
71.4289
66.6667
68.7501
70.5884
72.2223
73.6843
70.0001
71.4289
68.1819
69.5652
70.8334
71.9999
73.0771
74.0743
75.0001
72.4138
73.3335
74.1936
71.875
72.7275
73.5295
74.2859
75.0001
75.6759
73.6843
74.3589
72.5

## Sheet: D
Time [s]	Channels
0	-0.509106	-0.0123272	0.205239	-0.117824	-0.000225183	-0.0582047	0.00870702	-0.0105669	-0.0224502	-0.0299598	-0.0225229	0.0236558
0.004	-0.514062	-0.0227981	0.205929	-0.0912351	0.00296406	-0.0326779	0.0116775	-0.0109595	-0.0153893	-0.0310657	-0.0147832	0.029826
0.008	-0.506751	-0.0199902	0.207847	-0.070838	0.00369059	-0.00775003	0.0121038	-0.0117572	-0.00953193	-0.0321507	-0.00761343	0.0319896
0.012	-0.488667	-0.00347768	0.213724	-0.0583511	0.00196128	0.0157525	0.0101428	-0.0127831	-0.00530961	-0.0330894	-0.00143194	0.0300994
0.016	-0.461963	0.0257421	0.225471	-0.0546365	-0.00198358	0.0371126	0.00614421	-0.0138294	-0.00296554	-0.0337561	0.00345254	0.0244445
0.02	-0.429357	0.0653027	0.244015	-0.0596416	-0.00768756	0.0557556	0.000613806	-0.0146847	-0.00253424	-0.0340311	0.00686291	0.0156174
0.024	-0.393956	0.111659	0.269247	-0.0724324	-0.0145163	0.0712692	-0.00583568	-0.0151603	-0.00384212	-0.0338038	0.00876329	0.0044546
0.028	-0.359005	0.160405	0.300079	-0.0913188	-0.0217143	0.0834057	-0.0125419	-0.0151146	-0.00653015	-0.0329772	0.00925386	-0.0080435
0.032	-0.327608	0.206686	0.334606	-0.114057	-0.0284753	0.0920696	-0.0188535	-0.0144711	-0.0100958	-0.0314728	0.00855196	-0.0208062
0.036	-0.302414	0.245676	0.370351	-0.138105	-0.0340199	0.0972919	-0.0241884	-0.0132297	-0.01395	-0.0292358	0.00696116	-0.0327907
0.04	-0.285344	0.273065	0.404568	-0.160911	-0.0376723	0.0991983	-0.0280848	-0.0114679	-0.0174833	-0.0262421	0.00483193	-0.043076
0.044	-0.277358	0.28552	0.434559	-0.18019	-0.0389296	0.0979731	-0.0302403	-0.00933434	-0.0201338	-0.0225057	0.00251808	-0.0509417
0.048	-0.27831	0.281056	0.457972	-0.194164	-0.0375149	0.0938299	-0.030535	-0.00703257	-0.0214487	-0.0180848	0.000334658	-0.0559263
0.052	-0.286916	0.259285	0.473048	-0.201746	-0.0334097	0.0869895	-0.0290374	-0.00479834	-0.0211347	-0.0130868	-0.00147812	-0.0578584
0.056	-0.30083	0.221515	0.47879	-0.202626	-0.0268597	0.0776713	-0.025991	-0.00287216	-0.0190881	-0.00766812	-0.0027803	-0.0568565
0.06	-0.316842	0.170662	0.47502	-0.197269	-0.0183543	0.0660995	-0.0217839	-0.00146992	-0.0154045	-0.0020305	-0.00354338	-0.0533
0.064	-0.331173	0.111001	0.462337	-0.186808	-0.0085787	0.0525222	-0.0169033	-0.000754735	-0.0103637	0.00359071	-0.00384606	-0.0477728
0.068	-0.339843	0.0477547	0.441972	-0.172851	0.00165455	0.0372419	-0.0118801	-0.000813164	-0.00439388	0.00894324	-0.00385408	-0.0409851
0.072	-0.339065	-0.0134309	0.415554	-0.157228	0.0114904	0.0206495	-0.00722801	-0.00163828	0.00198313	0.013781	-0.00378708	-0.0336842
0.076	-0.325639	-0.0670827	0.384833	-0.141694	0.020123	0.00325541	-0.00338433	-0.00312196	0.0082181	0.0178909	-0.00387598	-0.0265611
0.08	-0.297289	-0.108503	0.351378	-0.127638	0.0268847	-0.0142888	-0.00065797	-0.00505751	0.0138048	0.0211206	-0.00431644	-0.0201652
0.084	-0.252919	-0.134317	0.316307	-0.115828	0.0313227	-0.0311864	0.000809207	-0.00715307	0.0183457	0.0234035	-0.00522456	-0.0148367
0.088	-0.192743	-0.142893	0.280074	-0.106228	0.0332543	-0.0465139	0.00106333	-0.00905468	0.0216063	0.0247784	-0.00660106	-0.0106628
0.092	-0.118295	-0.134603	0.242356	-0.0979122	0.0327944	-0.0592632	0.000338582	-0.0103777	0.0235482	0.025398	-0.00830934	-0.00746661
0.096	-0.0322974	-0.111866	0.202054	-0.0891057	0.03035	-0.0684075	-0.000964249	-0.0107438	0.0243391	0.0255255	-0.010072	-0.00482772
0.1	0.0615758	-0.0789681	0.157415	-0.0773335	0.0265824	-0.0729863	-0.00231939	-0.00981997	0.0243354	0.0255165	-0.0114872	-0.00213544
0.104	0.159036	-0.0416709	0.106278	-0.0596898	0.0223382	-0.0722006	-0.00313444	-0.00735643	0.0240394	0.0257867	-0.0120655	0.00133141
0.108	0.25556	-0.00662574	0.0464106	-0.0331948	0.0185566	-0.0655095	-0.0028199	-0.00321941	0.0240343	0.0267665	-0.0112838	0.00630547
0.112	0.346782	0.0193374	-0.0240992	0.00479942	0.0161617	-0.0527141	-0.000862482	0.00258472	0.024905	0.0288483	-0.00865083	0.0134241
0.116	0.42885	0.029987	-0.10643	0.0561904	0.015951	-0.0340202	0.0031051	0.00989639	0.0271526	0.032329	-0.003778	0.0231259
0.12	0.498704	0.0204489	-0.200651	0.121743	0.018492	-0.010069	0.00924562	0.0184027	0.0311129	0.0373563	0.00355252	0.035562
0.124	0.554261	-0.0121371	-0.305434	0.200797	0.0240383	0.0180706	0.0174777	0.0276512	0.0368896	0.0438854	0.0133319	0.0505359
0.128	0.594481	-0.0681389	-0.417895	0.291096	0.0324771	0.0489516	0.02746	0.0370774	0.0443116	0.0516518	0.0252879	0.0674766
0.132	0.619315	-0.145192	-0.533597	0.388774	0.0433122	0.0808369	0.0386021	0.0460438	0.0529199	0.0601667	0.0388738	0.0854534
0.136	0.629554	-0.238239	-0.646724	0.488511	0.0556891	0.111819	0.0501036	0.0538875	0.0619889	0.0687369	0.0532865	0.103232
0.14	0.626601	-0.339856	-0.750441	0.583856	0.0684598	0.139963	0.0610171	0.0599731	0.070582	0.0765111	0.0675141	0.119368
0.144	0.612206	-0.440849	-0.837394	0.667693	0.0802818	0.163455	0.070332	0.0637465	0.0776364	0.0825482	0.0804109	0.132331
0.148	0.588193	-0.531069	-0.900338	0.732819	0.0897436	0.180743	0.0770693	0.0647841	0.0820702	0.0859053	0.0907928	0.140649
0.152	0.556236	-0.600372	-0.932808	0.772582	0.0955045	0.190663	0.0803804	0.0628335	0.0829013	0.0857333	0.0975461	0.143057
0.156	0.517689	-0.63964	-0.929799	0.781513	0.0964333	0.19252	0.0796386	0.0578423	0.0793645	0.0813748	0.0997374	0.138633
0.16	0.473512	-0.641741	-0.888359	0.755899	0.0917338	0.186142	0.0745139	0.0499698	0.0710142	0.0724499	0.0967149	0.126917
0.164	0.424285	-0.602342	-0.808044	0.694228	0.081041	0.171867	0.0650222	0.0395825	0.0577991	0.0589202	0.0881877	0.107984
0.168	0.370312	-0.520486	-0.691181	0.597466	0.0644807	0.150506	0.0515448	0.0272316	0.0401025	0.0411256	0.074277	0.0824747
0.172	0.31179	-0.398859	-0.542891	0.469127	0.0426821	0.12325	0.0348128	0.013614	0.0187369	0.0197834	0.0555295	0.0515737
0.176	0.249005	-0.243713	-0.370862	0.315116	0.0167431	0.0915542	0.0158573	-0.000479426	-0.00510552	-0.00405054	0.0328917	0.0169344
0.18	0.182531	-0.0644399	-0.184875	0.143362	-0.0118501	0.0570055	-0.00406991	-0.0142257	-0.0299441	-0.0290564	0.007645	-0.0194413
0.184	0.113393	0.127166	0.0038828	-0.0367428	-0.0413419	0.0211864	-0.0236002	-0.0268344	-0.0541361	-0.0537562	-0.0186925	-0.0553605
0.188	0.0431431	0.317904	0.183673	-0.215046	-0.0698546	-0.0144496	-0.041365	-0.0376109	-0.0760251	-0.0766405	-0.0444902	-0.0886186
0.192	-0.0261369	0.494304	0.343138	-0.381414	-0.0955469	-0.0486744	-0.0561161	-0.0460119	-0.0940967	-0.0963031	-0.0681414	-0.117183
0.196	-0.0919473	0.643826	0.472241	-0.526524	-0.116772	-0.0805506	-0.0668369	-0.0516874	-0.107125	-0.111571	-0.0882	-0.139364
0.2	-0.151575	0.755974	0.563134	-0.642597	-0.132217	-0.109458	-0.0728341	-0.0545067	-0.114297	-0.121613	-0.103505	-0.153958
0.204	-0.202371	0.823241	0.610849	-0.724	-0.141012	-0.13508	-0.073801	-0.0545638	-0.115296	-0.126021	-0.113277	-0.160346
0.208	-0.242064	0.841772	0.613762	-0.76766	-0.1428	-0.15736	-0.0698451	-0.0521625	-0.110335	-0.124846	-0.11718	-0.158535
0.212	-0.269077	0.811682	0.573771	-0.773263	-0.137753	-0.176424	-0.0614769	-0.0477829	-0.100145	-0.118586	-0.115343	-0.149152
0.216	-0.282791	0.737004	0.496167	-0.743203	-0.126547	-0.192501	-0.0495625	-0.0420309	-0.085901	-0.108135	-0.10833	-0.133366
0.22	-0.283723	0.625266	0.389208	-0.682302	-0.110282	-0.205828	-0.0352422	-0.035577	-0.0691074	-0.094687	-0.0970799	-0.112774
0.224	-0.273581	0.486746	0.263427	-0.597332	-0.0903797	-0.216572	-0.0198254	-0.0290898	-0.0514457	-0.0796025	-0.0827984	-0.0892452
0.228	-0.255184	0.333476	0.130729	-0.49637	-0.0684392	-0.224774	-0.00466932	-0.0231703	-0.0346049	-0.0642685	-0.066838	-0.064737
0.232	-0.232238	0.178096	0.00336643	-0.388066	-0.046093	-0.230314	0.0089435	-0.0182949	-0.0201091	-0.0499483	-0.0505601	-0.0411181
0.236	-0.208989	0.0326842	-0.107119	-0.28088	-0.0248617	-0.232908	0.01992	-0.0147711	-0.0091619	-0.0376491	-0.0352037	-0.0199995
0.24	-0.189793	-0.0923419	-0.190893	-0.18237	-0.00602632	-0.23214	0.0274507	-0.012712	-0.00252451	-0.0280181	-0.0217699	-0.00259798
0.244	-0.178641	-0.189114	-0.240662	-0.098598	0.00946845	-0.227512	0.0310742	-0.0120322	-0.000441349	-0.021281	-0.0109374	0.0103541
0.248	-0.178695	-0.252941	-0.252285	-0.0336891	0.0210757	-0.218514	0.0307087	-0.0124634	-0.00261914	-0.0172286	-0.00301487	0.0186488
0.252	-0.191895	-0.282593	-0.225088	0.0104035	0.0286648	-0.204703	0.0266454	-0.0135916	-0.00826459	-0.0152545	0.00206544	0.0225859
0.256	-0.21869	-0.280237	-0.161878	0.0339197	0.0324989	-0.185779	0.0195065	-0.0149083	-0.0161754	-0.0144397	0.00471105	0.0229049
0.26	-0.257912	-0.251032	-0.0686275	0.0391076	0.0331753	-0.161649	0.0101736	-0.0158729	-0.0248754	-0.013675	0.00559682	0.0206737
0.264	-0.306844	-0.202445	0.0461085	0.0298598	0.0315365	-0.132464	-0.000307167	-0.0159784	-0.0327781	-0.0118064	0.00556529	0.0171472
0.268	-0.361446	-0.143347	0.172001	0.0112083	0.028563	-0.0986453	-0.0108319	-0.0148127	-0.0383632	-0.00778877	0.00551001	0.013611
0.272	-0.41675	-0.0830215	0.297899	-0.0112551	0.0252594	-0.0608719	-0.0203472	-0.0121106	-0.0403449	-0.000827857	0.00625819	0.0112305
0.276	-0.467354	-0.0301543	0.412834	-0.0319837	0.0225461	-0.0200491	-0.0279497	-0.00778837	-0.0378141	0.00950498	0.00846404	0.010917
0.28	-0.507992	0.00806165	0.506988	-0.0460404	0.0211665	0.0227429	-0.0329661	-0.00195923	-0.030341	0.0231989	0.0125256	0.0132297
0.284	-0.534081	0.0266339	0.572529	-0.0495727	0.0216183	0.0663112	-0.0350082	0.00507386	-0.0180251	0.0397801	0.0185342	0.0183188
0.288	-0.542216	0.0232139	0.604249	-0.0401503	0.0241154	0.10942	-0.0339974	0.0128464	-0.0014887	0.0583422	0.0262619	0.0259183
0.292	-0.530529	-0.0017541	0.59994	-0.0169486	0.0285793	0.150851	-0.030158	0.0207788	0.0181845	0.0776272	0.0351873	0.0353857
0.296	-0.498881	-0.0451879	0.560496	0.0192381	0.034662	0.189457	-0.0239814	0.0282362	0.0395591	0.0961488	0.044557	0.0457829
0.3	-0.448867	-0.101796	0.489724	0.0661422	0.0417937	0.224198	-0.0161664	0.0345948	0.0609932	0.112345	0.0534741	0.0559893
0.304	-0.383621	-0.164729	0.393899	0.120304	0.0492497	0.254166	-0.00754244	0.0393084	0.0808032	0.12474	0.0610043	0.0648323
0.308	-0.307449	-0.22637	0.281121	0.177455	0.056228	0.278588	0.00101585	0.0419666	0.0974301	0.132107	0.0662859	0.0712208
0.312	-0.225341	-0.279187	0.160513	0.232959	0.0619297	0.296822	0.00867364	0.0423382	0.109589	0.133596	0.0686319	0.0742675
0.316	-0.142396	-0.316544	0.0413763	0.282264	0.065634	0.308353	0.0147123	0.0403968	0.116387	0.12883	0.0676123	0.0733852
0.32	-0.0632594	-0.3334	-0.067649	0.321329	0.0667622	0.312783	0.0185906	0.0363233	0.117396	0.117952	0.0631071	0.0683496
0.324	0.00839412	-0.326812	-0.159322	0.346976	0.064924	0.309833	0.0199851	0.030487	0.112681	0.101611	0.0553244	0.0593212
0.328	0.0702417	-0.296218	-0.228381	0.357152	0.0599466	0.299358	0.0188088	0.023406	0.102765	0.0809035	0.044783	0.0468264
0.332	0.12153	-0.243461	-0.271922	0.351074	0.0518835	0.281372	0.015206	0.0156931	0.0885653	0.0572614	0.0322595	0.0317009
0.336	0.163094	-0.172567	-0.289535	0.329261	0.0410054	0.256086	0.00952744	0.00799056	0.0712766	0.0323111	0.0187092	0.0150033
0.34	0.197184	-0.0893211	-0.283217	0.293445	0.0277763	0.223951	0.00228838	0.000903978	0.0522436	0.00771263	0.00516799	-0.00209042
0.344	0.227106	-0.00067139	-0.257052	0.246395	0.012818	0.185704	-0.00588374	-0.00505905	0.032821	-0.014998	-0.00735256	-0.0183988
0.348	0.256729	0.085951	-0.216731	0.191662	-0.0031321	0.142392	-0.014307	-0.0095386	0.0142444	-0.0345511	-0.0179654	-0.0328422
0.352	0.289928	0.163339	-0.168929	0.133272	-0.0192684	0.095383	-0.022302	-0.0123545	-0.00247714	-0.0500512	-0.0259928	-0.0445331
0.356	0.330003	0.225169	-0.120628	0.0754082	-0.0347633	0.0463434	-0.0292434	-0.0135173	-0.0166336	-0.0610404	-0.0310258	-0.0528414
0.36	0.379168	0.266546	-0.0784378	0.0220922	-0.0488126	-0.00281925	-0.0346016	-0.0132179	-0.0278476	-0.0675118	-0.0329541	-0.0574294
0.364	0.438172	0.284395	-0.0479824	-0.0231048	-0.0606766	-0.0500533	-0.037972	-0.0117964	-0.0360672	-0.0698732	-0.0319621	-0.0582551
0.368	0.50608	0.277668	-0.0334041	-0.0572984	-0.0697164	-0.0932888	-0.0390925	-0.00969383	-0.0415195	-0.0688655	-0.0284936	-0.0555457
0.372	0.580261	0.247353	-0.0370271	-0.0784723	-0.0754256	-0.130592	-0.0378473	-0.00739427	-0.0446371	-0.0654485	-0.0231904	-0.0497482
0.376	0.656579	0.196306	-0.0592056	-0.0855905	-0.0774569	-0.160329	-0.0342608	-0.00536166	-0.0459662	-0.0606683	-0.0168123	-0.0414629
0.38	0.729775	0.128926	-0.098361	-0.0786404	-0.0756422	-0.181326	-0.0284832	-0.00398074	-0.0460693	-0.055521	-0.0101475	-0.0313718
0.384	0.793983	0.0507157	-0.151199	-0.0586103	-0.0700075	-0.192998	-0.0207707	-0.00350817	-0.045437	-0.0508316	-0.00392515	-0.0201677
0.388	0.843334	-0.0322197	-0.213082	-0.0274055	-0.0607793	-0.195446	-0.0114624	-0.00403976	-0.044419	-0.0471601	0.00126146	-0.00849514
0.392	0.872572	-0.113689	-0.278506	0.0122866	-0.0483835	-0.189483	-0.000957435	-0.00549769	-0.0431832	-0.0447466	0.00501135	0.00309206
0.396	0.877614	-0.187896	-0.341643	0.0571729	-0.0334343	-0.176608	0.0103061	-0.00763941	-0.0417078	-0.0435008	0.00714722	0.0141535
0.4	0.855987	-0.249846	-0.396892	0.103561	-0.0167117	-0.158895	0.0218709	-0.010087	-0.0398055	-0.0430361	0.00771878	0.0243642
0.404	0.807096	-0.295654	-0.439383	0.147586	0.000872462	-0.138824	0.033277	-0.0123743	-0.0371755	-0.0427424	0.0069786	0.0334995
0.408	0.732289	-0.32273	-0.465391	0.185445	0.0183207	-0.119059	0.0440761	-0.0140051	-0.0334764	-0.0418886	0.00533448	0.0414061
0.412	0.634711	-0.329841	-0.472626	0.21363	0.0346056	-0.102187	0.0538449	-0.0145176	-0.028407	-0.039741	0.00328479	0.047967
0.416	0.518969	-0.317065	-0.460361	0.229136	0.048734	-0.0904534	0.0621968	-0.0135461	-0.0217854	-0.0356813	0.00134494	0.0530679
0.42	0.390654	-0.285649	-0.429414	0.229654	0.059814	-0.0855146	0.0687941	-0.0108732	-0.0136135	-0.029312	-2.591e-05	0.056569
0.424	0.255759	-0.237798	-0.381975	0.213724	0.0671216	-0.0882339	0.0733601	-0.00646665	-0.00411742	-0.0205321	-0.000488827	0.0582918
0.428	0.120085	-0.176426	-0.321298	0.180834	0.0701607	-0.098552	0.0756915	-0.000496153	0.00624247	-0.00957589	0.000127392	0.0580201
0.432	-0.0113144	-0.104895	-0.251317	0.131479	0.0687095	-0.115444	0.0756695	0.0066724	0.016795	0.00299052	0.00180084	0.0555183
0.436	-0.134569	-0.0267657	-0.176198	0.067153	0.0628501	-0.136976	0.07327	0.0145048	0.0267133	0.0163162	0.00431603	0.0505645
0.44	-0.247278	0.0544195	-0.0998997	-0.00972002	0.0529755	-0.160457	0.0685695	0.0223459	0.0350957	0.0293496	0.00728795	0.0429935
0.444	-0.348579	0.135299	-0.0257877	-0.0959004	0.0397719	-0.182677	0.0617475	0.0294816	0.0410638	0.0409508	0.0102081	0.0327449
0.448	-0.439043	0.212814	0.0436664	-0.187508	0.0241774	-0.200214	0.0530824	0.0352094	0.0438661	0.0500187	0.0125064	0.0199079
0.452	-0.520364	0.284271	0.107059	-0.280234	0.00731747	-0.209772	0.0429414	0.0389096	0.0429741	0.0556189	0.0136226	0.00475716
0.456	-0.594915	0.347372	0.164083	-0.369582	-0.00957773	-0.208522	0.0317631	0.0401099	0.0381605	0.0570962	0.0130776	-0.0122286
0.46	-0.665212	0.400201	0.215417	-0.451114	-0.0252674	-0.194419	0.0200349	0.0385374	0.0295482	0.0541605	0.0105387	-0.0303674
0.464	-0.73337	0.441207	0.262478	-0.520709	-0.0385982	-0.166438	0.00826433	0.0341502	0.0176228	0.0469329	0.00586828	-0.0487989
0.468	-0.800591	0.469164	0.307067	-0.574774	-0.0485966	-0.124732	-0.00305079	0.0271486	0.00320845	0.0359501	-0.000846076	-0.0665301
0.472	-0.866789	0.483154	0.350967	-0.610444	-0.0545489	-0.0706741	-0.0134539	0.0179617	-0.0125947	0.0221234	-0.00928667	-0.0825011
0.476	-0.930376	0.482556	0.395518	-0.625718	-0.0560598	-0.00677811	-0.0225585	0.00721207	-0.0285037	0.0066571	-0.0189248	-0.0956645
0.48	-0.988256	0.467058	0.441246	-0.619549	-0.0530854	0.0634831	-0.0300726	-0.00433753	-0.0431688	-0.00906473	-0.0290631	-0.105071
0.484	-1.03602	0.436689	0.48758	-0.591874	-0.0459355	0.13596	-0.0358159	-0.0158516	-0.0552999	-0.0236119	-0.0388966	-0.109951
0.488	-1.06837	0.391858	0.532709	-0.54358	-0.0352466	0.206176	-0.0397289	-0.0264958	-0.0637907	-0.0356476	-0.0475863	-0.109793
0.492	-1.07961	0.333417	0.573602	-0.476434	-0.021927	0.269703	-0.041872	-0.0355095	-0.0678274	-0.0440591	-0.0543384	-0.10439
0.496	-1.06438	0.262703	0.606204	-0.392959	-0.00708049	0.322541	-0.0424165	-0.0422718	-0.0669717	-0.0480664	-0.0584806	-0.0938787
0.5	-1.01824	0.181582	0.625793	-0.296287	0.0080869	0.361448	-0.0416269	-0.0463537	-0.0612084	-0.0472988	-0.0595288	-0.0787367
0.504	-0.938354	0.0924568	0.627483	-0.19	0.0223654	0.384203	-0.0398361	-0.0475513	-0.0509538	-0.0418293	-0.0572369	-0.0597613
0.508	-0.823952	-0.00175319	0.6068	-0.0779537	0.0346387	0.389758	-0.037417	-0.0458985	-0.0370226	-0.0321667	-0.0516254	-0.0380164
0.512	-0.676658	-0.0976789	0.560301	0.0358786	0.04397	0.378294	-0.0347516	-0.0416583	-0.0205574	-0.0192047	-0.0429855	-0.0147576
0.516	-0.500575	-0.19161	0.486133	0.14756	0.04967	0.351148	-0.0322011	-0.0352924	-0.00292764	-0.00413418	-0.0318587	0.00865774
0.52	-0.302144	-0.279643	0.384507	0.253316	0.051341	0.310642	-0.0300789	-0.027415	0.0143921	0.011671	-0.0189937	0.0308688
0.524	-0.0897549	-0.357878	0.257977	0.349651	0.048896	0.259831	-0.0286291	-0.0187344	0.0299538	0.0267845	-0.00528436	0.0506099
0.528	0.12683	-0.422633	0.111512	0.43344	0.0425502	0.202196	-0.0280102	-0.00998755	0.0424642	0.0398603	0.00830542	0.0668008
0.532	0.337199	-0.470677	-0.0476696	0.502013	0.0327889	0.141314	-0.0282874	-0.00187467	0.0508984	0.0497558	0.0208236	0.0786212
0.536	0.531096	-0.499457	-0.210527	0.553223	0.0203159	0.0805486	-0.0294313	0.00500016	0.0545878	0.0556323	0.0314105	0.0855631
0.54	0.699223	-0.507311	-0.366835	0.58551	0.00598705	0.0227809	-0.0313235	0.0101778	0.053276	0.0570253	0.0393721	0.0874592
0.544	0.833948	-0.493624	-0.505987	0.597955	-0.00926117	-0.0297775	-0.0337688	0.0133777	0.0471371	0.0538778	0.0442374	0.0844832
0.548	0.929896	-0.458943	-0.617912	0.590336	-0.0244841	-0.0756925	-0.0365105	0.014514	0.0367569	0.0465354	0.0457977	0.0771261
0.552	0.984316	-0.40501	-0.694	0.563162	-0.0387946	-0.114316	-0.0392503	0.0136949	0.0230781	0.0357039	0.0441227	0.0661482
0.556	0.997227	-0.334718	-0.727953	0.5177	-0.0514172	-0.145706	-0.0416696	0.0112027	0.00731589	0.0223758	0.039552	0.0525134
0.56	0.971321	-0.251977	-0.716466	0.455974	-0.0617277	-0.170476	-0.043451	0.00746119	-0.00914794	0.00773213	0.0326635	0.0373112
0.564	0.911637	-0.161501	-0.659673	0.380726	-0.069276	-0.18959	-0.0442994	0.0029902	-0.0248833	-0.00696944	0.024221	0.0216722
0.568	0.825046	-0.0685269	-0.561292	0.295349	-0.0737931	-0.204138	-0.0439613	-0.00164548	-0.0385309	-0.0205097	0.0151059	0.00668539
0.572	0.719605	0.0215225	-0.42845	0.203761	-0.0751839	-0.215119	-0.0422416	-0.00588949	-0.0489137	-0.0318156	0.00623858	-0.00667755
0.576	0.603834	0.103403	-0.271188	0.110247	-0.0735094	-0.223259	-0.0390171	-0.00924448	-0.0551296	-0.0400507	-0.001503	-0.0176262
0.58	0.486007	0.172415	-0.101679	0.0192473	-0.068961	-0.228887	-0.0342463	-0.0113154	-0.0566211	-0.0446812	-0.0073617	-0.0255977
0.584	0.373497	0.224741	0.066765	-0.0648809	-0.0618323	-0.231885	-0.027975	-0.0118423	-0.0532128	-0.0455117	-0.0107684	-0.0302841
0.588	0.272264	0.257724	0.220824	-0.138119	-0.0524892	-0.23171	-0.0203367	-0.0107194	-0.0451186	-0.0426889	-0.0113923	-0.0316382
0.592	0.186505	0.270061	0.348312	-0.197041	-0.0413446	-0.227497	-0.0115483	-0.00800046	-0.0329159	-0.0366729	-0.00917036	-0.0298602
0.596	0.118501	0.261894	0.439237	-0.239046	-0.0288367	-0.218217	-0.00190077	-0.00388946	-0.0174918	-0.0281821	-0.00431254	-0.0253653
0.6	0.0686618	0.234789	0.486683	-0.262546	-0.0154121	-0.202868	0.00825562	0.00128198	3.44571e-05	-0.0181145	0.00271757	-0.018737
0.604	0.0357437	0.191596	0.487398	-0.267091	-0.00151441	-0.180686	0.0185309	0.00708773	0.0184061	-0.0074561	0.0112453	-0.0106691
0.608	0.0172183	0.136204	0.442071	-0.253412	0.0124243	-0.15133	0.0285184	0.013048	0.0363317	0.00281649	0.0204471	-0.00190219
0.612	0.00972806	0.0732173	0.355226	-0.223377	0.0259895	-0.115033	0.0378205	0.0186738	0.0525882	0.0118294	0.0294267	0.00683981
0.616	0.00958314	0.00756394	0.234778	-0.179858	0.0387893	-0.0726813	0.0460753	0.023512	0.0661153	0.0188919	0.0372983	0.0149088
0.62	0.0132373	-0.0559053	0.0912818	-0.126518	0.0504606	-0.0258199	0.0529809	0.027185	0.0760938	0.0235561	0.0432695	0.0217811
0.624	0.0176849	-0.112808	-0.0630529	-0.0675373	0.0606761	0.023424	0.0583181	0.0294237	0.0820021	0.0256516	0.0467158	0.027093
0.628	0.0207479	-0.159565	-0.215483	-0.00729262	0.0691543	0.0724958	0.0619649	0.0300899	0.0836467	0.0252918	0.0472399	0.0306594
0.632	0.0212198	-0.193653	-0.353873	0.0499699	0.0756685	0.118629	0.0639055	0.0291865	0.0811637	0.02285	0.0447097	0.0324747
0.636	0.0188594	-0.213741	-0.467747	0.100447	0.0800574	0.159097	0.0642289	0.0268536	0.0749926	0.0189102	0.0392713	0.032696
0.64	0.0142448	-0.219716	-0.549155	0.141043	0.0822331	0.191484	0.0631188	0.0233533	0.0658255	0.0141962	0.0313348	0.0316106
0.644	0.00851369	-0.212579	-0.593256	0.169558	0.0821862	0.213917	0.0608336	0.0190422	0.0545349	0.00948607	0.0215349	0.0295912
0.648	0.00302911	-0.19424	-0.59859	0.184797	0.0799862	0.225271	0.0576795	0.0143356	0.0420887	0.00552113	0.0106697	0.0270428
0.652	-0.000978582	-0.16723	-0.56701	0.186571	0.0757771	0.225289	0.0539775	0.0096665	0.0294585	0.00291905	-0.000377951	0.0243485
0.656	-0.00274426	-0.134362	-0.503292	0.175613	0.0697671	0.214612	0.0500296	0.00544266	0.0175311	0.00209908	-0.0107267	0.0218174
0.66	-0.00222599	-0.0983934	-0.414477	0.153407	0.0622138	0.19472	0.046085	0.00200683	0.00702932	0.00322831	-0.0195841	0.0196432
0.664	-0.000253627	-0.0617076	-0.309028	0.121961	0.0534056	0.167781	0.0423127	-0.000396934	-0.00154861	0.00619476	-0.0263246	0.0178756
0.668	0.00146268	-0.0260776	-0.195896	0.0835413	0.0436428	0.136425	0.0387829	-0.00164702	-0.00796628	0.0106107	-0.0305513	0.0164106
0.672	0.000466014	0.00748104	-0.0836019	0.0404207	0.0332185	0.103463	0.0354589	-0.00175597	-0.01226	0.0158466	-0.0321347	0.0149997
0.676	-0.00618017	0.0387419	0.0205744	-0.00535428	0.0224034	0.071598	0.0322029	-0.000868795	-0.0147215	0.0210939	-0.0312236	0.013278
0.68	-0.0215198	0.0681832	0.111207	-0.0521313	0.0114357	0.0431378	0.028794	0.00075225	-0.0158551	0.0254495	-0.0282272	0.0108103
0.684	-0.048268	0.0967993	0.185084	-0.0987434	0.000516887	0.0197612	0.0249589	0.00275492	-0.0163114	0.0280156	-0.02377	0.00714851
0.688	-0.0883703	0.125836	0.241292	-0.144515	-0.0101857	0.00235656	0.0204099	0.0047337	-0.0168078	0.0280029	-0.0186239	0.00189629
0.692	-0.1426	0.156478	0.281015	-0.189182	-0.0205297	-0.0090456	0.014889	0.00627267	-0.0180397	0.0248293	-0.0136231	-0.00522684
0.696	-0.210261	0.18954	0.307109	-0.232732	-0.0303851	-0.015238	0.00821174	0.00699014	-0.0205936	0.0182002	-0.00957284	-0.0143291
0.7	-0.289027	0.225194	0.323491	-0.275212	-0.0396191	-0.0177036	0.000305016	0.00658058	-0.0248717	0.0081644	-0.00715969	-0.025305
0.704	-0.374969	0.262785	0.334448	-0.316504	-0.0480823	-0.0183986	-0.00876454	0.00484973	-0.0310344	-0.00486403	-0.00687335	-0.0378145
0.708	-0.462748	0.300747	0.343934	-0.356121	-0.0555985	-0.0194756	-0.0187762	0.00173916	-0.0389679	-0.0201193	-0.00894892	-0.0512859
0.712	-0.546005	0.336661	0.354961	-0.393053	-0.061961	-0.0229833	-0.029358	-0.00266259	-0.0482807	-0.0365349	-0.0133357	-0.0649448
0.716	-0.617877	0.367425	0.369148	-0.42569	-0.0669369	-0.0305742	-0.0400063	-0.00812325	-0.058331	-0.0528278	-0.0196958	-0.0778677
0.72	-0.671629	0.389548	0.386482	-0.451836	-0.0702793	-0.0432584	-0.0501226	-0.0142846	-0.0682809	-0.0676083	-0.0274344	-0.0890546
0.724	-0.701311	0.399533	0.405328	-0.468834	-0.0717497	-0.0612346	-0.0590632	-0.0206933	-0.0771746	-0.0795064	-0.0357561	-0.0975172
0.728	-0.702393	0.394288	0.422661	-0.473779	-0.0711441	-0.0838186	-0.0661981	-0.0268415	-0.0840318	-0.0873025	-0.0437456	-0.102371
0.732	-0.672296	0.371543	0.434509	-0.463819	-0.0683243	-0.10948	-0.0709729	-0.0322143	-0.087948	-0.0900503	-0.0504609	-0.102925
0.736	-0.610764	0.330208	0.436536	-0.4365	-0.063247	-0.135987	-0.0729674	-0.0363377	-0.0881906	-0.0871773	-0.0550313	-0.0987595
0.74	-0.520033	0.270621	0.424688	-0.390112	-0.0559888	-0.16064	-0.0719438	-0.0388242	-0.0842809	-0.0785549	-0.0567485	-0.0897778
0.744	-0.404768	0.194666	0.395827	-0.32402	-0.0467623	-0.180569	-0.0678798	-0.03941	-0.0760546	-0.0645292	-0.0551436	-0.0762367
0.748	-0.271759	0.10573	0.348264	-0.238904	-0.0359197	-0.193068	-0.0609826	-0.0379809	-0.0636922	-0.0459076	-0.0500382	-0.0587407
0.752	-0.129405	0.00849022	0.282122	-0.136895	-0.0239424	-0.195916	-0.05168	-0.0345843	-0.0477166	-0.0239026	-0.0415675	-0.038205
0.756	0.0129753	-0.0914416	0.199493	-0.0215753	-0.0114159	-0.187653	-0.0405909	-0.0294254	-0.0289581	-3.5521e-05	-0.0301715	-0.0157884
0.76	0.145942	-0.187992	0.104343	0.102166	0.00100876	-0.167781	-0.0284752	-0.0228491	-0.00848828	0.0239901	-0.0165543	0.00719764
0.764	0.260768	-0.275171	0.00219597	0.228427	0.0126642	-0.136856	-0.0161693	-0.0153083	0.0124706	0.0464353	-0.00161774	0.0293975
0.768	0.350224	-0.34762	-0.100382	0.350693	0.0229211	-0.096474	-0.00451209	-0.00732315	0.0326495	0.0656772	0.0136248	0.0495231
0.772	0.409245	-0.401125	-0.196437	0.462333	0.0312434	-0.0491332	0.00572979	0.000565889	0.0508429	0.0803526	0.0281445	0.0664627
0.776	0.4354	-0.433016	-0.279344	0.557129	0.0372382	0.00199627	0.013932	0.00784543	0.0660125	0.0894795	0.0409946	0.0793728
0.78	0.429129	-0.442421	-0.343508	0.629793	0.0406938	0.0533801	0.0196686	0.014073	0.0773741	0.092543	0.0513962	0.0877454
0.784	0.393712	-0.430342	-0.384958	0.676419	0.0416015	0.101466	0.0227496	0.0189126	0.0844587	0.0895396	0.0588067	0.0914428
0.788	0.334966	-0.399533	-0.40178	0.69482	0.0401585	0.143033	0.0232352	0.022159	0.0871426	0.0809727	0.0629615	0.0906977
0.792	0.260711	-0.354203	-0.394321	0.68471	0.0367491	0.175494	0.0214256	0.0237482	0.0856426	0.0678012	0.0638857	0.0860773
0.796	0.180043	-0.299558	-0.365153	0.647724	0.0319068	0.197138	0.0178259	0.0237538	0.0804783	0.0513453	0.0618758	0.0784154
0.8	0.102486	-0.241247	-0.318796	0.587255	0.0262598	0.207263	0.0130914	0.0223707	0.0724055	0.0331592	0.0574537	0.0687207
0.804	0.0371001	-0.184758	-0.261234	0.508132	0.0204652	0.2062	0.00795752	0.0198875	0.0623285	0.0148816	0.0512983	0.0580693
0.808	-0.00835766	-0.134834	-0.199267	0.416175	0.0151383	0.195225	0.00316077	0.0166508	0.0512006	-0.00192011	0.0441625	0.0474934
0.812	-0.0281564	-0.0949777	-0.139788	0.317662	0.0107857	0.176368	-0.000639092	0.013027	0.0399247	-0.0158968	0.0367869	0.0378775
0.816	-0.019115	-0.0670925	-0.0890544	0.218766	0.00774832	0.152146	-0.00292937	0.00936426	0.0292639	-0.0260417	0.0298173	0.0298739
0.82	0.0191123	-0.0513139	-0.0520415	0.125031	0.00616245	0.125249	-0.00339886	0.00595933	0.0197735	-0.0317791	0.0237382	0.0238457
0.824	0.0840167	-0.0460374	-0.0319422	0.0409251	0.00594259	0.0982231	-0.00197094	0.00303315	0.0117589	-0.0330089	0.0188267	0.0198418
0.828	0.170483	-0.0481535	-0.0298744	-0.0304775	0.00678975	0.0731811	0.0011885	0.000716624	0.00526651	-0.0301034	0.0151344	0.01761
0.832	0.271278	-0.0534618	-0.0448224	-0.0876532	0.00822489	0.0515819	0.00568932	-0.00095183	0.000106198	-0.0238561	0.0124965	0.0166424
0.836	0.377724	-0.0572195	-0.0738163	-0.130614	0.00964482	0.0340969	0.01096	-0.00201744	-0.00409752	-0.0153876	0.0105688	0.0162509
0.84	0.480503	-0.054763	-0.112326	-0.160729	0.010395	0.020582	0.0163108	-0.00259071	-0.00783235	-0.00602025	0.00888564	0.0156629
0.844	0.5705	-0.0421406	-0.154825	-0.180399	0.00985264	0.0101594	0.0210109	-0.00282184	-0.0116109	0.0028682	0.00693427	0.0141274
0.848	0.639613	-0.0166716	-0.19545	-0.192643	0.00750996	0.00139126	0.0243712	-0.00287218	-0.0158828	0.00999432	0.00423394	0.0110184
0.852	0.681452	0.0226231	-0.228688	-0.200623	0.0030493	-0.00747207	0.0258249	-0.00288576	-0.0209545	0.0143085	0.000412072	0.00592486
0.856	0.691867	0.0747762	-0.250011	-0.207189	-0.00359905	-0.0182018	0.0249966	-0.00296495	-0.0269285	0.0151089	-0.00473256	-0.00128316
0.86	0.669258	0.136847	-0.256383	-0.214478	-0.0122235	-0.0322953	0.0217526	-0.0031532	-0.0336686	0.012119	-0.0111872	-0.0104207
0.864	0.61464	0.204124	-0.246579	-0.223628	-0.0223278	-0.0507142	0.0162268	-0.00342704	-0.0407974	0.0055189	-0.0187088	-0.0209908
0.868	0.531474	0.270541	-0.221296	-0.234635	-0.0331578	-0.0736843	0.00881924	-0.00369834	-0.0477255	-0.00407039	-0.0268358	-0.0322226
0.872	0.425276	0.329264	-0.183028	-0.246371	-0.0437598	-0.100589	0.000166191	-0.00382658	-0.053711	-0.0156498	-0.0349283	-0.0431451
0.876	0.303063	0.373401	-0.13573	-0.256761	-0.0530636	-0.12997	-0.00891541	-0.00363955	-0.0579427	-0.0279455	-0.0422315	-0.0526851
0.88	0.172682	0.396758	-0.0843077	-0.263096	-0.0599838	-0.159633	-0.0175042	-0.00295988	-0.0596367	-0.0395419	-0.047957	-0.0597829
0.884	0.0420901	0.394551	-0.0340038	-0.26245	-0.0635302	-0.186856	-0.0246645	-0.00163422	-0.0581376	-0.0490312	-0.0513723	-0.0635112
0.888	-0.0813369	0.364021	0.0102684	-0.252139	-0.0629148	-0.208675	-0.0295404	0.000438861	-0.05301	-0.0551627	-0.0518886	-0.0631856
0.892	-0.191405	0.304859	0.044544	-0.230179	-0.0576463	-0.222216	-0.0314465	0.00328544	-0.0441121	-0.0569795	-0.0491378	-0.0584546
0.896	-0.283563	0.219407	0.0663192	-0.195674	-0.0476006	-0.225035	-0.0299439	0.00684061	-0.0316408	-0.0539252	-0.0430293	-0.0493596
0.9	-0.355189	0.112607	0.0748932	-0.149096	-0.0330601	-0.215427	-0.0248961	0.010943	-0.0161419	-0.0459119	-0.0337803	-0.0363562
0.904	-0.405675	-0.00831482	0.0714962	-0.0924081	-0.0147158	-0.192683	-0.0164962	0.0153401	0.00151529	-0.0333421	-0.0219145	-0.0202955
0.908	-0.436318	-0.134402	0.0591873	-0.0290105	0.00636966	-0.157232	-0.00526453	0.0197054	0.0201986	-0.0170806	-0.00822983	-0.00236393
0.912	-0.450035	-0.255704	0.0425309	0.0364829	0.0288345	-0.110689	0.0079858	0.0236642	0.0386041	0.00161975	0.00626366	0.0160114
0.916	-0.450941	-0.362134	0.0270829	0.0986301	0.0511225	-0.0557664	0.0222116	0.0268275	0.0553673	0.0212314	0.0204294	0.033285
0.92	-0.44383	-0.444374	0.0187397	0.151667	0.0716084	0.00392179	0.0362254	0.0288293	0.0691845	0.0400944	0.0331055	0.0479308
0.924	-0.433628	-0.494731	0.0230245	0.190086	0.0887357	0.0641582	0.0487981	0.0293648	0.0789341	0.0565731	0.0432119	0.058583
0.928	-0.424849	-0.507872	0.0443841	0.209226	0.101153	0.120491	0.058767	0.0282241	0.0837822	0.0692124	0.0498539	0.0641665
0.932	-0.421132	-0.481367	0.0855752	0.205812	0.107833	0.168639	0.0651425	0.0253195	0.0832653	0.0768784	0.0524097	0.0640041
0.936	-0.424877	-0.415978	0.147211	0.178384	0.108173	0.204884	0.0672003	0.0207016	0.0773404	0.0788696	0.0505955	0.0578904
0.94	-0.437023	-0.315671	0.227518	0.127565	0.102053	0.226432	0.0645533	0.0145646	0.0663968	0.0749873	0.0445003	0.0461243
0.944	-0.456978	-0.187357	0.32234	0.0561405	0.0898556	0.231678	0.0571943	0.00723759	0.0512307	0.0655597	0.0345865	0.029497
0.948	-0.482695	-0.0403602	0.425378	-0.0310673	0.0724411	0.220375	0.0455077	-0.000836315	0.0329824	0.0514164	0.0216576	0.00923674
0.952	-0.510894	0.114317	0.528679	-0.127531	0.0510845	0.193674	0.0302459	-0.0091315	0.0130437	0.0338153	0.0067926	-0.0130871
0.956	-0.537389	0.264886	0.6233	-0.225522	0.0273695	0.154036	0.0124743	-0.0170801	-0.00705725	0.014329	-0.0087444	-0.0356912
0.96	-0.557502	0.399739	0.7001	-0.316745	0.00305855	0.105015	-0.00651243	-0.0241172	-0.0257817	-0.00529876	-0.0236132	-0.0567261
0.964	-0.566508	0.508395	0.750581	-0.393049	-0.020056	0.0509557	-0.0252946	-0.0297271	-0.0417075	-0.0233135	-0.0365142	-0.0744322
0.968	-0.560087	0.582362	0.767704	-0.447141	-0.0403019	-0.00340032	-0.0424435	-0.0334867	-0.0536441	-0.0381121	-0.0463036	-0.0872888
0.972	-0.534734	0.61583	0.746592	-0.473251	-0.0562695	-0.0533286	-0.0566401	-0.0351026	-0.0607288	-0.0483929	-0.0520949	-0.0941465
0.976	-0.488107	0.606147	0.685055	-0.467675	-0.0669301	-0.0945415	-0.0667868	-0.0344388	-0.0624938	-0.0532782	-0.0533408	-0.0943284
0.98	-0.419271	0.554029	0.583903	-0.429141	-0.0717222	-0.123563	-0.0721005	-0.0315325	-0.0589015	-0.0523994	-0.0498844	-0.087693
0.984	-0.328843	0.463499	0.446984	-0.358984	-0.0705969	-0.138029	-0.072182	-0.0265955	-0.050344	-0.0459367	-0.0419787	-0.0746533
0.988	-0.219012	0.341553	0.280976	-0.261082	-0.0640175	-0.136886	-0.067053	-0.0200037	-0.0376093	-0.0346086	-0.0302696	-0.0561494
0.992	-0.0934483	0.197598	0.0949267	-0.141587	-0.0529158	-0.120466	-0.0571594	-0.0122718	-0.021817	-0.019613	-0.015746	-0.0335782
0.996	0.0428903	0.0426975	-0.100397	-0.00845316	-0.0386065	-0.0904449	-0.0433397	-0.00401808	-0.00433008	-0.00252468	0.000339607	-0.00868497
1	0.184047	-0.111307	-0.293316	0.129186	-0.0226689	-0.049679	-0.0267611	0.00408022	0.0133504	0.0148427	0.0165744	0.0165738
1.004	0.323419	-0.252724	-0.472116	0.261747	-0.00680568	-0.00193877	-0.0088276	0.0113366	0.0296994	0.0305973	0.0315022	0.0401863
1.008	0.454162	-0.370918	-0.625924	0.379962	0.00730901	0.0484318	0.00893112	0.0171074	0.0432813	0.0429391	0.0437455	0.0602465
1.012	0.569607	-0.457126	-0.745517	0.475618	0.0181779	0.0969019	0.0249826	0.0208411	0.0528562	0.0503245	0.0521218	0.0751074
1.016	0.663684	-0.505112	-0.823989	0.542213	0.0246133	0.13915	0.0379153	0.0221228	0.0574697	0.0516106	0.0557453	0.083515
1.02	0.731304	-0.511619	-0.85723	0.575456	0.0258421	0.171436	0.0465534	0.020709	0.056522	0.046167	0.0541044	0.084712
1.024	0.768704	-0.476596	-0.844193	0.573604	0.0215751	0.190915	0.0500548	0.0165516	0.0498132	0.0339458	0.0471107	0.0785032
1.028	0.773714	-0.403168	-0.786926	0.537578	0.0120333	0.195875	0.0479828	0.00980765	0.0375594	0.0155024	0.0351127	0.0652774
1.032	0.745946	-0.297373	-0.690363	0.470868	-0.00206929	0.185864	0.0403459	0.000834523	0.0203818	-0.00803488	0.0188755	0.0459839
1.036	0.68688	-0.167683	-0.561931	0.37923	-0.0195859	0.161719	0.0276046	-0.00982918	-0.000731034	-0.0350436	-0.000473554	0.0220659
1.04	0.599845	-0.0243486	-0.410972	0.270218	-0.0390335	0.125467	0.0106409	-0.0214967	-0.0244859	-0.0635288	-0.0215286	-0.00464526
1.044	0.489893	0.121371	-0.24807	0.152567	-0.0587175	0.0801465	-0.0093034	-0.0333769	-0.049366	-0.0912769	-0.0427107	-0.0320645
1.048	0.36357	0.258042	-0.0843041	0.0355077	-0.0768738	0.0295248	-0.0307165	-0.044627	-0.0737284	-0.116029	-0.0623877	-0.0580081
1.052	0.228583	0.374896	0.0694961	-0.0719577	-0.0918154	-0.0222303	-0.0519283	-0.0544102	-0.0959094	-0.135663	-0.0789987	-0.0803564
1.056	0.0933847	0.462596	0.203445	-0.161739	-0.102072	-0.0709173	-0.0712346	-0.0619538	-0.114333	-0.14836	-0.091173	-0.0972122
1.06	-0.0333096	0.5139	0.309205	-0.227262	-0.106511	-0.112665	-0.0870238	-0.0666038	-0.127614	-0.152755	-0.0978342	-0.107043
1.064	-0.143046	0.524148	0.380456	-0.263939	-0.104426	-0.144267	-0.0978975	-0.0678722	-0.134651	-0.14805	-0.0982812	-0.108795
1.068	-0.228165	0.491571	0.413213	-0.269478	-0.0955941	-0.163456	-0.102775	-0.0654729	-0.134704	-0.134076	-0.0922398	-0.10197
1.072	-0.282323	0.417389	0.40599	-0.244012	-0.0802903	-0.169094	-0.100976	-0.059344	-0.127446	-0.111317	-0.0798825	-0.086669
1.076	-0.300958	0.30569	0.359804	-0.190038	-0.0592628	-0.161271	-0.0922721	-0.0496545	-0.112991	-0.0808758	-0.0618136	-0.0635812
1.08	-0.281673	0.163132	0.278025	-0.112186	-0.0336715	-0.141289	-0.0769053	-0.0367945	-0.0918975	-0.0443929	-0.0390223	-0.0339389
1.084	-0.224505	-0.00154233	0.166114	-0.0168356	-0.00499581	-0.111545	-0.0555765	-0.021351	-0.0651339	-0.00392824	-0.0128092	0.000569132
1.088	-0.132045	-0.178111	0.0312446	0.0883926	0.0250807	-0.0753151	-0.0293966	-0.00406829	-0.0340261	0.0381913	0.0153108	0.0379156
1.092	-0.00941917	-0.355561	-0.118131	0.195207	0.0547956	-0.0364621	0.000187975	0.0142	-0.000175404	0.0795378	0.0437154	0.0758728
1.096	0.13591	-0.522811	-0.272761	0.295253	0.0824346	0.00091256	0.0314925	0.0325465	0.0346399	0.117754	0.0707875	0.112163
1.1	0.294497	-0.669418	-0.423096	0.380699	0.10645	0.0328381	0.0627066	0.0500687	0.0685769	0.150715	0.0950234	0.144606
1.104	0.45542	-0.786227	-0.559771	0.444765	0.125562	0.0558365	0.0920145	0.0659245	0.0998436	0.176667	0.115127	0.171261
1.108	0.606914	-0.865909	-0.674072	0.482163	0.138831	0.0672436	0.117712	0.0793823	0.126813	0.194335	0.130084	0.190542
1.112	0.737094	-0.903371	-0.758349	0.489407	0.145707	0.0654601	0.138315	0.0898623	0.148122	0.202987	0.139215	0.20131
1.116	0.834726	-0.89601	-0.806375	0.464989	0.14604	0.0501096	0.15265	0.0969639	0.162758	0.202465	0.142198	0.202924
1.12	0.88999	-0.8438	-0.813649	0.409423	0.140069	0.0220897	0.159924	0.100481	0.170113	0.193158	0.139065	0.195272
1.124	0.895201	-0.749234	-0.777615	0.325146	0.128379	-0.01649	0.159763	0.100403	0.170014	0.175956	0.130178	0.178749
1.128	0.845419	-0.6171	-0.697819	0.216301	0.111839	-0.0624789	0.15223	0.096902	0.162725	0.152155	0.116181	0.154218
1.132	0.738905	-0.454147	-0.575972	0.0884287	0.0915303	-0.11195	0.137807	0.0903111	0.148914	0.123352	0.0979399	0.122939
1.136	0.577389	-0.268647	-0.415939	-0.0519154	0.0686612	-0.160533	0.117356	0.0810911	0.129597	0.0913176	0.0764736	0.0864791
1.14	0.366113	-0.0698837	-0.223614	-0.197585	0.0444865	-0.203795	0.0920562	0.0697929	0.106058	0.0578734	0.0528826	0.0466102
1.144	0.113654	0.132373	-0.00673605	-0.341265	0.0202332	-0.237613	0.0633248	0.0570192	0.079757	0.0247744	0.0282823	0.00520494
1.148	-0.168488	0.32841	0.225415	-0.475885	-0.00296418	-0.258534	0.0327237	0.0433849	0.0522247	-0.00639438	0.00374405	-0.0358663
1.152	-0.466518	0.509075	0.462405	-0.594986	-0.0241142	-0.264067	0.00186405	0.0294824	0.0249633	-0.0342978	-0.0197523	-0.0748296
1.156	-0.765137	0.666232	0.693111	-0.69303	-0.042404	-0.25289	-0.0276898	0.0158517	-0.000649858	-0.0579074	-0.0413535	-0.110088
1.16	-1.04847	0.79314	0.90626	-0.765636	-0.0572198	-0.224955	-0.0545092	0.00295879	-0.0234419	-0.0765303	-0.060354	-0.140287
1.164	-1.30104	0.884748	1.09102	-0.809738	-0.0681554	-0.181483	-0.0773788	-0.00882068	-0.0425065	-0.0898154	-0.0762073	-0.164361
1.168	-1.50879	0.937874	1.23758	-0.823663	-0.0750084	-0.124846	-0.0953561	-0.0192074	-0.0572414	-0.0977344	-0.0885256	-0.181562
1.172	-1.65996	0.951307	1.33775	-0.807135	-0.0777695	-0.0583637	-0.107814	-0.0280201	-0.0673631	-0.100548	-0.097075	-0.191478
1.176	-1.74585	0.925794	1.38551	-0.761219	-0.0766072	0.0139876	-0.114463	-0.0351704	-0.0728987	-0.0987579	-0.101766	-0.194023
1.18	-1.76145	0.863935	1.3774	-0.688202	-0.0718482	0.0878986	-0.115349	-0.0406546	-0.0741562	-0.0930527	-0.102643	-0.189432
1.184	-1.70573	0.769994	1.3129	-0.591439	-0.0639568	0.159073	-0.110837	-0.044541	-0.0716779	-0.0842484	-0.0998755	-0.178232
1.188	-1.58171	0.649635	1.19449	-0.475154	-0.0535127	0.223554	-0.101571	-0.0469572	-0.0661817	-0.0732322	-0.0937452	-0.161205
1.192	-1.39627	0.509591	1.02769	-0.344239	-0.0411889	0.278006	-0.0884242	-0.0480763	-0.0584965	-0.0609097	-0.0846416	-0.139354
1.196	-1.15963	0.357306	0.820788	-0.204031	-0.0277269	0.319922	-0.0724309	-0.0481023	-0.0494952	-0.048158	-0.0730524	-0.11385
1.2	-0.884672	0.200538	0.5844	-0.0600886	-0.0139104	0.347757	-0.0547209	-0.0472583	-0.040033	-0.0357867	-0.0595534	-0.0859835
1.204	-0.586036	0.0469545	0.330882	0.0820193	-0.000535759	0.360959	-0.0364451	-0.0457736	-0.0308928	-0.0245062	-0.0447965	-0.0571037
1.208	-0.279109	-0.0962488	0.0735698	0.216923	0.0116212	0.359922	-0.0187062	-0.0438728	-0.0227418	-0.0149036	-0.0294913	-0.0285637
1.212	0.021006	-0.22271	-0.174055	0.339642	0.0218404	0.345859	-0.00249576	-0.041766	-0.0161014	-0.00742574	-0.0143816	-0.00165707
1.216	0.300486	-0.327206	-0.399247	0.445762	0.0294942	0.320617	0.0113579	-0.0396398	-0.0113304	-0.00236905	-0.000215853	0.0224402
1.22	0.547649	-0.405885	-0.590827	0.531576	0.0340829	0.286452	0.0222282	-0.0376498	-0.00862189	0.000123513	0.0122875	0.0427251
1.224	0.753646	-0.45644	-0.739941	0.59423	0.0352685	0.245803	0.0297138	-0.0359143	-0.00801111	6.06476e-05	0.0224792	0.0584171
1.228	0.912894	-0.478175	-0.840644	0.631814	0.0328996	0.201071	0.0336462	-0.0345102	-0.0093929	-0.00240618	0.0298186	0.0689976
1.232	1.02325	-0.471988	-0.890278	0.643449	0.0270292	0.154435	0.0340814	-0.0334712	-0.0125462	-0.00699719	0.0339118	0.0742358
1.236	1.0859	-0.440267	-0.889612	0.62932	0.0179185	0.107716	0.031277	-0.0327878	-0.0171624	-0.0133244	0.0345426	0.0741999
1.24	1.105	-0.386691	-0.842719	0.59069	0.00602816	0.0623012	0.0256588	-0.0324107	-0.0228751	-0.020917	0.031696	0.069251
1.244	1.08703	-0.315976	-0.756604	0.529859	-0.00800469	0.0191267	0.0177786	-0.0322566	-0.0292886	-0.0292494	0.0255682	0.0600188
1.248	1.0401	-0.233555	-0.640615	0.450099	-0.0234024	-0.0212817	0.00826815	-0.0322163	-0.0360027	-0.0377732	0.0165642	0.0473623
1.252	0.973075	-0.145236	-0.505672	0.355534	-0.0392943	-0.0587263	-0.00220727	-0.0321639	-0.0426334	-0.0459474	0.00527983	0.0323145
1.256	0.894696	-0.0568488	-0.363396	0.250975	-0.0547712	-0.0932232	-0.012992	-0.0319683	-0.0488279	-0.0532689	-0.00753018	0.0160167
1.26	0.812806	0.0260967	-0.225186	0.141729	-0.0689432	-0.124876	-0.0234762	-0.0315033	-0.0542739	-0.0592973	-0.0209964	-0.000353374
1.264	0.733697	0.0987127	-0.101358	0.0333539	-0.0809968	-0.153756	-0.0331245	-0.030657	-0.058704	-0.0636744	-0.0341886	-0.0156555
1.268	0.661652	0.156977	-0.000383714	-0.0685938	-0.0902435	-0.1798	-0.041492	-0.0293396	-0.0618943	-0.0661361	-0.0461738	-0.0288551
1.272	0.59874	0.197915	0.0716882	-0.158839	-0.09616	-0.202749	-0.0482329	-0.0274875	-0.0636615	-0.0665155	-0.0560763	-0.0390831
1.276	0.54484	0.219699	0.111586	-0.232669	-0.098414	-0.222117	-0.0530979	-0.0250645	-0.0638565	-0.0647391	-0.0631341	-0.0456822
1.28	0.497924	0.221677	0.11892	-0.286195	-0.0968747	-0.237215	-0.0559256	-0.0220603	-0.0623593	-0.0608147	-0.0667469	-0.0482362
1.284	0.45453	0.204325	0.096041	-0.316597	-0.0916081	-0.24721	-0.0566289	-0.0184854	-0.0590746	-0.0548159	-0.0665139	-0.0465824
1.288	0.410384	0.169138	0.0476598	-0.322305	-0.082858	-0.251222	-0.0551801	-0.0143647	-0.0539294	-0.0468631	-0.0622565	-0.0408051
1.292	0.361107	0.118472	-0.0197124	-0.303132	-0.0710155	-0.248434	-0.0515966	-0.00973033	-0.0468758	-0.0371064	-0.0540273	-0.031214
1.296	0.302906	0.055357	-0.0984542	-0.260332	-0.0565826	-0.238226	-0.0459315	-0.00461529	-0.0378966	-0.025711	-0.0421034	-0.0183101
1.3	0.233193	-0.0167052	-0.18058	-0.196565	-0.0401308	-0.220286	-0.0382688	0.000951438	-0.0270158	-0.0128495	-0.026967	-0.00274273
1.304	0.151047	-0.0939425	-0.258476	-0.115794	-0.0222618	-0.194712	-0.028725	0.00694622	-0.0143115	0.00129894	-0.00927265	0.0147377
1.308	0.0574761	-0.172502	-0.325544	-0.0230734	-0.00357398	-0.162076	-0.0174565	0.0133487	6.86076e-05	0.0165421	0.0101926	0.033327
1.312	-0.0445595	-0.248616	-0.376717	0.0757203	0.0153656	-0.123451	-0.00466982	0.0201359	0.0158928	0.0326612	0.0305562	0.0522106
1.316	-0.150364	-0.318745	-0.408773	0.174234	0.0340376	-0.0803807	0.00936517	0.0272738	0.0328329	0.0493934	0.0509085	0.0706003
1.32	-0.253941	-0.379684	-0.420454	0.266017	0.0519784	-0.0348215	0.0243042	0.0347053	0.0504562	0.0664125	0.0703498	0.0877622
1.324	-0.348614	-0.428657	-0.412377	0.344932	0.0687798	0.0109768	0.0397224	0.042339	0.0682259	0.0833131	0.0880348	0.103037
1.328	-0.427749	-0.463386	-0.386756	0.405548	0.0840835	0.0546133	0.0551158	0.0500394	0.0855105	0.099602	0.103212	0.115852
1.332	-0.485513	-0.482147	-0.346994	0.443508	0.0975718	0.093704	0.069912	0.0576195	0.101604	0.114699	0.115252	0.125729
1.336	-0.517575	-0.483821	-0.297162	0.45583	0.10896	0.126059	0.0834924	0.0648401	0.115756	0.127953	0.123678	0.132284
1.34	-0.521685	-0.467939	-0.241473	0.441126	0.117991	0.149852	0.0952247	0.0714142	0.127217	0.138668	0.128174	0.135234
1.344	-0.498032	-0.434718	-0.183772	0.399721	0.124438	0.163768	0.104502	0.0770194	0.135281	0.146149	0.128596	0.134394
1.348	-0.449373	-0.385097	-0.127124	0.333651	0.128108	0.16712	0.110792	0.0813168	0.139346	0.14975	0.124976	0.129686
1.352	-0.380876	-0.320747	-0.0735302	0.246557	0.128863	0.159919	0.113679	0.0839755	0.138964	0.148941	0.11751	0.121148
1.356	-0.299704	-0.244064	-0.0238013	0.143451	0.126631	0.142887	0.112911	0.0847017	0.133897	0.143362	0.106548	0.108936
1.36	-0.214365	-0.158123	0.0223958	0.0304007	0.121431	0.117423	0.108432	0.0832677	0.124148	0.132884	0.0925787	0.0933403
1.364	-0.133898	-0.0665844	0.0663471	-0.0858818	0.113394	0.0855089	0.100403	0.0795393	0.109996	0.117647	0.0762041	0.074788
1.368	-0.0669689	0.0264394	0.109963	-0.198481	0.10277	0.0495701	0.0892027	0.0734986	0.091994	0.0980905	0.0581125	0.0538437
1.372	-0.0209722	0.116577	0.155375	-0.30075	0.0899405	0.0122986	0.0754146	0.0652577	0.0709578	0.0749484	0.0390487	0.0312022
1.376	-0.00123403	0.199434	0.204508	-0.386759	0.0754037	-0.0235477	0.0597901	0.0550627	0.0479257	0.0492296	0.0197792	0.00766899
1.38	-0.0104022	0.270873	0.258666	-0.451702	0.059759	-0.0553535	0.0431976	0.0432859	0.0240982	0.0221652	0.00105657	-0.0158705
1.384	-0.048093	0.327295	0.318205	-0.492222	0.0436711	-0.080845	0.0265574	0.0304061	0.000758879	-0.00486569	-0.0164165	-0.0384932
1.388	-0.110844	0.365935	0.382326	-0.506627	0.0278257	-0.0982627	0.0107694	0.0169777	-0.0208175	-0.0304299	-0.0320235	-0.0592911
1.392	-0.192376	0.385116	0.449007	-0.494997	0.012877	-0.106492	-0.00335994	0.00359249	-0.0394623	-0.0531444	-0.0452649	-0.0774295
1.396	-0.284158	0.38444	0.515098	-0.459155	-0.000605947	-0.105143	-0.0151841	-0.00916441	-0.0542075	-0.0717844	-0.0557857	-0.0922064
1.4	-0.376214	0.364914	0.576562	-0.40252	-0.0121912	-0.0945688	-0.0242711	-0.0207597	-0.0643698	-0.0853847	-0.0633946	-0.103109
1.404	-0.4581	0.328953	0.628848	-0.329841	-0.0216258	-0.0758249	-0.0304391	-0.0307539	-0.0696143	-0.0933246	-0.0680743	-0.109862
1.408	-0.51996	0.280279	0.667341	-0.246835	-0.028863	-0.050566	-0.0337694	-0.0388354	-0.0699913	-0.0953877	-0.0699812	-0.112452
1.412	-0.553541	0.2237	0.687854	-0.159761	-0.034071	-0.0208963	-0.0345959	-0.0448442	-0.065941	-0.0917906	-0.0694331	-0.111146
1.416	-0.553074	0.164782	0.687095	-0.0749583	-0.0376203	0.010817	-0.0334706	-0.0487819	-0.0582653	-0.0831769	-0.0668865	-0.106474
1.42	-0.515925	0.109431	0.663074	0.00161479	-0.0400498	0.0421493	-0.0311084	-0.0508063	-0.0480653	-0.070574	-0.0629022	-0.0991918
1.424	-0.442943	0.0634213	0.615389	0.0648105	-0.042014	0.0708236	-0.028317	-0.0512127	-0.0366508	-0.0553185	-0.0581045	-0.0902291
1.428	-0.338468	0.0318994	0.545364	0.110652	-0.0442157	0.0948985	-0.0259183	-0.0504011	-0.0254279	-0.0389521	-0.0531328	-0.0806094
1.432	-0.209984	0.0189194	0.456023	0.136604	-0.0473293	0.112919	-0.0246672	-0.0488344	-0.0157738	-0.0230985	-0.0485927	-0.0713639
1.436	-0.06746	0.0270387	0.351898	0.141723	-0.0519234	0.124015	-0.0251788	-0.0469906	-0.00891119	-0.00933111	-0.045008	-0.0634406
1.44	0.0775812	0.0570269	0.238685	0.126695	-0.0583917	0.12795	-0.0278679	-0.0453141	-0.00579383	0.000957032	-0.0427787	-0.0576165
1.444	0.213148	0.107709	0.122791	0.0937429	-0.066895	0.125093	-0.0329085	-0.044171	-0.00701331	0.00667049	-0.0421487	-0.0544241
1.448	0.327941	0.175966	0.0108002	0.0464189	-0.0773272	0.116347	-0.0402162	-0.0438128	-0.0127373	0.00710556	-0.043185	-0.0540964
1.452	0.41246	0.25691	-0.0910777	-0.0106932	-0.0893046	0.103017	-0.0494549	-0.0443523	-0.0226863	0.00201236	-0.0457714	-0.0565394
1.456	0.459941	0.344205	-0.177529	-0.0723536	-0.102183	0.0866514	-0.0600674	-0.0457538	-0.036151	-0.00838018	-0.0496176	-0.0613335
1.46	0.467051	0.430533	-0.244576	-0.133079	-0.115102	0.0688559	-0.0713256	-0.0478389	-0.0520504	-0.0233785	-0.0542826	-0.0677658
1.464	0.434236	0.508153	-0.289894	-0.187566	-0.127053	0.0511204	-0.0823969	-0.0503068	-0.0690263	-0.0418783	-0.0592107	-0.0748895
1.468	0.365721	0.569516	-0.312972	-0.231082	-0.136959	0.0346607	-0.0924177	-0.0527676	-0.0855629	-0.0624503	-0.0637775	-0.0816075
1.472	0.269128	0.607875	-0.315124	-0.259806	-0.143775	0.0203014	-0.100568	-0.0547837	-0.100124	-0.0834539	-0.0673416	-0.0867703
1.476	0.154778	0.617846	-0.299315	-0.271084	-0.146579	0.00841044	-0.106143	-0.0559162	-0.111294	-0.103167	-0.0692981	-0.0892811
1.48	0.0347178	0.59587	-0.269866	-0.263583	-0.144662	-0.00110874	-0.108608	-0.0557711	-0.117905	-0.119924	-0.0691291	-0.0881977
1.484	-0.078422	0.540531	-0.232025	-0.237346	-0.137594	-0.0087651	-0.107637	-0.05404	-0.119141	-0.132243	-0.0664468	-0.0828215
1.488	-0.172618	0.452696	-0.191479	-0.193722	-0.125277	-0.0153766	-0.103139	-0.0505318	-0.114618	-0.138945	-0.0610264	-0.0727654
1.492	-0.237594	0.335483	-0.153833	-0.135207	-0.107959	-0.0219254	-0.0952505	-0.0451927	-0.104405	-0.139238	-0.0528248	-0.0579943
1.496	-0.265784	0.194044	-0.124117	-0.065205	-0.0862262	-0.0293902	-0.0843178	-0.0381113	-0.0890216	-0.132778	-0.0419855	-0.0388356
1.5	-0.253045	0.035189	-0.106356	0.0122739	-0.0609631	-0.0385779	-0.0708591	-0.0295105	-0.0693793	-0.119686	-0.0288287	-0.0159565
1.504	-0.199023	-0.133116	-0.103244	0.0929465	-0.0332867	-0.0499717	-0.0555145	-0.0197257	-0.0466931	-0.100536	-0.0138272	0.00968613
1.508	-0.107176	-0.302334	-0.115952	0.172584	-0.00446331	-0.0636181	-0.0389888	-0.00917403	-0.0223654	-0.0762975	0.00242735	0.0369209
1.512	0.015581	-0.463975	-0.144073	0.247317	0.0241881	-0.0790675	-0.0219938	0.00168408	0.00214632	-0.0482591	0.0192674	0.0644535
1.516	0.159542	-0.610188	-0.185714	0.313882	0.0513935	-0.0953767	-0.00519421	0.0123848	0.0254609	-0.0179233	0.0359952	0.0909655
1.52	0.313127	-0.734279	-0.237713	0.369798	0.0760148	-0.111178	0.0108358	0.0224987	0.0463923	0.0131078	0.0519284	0.115212
1.524	0.463963	-0.831125	-0.295953	0.413459	0.0971276	-0.124806	0.0256454	0.0316629	0.0640457	0.0432513	0.0664427	0.136107
1.528	0.600009	-0.897437	-0.355757	0.444146	0.114078	-0.134479	0.0389245	0.0396042	0.077877	0.0710542	0.0790065	0.152798
1.532	0.71063	-0.931872	-0.4123	0.461951	0.126511	-0.138501	0.0505058	0.0461514	0.0877153	0.0952885	0.0892072	0.164706
1.536	0.787501	-0.934982	-0.461021	0.467638	0.134378	-0.135477	0.0603542	0.0512356	0.093743	0.115023	0.0967659	0.171549
1.54	0.825271	-0.909019	-0.497989	0.462465	0.137911	-0.124509	0.0685442	0.0548807	0.0964404	0.129668	0.101543	0.17334
1.544	0.821916	-0.857617	-0.520185	0.447963	0.137579	-0.10535	0.0752289	0.0571837	0.0964988	0.138986	0.103529	0.170349
1.548	0.778776	-0.785399	-0.525691	0.425739	0.134023	-0.0784993	0.0806057	0.0582911	0.0947158	0.143082	0.102836	0.163063
1.552	0.700257	-0.697536	-0.513776	0.397284	0.127983	-0.04522	0.084882	0.0583711	0.091884	0.142356	0.0996712	0.152122
1.556	0.593262	-0.599307	-0.484865	0.363835	0.120223	-0.00747745	0.0882434	0.0575876	0.0886863	0.137443	0.0943147	0.138251
1.56	0.46641	-0.495699	-0.44041	0.326291	0.111456	0.0322009	0.0908291	0.0560791	0.0856098	0.12914	0.0870945	0.122195
1.564	0.329114	-0.391079	-0.382684	0.285186	0.102287	0.0709349	0.0927164	0.0539429	0.0828892	0.118321	0.0783611	0.104664
1.568	0.190656	-0.288965	-0.314523	0.240731	0.0931637	0.105746	0.0939125	0.0512294	0.0804852	0.105856	0.0684662	0.086285
1.572	0.0593039	-0.191901	-0.239039	0.192909	0.0843558	0.133839	0.0943583	0.0479438	0.0781006	0.0925436	0.057746	0.0675751
1.576	-0.058397	-0.101441	-0.159337	0.141595	0.0759509	0.152873	0.0939385	0.0440567	0.0752322	0.0790537	0.0465096	0.0489297
1.58	-0.158122	-0.018233	-0.0782735	0.0867118	0.0678711	0.161204	0.0924994	0.0395208	0.0712508	0.0658912	0.0350323	0.0306264
1.584	-0.237995	0.0578149	0.00173705	0.0283703	0.0599078	0.158067	0.0898709	0.0342913	0.0655021	0.0533812	0.0235548	0.0128437
1.588	-0.298538	0.127324	0.0788475	-0.0330077	0.0517676	0.143669	0.0858899	0.028347	0.0574132	0.0416742	0.0122842	-0.00431211
1.592	-0.342363	0.191196	0.151816	-0.0966051	0.0431272	0.119201	0.0804235	0.0217104	0.046594	0.0307707	0.00140005	-0.0207736
1.596	-0.373639	0.250372	0.219973	-0.161178	0.0336885	0.0867431	0.0733895	0.0144615	0.0329205	0.0205598	-0.00893984	-0.0364797
1.6	-0.397417	0.305623	0.283121	-0.225085	0.0232279	0.0490858	0.064772	0.00674574	0.0165884	0.0108665	-0.0185938	-0.0513481
1.604	-0.418879	0.357388	0.341384	-0.286368	0.0116371	0.00947562	0.0546312	-0.00122631	-0.00186942	0.00150251	-0.0274312	-0.0652555
1.608	-0.442605	0.405671	0.395026	-0.342881	-0.00105015	-0.0286879	0.0431077	-0.00918784	-0.0216046	-0.00768659	-0.0353293	-0.0780271
1.612	-0.471931	0.45001	0.444265	-0.392459	-0.014648	-0.0621734	0.0304198	-0.0168318	-0.0415139	-0.0167823	-0.0421725	-0.0894387
1.616	-0.508488	0.489512	0.489106	-0.433091	-0.0288244	-0.0882258	0.0168554	-0.0238331	-0.0603321	-0.0257672	-0.0478542	-0.0992283
1.62	-0.551938	0.52294	0.529207	-0.463096	-0.0431222	-0.104828	0.00275996	-0.0298732	-0.0767478	-0.0345133	-0.0522801	-0.107116
1.624	-0.599973	0.548855	0.56381	-0.48127	-0.056994	-0.110893	-0.0114804	-0.0346669	-0.0895314	-0.0427886	-0.0553735	-0.112828
1.628	-0.648542	0.565774	0.591729	-0.486989	-0.0698455	-0.10636	-0.0254566	-0.0379862	-0.0976607	-0.0502774	-0.0570812	-0.11613
1.632	-0.6923	0.57234	0.611414	-0.480266	-0.081084	-0.0921908	-0.0387558	-0.0396794	-0.100429	-0.0566137	-0.0573798	-0.116847
1.636	-0.725212	0.567483	0.621076	-0.46174	-0.0901668	-0.0702603	-0.0509796	-0.0396844	-0.097529	-0.061423	-0.0562808	-0.114888
1.64	-0.741261	0.550554	0.618861	-0.432605	-0.096645	-0.0431592	-0.0617613	-0.0380329	-0.0890928	-0.0643678	-0.0538347	-0.110265
1.644	-0.735169	0.521424	0.603068	-0.394499	-0.100199	-0.0139209	-0.0707793	-0.0348481	-0.0756973	-0.0651912	-0.0501329	-0.103092
1.648	-0.703057	0.480535	0.57237	-0.349348	-0.100662	0.0142914	-0.0777699	-0.0303328	-0.0583211	-0.0637532	-0.045307	-0.0935902
1.652	-0.642969	0.428908	0.526034	-0.299187	-0.0980348	0.0385106	-0.0825347	-0.0247532	-0.0382634	-0.0600568	-0.0395268	-0.0820724
1.656	-0.555207	0.368101	0.464096	-0.245996	-0.0924788	0.0562667	-0.084947	-0.0184163	-0.0170309	-0.0542587	-0.0329943	-0.0689279
1.66	-0.442439	0.300131	0.387493	-0.191547	-0.084306	0.0658349	-0.0849538	-0.0116465	0.00379613	-0.0466651	-0.0259368	-0.0545994
1.664	-0.309554	0.227357	0.298107	-0.137285	-0.0739512	0.0664022	-0.0825763	-0.00476207	0.0227048	-0.0377112	-0.0185973	-0.0395578
1.668	-0.163304	0.152359	0.198743	-0.0842726	-0.06194	0.0581384	-0.0779081	0.00194549	0.038383	-0.0279285	-0.0112244	-0.0242787
1.672	-0.0117364	0.0777827	0.0930137	-0.0331777	-0.048851	0.0421631	-0.0711123	0.00822768	0.0498339	-0.0179007	-0.00406129	-0.00921962
1.676	0.136501	0.00620274	-0.0148562	0.0156796	-0.035276	0.0204145	-0.0624174	0.0138892	0.0564574	-0.00821495	0.00266508	0.00519816
1.68	0.272924	-0.0600141	-0.120289	0.062235	-0.0217838	-0.0045664	-0.0521122	0.0187917	0.0580933	0.000587585	0.00875406	0.0186021
1.684	0.389967	-0.118824	-0.218661	0.106554	-0.00888734	-0.0299112	-0.0405407	0.0228508	0.0550201	0.00805617	0.0140394	0.0306759
1.688	0.481647	-0.168603	-0.30563	0.148698	0.0029807	-0.0527297	-0.0280952	0.0260281	0.0479116	0.0138656	0.0183958	0.041162
1.692	0.544076	-0.208205	-0.377454	0.188585	0.0134845	-0.0704127	-0.0152093	0.0283188	0.0377554	0.0178376	0.0217416	0.0498596
1.696	0.575765	-0.237002	-0.43128	0.225888	0.022392	-0.0809	-0.00234936	0.0297371	0.0257434	0.0199478	0.02404	0.05662
1.7	0.577701	-0.254893	-0.465366	0.25997	0.0295742	-0.0828856	0.00999745	0.0303018	0.0131448	0.0203167	0.0252967	0.0613419
1.704	0.55318	-0.262274	-0.479222	0.289874	0.0349963	-0.0759403	0.0213361	0.0300244	0.00117575	0.0191859	0.0255547	0.0639667
1.708	0.507418	-0.259999	-0.473653	0.314372	0.038703	-0.0605391	0.0311806	0.0289001	-0.00912087	0.0168837	0.0248874	0.064476
1.712	0.446991	-0.249307	-0.450695	0.332074	0.0408011	-0.0379935	0.0390737	0.0269049	-0.0169738	0.013783	0.0233903	0.0628918
1.716	0.379151	-0.231735	-0.413455	0.341575	0.0414401	-0.0102985	0.0446094	0.0239981	-0.0219491	0.0102571	0.0211722	0.0592798
1.72	0.311106	-0.209025	-0.365851	0.341644	0.0407937	0.0200869	0.0474568	0.0201313	-0.0239774	0.00663816	0.0183469	0.0537554
1.724	0.249318	-0.18302	-0.312293	0.331406	0.0390448	0.0505006	0.047386	0.0152615	-0.0233409	0.00318422	0.015026	0.0464913
1.728	0.198913	-0.155565	-0.257322	0.310527	0.0363735	0.0783498	0.044292	0.00936876	-0.0206226	5.69901e-05	0.0113151	0.0377245
1.732	0.163252	-0.128408	-0.205232	0.279342	0.0329505	0.101365	0.0382152	0.00247485	-0.0166225	-0.002686	0.00731093	0.0277619
1.736	0.1437	-0.103116	-0.159725	0.238935	0.0289339	0.11781	0.0293567	-0.00533919	-0.0122527	-0.00508474	0.0031027	0.0169817
1.74	0.13963	-0.0810087	-0.123614	0.191145	0.0244707	0.126623	0.0180846	-0.0139188	-0.00842216	-0.00725675	-0.00122488	0.00582823
1.744	0.148641	-0.0631036	-0.0986187	0.138486	0.0197007	0.127478	0.00493149	-0.0230269	-0.00592296	-0.00936593	-0.00558605	-0.00519821
1.748	0.16696	-0.0500883	-0.0852549	0.0839979	0.0147615	0.12077	-0.00942132	-0.0323429	-0.00533341	-0.0115854	-0.00988812	-0.0155615
1.752	0.189998	-0.0423086	-0.0828371	0.0310179	0.00979273	0.107515	-0.0241712	-0.0414708	-0.00694603	-0.0140588	-0.0140257	-0.0247158
1.756	0.212968	-0.0397801	-0.0895958	-0.0170853	0.00493864	0.0891915	-0.0384341	-0.049956	-0.0107296	-0.0168648	-0.0178766	-0.0321384
1.76	0.231513	-0.0422145	-0.102892	-0.057208	0.000347746	0.0675458	-0.0512953	-0.0573109	-0.016329	-0.0199909	-0.0213005	-0.0373664
1.764	0.242257	-0.0490627	-0.119509	-0.0867993	-0.00383143	0.0443746	-0.0618674	-0.0630478	-0.0231027	-0.0233196	-0.0241416	-0.0400343
1.768	0.243219	-0.0595659	-0.135998	-0.104113	-0.00745758	0.0213247	-0.0693521	-0.066715	-0.030194	-0.0266284	-0.0262348	-0.0399092
1.772	0.234042	-0.0728123	-0.149029	-0.1084	-0.0104072	-0.000274006	-0.0731021	-0.0679364	-0.0366274	-0.0296063	-0.0274168	-0.0369203
1.776	0.216003	-0.0877943	-0.155727	-0.100012	-0.0125863	-0.0195229	-0.0726762	-0.0664469	-0.0414206	-0.0318838	-0.02754	-0.0311786
1.78	0.191803	-0.103463	-0.153954	-0.0804134	-0.0139424	-0.0360026	-0.0678835	-0.0621236	-0.0436988	-0.033073	-0.0264892	-0.022984
1.784	0.165162	-0.118775	-0.142498	-0.05208	-0.0144736	-0.0497534	-0.0588119	-0.0550076	-0.0427999	-0.032815	-0.0241984	-0.0128178
1.788	0.140267	-0.132735	-0.121171	-0.0183107	-0.0142347	-0.0611952	-0.0458362	-0.0453138	-0.0383575	-0.0308273	-0.0206658	-0.00132006
1.792	0.121131	-0.144424	-0.0907903	0.0170485	-0.0133375	-0.0709968	-0.029606	-0.0334276	-0.0303543	-0.0269459	-0.0159665	0.010748
1.796	0.110948	-0.15302	-0.0530482	0.0499354	-0.0119444	-0.0799184	-0.0110106	-0.0198888	-0.0191392	-0.0211585	-0.0102586	0.0225532
1.8	0.111517	-0.157817	-0.0102954	0.0764307	-0.0102565	-0.0886474	0.00887617	-0.00536086	-0.00540604	-0.0136212	-0.00378294	0.0332502
1.804	0.12282	-0.158234	0.0347475	0.0931105	-0.00849543	-0.0976524	0.0288679	0.00941019	0.00986427	-0.00466005	0.00314451	0.0420439
1.808	0.142804	-0.153823	0.0793122	0.0973601	-0.00688115	-0.107074	0.047749	0.0236447	0.0254917	0.0052472	0.0101486	0.0482525
1.812	0.167415	-0.144279	0.120904	0.0876179	-0.00560826	-0.116671	0.0643633	0.0365833	0.0402065	0.0155048	0.0168176	0.0513631
1.816	0.190879	-0.129448	0.157583	0.0635276	-0.00482295	-0.125823	0.0777001	0.0475398	0.0527691	0.025447	0.0227314	0.051076
1.82	0.206238	-0.109339	0.188172	0.0259846	-0.00460397	-0.133596	0.0869692	0.0559498	0.0620877	0.034394	0.0274923	0.0473329
1.824	0.206066	-0.08414	0.212372	-0.0229284	-0.00494991	-0.138865	0.0916612	0.0614107	0.0673221	0.0417123	0.0307574	0.0403259
1.828	0.183314	-0.054229	0.230758	-0.0801102	-0.0057753	-0.140458	0.0915843	0.0637095	0.067964	0.0468711	0.0322678	0.0304865
1.832	0.132191	-0.0201871	0.24467	-0.141698	-0.00691626	-0.137335	0.0868764	0.0628358	0.0638848	0.0494907	0.0318726	0.0184542
1.836	0.0489792	0.0171969	0.255992	-0.203386	-0.00814622	-0.128741	0.077989	0.0589793	0.0553477	0.0493767	0.0295456	0.00502783
1.84	-0.0673081	0.0569308	0.266865	-0.260784	-0.00920006	-0.114338	0.0656469	0.0525129	0.0429822	0.0465375	0.0253924	-0.00889705
1.844	-0.214489	0.0978311	0.279337	-0.309766	-0.00980503	-0.0942893	0.0507846	0.0439605	0.0277255	0.0411832	0.0196465	-0.0223975
1.848	-0.387083	0.138553	0.295021	-0.346795	-0.00971451	-0.0692793	0.034467	0.0339558	0.0107365	0.0337061	0.0126564	-0.0345957
1.852	-0.576505	0.177635	0.31478	-0.369186	-0.0087413	-0.0404665	0.017801	0.0231934	-0.00670877	0.0246454	0.00486159	-0.044726
1.856	-0.771575	0.213552	0.338493	-0.37529	-0.00678605	-0.0093783	0.00184487	0.0123763	-0.0233298	0.0146395	-0.00323805	-0.0521916
1.86	-0.959322	0.244788	0.364921	-0.364579	-0.0038573	0.0222444	-0.0124735	0.00216602	-0.0379505	0.00437129	-0.0111181	-0.056606
1.864	-1.12601	0.269911	0.391709	-0.337634	-7.98508e-05	0.0526349	-0.0244259	-0.00686265	-0.0495951	-0.00548842	-0.0182679	-0.0578148
1.868	-1.25826	0.287653	0.415518	-0.296039	0.00430977	0.0801909	-0.0335304	-0.0142567	-0.0575608	-0.0143332	-0.0242269	-0.0558974
1.872	-1.34426	0.296985	0.432295	-0.242205	0.0089816	0.10365	-0.0395747	-0.0197098	-0.0614631	-0.0216648	-0.0286175	-0.0511481
1.876	-1.3748	0.297187	0.437642	-0.179126	0.0135428	0.122225	-0.042614	-0.0230732	-0.0612491	-0.0271243	-0.0311704	-0.0440401
1.88	-1.34418	0.287899	0.427271	-0.110109	0.0175776	0.135676	-0.0429426	-0.0243544	-0.0571803	-0.0305081	-0.0317418	-0.035175
1.884	-1.2508	0.269161	0.397487	-0.0385098	0.0206927	0.144316	-0.0410456	-0.023703	-0.0497868	-0.0317693	-0.0303191	-0.025224
1.888	-1.09742	0.241417	0.345647	0.0325245	0.0225628	0.148948	-0.0375333	-0.0213873	-0.0398003	-0.0310032	-0.0270177	-0.0148665
1.892	-0.891002	0.205513	0.270562	0.100249	0.0229717	0.150729	-0.0330687	-0.0177621	-0.0280728	-0.0284222	-0.0220671	-0.00473191
1.896	-0.642254	0.162655	0.172787	0.16246	0.0218434	0.150993	-0.0282925	-0.0132341	-0.0154908	-0.0243217	-0.0157892	0.00464893
1.9	-0.364801	0.114362	0.0547623	0.217567	0.0192587	0.151043	-0.0237562	-0.00822507	-0.00289362	-0.0190423	-0.00857032	0.01288
1.904	-0.0741193	0.0623875	-0.0792132	0.264583	0.0154562	0.151945	-0.0198683	-0.00313833	0.008997	-0.0129329	-0.000830856	0.0197195
1.908	0.213679	0.00864156	-0.223176	0.303061	0.0108145	0.154346	-0.0168602	0.00167015	0.0196278	-0.00631771	0.00700683	0.0250822
1.912	0.483109	-0.0449011	-0.369861	0.332977	0.00581892	0.158345	-0.0147736	0.00591336	0.0286432	0.000527631	0.0145474	0.0290253
1.916	0.720497	-0.0962894	-0.511197	0.354586	0.00101356	0.163431	-0.0134711	0.00938633	0.0358898	0.00739036	0.0214469	0.0317199
1.92	0.914968	-0.143678	-0.638894	0.368267	-0.00305482	0.168503	-0.0126684	0.0119703	0.0413983	0.0141228	0.0274304	0.0334118
1.924	1.0592	-0.185401	-0.745079	0.374385	-0.0058966	0.171974	-0.0119835	0.0136291	0.045346	0.0206343	0.0323023	0.0343775
1.928	1.14979	-0.220036	-0.822921	0.373189	-0.00713571	0.171937	-0.0109968	0.0143978	0.0480064	0.026874	0.0359479	0.0348794
1.932	1.18737	-0.246449	-0.867184	0.364751	-0.00655639	0.166398	-0.00931587	0.0143666	0.0496906	0.0328078	0.0383285	0.0351262
1.936	1.1762	-0.263826	-0.874666	0.348962	-0.00413492	0.153532	-0.00663662	0.0136619	0.0506908	0.0383921	0.0394691	0.0352417
1.94	1.12365	-0.271692	-0.844482	0.325585	-5.19689e-05	0.131935	-0.00279402	0.0124257	0.0512298	0.0435503	0.0394429	0.0352481
1.944	1.03929	-0.269917	-0.778156	0.294348	0.00531629	0.100857	0.00220344	0.0107977	0.0514247	0.0481532	0.0383529	0.035062
1.948	0.933874	-0.258717	-0.679527	0.25508	0.0114282	0.0603674	0.00816056	0.00890002	0.0512678	0.0520086	0.0363138	0.034507
1.952	0.81832	-0.238635	-0.554471	0.207851	0.0176259	0.011442	0.0147049	0.00682722	0.0506271	0.0548623	0.0334377	0.0333397
1.956	0.702679	-0.210533	-0.410457	0.153115	0.0231985	-0.0440388	0.0213186	0.00464184	0.0492661	0.0564094	0.0298222	0.0312857
1.96	0.595287	-0.175562	-0.255983	0.0918228	0.0274539	-0.103393	0.0273897	0.00237586	0.0468812	0.0563186	0.0255466	0.0280839
1.964	0.502128	-0.135135	-0.0999414	0.0254861	0.0297913	-0.163333	0.0322774	3.72515e-05	0.0431495	0.0542647	0.0206716	0.0235312
1.968	0.426485	-0.0908919	0.0490291	-0.0438086	0.0297675	-0.220222	0.0353855	-0.00237884	0.0377855	0.0499687	0.0152479	0.0175259
1.972	0.368872	-0.0446516	0.183156	-0.113459	0.0271494	-0.270392	0.0362349	-0.00487668	0.0305962	0.0432402	0.00932658	0.0101007
1.976	0.327261	0.00164336	0.296057	-0.180471	0.0219469	-0.310465	0.0345282	-0.00744574	0.0215289	0.0340174	0.00297482	0.00144563
1.98	0.297558	0.0459968	0.383129	-0.241636	0.0144235	-0.337665	0.0301987	-0.0100478	0.010707	0.0223999	-0.00370935	-0.00808693
1.984	0.27427	0.0864405	0.441781	-0.293758	0.00508086	-0.350075	0.0234373	-0.0126076	-0.00155328	0.00867131	-0.0105835	-0.0179928
1.988	0.25127	0.121129	0.471492	-0.333903	-0.00538038	-0.346821	0.0146945	-0.0150076	-0.0147468	-0.00669551	-0.017452	-0.0276448
1.992	0.222608	0.148442	0.4737	-0.359645	-0.0161196	-0.328152	0.00465509	-0.0170897	-0.0282046	-0.0230483	-0.0240635	-0.0363367
1.996	0.183242	0.167085	0.451541	-0.369292	-0.0262312	-0.295427	-0.00581179	-0.0186628	-0.0411397	-0.0395848	-0.0301163	-0.0433397
2	0.12964	0.176198	0.409479	-0.362064	-0.0348271	-0.250988	-0.0157253	-0.0195162	-0.0527088	-0.0553988	-0.0352725	-0.0479663
2.004	0.0601885	0.175435	0.352843	-0.338212	-0.0411194	-0.197952	-0.02408	-0.0194391	-0.0620852	-0.069541	-0.0391798	-0.0496368
2.008	-0.0246253	0.165036	0.287353	-0.299047	-0.044495	-0.139929	-0.0299404	-0.0182425	-0.0685349	-0.0810893	-0.0415002	-0.0479408
2.012	-0.122279	0.145855	0.218645	-0.246895	-0.0445744	-0.0807037	-0.0325335	-0.0157833	-0.0714897	-0.0892231	-0.0419427	-0.0426892
2.016	-0.228494	0.119354	0.151862	-0.184967	-0.0412497	-0.0239113	-0.0313305	-0.0119864	-0.0706082	-0.0932954	-0.0402961	-0.0339505
2.02	-0.337705	0.0875491	0.0913379	-0.117152	-0.0346974	0.0272576	-0.0261091	-0.00686402	-0.0658194	-0.0928949	-0.0364604	-0.0220676
2.024	-0.443653	0.0529115	0.0403843	-0.0477622	-0.0253647	0.0702999	-0.0169903	-0.000527704	-0.0573442	-0.0878936	-0.0304711	-0.00765228
2.028	-0.540042	0.0182186	0.0012005	0.018768	-0.0139316	0.103563	-0.00444462	0.00680654	-0.0456904	-0.0784721	-0.0225143	0.00844399
2.032	-0.621183	-0.0136292	-0.0251038	0.0781886	-0.00125067	0.126317	0.0107337	0.0148231	-0.0316221	-0.0651211	-0.0129296	0.0251803
2.036	-0.682552	-0.039821	-0.0383909	0.12673	0.0117273	0.138732	0.0274824	0.0231206	-0.0161048	-0.0486176	-0.0021996	0.0413959
2.04	-0.721222	-0.0578577	-0.0393079	0.161366	0.0240369	0.141772	0.0445529	0.0312355	-0.000231141	-0.0299741	0.0090745	0.0558932
2.044	-0.736102	-0.0657686	-0.0290598	0.180011	0.0347801	0.137013	0.0606105	0.0386717	0.0148663	-0.0103688	0.020209	0.0675271
2.048	-0.727991	-0.0623032	-0.00918448	0.181665	0.0432019	0.126424	0.0743445	0.0449363	0.0281077	0.00894228	0.0304843	0.0752957
2.052	-0.699432	-0.0470772	0.0186508	0.166463	0.0487503	0.112124	0.0845781	0.0495763	0.0385559	0.0267218	0.0391975	0.0784219
2.056	-0.654391	-0.0206579	0.0528019	0.135656	0.0511156	0.0961488	0.0903679	0.0522152	0.0454941	0.0418477	0.0457164	0.0764216
2.06	-0.5978	0.0154229	0.0917346	0.0915124	0.050247	0.080258	0.0910839	0.0525833	0.0484857	0.0534024	0.0495309	0.0691499
2.064	-0.535026	0.0587373	0.134048	0.037147	0.0463434	0.0657911	0.0864614	0.0505414	0.0474086	0.0607452	0.0502955	0.0568216
2.068	-0.471314	0.106106	0.178431	-0.0236914	0.0398219	0.0535935	0.0766222	0.0460941	0.0424622	0.0635619	0.0478603	0.0400051
2.072	-0.411263	0.153812	0.223576	-0.0868736	0.0312671	0.0440118	0.0620613	0.0393913	0.0341462	0.0618868	0.0422868	0.0195881
2.076	-0.358397	0.19788	0.268073	-0.148159	0.021367	0.0369526	0.0436008	0.0307186	0.0232119	0.0560941	0.0338466	-0.003283
2.08	-0.314869	0.234377	0.31031	-0.203461	0.0108414	0.0319905	0.0223167	0.0204759	0.0105917	0.04686	0.0230023	-0.027284
2.084	-0.281316	0.259738	0.348397	-0.2491	0.000372717	0.0285095	-0.00055599	0.00914747	-0.00268711	0.0350977	0.0103733	-0.0510091
2.088	-0.256881	0.271067	0.380154	-0.282015	-0.00945771	0.0258516	-0.0237299	-0.00273535	-0.0155965	0.0218726	-0.00331199	-0.0730739
2.092	-0.239399	0.266395	0.403163	-0.299935	-0.0182171	0.0234552	-0.0459718	-0.0146336	-0.0272001	0.00830444	-0.0172723	-0.0922167
2.096	-0.225707	0.244874	0.414883	-0.301498	-0.0256516	0.0209614	-0.0662017	-0.0260397	-0.0367355	-0.00453398	-0.0307335	-0.10739
2.1	-0.212042	0.206885	0.412846	-0.286314	-0.0316954	0.0182763	-0.0835729	-0.0365132	-0.0436789	-0.0157119	-0.0429869	-0.117834
2.104	-0.1945	0.154044	0.394892	-0.254964	-0.0364586	0.0155825	-0.0975277	-0.0457081	-0.047786	-0.0245209	-0.0534413	-0.123128
2.108	-0.169485	0.0891055	0.359431	-0.208954	-0.0401964	0.013301	-0.107822	-0.0533916	-0.0491044	-0.0305326	-0.0616629	-0.123214
2.112	-0.134113	0.0157739	0.305697	-0.150602	-0.0432624	0.0120117	-0.114519	-0.0594511	-0.0479577	-0.0336277	-0.0674013	-0.11839
2.116	-0.0865255	-0.0615728	0.23396	-0.0828929	-0.0460525	0.0123452	-0.117952	-0.0638904	-0.0449016	-0.0339953	-0.0705978	-0.109269
2.12	-0.026104	-0.138216	0.145668	-0.00929302	-0.0489447	0.0148638	-0.118664	-0.0668148	-0.040657	-0.0321006	-0.0713765	-0.0967281
2.124	0.0464634	-0.209465	0.0434945	0.0664619	-0.0522431	0.0199496	-0.117328	-0.0684078	-0.0360271	-0.0286261	-0.0700197	-0.0818182
2.128	0.129234	-0.271029	-0.0687286	0.14059	-0.0561298	0.0277177	-0.114655	-0.0689022	-0.0318057	-0.0243916	-0.0669293	-0.0656747
2.132	0.219184	-0.319358	-0.186195	0.209487	-0.0606317	0.037966	-0.111308	-0.0685474	-0.0286858	-0.0202605	-0.0625792	-0.0494171
2.136	0.312476	-0.351923	-0.30341	0.269939	-0.0656053	0.0501706	-0.107822	-0.0675779	-0.0271793	-0.0170423	-0.0574619	-0.0340543
2.14	0.404796	-0.367412	-0.414568	0.319311	-0.0707408	0.0635273	-0.104546	-0.0661848	-0.027554	-0.0154015	-0.0520366	-0.0204013
2.144	0.491704	-0.365826	-0.513972	0.355693	-0.0755848	0.0770335	-0.101598	-0.0644945	-0.0297951	-0.0157808	-0.0466819	-0.00901681
2.148	0.568994	-0.348461	-0.596477	0.378	-0.0795802	0.0895991	-0.0988641	-0.062555	-0.0335969	-0.0183477	-0.0416592	-0.000163835
2.152	0.633003	-0.317781	-0.657904	0.386025	-0.082119	0.100172	-0.096009	-0.0603327	-0.0383837	-0.0229689	-0.0370891	0.00620096
2.156	0.680857	-0.277191	-0.695377	0.380424	-0.0826021	0.107863	-0.0925244	-0.0577183	-0.043361	-0.0292161	-0.0329432	0.010409
2.16	0.710636	-0.23073	-0.70757	0.362643	-0.0805014	0.112041	-0.0877912	-0.0545423	-0.0475915	-0.0364031	-0.0290537	0.0130345
2.164	0.72145	-0.182709	-0.694814	0.334792	-0.0754163	0.112409	-0.0811562	-0.0505972	-0.0500876	-0.0436488	-0.0251362	0.0148275
2.168	0.713418	-0.13733	-0.659065	0.299471	-0.0671218	0.109022	-0.0720157	-0.0456659	-0.0499154	-0.0499639	-0.0208283	0.016629
2.172	0.687584	-0.0983157	-0.603735	0.259564	-0.0555997	0.10226	-0.059894	-0.0395505	-0.0462963	-0.0543484	-0.0157356	0.0192786
2.176	0.645762	-0.0685877	-0.533396	0.218008	-0.0410539	0.0927666	-0.0445103	-0.0321019	-0.0386989	-0.055895	-0.00948317	0.0235223
2.18	0.590347	-0.0500149	-0.453382	0.177564	-0.0239049	0.0813351	-0.0258273	-0.0232446	-0.0269095	-0.0538843	-0.00176695	0.0299282
2.184	0.524117	-0.0432622	-0.369341	0.140608	-0.00476604	0.0687876	-0.00407691	-0.0129957	-0.0110767	-0.0478658	0.00760019	0.0388193
2.188	0.450025	-0.0477503	-0.28675	0.108951	0.0155983	0.0558424	0.0202413	-0.00147529	0.00827934	-0.0377131	0.0186536	0.0502303
2.192	0.37103	-0.0617291	-0.210484	0.0837152	0.0363266	0.0429997	0.0463849	0.0110916	0.0302907	-0.0236509	0.0312546	0.0638897
2.196	0.289956	-0.0824585	-0.144424	0.0652672	0.0565231	0.0304578	0.0734171	0.0243831	0.0537999	-0.00624912	0.045085	0.0792331
2.2	0.209392	-0.10648	-0.0911883	0.053217	0.0753237	0.0180751	0.100274	0.0379975	0.0774474	0.0136166	0.0596596	0.0954434
2.204	0.131633	-0.129952	-0.0519761	0.0464873	0.091959	0.00538431	0.12584	0.0514779	0.0997811	0.0348328	0.0743549	0.111518
2.208	0.0586529	-0.149023	-0.0265506	0.0434428	0.105809	-0.00833948	0.149031	0.0643413	0.119377	0.0561394	0.0884526	0.12635
2.212	-0.00788794	-0.160199	-0.0133545	0.0420676	0.116442	-0.0239646	0.168875	0.076112	0.134962	0.0762361	0.101194	0.138831
2.216	-0.0666341	-0.160674	-0.00974008	0.0401761	0.123645	-0.0423544	0.184573	0.0863532	0.145523	0.0938931	0.11184	0.147941
2.22	-0.116513	-0.148596	-0.0122926	0.0356391	0.127421	-0.064202	0.195558	0.0946973	0.150396	0.108056	0.119731	0.152846
2.224	-0.156736	-0.12324	-0.0172011	0.0265979	0.127983	-0.0898724	0.201521	0.10087	0.149327	0.117933	0.124343	0.152973
2.228	-0.186799	-0.0850644	-0.020651	0.0116541	0.125721	-0.11927	0.202426	0.104706	0.142491	0.123066	0.125334	0.14806
2.232	-0.20652	-0.0356663	-0.0191917	-0.00998832	0.121154	-0.151755	0.198494	0.106159	0.130474	0.123356	0.122573	0.138186
2.236	-0.216077	0.0223857	-0.0100474	-0.0384393	0.114878	-0.186116	0.190176	0.1053	0.114222	0.11907	0.116153	0.123761
2.24	-0.216062	0.0858034	0.00865916	-0.0731077	0.107505	-0.220617	0.178102	0.102309	0.0949499	0.110807	0.106386	0.105499
2.244	-0.207533	0.150895	0.037779	-0.11275	0.0996056	-0.253109	0.16303	0.0974507	0.0740317	0.0994309	0.0937793	0.0843479
2.248	-0.192049	0.21392	0.0771223	-0.155582	0.091652	-0.281202	0.145778	0.0910595	0.0528737	0.0859857	0.0789924	0.0614161
2.252	-0.171679	0.271433	0.125542	-0.199447	0.0839816	-0.302481	0.127162	0.0835051	0.0327899	0.0715913	0.0627877	0.0378739
2.256	-0.148965	0.320595	0.181106	-0.242002	0.0767697	-0.314746	0.107947	0.0751657	0.014887	0.0573356	0.0459681	0.0148571
2.26	-0.126839	0.359411	0.241323	-0.280937	0.0700235	-0.316245	0.0887925	0.0664003	-2.5963e-05	0.0441728	0.0293156	-0.00662356
2.264	-0.108484	0.386872	0.30342	-0.314171	0.0635935	-0.305878	0.0702261	0.0575242	-0.0114979	0.0328366	0.0135335	-0.0257606
2.268	-0.0971422	0.402985	0.364595	-0.340025	0.0572037	-0.283349	0.0526238	0.0487914	-0.0194553	0.0237805	-0.00080177	-0.0420025
2.272	-0.0958837	0.408696	0.422261	-0.357355	0.0504954	-0.249244	0.0362075	0.0403836	-0.0241847	0.0171458	-0.0132751	-0.0550821
2.276	-0.10734	0.405704	0.474237	-0.365626	0.0430821	-0.205028	0.0210563	0.0324066	-0.0262772	0.0127653	-0.0236511	-0.0650152
2.28	-0.133439	0.396206	0.518858	-0.36492	0.0346079	-0.152949	0.00712858	0.0248954	-0.0265424	0.0101984	-0.0318746	-0.0720711
2.284	-0.175146	0.38258	0.555028	-0.355892	0.0248047	-0.0958708	-0.00570666	0.0178251	-0.0259012	0.0087957	-0.0380536	-0.0767189
2.288	-0.232267	0.367063	0.582187	-0.339664	0.0135406	-0.0370362	-0.0176363	0.0111266	-0.0252709	0.00778351	-0.0424293	-0.079557
2.292	-0.303299	0.351454	0.600216	-0.317687	0.000854576	0.0202073	-0.0288669	0.00470686	-0.0254531	0.00636185	-0.0453342	-0.0812319
2.296	-0.385384	0.336879	0.609305	-0.291567	-0.013027	0.0726964	-0.0395925	-0.00153163	-0.0270395	0.00380245	-0.0471459	-0.0823577
2.3	-0.474367	0.323642	0.609793	-0.262903	-0.0276959	0.117726	-0.0499692	-0.00767271	-0.0303448	-0.000463019	-0.0482409	-0.0834447
2.304	-0.564966	0.311194	0.602014	-0.23312	-0.0425887	0.153277	-0.0600968	-0.0137718	-0.0353751	-0.006774	-0.0489535	-0.0848439
2.308	-0.651053	0.298218	0.586172	-0.203353	-0.0570331	0.17818	-0.0700097	-0.0198467	-0.0418342	-0.0151993	-0.0495448	-0.0867143
2.312	-0.726037	0.28282	0.562261	-0.174359	-0.070311	0.192195	-0.0796778	-0.0258743	-0.0491687	-0.0255275	-0.0501844	-0.0890172
2.316	-0.783319	0.262813	0.530042	-0.14649	-0.0817309	0.195993	-0.0890153	-0.0317943	-0.0566453	-0.03729	-0.0509462	-0.0915344
2.32	-0.816794	0.236057	0.489093	-0.119719	-0.0907027	0.191058	-0.0978957	-0.0375174	-0.0634515	-0.049814	-0.0518189	-0.093912
2.324	-0.821359	0.200816	0.438909	-0.0937097	-0.0968076	0.179506	-0.106172	-0.0429392	-0.0688076	-0.0622999	-0.0527276	-0.0957191
2.328	-0.793382	0.156084	0.379056	-0.067926	-0.0998542	0.163843	-0.113697	-0.0479558	-0.0720775	-0.073914	-0.0535638	-0.0965183
2.332	-0.731099	0.101842	0.309353	-0.0417663	-0.0999138	0.146696	-0.120345	-0.0524796	-0.0728622	-0.083885	-0.0542183	-0.0959353
2.336	-0.634889	0.0392109	0.230049	-0.0147001	-0.0973303	0.130537	-0.126026	-0.0564535	-0.0710674	-0.0915944	-0.0546131	-0.0937216
2.34	-0.507394	-0.0295387	0.141983	0.0136097	-0.0927008	0.117428	-0.1307	-0.0598602	-0.0669324	-0.0966487	-0.0547258	-0.0897987
2.344	-0.353485	-0.101108	0.0466999	0.0432082	-0.0868283	0.108827	-0.134377	-0.0627269	-0.0610185	-0.098925	-0.0546033	-0.0842817
2.348	-0.180036	-0.171444	-0.053515	0.0738002	-0.0806476	0.105449	-0.137112	-0.0651217	-0.0541546	-0.0985845	-0.0543624	-0.0774744
2.352	0.00446852	-0.23612	-0.155677	0.104748	-0.0751324	0.107232	-0.138995	-0.0671451	-0.047346	-0.0960512	-0.0541753	-0.0698388
2.356	0.190478	-0.290807	-0.256232	0.135122	-0.0711914	0.113367	-0.140133	-0.0689145	-0.0416553	-0.091958	-0.0542432	-0.0619408
2.36	0.368031	-0.331766	-0.351272	0.163802	-0.0695628	0.122427	-0.140624	-0.0705444	-0.0380681	-0.0870653	-0.0547591	-0.0543781
2.364	0.527487	-0.356327	-0.436823	0.189612	-0.0707205	0.132552	-0.140536	-0.0721264	-0.0373605	-0.0821624	-0.0558669	-0.0476992
2.368	0.660246	-0.363284	-0.509159	0.211473	-0.0747997	0.141687	-0.139879	-0.0737079	-0.0399809	-0.0779612	-0.0576197	-0.0423235
2.372	0.75944	-0.353156	-0.565147	0.228568	-0.081553	0.147832	-0.13859	-0.0752759	-0.0459643	-0.0749967	-0.0599463	-0.0384716
2.376	0.820503	-0.328287	-0.602564	0.240476	-0.0903441	0.149294	-0.136517	-0.0767468	-0.0548883	-0.0735453	-0.0626299	-0.0361177
2.38	0.841581	-0.292747	-0.620354	0.247277	-0.100181	0.144893	-0.13342	-0.0779639	-0.0658795	-0.0735719	-0.0653043	-0.0349684
2.384	0.823734	-0.252038	-0.618801	0.2496	-0.109787	0.134121	-0.128974	-0.0787055	-0.0776723	-0.074714	-0.0674702	-0.034475
2.388	0.770909	-0.212627	-0.59959	0.248608	-0.117711	0.117225	-0.122798	-0.0787011	-0.0887163	-0.0763053	-0.0685308	-0.0338778
2.392	0.689674	-0.181329	-0.565741	0.245916	-0.122458	0.0952058	-0.114476	-0.0776571	-0.0973224	-0.0774385	-0.0678468	-0.0322812
2.396	0.588721	-0.164615	-0.521411	0.243446	-0.12264	0.0697348	-0.103609	-0.075288	-0.101835	-0.0770628	-0.0648034	-0.0287516
2.4	0.478186	-0.16789	-0.471588	0.243228	-0.117118	0.0429997	-0.089855	-0.0713505	-0.100813	-0.0741045	-0.0588847	-0.0224278
2.404	0.368822	-0.194838	-0.421679	0.247175	-0.105144	0.0174866	-0.0729828	-0.0656779	-0.0931991	-0.0676	-0.049746	-0.0126333
2.408	0.271094	-0.246883	-0.377038	0.256833	-0.0864589	-0.00427387	-0.0529196	-0.0582092	-0.0784588	-0.0568268	-0.037277	0.0010221
2.412	0.194285	-0.322842	-0.34248	0.273164	-0.0613604	-0.0199745	-0.0297911	-0.0490101	-0.0566783	-0.0414144	-0.0216455	0.018566
2.416	0.145673	-0.418815	-0.321814	0.296358	-0.0307188	-0.0277865	-0.00394968	-0.0382827	-0.0285999	-0.0214269	-0.00331753	0.0396189
2.42	0.129871	-0.528324	-0.317444	0.32571	0.00406013	-0.0265776	0.0240118	-0.026363	0.00440184	0.00259752	0.0169511	0.0633893
2.424	0.148369	-0.642713	-0.330088	0.359581	0.041124	-0.0160729	0.0532697	-0.0137023	0.0404104	0.029655	0.038155	0.0887132
2.428	0.199358	-0.751786	-0.358627	0.395448	0.0783088	0.00306096	0.0827975	-0.00083784	0.077113	0.0583337	0.0591066	0.114133
2.432	0.277823	-0.844621	-0.400128	0.430051	0.113308	0.029214	0.111417	0.011649	0.111991	0.0869177	0.0785271	0.138014
2.436	0.375931	-0.910497	-0.450024	0.459618	0.143863	0.0599185	0.137866	0.0231808	0.14254	0.113527	0.0951538	0.158679
2.44	0.483674	-0.939855	-0.502454	0.480159	0.167956	0.0920146	0.160884	0.033235	0.166487	0.136283	0.107851	0.174561
2.444	0.589719	-0.925197	-0.550735	0.487809	0.183984	0.121885	0.179304	0.041392	0.182006	0.153478	0.115717	0.184352
2.448	0.682374	-0.861844	-0.587911	0.479172	0.190907	0.145741	0.192143	0.047376	0.187883	0.16374	0.118174	0.187123
2.452	0.750625	-0.74848	-0.607358	0.451649	0.188347	0.159936	0.198692	0.0510834	0.183641	0.166168	0.11503	0.182428
2.456	0.785105	-0.587413	-0.603368	0.40372	0.176628	0.161283	0.198584	0.0525957	0.169586	0.160431	0.106513	0.170353
2.46	0.778937	-0.384546	-0.571668	0.335136	0.156756	0.147351	0.191848	0.0521746	0.146792	0.146809	0.0932599	0.151524
2.464	0.72836	-0.149019	-0.509814	0.247006	0.13034	0.116711	0.178922	0.0502399	0.117012	0.126186	0.0762725	0.12706
2.468	0.633078	0.107397	-0.417447	0.141787	0.0994548	0.0691147	0.160645	0.0473305	0.0825245	0.0999824	0.0568378	0.0984858
2.472	0.4963	0.371168	-0.296357	0.0231432	0.0664679	0.00559393	0.138211	0.0440536	0.0459353	0.0700373	0.0364208	0.0676003
2.476	0.324471	0.627999	-0.150362	-0.104293	0.0338359	-0.0715454	0.113093	0.0410257	0.00995109	0.038456	0.0165392	0.0363254
2.48	0.126703	0.863922	0.0149828	-0.235247	0.00389742	-0.158822	0.0869375	0.0388116	-0.0228559	0.00742964	-0.00136644	0.00654082
2.484	-0.0860222	1.06635	0.192824	-0.364176	-0.021322	-0.251773	0.0614444	0.0378673	-0.0502666	-0.0209493	-0.0160562	-0.020074
2.488	-0.301821	1.225	0.375565	-0.485683	-0.0402741	-0.345239	0.0382362	0.0384941	-0.0705967	-0.0448601	-0.0265954	-0.0421775
2.492	-0.508935	1.33265	0.555448	-0.594889	-0.052004	-0.433702	0.0187293	0.0408062	-0.0828249	-0.0628974	-0.0324287	-0.0588683
2.496	-0.696727	1.38562	0.725149	-0.687775	-0.0562106	-0.511672	0.00402021	0.0447181	-0.0866557	-0.0741732	-0.0334193	-0.0697434
2.5	-0.856564	1.3839	0.878293	-0.761427	-0.0532453	-0.574078	-0.00520606	0.0499514	-0.082513	-0.0783678	-0.0298474	-0.0749082
2.504	-0.982467	1.33109	1.00986	-0.814189	-0.0440492	-0.616648	-0.00873228	0.0560617	-0.0714653	-0.0757252	-0.0223685	-0.0749356
2.508	-1.07151	1.23392	1.11645	-0.845685	-0.0300369	-0.636228	-0.00682677	0.0624836	-0.0550918	-0.066995	-0.0119379	-0.0707811
2.512	-1.12388	1.10158	1.19634	-0.856734	-0.0129397	-0.631032	-0.000218732	0.0685875	-0.0353041	-0.0533292	0.00029341	-0.0636635
2.516	-1.14267	0.944887	1.24938	-0.849154	0.00537683	-0.600783	0.00996739	0.0737452	-0.0141433	-0.0361455	0.0130983	-0.0549226
2.52	-1.13331	0.775322	1.27676	-0.825482	0.0231001	-0.546743	0.0223138	0.0773949	0.00642803	-0.0169732	0.0252967	-0.0458707
2.524	-1.10287	0.604037	1.28062	-0.788643	0.0386459	-0.471628	0.0352374	0.0791009	0.0247152	0.00270276	0.0358702	-0.0376533
2.528	-1.05911	0.440981	1.26358	-0.741607	0.0508034	-0.379398	0.0471354	0.0786011	0.0394461	0.0215808	0.0440565	-0.0311328
2.532	-1.00956	0.294146	1.22826	-0.687065	0.0588364	-0.274961	0.0565327	0.0758363	0.0498742	0.0386524	0.0494135	-0.0268073
2.536	-0.960634	0.169044	1.17689	-0.627163	0.0625317	-0.163789	0.0622188	0.0709602	0.0558208	0.0532705	0.0518474	-0.0247727
2.54	-0.916828	0.0684358	1.11095	-0.563322	0.0621906	-0.0515064	0.0633598	0.0643256	0.0576544	0.0651708	0.0516025	-0.0247315
2.544	-0.880254	-0.00765979	1.031	-0.496174	0.0585653	0.0565328	0.0595765	0.0564515	0.0562096	0.0744444	0.0492134	-0.0260473
2.548	-0.850371	-0.0617091	0.936657	-0.425601	0.05275	0.155634	0.0509784	0.0479708	0.0526569	0.0814685	0.0454269	-0.0278363
2.552	-0.824074	-0.0981711	0.826772	-0.350886	0.0460375	0.24208	0.0381515	0.0395657	0.0483385	0.0868039	0.0411006	-0.0290883
2.556	-0.796079	-0.122835	0.69973	-0.270955	0.0397573	0.313355	0.0220999	0.0318971	0.044587	0.0910724	0.037091	-0.0288021
2.56	-0.759576	-0.142058	0.553917	-0.184682	0.035113	0.368247	0.00414701	0.0255343	0.0425489	0.0948302	0.0341422	-0.0261209
2.564	-0.707085	-0.161987	0.388219	-0.0912065	0.0330369	0.406832	-0.0141963	0.0208932	0.0430325	0.098454	0.0327887	-0.0204521
2.568	-0.631426	-0.187824	0.202568	0.00974671	0.0340754	0.430324	-0.0313804	0.0181886	0.0463953	0.102053	0.033282	-0.0115603
2.572	-0.526699	-0.223234	-0.00160855	0.117616	0.0383185	0.440838	-0.0459718	0.0174067	0.0524844	0.105417	0.03555	0.000379553
2.576	-0.389157	-0.269937	-0.221046	0.230841	0.045379	0.441072	-0.0567963	0.0182997	0.0606377	0.108017	0.0391934	0.0147731
2.58	-0.217899	-0.327517	-0.450496	0.346809	0.0544255	0.433941	-0.0630577	0.0204054	0.069744	0.109043	0.0435214	0.0306443
2.584	-0.0152831	-0.393475	-0.682782	0.461931	0.0642623	0.422225	-0.0644187	0.0230885	0.0783585	0.107495	0.0476217	0.0467162
2.588	0.212989	-0.463523	-0.909113	0.57185	0.0734513	0.408249	-0.0610376	0.0256009	0.0848592	0.1023	0.0504588	0.0615275
2.592	0.458114	-0.532056	-1.11958	0.671747	0.0804592	0.393636	-0.053554	0.0271553	0.0876303	0.0924582	0.0509902	0.073573
2.596	0.708769	-0.592795	-1.30386	0.756728	0.0838193	0.379171	-0.0430281	0.0270045	0.0852521	0.0771922	0.0482897	0.0814547
2.6	0.951962	-0.639496	-1.45202	0.822266	0.082287	0.364771	-0.0308365	0.0245194	0.0766766	0.0560807	0.0416618	0.0840274
2.604	1.17409	-0.666672	-1.55541	0.864622	0.0749762	0.349577	-0.0185366	0.019257	0.0613721	0.0291691	0.0307382	0.0805247
2.608	1.3621	-0.670251	-1.60742	0.881229	0.0614625	0.332147	-0.00771217	0.0110127	0.0394175	-0.00296521	0.0155436	0.0706523
2.612	1.50462	-0.648095	-1.60424	0.870978	0.0418408	0.310735	0.000183894	-0.000150291	0.0115382	-0.0392001	-0.00347815	0.0546377
2.616	1.59299	-0.600324	-1.54529	0.834383	0.016735	0.283604	0.00397407	-0.0138965	-0.0209238	-0.0779121	-0.0254779	0.0332312
2.62	1.62205	-0.529419	-1.43346	0.7736	-0.0127439	0.249352	0.00287336	-0.029639	-0.0561021	-0.117076	-0.0492582	0.00765858
2.624	1.59068	-0.440081	-1.27505	0.692296	-0.0450852	0.207198	-0.00343252	-0.0465862	-0.0917548	-0.154411	-0.0733684	-0.0204738
2.628	1.50187	-0.338856	-1.07935	0.59537	-0.0785045	0.157193	-0.0147561	-0.0638087	-0.125455	-0.18757	-0.0962282	-0.0493107
2.632	1.36259	-0.233563	-0.858061	0.488569	-0.111095	0.10033	-0.0304269	-0.0803202	-0.154809	-0.214334	-0.11627	-0.0769058
2.636	1.18313	-0.132578	-0.624329	0.37802	-0.140989	0.0385325	-0.0493581	-0.0951653	-0.177669	-0.232825	-0.132084	-0.10139
2.64	0.976301	-0.0440392	-0.391784	0.269721	-0.166518	-0.0254739	-0.0701541	-0.107507	-0.192345	-0.241677	-0.142555	-0.121136
2.644	0.756285	0.0249356	-0.173441	0.169064	-0.186349	-0.088398	-0.0912472	-0.1167	-0.197757	-0.240186	-0.146974	-0.134897
2.648	0.537471	0.0689667	0.0193246	0.0804117	-0.199595	-0.146707	-0.111049	-0.122353	-0.193556	-0.22839	-0.145116	-0.141923
2.652	0.33323	0.0849662	0.177668	0.00678267	-0.205875	-0.196992	-0.128103	-0.124361	-0.180162	-0.207102	-0.137268	-0.142016
2.656	0.154823	0.0724842	0.295924	-0.0503279	-0.205338	-0.236335	-0.14122	-0.122914	-0.158742	-0.177854	-0.124223	-0.13555
2.66	0.010516	0.0338068	0.371977	-0.0909735	-0.198634	-0.262637	-0.149584	-0.118476	-0.131116	-0.142789	-0.107205	-0.123427
2.664	-0.0950163	-0.0262123	0.407301	-0.116633	-0.186837	-0.274867	-0.152816	-0.111739	-0.099598	-0.10449	-0.087775	-0.10699
2.668	-0.160928	-0.100569	0.406666	-0.129947	-0.171336	-0.273184	-0.151001	-0.103556	-0.0668012	-0.065768	-0.0676849	-0.0878948
2.672	-0.190094	-0.180741	0.377563	-0.13435	-0.153702	-0.258948	-0.144649	-0.0948533	-0.0354043	-0.0294277	-0.0487217	-0.0679521
2.676	-0.188657	-0.257477	0.329384	-0.133643	-0.135536	-0.234579	-0.134633	-0.0865421	-0.00791817	0.00197051	-0.0325425	-0.0489563
2.68	-0.16527	-0.321668	0.27245	-0.131544	-0.118323	-0.203302	-0.122078	-0.0794274	0.0135343	0.0263259	-0.0205203	-0.032519
2.684	-0.130131	-0.365219	0.216974	-0.131264	-0.1033	-0.168798	-0.10823	-0.0741292	0.0274012	0.0421723	-0.0136154	-0.0199194
2.688	-0.093904	-0.381827	0.172089	-0.135172	-0.0913503	-0.134798	-0.094317	-0.0710222	0.0328309	0.0487956	-0.0122848	-0.0119894
2.692	-0.066618	-0.367608	0.14499	-0.144557	-0.0829344	-0.104673	-0.081417	-0.0701994	0.0297372	0.0462823	-0.0164383	-0.00904189
2.696	-0.0566756	-0.321483	0.140324	-0.159532	-0.0780624	-0.0810585	-0.0703436	-0.0714641	0.018793	0.0354972	-0.0254462	-0.0108499
2.7	-0.07005	-0.245313	0.159836	-0.179079	-0.0763083	-0.065569	-0.061565	-0.07435	0.00135575	0.017991	-0.0381968	-0.0166771
2.704	-0.109748	-0.14375	0.202332	-0.201223	-0.076866	-0.0586336	-0.0551623	-0.0781686	-0.0206684	-0.00415237	-0.0532013	-0.0253579
2.708	-0.175584	-0.0238149	0.263941	-0.223328	-0.0786388	-0.0594703	-0.0508325	-0.0820785	-0.0450082	-0.0285131	-0.0687319	-0.0354175
2.712	-0.264289	0.105741	0.338639	-0.242463	-0.0803538	-0.0662099	-0.0479331	-0.085169	-0.0692391	-0.052558	-0.0829834	-0.0452202
2.716	-0.369916	0.235246	0.418974	-0.255807	-0.0806895	-0.0761538	-0.0455641	-0.0865504	-0.0910034	-0.0738666	-0.0942397	-0.0531313
2.72	-0.484513	0.355002	0.496924	-0.261042	-0.0784053	-0.0861394	-0.0426779	-0.0854413	-0.108217	-0.0903388	-0.101031	-0.0576766
2.724	-0.59897	0.456174	0.564765	-0.256691	-0.0724587	-0.0929667	-0.0382029	-0.0812441	-0.119243	-0.100366	-0.102264	-0.0576831
2.728	-0.703966	0.531606	0.615892	-0.242362	-0.0621018	-0.0938404	-0.0311692	-0.0736015	-0.123017	-0.102947	-0.0973182	-0.0523896
2.732	-0.790909	0.576455	0.645483	-0.218866	-0.0469484	-0.0867716	-0.0208225	-0.0624285	-0.119115	-0.0977468	-0.0860882	-0.0415145
2.736	-0.852773	0.588616	0.650953	-0.1882	-0.0270058	-0.0708894	-0.00671302	-0.0479169	-0.107756	-0.0850851	-0.0689848	-0.0252767
2.74	-0.884753	0.568871	0.632149	-0.153393	-0.00266936	-0.0466221	0.0112486	-0.0305116	-0.0897404	-0.0658651	-0.04688	-0.00436755
2.744	-0.884677	0.520771	0.591276	-0.118227	0.025314	-0.0157236	0.032772	-0.0108647	-0.066344	-0.0414513	-0.0210124	0.0201197
2.748	-0.853137	0.450249	0.532576	-0.0868652	0.0559143	0.0188667	0.0572088	0.0102309	-0.039164	-0.0135111	0.00713893	0.0467981
2.752	-0.793346	0.365027	0.461788	-0.0634208	0.0879067	0.0533161	0.0836096	0.031919	-0.00994776	0.0161637	0.0360006	0.0741182
2.756	-0.710723	0.27385	0.385469	-0.0515172	0.119972	0.0833153	0.110808	0.0533598	0.0195836	0.0458331	0.0640521	0.100509
2.76	-0.612288	0.185651	0.310248	-0.0538779	0.150797	0.104576	0.137528	0.0738028	0.0478952	0.073966	0.0899601	0.124516
2.764	-0.505901	0.108712	0.242089	-0.0719988	0.179171	0.113347	0.16249	0.0926483	0.0737692	0.0993631	0.112689	0.144918
2.768	-0.399471	0.0499127	0.185668	-0.105925	0.204062	0.106908	0.184523	0.109485	0.0963876	0.121231	0.131569	0.160818
2.772	-0.300171	0.0141248	0.143891	-0.154165	0.224667	0.0839531	0.202653	0.124106	0.115367	0.139207	0.146325	0.171693
2.776	-0.213781	0.00381956	0.117635	-0.213749	0.24045	0.044854	0.216171	0.1365	0.130743	0.153331	0.157059	0.177407
2.78	-0.144197	0.0189119	0.105721	-0.280427	0.251138	-0.00826519	0.22467	0.146815	0.1429	0.163972	0.164191	0.178183
2.784	-0.0931636	0.0568492	0.105114	-0.348992	0.256705	-0.0716343	0.228052	0.155314	0.152473	0.171725	0.16837	0.174542
2.788	-0.0602361	0.11293	0.111317	-0.413692	0.257332	-0.140128	0.226506	0.162304	0.160221	0.177286	0.170358	0.167215
2.792	-0.0429862	0.180812	0.118934	-0.468697	0.253361	-0.20771	0.220461	0.16808	0.166892	0.181324	0.170911	0.157046
2.796	-0.0373974	0.253147	0.122294	-0.508576	0.245235	-0.267991	0.210519	0.172854	0.173102	0.18437	0.170671	0.144891
2.8	-0.0384104	0.322283	0.116112	-0.528743	0.233453	-0.314841	0.197384	0.176717	0.179232	0.186733	0.170074	0.131528
2.804	-0.0405542	0.380967	0.0960712	-0.52583	0.218524	-0.342995	0.18179	0.179609	0.185371	0.188457	0.169289	0.117593
2.808	-0.0385899	0.422965	0.059307	-0.497957	0.200941	-0.348581	0.164439	0.181312	0.19129	0.189315	0.168209	0.103535
2.812	-0.028094	0.443566	0.00470461	-0.444877	0.181168	-0.329527	0.145955	0.181479	0.196477	0.188855	0.166462	0.0896145
2.816	-0.00592489	0.439913	-0.0669857	-0.367983	0.159642	-0.285794	0.126856	0.179673	0.200201	0.186476	0.163484	0.0759208
2.82	0.0294721	0.411147	-0.153231	-0.270194	0.136788	-0.219415	0.107551	0.175432	0.201613	0.181528	0.158603	0.0624223
2.824	0.0779532	0.358366	-0.249985	-0.155722	0.11304	-0.134333	0.0883481	0.168342	0.199871	0.173437	0.151154	0.0490296
2.828	0.137755	0.284421	-0.35209	-0.0297442	0.0888649	-0.0360648	0.069486	0.15811	0.194266	0.161808	0.140593	0.0356658
2.832	0.205749	0.193561	-0.453787	0.101969	0.0647781	0.068791	0.0511644	0.144634	0.184335	0.146523	0.126606	0.0223322
2.836	0.277838	0.091008	-0.549245	0.233461	0.0413529	0.173134	0.0335803	0.128048	0.169952	0.127798	0.109185	0.00915696
2.84	0.34944	-0.0175294	-0.633081	0.358981	0.0192094	0.269985	0.0169539	0.108746	0.151374	0.106204	0.0886747	-0.00358024
2.844	0.416003	-0.126313	-0.700792	0.473324	-0.00100783	0.353072	0.00154604	0.087381	0.129252	0.0826362	0.0657803	-0.015452
2.848	0.47349	-0.229997	-0.749075	0.57211	-0.0186745	0.417346	-0.0123457	0.064825	0.10458	0.0582408	0.041517	-0.0259205
2.852	0.518793	-0.323954	-0.776008	0.651979	-0.0332406	0.459361	-0.0244053	0.042104	0.0786079	0.034305	0.0171279	-0.0344004
2.856	0.550007	-0.404509	-0.781078	0.710692	-0.0442928	0.477489	-0.0343333	0.0203092	0.0527204	0.0121196	-0.00603715	-0.0403438
2.86	0.566569	-0.469051	-0.765073	0.747145	-0.0516161	0.47197	-0.041893	0.000493023	0.0282869	-0.00716805	-0.0266628	-0.0433334
2.864	0.569232	-0.516051	-0.729866	0.761304	-0.0552469	0.444774	-0.0469622	-0.0164399	0.00651084	-0.0226938	-0.0436165	-0.0431747
2.868	0.559888	-0.544986	-0.678111	0.754076	-0.055508	0.399329	-0.0495798	-0.0298316	-0.011709	-0.0339904	-0.0560829	-0.0399704
2.872	0.541274	-0.556208	-0.612921	0.72714	-0.0530189	0.340125	-0.0499841	-0.0393529	-0.0258901	-0.0410641	-0.0636737	-0.0341683
2.876	0.516593	-0.550774	-0.537544	0.682759	-0.0486783	0.272251	-0.04863	-0.0450547	-0.0360338	-0.0444191	-0.0664943	-0.0265709
2.88	0.489098	-0.530275	-0.455086	0.623588	-0.043613	0.200914	-0.0461839	-0.0473824	-0.042641	-0.0450263	-0.0651598	-0.0183014
2.884	0.461698	-0.496671	-0.368312	0.552502	-0.0390987	0.130988	-0.0434904	-0.0471501	-0.0466703	-0.044237	-0.060755	-0.0107277
2.888	0.436621	-0.452163	-0.279531	0.472444	-0.0364579	0.0666233	-0.041515	-0.045474	-0.0494445	-0.0436496	-0.0547417	-0.00534695
2.892	0.415175	-0.399091	-0.190573	0.386313	-0.03694	0.0109696	-0.0412628	-0.0436709	-0.052509	-0.0449396	-0.0488197	-0.00364156
2.896	0.397635	-0.339877	-0.102844	0.296886	-0.0415992	-0.0339858	-0.0436827	-0.0431293	-0.0574599	-0.0496723	-0.0447551	-0.0069197
2.9	0.383265	-0.276984	-0.0174374	0.206763	-0.0511788	-0.0674571	-0.0495655	-0.0451665	-0.0657583	-0.0591175	-0.0441928	-0.0161578
2.904	0.37046	-0.212893	0.0647212	0.118339	-0.0660169	-0.0897792	-0.0594476	-0.0508846	-0.0785495	-0.074087	-0.0484738	-0.0318623
2.908	0.356996	-0.15007	0.142736	0.033785	-0.0859824	-0.10223	-0.0735298	-0.0610404	-0.096508	-0.0948111	-0.0584745	-0.0539659
2.912	0.340353	-0.0909269	0.215626	-0.0449607	-0.110452	-0.106781	-0.0916237	-0.0759442	-0.119727	-0.120872	-0.0744882	-0.0817757
2.916	0.318061	-0.0377519	0.282266	-0.116212	-0.13833	-0.105813	-0.11313	-0.0953973	-0.147662	-0.151204	-0.0961614	-0.113977
2.92	0.288044	0.00738465	0.341379	-0.178553	-0.168112	-0.10182	-0.137057	-0.118677	-0.17914	-0.184151	-0.122492	-0.148702
2.924	0.248896	0.0427495	0.391605	-0.230868	-0.197993	-0.0971378	-0.162075	-0.144571	-0.212435	-0.217602	-0.151892	-0.18365
2.928	0.20008	0.0670747	0.431622	-0.272377	-0.225998	-0.0937206	-0.186612	-0.171465	-0.2454	-0.24916	-0.182314	-0.216269
2.932	0.142013	0.0796818	0.460297	-0.30267	-0.250147	-0.0929794	-0.208969	-0.197469	-0.275652	-0.276362	-0.211424	-0.243963
2.936	0.0760381	0.0805823	0.476857	-0.321726	-0.268613	-0.0956907	-0.227465	-0.220579	-0.300781	-0.296904	-0.236808	-0.264318
2.94	0.0042803	0.0705356	0.481046	-0.329924	-0.279876	-0.101977	-0.240576	-0.238854	-0.318578	-0.308854	-0.256194	-0.275319
2.944	-0.0705821	0.0510469	0.473236	-0.328029	-0.28286	-0.111354	-0.247074	-0.250591	-0.327246	-0.310851	-0.267661	-0.275552
2.948	-0.145614	0.0243017	0.454482	-0.317152	-0.277023	-0.122823	-0.246139	-0.254494	-0.325573	-0.302232	-0.269827	-0.264341
2.952	-0.217943	-0.00697278	0.426505	-0.298684	-0.262409	-0.135016	-0.237445	-0.249799	-0.313069	-0.28312	-0.261985	-0.241843
2.956	-0.28506	-0.0397075	0.39159	-0.274207	-0.239654	-0.146343	-0.221198	-0.236365	-0.290022	-0.25442	-0.244177	-0.209056
2.96	-0.345072	-0.0707372	0.352425	-0.245391	-0.209936	-0.155161	-0.198137	-0.214702	-0.257501	-0.217759	-0.217209	-0.167763
2.964	-0.396881	-0.0970705	0.31188	-0.213886	-0.174885	-0.159924	-0.169478	-0.185948	-0.217269	-0.175351	-0.182584	-0.120398
2.968	-0.440241	-0.116154	0.27276	-0.181216	-0.136454	-0.159321	-0.136831	-0.151786	-0.171652	-0.129811	-0.142385	-0.0698604
2.972	-0.475723	-0.126108	0.237558	-0.148693	-0.0967653	-0.152381	-0.10207	-0.114314	-0.12334	-0.0839387	-0.0990983	-0.0192828
2.976	-0.504573	-0.125895	0.208231	-0.117359	-0.0579507	-0.138552	-0.0671903	-0.0758769	-0.0751694	-0.0404766	-0.0554032	0.0282245
2.98	-0.528479	-0.115419	0.186033	-0.0879566	-0.0219889	-0.117744	-0.0341513	-0.0388705	-0.0298825	-0.00188789	-0.0139489	0.0698243
2.984	-0.549279	-0.0955254	0.171418	-0.0609418	0.00943639	-0.0903386	-0.00472488	-0.00554811	0.0100952	0.0298453	0.0228653	0.103181
2.988	-0.568656	-0.0679061	0.164025	-0.0365249	0.0350508	-0.0571766	0.0196383	0.0221675	0.0428511	0.0533744	0.0530836	0.126645
2.992	-0.587832	-0.0349208	0.162745	-0.014743	0.0540657	-0.0195101	0.0379138	0.0428387	0.0671304	0.0680769	0.0753435	0.139376
2.996	-0.607323	0.000651073	0.165859	0.00445136	0.0662134	0.0210606	0.049571	0.0556265	0.0824208	0.0740838	0.0889703	0.14139
3	-0.626766	0.0359017	0.171237	0.0210985	0.0717405	0.0626731	0.0546006	0.060352	0.0889707	0.0722401	0.0940108	0.133545
3.004	-0.644855	0.0680977	0.176561	0.0351468	0.0713594	0.103301	0.0534972	0.0574988	0.0877377	0.0640035	0.0912009	0.117441
3.008	-0.659386	0.0949631	0.179559	0.0463901	0.0661677	0.140864	0.047203	0.0481581	0.080276	0.051293	0.0818748	0.0952649
3.012	-0.667418	0.114911	0.17822	0.0544364	0.0575415	0.173342	0.0370178	0.0339233	0.068574	0.0363034	0.0678254	0.0695899
3.016	-0.665528	0.127203	0.170963	0.0587132	0.0470138	0.198892	0.0244834	0.016742	0.0548579	0.0213039	0.0511302	0.0431445
3.02	-0.650148	0.132013	0.156753	0.0585123	0.0361485	0.215956	0.0112556	-0.00125856	0.0413807	0.00843749	0.0339588	0.0185776
3.024	-0.617939	0.130401	0.135151	0.0530705	0.0264212	0.223362	-0.00102754	-0.017957	0.0302176	-0.000456746	0.0183824	-0.00176186
3.028	-0.56618	0.124188	0.106295	0.0416756	0.0191137	0.220406	-0.010869	-0.0314177	0.0230836	-0.0039883	0.00619993	-0.0160112
3.032	-0.493125	0.115758	0.0708329	0.023788	0.0152309	0.206909	-0.0170182	-0.0400497	0.0211922	-0.00131275	-0.00120347	-0.0229308
3.036	-0.398293	0.1078	0.0298116	-0.000837946	0.0154433	0.183249	-0.0185519	-0.0427295	0.0251656	0.00782306	-0.00295404	-0.0219811
3.04	-0.282662	0.103027	-0.0154606	-0.0320491	0.02006	0.150353	-0.0149235	-0.0388786	0.0350034	0.0230902	0.00126389	-0.0133341
3.044	-0.148761	0.103885	-0.0635441	-0.0692134	0.0290281	0.109664	-0.00598262	-0.0284908	0.0501104	0.0436355	0.0112127	0.00217764
3.048	-0.000619839	0.1123	-0.11299	-0.111182	0.0419593	0.0630688	0.00803731	-0.0121085	0.0693782	0.0681808	0.0261548	0.0231667
3.052	0.156399	0.129476	-0.16243	-0.156299	0.0581786	0.0127932	0.0265589	0.00924904	0.0913134	0.0951536	0.0449481	0.0478419
3.056	0.315888	0.155762	-0.210623	-0.202455	0.0767908	-0.0387226	0.0487229	0.0341959	0.114196	0.122834	0.0661719	0.0741871
3.06	0.470775	0.190599	-0.256474	-0.247197	0.0967567	-0.0889686	0.073465	0.0611169	0.136253	0.149505	0.0882696	0.100151
3.064	0.613781	0.232555	-0.299006	-0.287867	0.116978	-0.135519	0.0996039	0.0883205	0.155834	0.173594	0.109697	0.123833
3.068	0.737891	0.279428	-0.337319	-0.32177	0.136379	-0.176175	0.125927	0.114187	0.171565	0.193791	0.12906	0.143642
3.072	0.836845	0.32842	-0.370537	-0.346363	0.153981	-0.209105	0.15127	0.137307	0.182472	0.209137	0.145224	0.158421
3.076	0.905576	0.376347	-0.397761	-0.359432	0.168971	-0.232953	0.174593	0.156586	0.188062	0.219081	0.157407	0.167527
3.08	0.940582	0.419879	-0.418049	-0.359262	0.180752	-0.246915	0.195029	0.171325	0.188357	0.223493	0.165217	0.170858
3.084	0.94019	0.455784	-0.430427	-0.344772	0.188977	-0.250789	0.211931	0.181249	0.183873	0.222646	0.168669	0.16883
3.088	0.904701	0.48115	-0.433937	-0.315611	0.193566	-0.24497	0.224884	0.186498	0.17556	0.217166	0.168149	0.162308
3.092	0.836396	0.493581	-0.427724	-0.272211	0.194696	-0.230414	0.233714	0.187586	0.164688	0.207955	0.164352	0.152495
3.096	0.739409	0.491342	-0.411149	-0.215787	0.192785	-0.208567	0.238474	0.185316	0.152721	0.196096	0.1582	0.140801
3.1	0.619462	0.473464	-0.383921	-0.148292	0.188441	-0.181251	0.239415	0.180681	0.141162	0.182756	0.150733	0.128692
3.104	0.483495	0.439782	-0.346214	-0.0723246	0.182413	-0.15054	0.23695	0.174749	0.131404	0.169081	0.143	0.117543
3.108	0.339194	0.390936	-0.298772	0.00900168	0.175518	-0.118607	0.231614	0.168552	0.124592	0.156106	0.135961	0.108509
3.112	0.194476	0.328318	-0.242959	0.0922162	0.16857	-0.0875768	0.224011	0.162976	0.121512	0.144676	0.130389	0.102413
3.116	0.0569478	0.25398	-0.180756	0.173672	0.162305	-0.0593758	0.214772	0.158687	0.122517	0.135389	0.12681	0.0996831
3.12	-0.0666103	0.170519	-0.11469	0.249733	0.157312	-0.035601	0.204509	0.156067	0.127495	0.128566	0.125454	0.100312
3.124	-0.170703	0.0809268	-0.0476873	0.316965	0.153975	-0.0174096	0.193772	0.155197	0.13588	0.124235	0.126249	0.103877
3.128	-0.251481	-0.0115661	0.0171217	0.372323	0.152433	-0.0054413	0.183016	0.155861	0.146707	0.122152	0.128833	0.109582
3.132	-0.306979	-0.103659	0.0766531	0.413315	0.152561	0.000223504	0.172579	0.157586	0.158707	0.121831	0.132599	0.11635
3.136	-0.337199	-0.192151	0.128131	0.438145	0.153971	6.50057e-05	0.162665	0.159703	0.170427	0.122602	0.13676	0.122927
3.14	-0.34405	-0.274111	0.169344	0.445834	0.156041	-0.00491491	0.153332	0.161425	0.180365	0.12367	0.140426	0.128007
3.144	-0.331114	-0.347021	0.198857	0.436291	0.157972	-0.0132728	0.144506	0.161939	0.187109	0.124197	0.142689	0.13036
3.148	-0.303296	-0.408925	0.216161	0.410358	0.158849	-0.0232346	0.135985	0.160487	0.189471	0.123369	0.142709	0.128948
3.152	-0.266341	-0.458529	0.221732	0.3698	0.157731	-0.032837	0.127465	0.156446	0.186587	0.120466	0.139791	0.123021
3.156	-0.22629	-0.495286	0.21698	0.317248	0.153742	-0.0400842	0.118569	0.149385	0.177996	0.114927	0.133438	0.112189
3.16	-0.188898	-0.519421	0.204105	0.25609	0.146153	-0.043112	0.108878	0.139104	0.163678	0.106388	0.1234	0.0964554
3.164	-0.159081	-0.531924	0.185852	0.190314	0.134463	-0.0403428	0.0979685	0.125644	0.144043	0.0947161	0.109687	0.0762131
3.168	-0.140429	-0.534472	0.165189	0.124305	0.118454	-0.0306239	0.0854517	0.109274	0.119889	0.0800089	0.0925591	0.0522085
3.172	-0.134842	-0.529302	0.144964	0.0625899	0.0982227	-0.0133329	0.071004	0.0904577	0.0923206	0.0625854	0.0725027	0.0254685
3.176	-0.142318	-0.519031	0.12754	0.00956896	0.0741797	0.0115574	0.0543965	0.069794	0.0626315	0.0429481	0.0501756	-0.00279699
3.18	-0.160929	-0.506423	0.114492	-0.0307844	0.0470175	0.0434614	0.0355148	0.0479548	0.0321817	0.0217307	0.026344	-0.0313091
3.184	-0.186983	-0.494125	0.10638	-0.0552142	0.0176499	0.0812124	0.0143691	0.0256118	0.00226109	-0.000368605	0.00180954	-0.0588404
3.188	-0.215371	-0.484385	0.102635	-0.0614516	-0.0128768	0.123144	-0.00890829	0.00336759	-0.0260386	-0.0226627	-0.0226685	-0.0843318
3.192	-0.240081	-0.478785	0.101592	-0.048443	-0.0434864	0.167212	-0.0340749	-0.0183027	-0.0519308	-0.0445514	-0.0464428	-0.106992
3.196	-0.254821	-0.477994	0.100665	-0.016514	-0.0731842	0.211145	-0.0608009	-0.0390945	-0.0750124	-0.0655922	-0.0690379	-0.126373
3.2	-0.253707	-0.481589	0.0966572	0.0325482	-0.101164	0.252616	-0.0887013	-0.0588987	-0.095306	-0.085559	-0.0901942	-0.142415
3.204	-0.231959	-0.487964	0.0861856	0.0955122	-0.126897	0.289413	-0.117372	-0.0778041	-0.113259	-0.104481	-0.10989	-0.155452
3.208	-0.186515	-0.49433	0.0661686	0.167824	-0.150198	0.319599	-0.146427	-0.0960776	-0.129702	-0.122654	-0.12834	-0.166178
3.212	-0.116524	-0.496851	0.0343314	0.243836	-0.171251	0.341638	-0.175533	-0.114127	-0.145767	-0.140632	-0.145971	-0.175588
3.216	-0.0236506	-0.49088	-0.0103321	0.317136	-0.190597	0.354491	-0.204441	-0.132449	-0.162771	-0.15918	-0.163376	-0.184873
3.22	0.087854	-0.471324	-0.0671986	0.380955	-0.209083	0.357652	-0.232992	-0.15156	-0.182083	-0.179203	-0.181247	-0.195302
3.224	0.211321	-0.433093	-0.133812	0.428639	-0.227769	0.351145	-0.26113	-0.171935	-0.204971	-0.201652	-0.200294	-0.20809
3.228	0.338083	-0.371612	-0.205869	0.454143	-0.247803	0.335473	-0.288879	-0.193939	-0.232455	-0.227412	-0.22116	-0.22426
3.232	0.458122	-0.283357	-0.277425	0.452521	-0.270281	0.311529	-0.316319	-0.21777	-0.265177	-0.257186	-0.244334	-0.244524
3.236	0.560875	-0.16636	-0.3413	0.420364	-0.296094	0.280479	-0.343543	-0.243419	-0.30329	-0.291377	-0.270069	-0.269174
3.24	0.636166	-0.0206424	-0.38968	0.356152	-0.325793	0.24364	-0.370605	-0.27064	-0.346389	-0.329987	-0.298321	-0.298015
3.244	0.675148	0.151464	-0.414853	0.260499	-0.359464	0.202359	-0.397462	-0.298948	-0.393486	-0.372542	-0.3287	-0.330329
3.248	0.671202	0.345171	-0.410015	0.136248	-0.396651	0.157914	-0.423924	-0.327632	-0.443024	-0.41805	-0.360456	-0.364882
3.252	0.620687	0.553274	-0.37007	-0.0115934	-0.43632	0.111438	-0.449604	-0.355785	-0.492949	-0.464996	-0.392487	-0.399978
3.256	0.523463	0.766399	-0.292349	-0.176075	-0.476878	0.06389	-0.473893	-0.382358	-0.540813	-0.511393	-0.423385	-0.43355
3.26	0.383152	0.973454	-0.177146	-0.348676	-0.516245	0.016057	-0.495947	-0.406214	-0.583927	-0.554866	-0.451496	-0.463282
3.264	0.207058	1.16227	-0.0280145	-0.519823	-0.551981	-0.03141	-0.514705	-0.426204	-0.619525	-0.592785	-0.475025	-0.486769
3.268	0.0057934	1.32038	0.148205	-0.679483	-0.581448	-0.0779267	-0.528927	-0.441232	-0.644953	-0.622424	-0.492142	-0.501673
3.272	-0.207423	1.43589	0.341677	-0.81783	-0.602004	-0.1229	-0.537263	-0.450324	-0.657847	-0.641145	-0.501103	-0.505894
3.276	-0.41771	1.49838	0.540166	-0.925915	-0.611208	-0.16565	-0.538335	-0.452682	-0.656303	-0.646588	-0.500383	-0.497727
3.28	-0.609658	1.49976	0.729882	-0.996291	-0.607018	-0.205352	-0.530842	-0.447735	-0.63902	-0.636853	-0.488784	-0.475992
3.284	-0.768552	1.435	0.896533	-1.02356	-0.587971	-0.241	-0.513665	-0.435166	-0.605397	-0.610655	-0.465541	-0.440135
3.288	-0.881579	1.30271	1.02649	-1.00475	-0.553311	-0.271418	-0.485973	-0.414927	-0.555595	-0.567447	-0.430396	-0.390283
3.292	-0.938915	1.10539	1.10792	-0.939611	-0.503078	-0.295304	-0.447315	-0.387236	-0.490536	-0.507488	-0.383636	-0.327255
3.296	-0.934601	0.849529	1.13188	-0.830608	-0.438133	-0.311327	-0.397689	-0.35256	-0.411863	-0.431863	-0.326107	-0.252532
3.3	-0.867122	0.545323	1.09318	-0.682835	-0.360109	-0.318248	-0.337586	-0.31158	-0.321839	-0.342439	-0.259176	-0.168171
3.304	-0.73963	0.206159	0.990921	-0.503685	-0.271324	-0.31507	-0.267992	-0.265148	-0.223218	-0.241764	-0.184666	-0.0766908
3.308	-0.559788	-0.152158	0.828754	-0.302382	-0.174619	-0.301193	-0.190362	-0.21424	-0.119074	-0.132926	-0.104756	0.0190755
3.312	-0.339239	-0.512379	0.614715	-0.0893846	-0.0731797	-0.276554	-0.106547	-0.1599	-0.0126177	-0.0193637	-0.0218544	0.116146
3.316	-0.0927466	-0.856889	0.360701	0.124281	0.0296826	-0.241735	-0.0187021	-0.103189	0.0929908	0.0953362	0.0615427	0.211561
3.32	0.162926	-1.16881	0.0816233	0.327716	0.130735	-0.19803	0.0708377	-0.0451442	0.194816	0.207649	0.142994	0.302537
3.324	0.410302	-1.43309	-0.205711	0.510826	0.227025	-0.147437	0.159693	0.0132678	0.290306	0.314313	0.220257	0.38662
3.328	0.632546	-1.63743	-0.483876	0.664923	0.316049	-0.0925982	0.245576	0.0711745	0.377407	0.412505	0.291409	0.461787
3.332	0.814747	-1.77299	-0.736159	0.783213	0.395872	-0.0366619	0.326426	0.127818	0.454644	0.49997	0.354948	0.526534
3.336	0.945045	-1.8349	-0.947825	0.86114	0.465202	0.016915	0.400512	0.182559	0.521147	0.575109	0.409851	0.579904
3.34	1.01549	-1.82243	-1.10721	0.896565	0.523405	0.0646087	0.46652	0.234882	0.576634	0.637012	0.455608	0.621487
3.344	1.02255	-1.73884	-1.20652	0.889774	0.570462	0.103095	0.523597	0.284372	0.621347	0.685428	0.492198	0.651376
3.348	0.967306	-1.59102	-1.24234	0.843326	0.606888	0.129527	0.571355	0.330706	0.655956	0.720706	0.520047	0.670092
3.352	0.855156	-1.38886	-1.21573	0.761762	0.633609	0.141781	0.609849	0.373627	0.681432	0.743683	0.539939	0.678491
3.356	0.695291	-1.14442	-1.13194	0.651193	0.651819	0.138663	0.639511	0.412924	0.698912	0.755551	0.552912	0.67765
3.36	0.499794	-0.871	-0.999817	0.518822	0.662829	0.120046	0.661056	0.448407	0.709558	0.757711	0.560134	0.668754
3.364	0.282556	-0.582245	-0.830933	0.372412	0.667931	0.0869196	0.675388	0.479897	0.714435	0.751635	0.562783	0.652994
3.368	0.0580985	-0.291212	-0.63849	0.219784	0.668268	0.0413503	0.683475	0.507205	0.714408	0.738733	0.561923	0.631473
3.372	-0.159604	-0.00962142	-0.436185	0.0683324	0.664748	-0.0136462	0.68625	0.530134	0.710071	0.720252	0.558412	0.605144
3.376	-0.358199	0.252752	-0.237084	-0.0753722	0.657989	-0.0743207	0.684513	0.548472	0.701719	0.697208	0.552826	0.574761
3.38	-0.527813	0.488461	-0.0526272	-0.205893	0.648307	-0.13647	0.678862	0.562001	0.68935	0.670347	0.545422	0.540877
3.384	-0.661646	0.692547	0.108151	-0.319122	0.635733	-0.195762	0.669651	0.57051	0.672712	0.640154	0.536133	0.503848
3.388	-0.756248	0.862496	0.23913	-0.412372	0.620069	-0.24807	0.65698	0.573807	0.651377	0.606878	0.524598	0.46387
3.392	-0.811462	0.997982	0.337296	-0.48434	0.600965	-0.289801	0.640716	0.571738	0.624833	0.570594	0.510225	0.421034
3.396	-0.830082	1.10047	0.402632	-0.534998	0.578001	-0.318171	0.620538	0.564202	0.592593	0.531273	0.492281	0.375383
3.4	-0.817251	1.17274	0.437744	-0.565393	0.550779	-0.331418	0.596006	0.551169	0.554295	0.488853	0.469988	0.326976
3.404	-0.77969	1.21834	0.447257	-0.577404	0.519	-0.328928	0.566643	0.532693	0.509792	0.443312	0.442635	0.27594
3.408	-0.724839	1.24108	0.437083	-0.573469	0.482525	-0.311251	0.532017	0.508923	0.459223	0.394727	0.40968	0.222517
3.412	-0.660004	1.24462	0.413627	-0.55631	0.441416	-0.280033	0.491826	0.480108	0.403045	0.343306	0.370842	0.167094
3.416	-0.591605	1.23208	0.383036	-0.528687	0.395948	-0.237842	0.445958	0.446598	0.342042	0.289408	0.326158	0.110209
3.42	-0.524587	1.20587	0.350556	-0.493183	0.346602	-0.187921	0.394546	0.408843	0.27729	0.233537	0.276025	0.0525475
3.424	-0.46206	1.16761	0.320071	-0.452049	0.294028	-0.133886	0.337985	0.367378	0.210093	0.176306	0.221199	-0.00508842
3.428	-0.405185	1.11817	0.293851	-0.407114	0.238998	-0.079407	0.276932	0.322813	0.141895	0.1184	0.16276	-0.0618212
3.432	-0.353302	1.05787	0.27253	-0.359745	0.182343	-0.0278796	0.21228	0.27581	0.0741717	0.0605207	0.10205	-0.116748
3.436	-0.304282	0.9867	0.255288	-0.310869	0.124898	0.0178552	0.145105	0.227066	0.00832325	0.00333025	0.0405786	-0.169
3.44	-0.255034	0.904569	0.240214	-0.261042	0.0674378	0.05574	0.0765981	0.17728	-0.054439	-0.0526021	-0.0200817	-0.217798
3.444	-0.202122	0.811617	0.224782	-0.210551	0.0106367	0.0846417	0.00800039	0.127133	-0.113174	-0.106833	-0.0784108	-0.2625
3.448	-0.142387	0.708407	0.206368	-0.159518	-0.0449669	0.104408	-0.0594858	0.0772544	-0.167279	-0.159073	-0.133057	-0.302645
3.452	-0.0735177	0.596085	0.182754	-0.10802	-0.0989842	0.115828	-0.124766	0.0282006	-0.216524	-0.209193	-0.182937	-0.337981
3.456	0.00550722	0.476437	0.152532	-0.0561826	-0.151174	0.120501	-0.186915	-0.0195716	-0.261042	-0.257203	-0.227312	-0.368468
3.46	0.0941486	0.351845	0.115379	-0.00424539	-0.20142	0.12064	-0.245221	-0.0657186	-0.301293	-0.303226	-0.265834	-0.394275
3.464	0.190254	0.225138	0.07215	0.0474087	-0.249708	0.118823	-0.299216	-0.110024	-0.337992	-0.347451	-0.298565	-0.415756
3.468	0.290198	0.0993916	0.0248021	0.0982583	-0.29608	0.117713	-0.348668	-0.152395	-0.372007	-0.390073	-0.325943	-0.433405
3.472	0.389236	-0.0223548	-0.023859	0.147692	-0.34059	0.119791	-0.393569	-0.192852	-0.404246	-0.431235	-0.348725	-0.447805
3.476	0.48199	-0.13738	-0.0705558	0.195085	-0.383269	0.127105	-0.434095	-0.231514	-0.43554	-0.470974	-0.367902	-0.459569
3.48	0.563042	-0.243552	-0.111997	0.239889	-0.424084	0.14108	-0.470556	-0.268563	-0.466525	-0.509173	-0.38458	-0.469271
3.484	0.627543	-0.339537	-0.14535	0.281731	-0.462915	0.162388	-0.503331	-0.304211	-0.497553	-0.545525	-0.39986	-0.477388
3.488	0.671781	-0.424948	-0.168663	0.320497	-0.49954	0.190897	-0.532813	-0.338654	-0.528625	-0.57953	-0.414717	-0.484247
3.492	0.693631	-0.50036	-0.181187	0.356383	-0.53364	0.225695	-0.559347	-0.372032	-0.559359	-0.610496	-0.429882	-0.48998
3.496	0.692849	-0.567241	-0.183535	0.389909	-0.564803	0.265184	-0.583181	-0.404384	-0.589001	-0.637571	-0.445761	-0.494507
3.5	0.671164	-0.627763	-0.177672	0.421882	-0.592555	0.307236	-0.604435	-0.435621	-0.616476	-0.6598	-0.462377	-0.497529
3.504	0.632157	-0.68452	-0.166715	0.453308	-0.616392	0.349388	-0.623088	-0.465498	-0.640477	-0.676189	-0.479354	-0.498551
3.508	0.580946	-0.740189	-0.154573	0.485252	-0.635824	0.389056	-0.638978	-0.493619	-0.659578	-0.68579	-0.495947	-0.496926
3.512	0.523692	-0.797156	-0.145461	0.51867	-0.650415	0.423755	-0.651831	-0.519446	-0.672376	-0.687791	-0.511108	-0.491918
3.516	0.466999	-0.857148	-0.143343	0.554213	-0.659831	0.451292	-0.661299	-0.542331	-0.677636	-0.681603	-0.523591	-0.482782
3.52	0.417245	-0.920927	-0.151378	0.592038	-0.663877	0.469929	-0.667007	-0.561574	-0.674424	-0.666941	-0.532083	-0.468857
3.524	0.379932	-0.988055	-0.17142	0.631643	-0.662529	0.478498	-0.668613	-0.576477	-0.662233	-0.643886	-0.535349	-0.449652
3.528	0.359106	-1.0568	-0.203662	0.671758	-0.655947	0.476453	-0.665862	-0.586425	-0.64106	-0.612924	-0.532373	-0.424931
3.532	0.356922	-1.12415	-0.246438	0.710301	-0.644487	0.463879	-0.658628	-0.590954	-0.611458	-0.574957	-0.522492	-0.394785
3.536	0.373387	-1.186	-0.296252	0.744432	-0.628686	0.441439	-0.646954	-0.589818	-0.574522	-0.531282	-0.505491	-0.35967
3.54	0.406308	-1.23746	-0.348008	0.770688	-0.609232	0.410274	-0.63106	-0.583041	-0.531839	-0.483529	-0.481665	-0.320417
3.544	0.45146	-1.27325	-0.395442	0.785222	-0.586925	0.371886	-0.61134	-0.570946	-0.485383	-0.433584	-0.451828	-0.278214
3.548	0.502944	-1.28824	-0.431712	0.784106	-0.562615	0.327979	-0.588331	-0.554152	-0.437367	-0.383459	-0.417269	-0.234532
3.552	0.553708	-1.27791	-0.450091	0.7637	-0.537135	0.28031	-0.562658	-0.533543	-0.390064	-0.335157	-0.379651	-0.191034
3.556	0.596185	-1.23889	-0.444687	0.721028	-0.511223	0.230545	-0.534975	-0.510206	-0.345616	-0.290523	-0.340878	-0.149439
3.56	0.622985	-1.1694	-0.411116	0.654152	-0.485453	0.180134	-0.505879	-0.48534	-0.305841	-0.251088	-0.302917	-0.111377
3.564	0.627556	-1.06953	-0.347057	0.562467	-0.460159	0.130211	-0.475838	-0.460144	-0.272059	-0.21793	-0.267605	-0.0782288
3.568	0.604795	-0.941415	-0.252628	0.446924	-0.435388	0.0815435	-0.445117	-0.435694	-0.244947	-0.191562	-0.236463	-0.0509821
3.572	0.551502	-0.789209	-0.130538	0.310113	-0.410856	0.0345122	-0.413715	-0.412819	-0.224451	-0.171849	-0.210522	-0.0300974
3.576	0.466683	-0.618864	0.0140137	0.156205	-0.385941	-0.0108702	-0.381334	-0.39199	-0.209742	-0.157976	-0.190188	-0.0154197
3.58	0.351637	-0.437742	0.173668	-0.00925629	-0.359698	-0.0549002	-0.347368	-0.373233	-0.199257	-0.148464	-0.175162	-0.00613484
3.584	0.209862	-0.254072	0.339464	-0.179707	-0.330907	-0.0980977	-0.310931	-0.35608	-0.190783	-0.141246	-0.164425	-0.000784711
3.588	0.046744	-0.0762928	0.501559	-0.348035	-0.298146	-0.141105	-0.27091	-0.339561	-0.181614	-0.133792	-0.156278	0.00266073
3.592	-0.130882	0.0876395	0.650039	-0.507124	-0.259899	-0.18457	-0.226052	-0.322245	-0.168758	-0.123278	-0.14847	0.00666968
3.596	-0.315303	0.230943	0.775755	-0.650427	-0.214675	-0.229039	-0.175076	-0.302329	-0.149168	-0.106794	-0.138364	0.0139663
3.6	-0.498548	0.348624	0.871101	-0.772522	-0.161139	-0.274859	-0.116798	-0.277768	-0.119995	-0.081572	-0.123157	0.0273122
3.604	-0.673015	0.437949	0.930653	-0.869576	-0.0982476	-0.322104	-0.050257	-0.24644	-0.0788382	-0.0452111	-0.100127	0.0492673
3.608	-0.832036	0.49873	0.951623	-0.939682	-0.0253673	-0.370535	0.0251565	-0.206331	-0.0239623	0.00410488	-0.0668837	0.0819509
3.612	-0.970338	0.533384	0.934065	-0.983023	0.0576254	-0.419587	0.109601	-0.155721	0.0455231	0.0674313	-0.0215941	0.126828
3.616	-1.08436	0.546761	0.880829	-1.00184	0.150279	-0.468399	0.202709	-0.0933642	0.12955	0.144933	0.0368216	0.184539
3.62	-1.17237	0.545728	0.797267	-1.00019	0.251536	-0.51586	0.303543	-0.0186402	0.22704	0.235812	0.108554	0.254781
3.624	-1.23449	0.538568	0.690715	-0.983555	0.359751	-0.5607	0.410601	0.0683426	0.335938	0.338314	0.192842	0.336271
3.628	-1.27242	0.534212	0.5698	-0.958236	0.472755	-0.601572	0.521867	0.166691	0.453313	0.4498	0.287984	0.426785
3.632	-1.28916	0.541392	0.443652	-0.930721	0.587957	-0.63716	0.634895	0.274732	0.575527	0.566884	0.391427	0.523273
3.636	-1.28851	0.567775	0.321074	-0.906973	0.702482	-0.666265	0.746933	0.390078	0.69846	0.685639	0.499924	0.622046
3.64	-1.27459	0.619171	0.209767	-0.891769	0.813335	-0.68788	0.85508	0.509752	0.817775	0.801838	0.609755	0.719019
3.644	-1.25134	0.698878	0.115676	-0.888146	0.91757	-0.701244	0.956438	0.630349	0.929182	0.911216	0.71697	0.809987
3.648	-1.22202	0.807228	0.0425131	-0.896997	1.01246	-0.705852	1.04828	0.748239	1.02871	1.00974	0.817656	0.89091
3.652	-1.18884	0.941398	-0.00850416	-0.916894	1.09565	-0.701457	1.1282	0.859786	1.11296	1.09386	0.908201	0.958197
3.656	-1.15275	1.09549	-0.038666	-0.944126	1.16527	-0.688024	1.19425	0.961561	1.17927	1.16073	0.985513	1.00894
3.66	-1.11329	1.2609	-0.0515474	-0.972992	1.22002	-0.66568	1.24499	1.05053	1.22589	1.20834	1.04721	1.04109
3.664	-1.06865	1.42692	-0.0525773	-0.996293	1.25921	-0.634646	1.27961	1.12425	1.25201	1.23564	1.09171	1.05358
3.668	-1.01596	1.58159	-0.0484282	-1.00601	1.28273	-0.595177	1.29786	1.18095	1.25776	1.24255	1.11834	1.04636
3.672	-0.951534	1.71259	-0.0463073	-0.994078	1.29101	-0.547512	1.30004	1.21959	1.24418	1.22989	1.12723	1.02034
3.676	-0.871396	1.80832	-0.0532031	-0.953208	1.28491	-0.49185	1.28696	1.23989	1.21301	1.19925	1.11926	0.977237
3.68	-0.77174	1.85883	-0.0751624	-0.87766	1.26559	-0.428354	1.25977	1.2423	1.16656	1.15287	1.09593	0.919444
3.684	-0.649459	1.85668	-0.116663	-0.763903	1.2344	-0.357193	1.21986	1.22783	1.10749	1.09338	1.05915	0.84976
3.688	-0.502599	1.7976	-0.180151	-0.611078	1.19267	-0.278607	1.16875	1.198	1.03857	1.02357	1.01105	0.771155
3.692	-0.330749	1.6809	-0.265757	-0.421251	1.14169	-0.192997	1.10793	1.15461	0.962468	0.94618	0.953768	0.686528
3.696	-0.135295	1.50956	-0.371243	-0.199389	1.0825	-0.101032	1.03877	1.09964	0.881594	0.863706	0.889271	0.598485
3.7	0.0804826	1.29007	-0.492161	0.0469126	1.01589	-0.00373535	0.962434	1.03505	0.797911	0.778196	0.819216	0.509158
3.704	0.311466	1.03194	-0.622218	0.307946	0.942351	0.0974369	0.87981	0.962646	0.712856	0.691156	0.744842	0.420097
3.708	0.550928	0.746987	-0.753795	0.572591	0.862077	0.200564	0.791522	0.883995	0.62729	0.60348	0.666927	0.332211
3.712	0.79091	0.448467	-0.878597	0.829146	0.775022	0.30328	0.697928	0.800324	0.541506	0.515458	0.585797	0.245786
3.716	1.02271	0.15006	-0.988337	1.0662	0.68097	0.402846	0.599167	0.712507	0.455291	0.426832	0.501388	0.160558
3.72	1.23745	-0.135108	-1.07542	1.2735	0.579643	0.496279	0.49524	0.621076	0.368029	0.33691	0.413343	0.0758504
3.724	1.42666	-0.395401	-1.13356	1.44264	0.470795	0.580544	0.386081	0.526255	0.278827	0.244706	0.321143	-0.00927882
3.728	1.5829	-0.621453	-1.15826	1.56769	0.354322	0.652776	0.271651	0.428037	0.186659	0.149114	0.224243	-0.0958516
3.732	1.70021	-0.806731	-1.14713	1.64552	0.230351	0.710514	0.152016	0.326274	0.0905236	0.0490759	0.122213	-0.184796
3.736	1.77457	-0.947847	-1.10007	1.6759	0.0993061	0.751942	0.0274235	0.220777	-0.010424	-0.0562469	0.0148633	-0.276791
3.74	1.80414	-1.04461	-1.01915	1.66138	-0.0380574	0.776081	-0.101662	0.111405	-0.116756	-0.167347	-0.0976748	-0.372147
3.744	1.78933	-1.09979	-0.908448	1.60692	-0.180634	0.782932	-0.234514	-0.00183405	-0.228671	-0.284252	-0.214874	-0.470718
3.748	1.7328	-1.11867	-0.773599	1.51936	-0.326999	0.773526	-0.370151	-0.118727	-0.345944	-0.406475	-0.335802	-0.571873
3.752	1.63918	-1.10847	-0.621353	1.40672	-0.475458	0.749897	-0.507355	-0.238804	-0.467905	-0.532996	-0.459142	-0.674515
3.756	1.51474	-1.07751	-0.458987	1.27753	-0.624112	0.714942	-0.644709	-0.361314	-0.593447	-0.662299	-0.583247	-0.777132
3.76	1.36688	-1.0345	-0.293757	1.14009	-0.770941	0.672193	-0.780643	-0.485229	-0.721063	-0.792433	-0.706218	-0.877889
3.764	1.20367	-0.987771	-0.132363	1.00185	-0.913897	0.625524	-0.913504	-0.609275	-0.848925	-0.921136	-0.826015	-0.974754
3.768	1.03323	-0.944588	0.0194732	0.868921	-1.05098	0.578799	-1.0416	-0.731964	-0.974949	-1.04594	-0.940555	-1.0656
3.772	0.863252	-0.910665	0.157321	0.745731	-1.1803	0.535511	-1.16328	-0.851654	-1.09689	-1.16433	-1.04782	-1.14836
3.776	0.700487	-0.889826	0.278215	0.634904	-1.30016	0.498448	-1.27692	-0.966613	-1.21244	-1.27385	-1.14595	-1.22108
3.78	0.550417	-0.883882	0.380674	0.537299	-1.40904	0.46941	-1.38104	-1.07509	-1.31932	-1.37224	-1.23331	-1.28208
3.784	0.416986	-0.892697	0.464583	0.452225	-1.50568	0.449029	-1.47427	-1.17536	-1.41536	-1.45755	-1.30854	-1.32995
3.788	0.302484	-0.914436	0.530974	0.377782	-1.58902	0.436696	-1.55538	-1.26583	-1.49858	-1.52819	-1.3706	-1.36363
3.792	0.207568	-0.94594	0.581706	0.311289	-1.65822	0.430618	-1.62328	-1.34505	-1.56726	-1.583	-1.41875	-1.38241
3.796	0.131398	-0.983194	0.619121	0.249745	-1.71262	0.428004	-1.67703	-1.41174	-1.61996	-1.62123	-1.45253	-1.3859
3.8	0.0718666	-1.02182	0.645696	0.190251	-1.75172	0.425346	-1.71583	-1.4649	-1.65559	-1.64255	-1.47176	-1.37405
3.804	0.0259149	-1.05756	0.663736	0.130384	-1.77515	0.418801	-1.73903	-1.50373	-1.67342	-1.64698	-1.47644	-1.34704
3.808	-0.0101164	-1.08669	0.675136	0.0684558	-1.78265	0.4046	-1.7461	-1.52773	-1.67307	-1.63486	-1.46677	-1.3053
3.812	-0.0401259	-1.10632	0.681243	0.00365242	-1.77406	0.379467	-1.7367	-1.53663	-1.65454	-1.60675	-1.44308	-1.24946
3.816	-0.0679106	-1.11458	0.682813	-0.0639596	-1.7493	0.340988	-1.71063	-1.53044	-1.61816	-1.56338	-1.40579	-1.18029
3.82	-0.0968692	-1.11069	0.680068	-0.133539	-1.70841	0.287898	-1.66788	-1.50939	-1.56457	-1.50555	-1.35538	-1.09868
3.824	-0.129781	-1.09486	0.672843	-0.203681	-1.65151	0.220253	-1.60864	-1.47392	-1.4947	-1.43409	-1.2924	-1.00563
3.828	-0.168659	-1.06808	0.660776	-0.272689	-1.57887	0.139456	-1.53331	-1.42467	-1.40968	-1.34979	-1.21744	-0.902206
3.832	-0.214687	-1.03191	0.643534	-0.338864	-1.49087	0.0481542	-1.44248	-1.36238	-1.31084	-1.25341	-1.13116	-0.789566
3.836	-0.268236	-0.988125	0.621025	-0.400782	-1.38807	-0.050003	-1.33698	-1.28793	-1.19958	-1.14561	-1.03423	-0.66891
3.84	-0.328959	-0.938414	0.593564	-0.457527	-1.27116	-0.15071	-1.21781	-1.20224	-1.07737	-1.027	-0.927407	-0.541475
3.844	-0.395925	-0.884112	0.561982	-0.508823	-1.14102	-0.24941	-1.08615	-1.10625	-0.945653	-0.89816	-0.811513	-0.408531
3.848	-0.467801	-0.82597	0.527631	-0.55509	-0.998673	-0.341738	-0.943336	-1.00087	-0.805804	-0.75965	-0.687427	-0.271348
3.852	-0.543038	-0.764023	0.492312	-0.597379	-0.845267	-0.423927	-0.790765	-0.886984	-0.659087	-0.612085	-0.556087	-0.13118
3.856	-0.620058	-0.697556	0.45811	-0.637227	-0.682081	-0.493153	-0.629906	-0.765365	-0.506625	-0.456165	-0.41849	0.0107596
3.86	-0.697406	-0.625168	0.427166	-0.676424	-0.510487	-0.547772	-0.462232	-0.636723	-0.349395	-0.292731	-0.275676	0.153315
3.864	-0.77388	-0.54491	0.401409	-0.716749	-0.331913	-0.587432	-0.289178	-0.501676	-0.188226	-0.12279	-0.128704	0.295417
3.868	-0.84859	-0.454519	0.382281	-0.759681	-0.147839	-0.613035	-0.112127	-0.360784	-0.0238373	0.0524414	0.0213399	0.436072
3.872	-0.920972	-0.351677	0.370489	-0.806139	0.0402329	-0.626573	0.0676141	-0.214576	0.143122	0.231529	0.173369	0.574369
3.876	-0.990749	-0.23429	0.365827	-0.856276	0.230792	-0.630849	0.248815	-0.063593	0.312017	0.412827	0.326295	0.70947
3.88	-1.05784	-0.100768	0.367082	-0.909359	0.422323	-0.629112	0.43031	0.0915632	0.482163	0.59449	0.47903	0.840583
3.884	-1.12221	0.0497384	0.372055	-0.963738	0.613303	-0.624665	0.61097	0.250169	0.652749	0.774512	0.630479	0.96693
3.888	-1.18376	0.217165	0.377691	-1.01694	0.802207	-0.620465	0.789679	0.41134	0.822795	0.950777	0.779532	1.08772
3.892	-1.24212	0.400416	0.380318	-1.06581	0.987487	-0.618785	0.965287	0.573974	0.991086	1.12111	0.925044	1.2021
3.896	-1.29651	0.597335	0.375973	-1.10683	1.16756	-0.620958	1.13657	0.736721	1.15614	1.28334	1.06581	1.30914
3.9	-1.3456	0.804753	0.36078	-1.13633	1.3408	-0.627233	1.30221	0.897977	1.3162	1.43538	1.20057	1.40778
3.904	-1.38747	1.01861	0.331348	-1.15091	1.50555	-0.636766	1.46075	1.05588	1.46925	1.57525	1.32796	1.49685
3.908	-1.41952	1.23412	0.285144	-1.14767	1.66007	-0.647727	1.61062	1.20836	1.61306	1.70115	1.44654	1.57506
3.912	-1.43855	1.44601	0.220804	-1.12455	1.80263	-0.657525	1.75012	1.35314	1.74522	1.81152	1.55478	1.64102
3.916	-1.44092	1.64878	0.13834	-1.08045	1.93145	-0.663111	1.87744	1.48788	1.86329	1.90503	1.65109	1.69329
3.92	-1.42265	1.83692	0.0392337	-1.01539	2.04477	-0.661331	1.99075	1.61019	1.96481	1.98061	1.73384	1.73044
3.924	-1.37978	2.00518	-0.0736128	-0.930481	2.14086	-0.649283	2.08816	1.71777	2.04749	2.03744	1.8014	1.75109
3.928	-1.30862	2.1488	-0.19606	-0.827818	2.21811	-0.624641	2.16788	1.80848	2.10929	2.07492	1.8522	1.75402
3.932	-1.2061	2.26367	-0.323027	-0.710326	2.275	-0.585921	2.22821	1.88041	2.14849	2.09269	1.88478	1.73823
3.936	-1.07016	2.34652	-0.448885	-0.581493	2.31021	-0.532647	2.26765	1.93203	2.16383	2.09056	1.89786	1.70299
3.94	-0.900034	2.39498	-0.567906	-0.445091	2.32266	-0.465417	2.28495	1.96217	2.15454	2.06852	1.89042	1.64795
3.944	-0.696532	2.40768	-0.674713	-0.304893	2.31153	-0.385864	2.27915	1.97012	2.12041	2.02669	1.86175	1.57316
3.948	-0.462239	2.38422	-0.764715	-0.164401	2.27635	-0.296514	2.24964	1.95565	2.06178	1.96535	1.81152	1.47908
3.952	-0.201581	2.32517	-0.834458	-0.0266282	2.21698	-0.200568	2.19618	1.91897	1.97957	1.88489	1.7398	1.36665
3.956	0.0792324	2.232	-0.881885	0.106045	2.13366	-0.101638	2.1189	1.86074	1.87517	1.7859	1.6471	1.23722
3.96	0.372389	2.107	-0.90646	0.231941	2.02705	-0.00345032	2.01835	1.78203	1.75048	1.66913	1.53442	1.09255
3.964	0.66883	1.95314	-0.90917	0.350088	1.89822	0.0904397	1.89547	1.68427	1.60774	1.53553	1.40319	0.934758
3.968	0.958671	1.77397	-0.892383	0.460117	1.74862	0.176893	1.75157	1.56915	1.44949	1.38632	1.25527	0.76626
3.972	1.23176	1.57344	-0.859601	0.562136	1.5801	0.253392	1.58831	1.43864	1.27846	1.22301	1.09291	0.589695
3.976	1.4783	1.35577	-0.815121	0.656549	1.39487	0.318167	1.40769	1.29482	1.09746	1.04736	0.918684	0.407837
3.98	1.68941	1.12531	-0.763638	0.743864	1.19541	0.370268	1.21197	1.13991	0.909302	0.861453	0.73539	0.223513
3.984	1.85778	0.886347	-0.709835	0.824519	0.984469	0.409549	1.00367	0.976122	0.716691	0.667638	0.545989	0.0395163
3.988	1.97811	0.64301	-0.657986	0.898734	0.76495	0.436613	0.785503	0.805697	0.522148	0.468467	0.353478	-0.141486
3.992	2.04747	0.399135	-0.611619	0.966411	0.539846	0.452693	0.560283	0.630803	0.327958	0.266641	0.160802	-0.317025
3.996	2.06551	0.158179	-0.57325	1.02709	0.312146	0.459512	0.330911	0.453521	0.136118	0.0649098	-0.0292501	-0.4849
4	2.03444	-0.076861	-0.544218	1.07997	0.0847431	0.459122	0.100268	0.275808	-0.0516975	-0.134046	-0.214143	-0.643241
4.004	1.95887	-0.303476	-0.524631	1.12397	-0.139662	0.453736	-0.128851	0.0994728	-0.234149	-0.327734	-0.391675	-0.790555
4.008	1.84541	-0.519651	-0.51341	1.15786	-0.358638	0.445574	-0.35381	-0.0738462	-0.410223	-0.513962	-0.560036	-0.925744
4.012	1.70215	-0.723847	-0.508438	1.18038	-0.570097	0.436715	-0.572217	-0.242702	-0.579221	-0.690947	-0.717852	-1.04813
4.016	1.53803	-0.914946	-0.506782	1.19041	-0.77235	0.428973	-0.781982	-0.405852	-0.740724	-0.857389	-0.864202	-1.15744
4.02	1.36219	-1.09217	-0.504977	1.18709	-0.964122	0.423799	-0.981364	-0.562261	-0.89454	-1.01251	-0.998591	-1.25376
4.024	1.18323	-1.25501	-0.49933	1.16995	-1.14457	0.422202	-1.16901	-0.711113	-1.04066	-1.15606	-1.12093	-1.33752
4.028	1.00867	-1.40313	-0.486248	1.13897	-1.31324	0.424702	-1.34399	-0.8518	-1.17917	-1.28827	-1.23144	-1.40939
4.032	0.844436	-1.53628	-0.462531	1.09464	-1.47005	0.431311	-1.50572	-0.983919	-1.31025	-1.40977	-1.33063	-1.47023
4.036	0.694551	-1.65427	-0.425632	1.03793	-1.61516	0.441542	-1.654	-1.10724	-1.43402	-1.52148	-1.41915	-1.52099
4.04	0.561007	-1.75689	-0.373866	0.970252	-1.74896	0.454458	-1.78894	-1.22169	-1.55058	-1.62445	-1.49769	-1.56263
4.044	0.443853	-1.84391	-0.30654	0.893353	-1.87187	0.468743	-1.91083	-1.32731	-1.65988	-1.7197	-1.56695	-1.59602
4.048	0.341436	-1.91511	-0.224022	0.809229	-1.98431	0.482806	-2.02011	-1.42419	-1.76172	-1.8081	-1.62745	-1.62186
4.052	0.250809	-1.97033	-0.127719	0.719992	-2.08658	0.494918	-2.11721	-1.51247	-1.85574	-1.89017	-1.67958	-1.64064
4.056	0.168242	-2.0095	-0.0199941	0.627749	-2.17876	0.503357	-2.20251	-1.59225	-1.94139	-1.96603	-1.72344	-1.65259
4.06	0.0897812	-2.03275	0.095983	0.534494	-2.26064	0.506568	-2.27622	-1.66356	-2.01793	-2.03532	-1.75892	-1.65763
4.064	0.0117795	-2.04047	0.216453	0.442007	-2.33172	0.503308	-2.33832	-1.72633	-2.08449	-2.09717	-1.78566	-1.65546
4.068	-0.0686225	-2.03335	0.337301	0.351788	-2.3912	0.492779	-2.3885	-1.78037	-2.14009	-2.15027	-1.8031	-1.64552
4.072	-0.153158	-2.01244	0.454335	0.265002	-2.43798	0.474709	-2.42618	-1.82535	-2.18369	-2.19291	-1.81052	-1.62711
4.076	-0.242245	-1.97909	0.563564	0.182444	-2.4707	0.449391	-2.45047	-1.86079	-2.21422	-2.22314	-1.80716	-1.59939
4.08	-0.334966	-1.93494	0.661458	0.104536	-2.48789	0.417654	-2.46026	-1.8861	-2.23068	-2.23891	-1.79223	-1.56153
4.084	-0.429217	-1.88178	0.745187	0.0313261	-2.48796	0.380778	-2.45422	-1.90057	-2.23211	-2.2382	-1.76504	-1.51274
4.088	-0.522008	-1.82144	0.812812	-0.0374928	-2.46938	0.340348	-2.43095	-1.90343	-2.21769	-2.21922	-1.72502	-1.45233
4.092	-0.609861	-1.75563	0.863401	-0.102547	-2.43074	0.298061	-2.38902	-1.89387	-2.18674	-2.1805	-1.67178	-1.37982
4.096	-0.689264	-1.68572	0.897084	-0.164736	-2.3708	0.255513	-2.3271	-1.8711	-2.13868	-2.12102	-1.60515	-1.29489
4.1	-0.757123	-1.61261	0.915023	-0.225178	-2.28861	0.213983	-2.24399	-1.83434	-2.07307	-2.04021	-1.52511	-1.19744
4.104	-0.811161	-1.53657	0.919298	-0.285129	-2.18354	0.174249	-2.13876	-1.78291	-1.98958	-1.93803	-1.43183	-1.08755
4.108	-0.8502	-1.45714	0.912718	-0.345887	-2.05527	0.136461	-2.01077	-1.7162	-1.88794	-1.81483	-1.32558	-0.965459
4.112	-0.874305	-1.37309	0.898574	-0.408682	-1.90384	0.100085	-1.85974	-1.63372	-1.76793	-1.67136	-1.20668	-0.831508
4.116	-0.884773	-1.28248	0.880339	-0.474546	-1.72961	0.0639503	-1.68575	-1.5351	-1.62937	-1.50863	-1.07547	-0.686111
4.12	-0.883957	-1.18275	0.861351	-0.544167	-1.53327	0.0263874	-1.48929	-1.42013	-1.47213	-1.32782	-0.932255	-0.529727
4.124	-0.87495	-1.07096	0.8445	-0.617755	-1.3158	-0.0145503	-1.27125	-1.28876	-1.29613	-1.13018	-0.777278	-0.362835
4.128	-0.861181	-0.944041	0.831942	-0.694914	-1.07847	-0.0607944	-1.03292	-1.14109	-1.1014	-0.91694	-0.610747	-0.185956
4.132	-0.845954	-0.79907	0.824884	-0.774537	-0.822862	-0.113935	-0.775989	-0.977461	-0.888163	-0.689318	-0.432877	0.000306589
4.136	-0.831999	-0.633642	0.823436	-0.854759	-0.550829	-0.174901	-0.502551	-0.79844	-0.656917	-0.448504	-0.243966	0.1952
4.14	-0.821093	-0.446154	0.826574	-0.932966	-0.264557	-0.243687	-0.215084	-0.604873	-0.408542	-0.195709	-0.0444873	0.397743
4.144	-0.813789	-0.236103	0.832204	-1.00587	0.0333999	-0.31916	0.0835218	-0.397948	-0.144423	0.0677131	0.164769	0.606606
4.148	-0.809309	-0.00427845	0.837317	-1.06965	0.340109	-0.398994	0.389995	-0.179223	0.133468	0.340171	0.382593	0.820031
4.152	-0.805598	0.247134	0.838254	-1.12023	0.65223	-0.479738	0.700697	0.049336	0.422508	0.619707	0.607241	1.03576
4.156	-0.799555	0.514552	0.831028	-1.15354	0.966024	-0.557032	1.01166	0.285338	0.719391	0.903895	0.836373	1.25098
4.16	-0.787417	0.79312	0.811698	-1.16588	1.27737	-0.625955	1.31864	0.525965	1.02015	1.18976	1.06701	1.46236
4.164	-0.765234	1.07697	0.776743	-1.15428	1.58189	-0.681488	1.61723	0.768035	1.3203	1.47378	1.29562	1.6661
4.168	-0.729417	1.35953	0.723419	-1.11688	1.87499	-0.719022	1.90299	1.00805	1.6149	1.75194	1.51815	1.85812
4.172	-0.677258	1.63395	0.65006	-1.05318	2.1521	-0.734894	2.17155	1.2423	1.89884	2.01983	1.73026	2.03416
4.176	-0.607378	1.89357	0.55628	-0.964329	2.4088	-0.726854	2.41882	1.46706	2.16706	2.27287	1.92749	2.19012
4.18	-0.520047	2.13235	0.44308	-0.853148	2.64108	-0.694441	2.64118	1.67867	2.41482	2.50654	2.10559	2.32226
4.184	-0.417324	2.34524	0.312838	-0.724126	2.84555	-0.639188	2.83562	1.87377	2.63798	2.71665	2.26071	2.42749
4.188	-0.302989	2.5286	0.169173	-0.583201	3.01961	-0.564641	2.99994	2.0495	2.83324	2.89963	2.38973	2.50362
4.192	-0.182281	2.6803	0.0167095	-0.437411	3.16163	-0.476167	3.13282	2.20357	2.99834	3.05277	2.49047	2.54952
4.196	-0.0614499	2.79983	-0.139239	-0.294416	3.27103	-0.38056	3.23389	2.33444	3.13215	3.1744	2.56181	2.56523
4.2	0.0528359	2.88824	-0.293054	-0.161904	3.34826	-0.285473	3.30371	2.44134	3.23466	3.26394	2.60378	2.55192
4.204	0.154156	2.94782	-0.439211	-0.0469681	3.39472	-0.198728	3.34363	2.52428	3.3069	3.32193	2.61746	2.51181
4.208	0.237009	2.98182	-0.572668	0.044527	3.41256	-0.12756	3.35567	2.58394	3.35071	3.34986	2.6049	2.4479
4.212	0.297424	2.99391	-0.689213	0.108505	3.4044	-0.0778902	3.34221	2.62152	3.36845	3.34987	2.56878	2.36365
4.216	0.333417	2.98771	-0.785733	0.143116	3.373	-0.0536833	3.30568	2.63853	3.36261	3.32447	2.5121	2.26258
4.22	0.345263	2.96621	-0.860385	0.148998	3.32085	-0.0564804	3.24826	2.6365	3.3354	3.27607	2.43779	2.14785
4.224	0.335529	2.93132	-0.912671	0.129336	3.24981	-0.0851454	3.17152	2.6167	3.28835	3.20657	2.34831	2.02185
4.228	0.30886	2.88347	-0.9434	0.0896843	3.16074	-0.135877	3.07616	2.57986	3.222	3.11698	2.24527	1.88582
4.232	0.271536	2.82133	-0.954552	0.0375598	3.05329	-0.202492	2.96174	2.52593	3.13556	3.00712	2.12913	1.73965
4.236	0.230829	2.74183	-0.949056	-0.0181616	2.92573	-0.276952	2.82665	2.45395	3.02691	2.87541	1.99908	1.58179
4.24	0.194242	2.64023	-0.930524	-0.0680061	2.77497	-0.350112	2.66811	2.36195	2.89256	2.7189	1.85298	1.40929
4.244	0.168689	2.51047	-0.902939	-0.102762	2.5968	-0.412593	2.48235	2.24703	2.72792	2.53344	1.68754	1.21814
4.248	0.159717	2.34571	-0.870351	-0.114351	2.38616	-0.455721	2.26496	2.10558	2.52767	2.31407	1.49864	1.00368
4.252	0.170856	2.13894	-0.836598	-0.0966373	2.13767	-0.472417	2.01128	1.93356	2.28631	2.05548	1.28177	0.761156
4.256	0.20316	1.88378	-0.805076	-0.0460986	1.84625	-0.457972	1.71703	1.72697	1.99875	1.75275	1.03262	0.486424
4.26	0.255008	1.57523	-0.778568	0.0377177	1.50779	-0.410591	1.37884	1.48234	1.66107	1.402	0.747751	0.176665
4.264	0.322187	1.2104	-0.75916	0.152008	1.11978	-0.331677	0.994885	1.19727	1.27107	1.00112	0.425193	-0.168983
4.268	0.398265	0.789178	-0.748214	0.290804	0.681944	-0.225803	0.565409	0.870962	0.828989	0.550415	0.0650659	-0.548834
4.272	0.475207	0.314656	-0.746418	0.445364	0.196764	-0.100368	0.0931712	0.50473	0.337854	0.0531047	-0.329976	-0.958282
4.276	0.544193	-0.206624	-0.753875	0.604836	-0.330275	0.0350318	-0.416305	0.102298	-0.196238	-0.484436	-0.754468	-1.38966
4.28	0.596548	-0.76469	-0.770234	0.75713	-0.890575	0.169457	-0.954665	-0.329984	-0.764118	-1.05263	-1.20008	-1.83233
4.284	0.624686	-1.34641	-0.794828	0.889941	-1.47258	0.291632	-1.51087	-0.78314	-1.35376	-1.63894	-1.65579	-2.27308
4.288	0.622978	-1.93608	-0.826796	0.991817	-2.06222	0.390998	-2.07159	-1.24581	-1.95081	-2.22842	-2.10835	-2.69677
4.292	0.588437	-2.51611	-0.865183	1.05319	-2.64351	0.458712	-2.62179	-1.70464	-2.53921	-2.80438	-2.54288	-3.08717
4.296	0.521153	-3.068	-0.908988	1.06726	-3.19935	0.488498	-3.14544	-2.14491	-3.10204	-3.34936	-2.94371	-3.42793
4.3	0.424428	-3.5733	-0.957158	1.03068	-3.71247	0.477259	-3.62637	-2.55131	-3.6225	-3.84611	-3.2953	-3.70369
4.304	0.304574	-4.01471	-1.00853	0.943937	-4.1664	0.42539	-4.0492	-2.90879	-4.08479	-4.27862	-3.58318	-3.90109
4.308	0.170414	-4.37697	-1.06175	0.811395	-4.54638	0.336775	-4.40014	-3.20345	-4.47499	-4.63303	-3.79487	-4.00969
4.312	0.0324992	-4.64776	-1.11509	0.641048	-4.84017	0.218447	-4.66781	-3.42343	-4.78181	-4.89841	-3.9207	-4.02273
4.316	-0.0978501	-4.81827	-1.16636	0.443914	-5.03872	0.0799695	-4.84379	-3.55963	-4.99709	-5.06731	-3.95432	-3.93758
4.32	-0.209606	-4.88358	-1.21276	0.233198	-5.13649	-0.0674101	-4.92302	-3.60632	-5.11607	-5.13601	-3.89315	-3.75593
4.324	-0.293081	-4.84281	-1.25076	0.0232506	-5.1317	-0.21174	-4.90398	-3.56152	-5.13745	-5.10454	-3.73844	-3.48362
4.328	-0.340863	-4.69892	-1.27608	-0.171561	-5.02613	-0.341388	-4.7886	-3.42711	-5.06311	-4.97631	-3.49512	-3.13029
4.332	-0.348523	-4.45834	-1.28375	-0.337984	-4.82483	-0.445999	-4.58195	-3.20874	-4.89776	-4.75769	-3.17141	-2.70863
4.336	-0.315039	-4.13039	-1.26824	-0.464896	-4.53557	-0.517303	-4.29178	-2.91545	-4.6483	-4.45725	-2.77827	-2.2336
4.34	-0.242887	-3.72657	-1.22373	-0.544138	-4.16819	-0.54969	-3.92791	-2.55912	-4.32322	-4.08504	-2.32861	-1.72142
4.344	-0.137773	-3.2598	-1.14442	-0.57106	-3.73392	-0.540513	-3.50159	-2.15374	-3.93192	-3.65187	-1.83662	-1.18868
4.348	-0.00806048	-2.74368	-1.02496	-0.544786	-3.24467	-0.490102	-3.0248	-1.71462	-3.48415	-3.1686	-1.31696	-0.651471
4.352	0.136075	-2.19183	-0.860922	-0.468128	-2.71248	-0.401488	-2.50974	-1.25752	-2.98956	-2.64571	-0.784137	-0.124618
4.356	0.283667	-1.61738	-0.649303	-0.347199	-2.14907	-0.2799	-1.9683	-0.797856	-2.45745	-2.09297	-0.251919	0.37878
4.36	0.424049	-1.03263	-0.388966	-0.190754	-1.56558	-0.132087	-1.4118	-0.350044	-1.89673	-1.51941	0.266977	0.847645
4.364	0.547907	-0.448875	-0.0810166	-0.009322	-0.972475	0.0344655	-0.850802	0.073103	-1.31594	-0.933501	0.76112	1.27299
4.368	0.648177	0.123572	0.270892	0.185763	-0.379701	0.212297	-0.295164	0.460701	-0.723664	-0.343452	1.22035	1.64773
4.372	0.720703	0.675225	0.660456	0.383357	0.203157	0.39467	0.245834	0.803992	-0.128796	0.24231	1.63568	1.9664
4.376	0.76458	1.1972	1.07878	0.573432	0.766572	0.576115	0.763287	1.09635	0.459051	0.814712	1.99913	2.22476
4.38	0.782154	1.68093	1.51464	0.747842	1.30079	0.75277	1.24842	1.33314	1.02923	1.36364	2.30349	2.41943
4.384	0.778669	2.11796	1.95495	0.900857	1.79563	0.92249	1.6924	1.51145	1.56989	1.8777	2.54216	2.54754
4.388	0.761602	2.49979	2.38537	1.02944	2.24041	1.08474	2.08624	1.62979	2.06799	2.34425	2.70908	2.60653
4.392	0.73975	2.81789	2.79115	1.1332	2.62405	1.24024	2.42086	1.68777	2.50958	2.74965	2.79873	2.59413
4.396	0.722161	3.06383	3.15792	1.21412	2.9354	1.39055	2.68724	1.68582	2.88032	3.07979	2.80638	2.50852
4.4	0.717024	3.22968	3.4726	1.27598	3.16373	1.53739	2.87689	1.625	3.16622	3.32097	2.72837	2.34867
4.404	0.730617	3.30848	3.72425	1.32365	3.29948	1.68211	2.98235	1.50694	3.35463	3.46087	2.56263	2.11482
4.408	0.766435	3.29483	3.90475	1.3622	3.33505	1.82511	2.99779	1.33383	3.43526	3.48971	2.30917	1.80902
4.412	0.824583	3.18557	4.00933	1.39611	3.26562	1.96533	2.91981	1.10863	3.40127	3.4014	1.97064	1.43571
4.416	0.901486	2.98043	4.0368	1.42839	3.09	2.09999	2.74799	0.835203	3.25019	3.19451	1.55279	1.00221
4.42	0.989973	2.68254	3.98957	1.46	2.81126	2.22446	2.48552	0.518688	2.98474	2.87308	1.06485	0.519054
4.424	1.07971	2.29886	3.87331	1.48937	2.43717	2.33228	2.13955	0.1657	2.61322	2.44711	0.519644	8.03227e-05
4.428	1.15797	1.84028	3.69638	1.51222	1.98031	2.4155	1.72135	-0.215442	2.14964	1.93249	-0.0664971	-0.537728
4.432	1.21065	1.3215	3.46901	1.52172	1.45787	2.46508	1.24613	-0.614609	1.61334	1.35066	-0.674119	-1.07472
4.436	1.22348	0.760658	3.20239	1.50889	0.891048	2.47149	0.732584	-1.01991	1.02823	0.727678	-1.28131	-1.58934
4.44	1.18327	0.178556	2.90758	1.46322	0.304109	2.42537	0.202149	-1.41793	0.421652	0.0928842	-1.86461	-2.05915
4.444	1.07915	-0.402195	2.59457	1.37365	-0.27678	2.31824	-0.322003	-1.79409	-0.17709	-0.52265	-2.40014	-2.46201
4.448	0.903653	-0.958346	2.27143	1.22953	-0.825006	2.14322	-0.816175	-2.13321	-0.738421	-1.08802	-2.86481	-2.77736
4.452	0.653513	-1.46722	1.94367	1.02178	-1.31502	1.89566	-1.25745	-2.42027	-1.23426	-1.57437	-3.23762	-2.98757
4.456	0.330215	-1.90794	1.61391	0.743886	-1.72386	1.57366	-1.625	-2.64114	-1.63974	-1.95673	-3.50087	-3.07907
4.46	-0.0598612	-2.26261	1.28188	0.392902	-2.03248	1.17853	-1.90132	-2.78345	-1.93474	-2.21563	-3.64124	-3.04332
4.464	-0.505711	-2.51726	0.944743	-0.029917	-2.22693	0.714943	-2.07327	-2.83734	-2.10508	-2.33828	-3.65056	-2.87749
4.468	-0.99227	-2.66258	0.597778	-0.518645	-2.2991	0.190995	-2.13276	-2.79616	-2.14338	-2.31934	-3.52635	-2.58475
4.472	-1.50136	-2.69435	0.235242	-1.06263	-2.24711	-0.381953	-2.07724	-2.65693	-2.04931	-2.16115	-3.27191	-2.17416
4.476	-2.01287	-2.61349	-0.148604	-1.64683	-2.07527	-0.989672	-1.90973	-2.42065	-1.8295	-1.87341	-2.89614	-1.66021
4.48	-2.50613	-2.42586	-0.558423	-2.25245	-1.79358	-1.61565	-1.63846	-2.09226	-1.49685	-1.47233	-2.41289	-1.06193
4.484	-2.96126	-2.14161	-0.996824	-2.858	-1.41689	-2.24182	-1.2762	-1.68042	-1.06945	-0.97932	-1.8401	-0.401741
4.488	-3.36059	-1.77441	-1.46363	-3.44062	-0.963704	-2.84954	-0.839298	-1.19694	-0.569123	-0.419325	-1.19858	0.295965
4.492	-3.6898	-1.34035	-1.95538	-3.97747	-0.454782	-3.42051	-0.346473	-0.656062	-0.0198506	0.180983	-0.510752	1.00626
4.496	-3.93882	-0.856878	-2.46523	-4.44732	0.0882971	-3.93781	0.182435	-0.0735607	0.553969	0.795093	0.200742	1.70516
4.5	-4.10241	-0.34162	-2.98325	-4.83197	0.644594	-4.38693	0.727774	0.534247	1.12914	1.39842	0.914329	2.37098
4.504	-4.18026	0.188659	-3.49705	-5.11748	1.19508	-4.75661	1.27125	1.15148	1.68511	1.96981	1.61065	2.98543
4.508	-4.17673	0.718925	-3.99274	-5.29513	1.72365	-5.0395	1.79691	1.76356	2.20504	2.49262	2.27345	3.5344
4.512	-4.10014	1.23653	-4.45604	-5.36187	2.21778	-5.23253	2.29182	2.35794	2.67653	2.95537	2.89013	4.00834
4.516	-3.96163	1.73155	-4.87347	-5.32029	2.66885	-5.33699	2.74641	2.92452	3.09183	3.35186	3.452	4.40227
4.52	-3.77386	2.19683	-5.23344	-5.17813	3.07192	-5.35814	3.15449	3.45584	3.44758	3.68069	3.95403	4.71534
4.524	-3.5494	2.62776	-5.52712	-4.94725	3.4253	-5.30452	3.51286	3.94689	3.74413	3.94446	4.39442	4.95004
4.528	-3.29923	3.02172	-5.74899	-4.64217	3.72967	-5.18685	3.82068	4.3947	3.98453	4.14849	4.77372	5.11117
4.532	-3.03126	3.37743	-5.89689	-4.27841	3.98707	-5.0167	4.07862	4.79763	4.17325	4.29933	5.09388	5.2046
4.536	-2.74923	3.6941	-5.97175	-3.87062	4.19971	-4.80495	4.28781	5.15451	4.31479	4.40323	5.35708	5.23596
4.54	-2.45193	3.97062	-5.97678	-3.43083	4.36885	-4.56026	4.44889	5.46378	4.41238	4.46468	5.56468	5.20949
4.544	-2.1331	4.20473	-5.91639	-2.96701	4.49386	-4.28769	4.56107	5.72249	4.46683	4.48517	5.71622	5.127
4.548	-1.78178	4.39249	-5.79494	-2.48201	4.57144	-3.98764	4.62147	5.92567	4.4757	4.4624	5.8087	4.98726
4.552	-1.38342	4.52786	-5.61534	-1.97315	4.59533	-3.65526	4.62471	6.06582	4.43299	4.38994	5.83619	4.78569
4.556	-0.92145	4.60268	-5.37801	-1.43251	4.55638	-3.28047	4.56295	6.13281	4.32919	4.2575	5.78987	4.51464
4.56	-0.379404	4.60693	-5.07995	-0.848008	4.44306	-2.84872	4.42625	6.11416	4.15195	4.05167	5.65848	4.16403
4.564	0.256756	4.52933	-4.71454	-0.205005	4.24237	-2.34231	4.20333	5.99576	3.88717	3.75726	5.42914	3.7225
4.568	0.996092	4.35824	-4.27177	0.5113	3.94117	-1.74249	3.88272	5.76289	3.52053	3.35904	5.08863	3.17886
4.572	1.8404	4.08279	-3.73921	1.31327	3.5277	-1.03201	3.45411	5.4017	3.03924	2.84363	4.62485	2.52382
4.576	2.78229	3.69413	-3.10356	2.20807	2.99315	-0.197845	2.90979	4.90073	2.43391	2.20161	4.02847	1.75177
4.58	3.80391	3.18675	-2.35268	3.19509	2.33331	0.765967	2.24616	4.2526	1.70037	1.42938	3.29454	0.862383
4.584	4.87643	2.55962	-1.47794	4.26385	1.54991	1.8558	1.465	3.45555	0.841175	0.53075	2.42399	-0.137873
4.588	5.9607	1.81721	-0.476608	5.39269	0.651545	3.05663	0.574451	2.51465	-0.133299	-0.482034	1.42471	-1.2349
4.592	7.00867	0.970104	0.645934	6.5484	-0.345705	4.34087	-0.410431	1.44276	-1.20433	-1.58785	0.312275	-2.40651
4.596	7.96591	0.035252	1.87448	7.68697	-1.41838	5.6685	-1.46761	0.2608	-2.34496	-2.75702	-0.889892	-3.62269
4.6	8.77505	-0.96428	3.18307	8.75551	-2.53632	6.98825	-2.56863	-1.00253	-3.52089	-3.95239	-2.15105	-4.84658
4.604	9.37968	-2.00004	4.53491	9.69527	-3.66387	8.24005	-3.67969	-2.31167	-4.69197	-5.13113	-3.43421	-6.03608
4.608	9.7287	-3.03935	5.88343	10.4456	-4.76172	9.35857	-4.76325	-3.62573	-5.81429	-6.24711	-4.69782	-7.14603
4.612	9.78056	-4.04694	7.17438	10.9482	-5.78903	10.2776	-5.78005	-4.90057	-6.84277	-7.25368	-5.89789	-8.13083
4.616	9.50711	-4.9868	8.34879	11.1524	-6.70587	10.9348	-6.69135	-6.09119	-7.73394	-8.10672	-6.99047	-8.94728
4.62	8.89671	-5.82417	9.34683	11.0192	-7.47565	11.2772	-7.46127	-7.15435	-8.4487	-8.76748	-7.93416	-9.55738
4.624	7.95623	-6.52763	10.112	10.5255	-8.06747	11.2653	-8.05905	-8.05119	-8.955	-9.20533	-8.69271	-9.93094
4.628	6.71177	-7.07093	10.5957	9.66709	-8.45804	10.8774	-8.461	-8.74961	-9.22996	-9.39989	-9.23725	-10.0478
4.632	5.20793	-7.43463	10.761	8.46018	-8.63323	10.1121	-8.65202	-9.22623	-9.26148	-9.34242	-9.54808	-9.89926
4.636	3.50568	-7.60719	10.5863	6.94181	-8.58886	8.98982	-8.62657	-9.46782	-9.04908	-9.03649	-9.61591	-9.489
4.64	1.67882	-7.58568	10.068	5.16818	-8.3309	7.55236	-8.3889	-9.47198	-8.60388	-8.49765	-9.44234	-8.83284
4.644	-0.190422	-7.37581	9.22107	3.21177	-7.87495	5.8607	-7.95277	-9.24708	-7.94782	-7.75237	-9.03969	-7.9579
4.648	-2.01671	-6.99143	8.07955	1.15702	-7.24503	3.99152	-7.34036	-8.81153	-7.11214	-6.83613	-8.43001	-6.90089
4.652	-3.71713	-6.45354	6.69433	-0.905057	-6.47187	2.03222	-6.58076	-8.19224	-6.13519	-5.79097	-7.64359	-5.70578
4.656	-5.21662	-5.7888	5.13042	-2.88275	-5.5908	0.0751003	-5.70799	-7.42275	-5.05985	-4.6626	-6.71683	-4.42106
4.66	-6.45278	-5.02781	3.46272	-4.68967	-4.63945	-1.78888	-4.75879	-6.54082	-3.93079	-3.49747	-5.68992	-3.09671
4.664	-7.37979	-4.20312	1.7711	-6.25044	-3.65532	-3.47631	-3.77034	-5.58593	-2.79161	-2.33985	-4.60428	-1.78123
4.668	-7.97087	-3.34736	0.135081	-7.50536	-2.67373	-4.91674	-2.77813	-4.59687	-1.68245	-1.22936	-3.5002	-0.51899
4.672	-8.2195	-2.49135	-1.37139	-8.41395	-1.7259	-6.05718	-1.81406	-3.60949	-0.637776	-0.198928	-2.41462	0.652034
4.676	-8.13896	-1.66265	-2.6848	-8.95702	-0.837565	-6.86506	-0.905013	-2.65488	0.315042	0.726547	-1.37939	1.70194
4.68	-7.76048	-0.884303	-3.75596	-9.13695	-0.0281389	-7.32955	-0.0718287	-1.75809	1.15666	1.53081	-0.420031	2.60982
4.684	-7.13006	-0.17413	-4.55273	-8.97647	0.689603	-7.46113	0.671092	-0.937408	1.87591	2.20617	0.444949	3.364
4.688	-6.30445	0.45561	-5.06142	-8.51589	1.30933	-7.28952	1.31576	-0.204181	2.46941	2.75275	1.20416	3.96161
4.692	-5.34648	0.998092	-5.28667	-7.80922	1.83046	-6.86022	1.86007	0.436728	2.94055	3.17728	1.85287	4.40753
4.696	-4.32028	1.45146	-5.24997	-6.9194	2.25717	-6.22994	2.30688	0.986122	3.29818	3.49143	2.3922	4.71296
4.7	-3.28678	1.81811	-4.98699	-5.91334	2.59726	-5.46161	2.66304	1.44936	3.55508	3.7102	2.82799	4.89371
4.704	-2.29984	2.10383	-4.54399	-4.85687	2.86086	-4.61912	2.93812	1.83504	3.72634	3.85011	3.16952	4.96848
4.708	-1.40328	2.31679	-3.97361	-3.81041	3.05931	-3.76251	3.14329	2.15369	3.82789	3.92777	3.42823	4.95713
4.712	-0.629073	2.46669	-3.33048	-2.82534	3.20415	-2.94395	3.29032	2.41661	3.87529	3.95864	3.61653	4.87929
4.716	0.00330285	2.56397	-2.66713	-1.94156	3.30637	-2.20477	3.39079	2.63485	3.8828	3.95627	3.74688	4.75325
4.72	0.486359	2.61916	-2.03029	-1.18638	3.37597	-1.57379	3.4555	2.81858	3.86284	3.93191	3.83104	4.59526
4.724	0.823174	2.64253	-1.45816	-0.574402	3.42176	-1.06698	3.49419	2.97664	3.82579	3.89448	3.87966	4.41915
4.728	1.0252	2.64379	-0.978565	-0.1087	3.45137	-0.688316	3.51548	3.11649	3.78008	3.85086	3.90215	4.23632
4.732	1.10967	2.63206	-0.60828	0.217272	3.47146	-0.431644	3.52692	3.24429	3.73249	3.80636	3.90666	4.05599
4.736	1.09687	2.61582	-0.353307	0.417162	3.48791	-0.28327	3.53513	3.36511	3.6885	3.7652	3.90025	3.88547
4.74	1.00768	2.60297	-0.210101	0.509012	3.50605	-0.224878	3.54597	3.48329	3.6527	3.73102	3.88911	3.73059
4.744	0.861437	2.60078	-0.167516	0.512592	3.53078	-0.236477	3.56461	3.60262	3.629	3.70709	3.87868	3.59596
4.748	0.674629	2.61579	-0.209098	0.447242	3.56649	-0.298901	3.5955	3.72644	3.62068	3.69642	3.87366	3.48506
4.752	0.460147	2.65357	-0.31558	0.330227	3.61679	-0.395764	3.6421	3.85763	3.6303	3.70151	3.87794	3.4002
4.756	0.22734	2.71834	-0.467239	0.17584	3.6842	-0.514596	3.70662	3.99834	3.65928	3.72389	3.89428	3.34228
4.76	-0.0173365	2.81256	-0.645878	-0.00476355	3.76952	-0.647148	3.78952	4.14958	3.7075	3.7636	3.924	3.31034
4.764	-0.26923	2.93638	-0.8363	-0.203094	3.8714	-0.78891	3.88909	4.31076	3.77267	3.81846	3.96644	3.30119
4.768	-0.524147	3.0872	-1.02713	-0.412358	3.98577	-0.937985	4.00098	4.47915	3.84987	3.88354	4.01864	3.30897
4.772	-0.777049	3.25928	-1.21101	-0.62624	4.10553	-1.09357	4.11795	4.64945	3.93122	3.95073	4.07492	3.32487
4.776	-1.02098	3.44361	-1.38419	-0.837669	4.22046	-1.25432	4.22982	4.81353	4.00574	4.00867	4.12683	3.33716
4.78	-1.24645	3.62803	-1.54571	-1.03784	4.31748	-1.41688	4.32367	4.96042	4.05965	4.04305	4.16326	3.33148
4.784	-1.44132	3.79762	-1.69626	-1.21565	4.38119	-1.5748	4.38448	5.07668	4.07699	4.03732	4.17095	3.29155
4.788	-1.59139	3.93553	-1.83701	-1.35773	4.39486	-1.71811	4.39593	5.14701	4.04065	3.97381	4.13522	3.20021
4.792	-1.68145	4.02401	-1.96848	-1.44907	4.34163	-1.8336	4.34164	5.1553	3.93365	3.83519	4.04112	3.04074
4.796	-1.69679	4.04575	-2.08969	-1.47421	4.20596	-1.90571	4.20653	5.08588	3.74071	3.60617	3.87467	2.79843
4.8	-1.62507	3.98535	-2.19776	-1.41896	3.97516	-1.91817	3.97819	4.92486	3.44985	3.27511	3.6243	2.46213
4.804	-1.45805	3.83074	-2.28785	-1.27224	3.64083	-1.85601	3.64836	4.66166	3.05388	2.83572	3.28214	2.02577
4.808	-1.19325	3.57457	-2.35355	-1.02797	3.20006	-1.70764	3.21403	4.29026	2.55167	2.28823	2.84531	1.48953
4.812	-0.835054	3.21525	-2.38768	-0.686659	2.65634	-1.46693	2.67829	3.81028	1.94896	1.64024	2.3167	0.860604
4.816	-0.395243	2.75757	-2.38326	-0.256465	2.01987	-1.13483	2.05074	3.22761	1.25863	0.906862	1.70543	0.153394
4.82	0.107252	2.2129	-2.3346	0.246495	1.30744	-0.72023	1.34733	2.55456	0.500432	0.110293	1.02683	-0.610868
4.824	0.64738	1.5987	-2.23829	0.79869	0.541596	-0.240106	0.589627	1.80948	-0.300045	-0.721392	0.301718	-1.40522
4.828	1.19573	0.937591	-2.09394	1.3706	-0.250636	0.281377	-0.196387	1.01579	-1.11289	-1.55599	-0.444736	-2.19863
4.832	1.7209	0.255855	-1.9046	1.92896	-1.03957	0.814621	-0.98201	0.200567	-1.90593	-2.35941	-1.18463	-2.95809
4.836	2.1922	-0.418468	-1.67662	2.4396	-1.79495	1.32715	-1.73782	-0.607338	-2.64706	-3.09824	-1.88933	-3.65109
4.84	2.5825	-1.05772	-1.41918	2.87065	-2.48823	1.78667	-2.43584	-1.37935	-3.30672	-3.74237	-2.53159	-4.24815
4.844	2.87085	-1.63675	-1.14333	3.19575	-3.09471	2.16438	-3.05165	-2.08924	-3.86026	-4.26739	-3.0877	-4.72518
4.848	3.04464	-2.13501	-0.860652	3.39696	-3.59555	2.43812	-3.56625	-2.71517	-4.28993	-4.65667	-3.5394	-5.06553
4.852	3.10107	-2.53823	-0.581833	3.467	-3.9792	2.59504	-3.96757	-3.24133	-4.58639	-4.90278	-3.87537	-5.26146
4.856	3.04762	-2.83964	-0.315197	3.41051	-4.24235	2.63342	-4.25142	-3.6591	-4.74953	-5.00819	-4.09229	-5.31491
4.86	2.90161	-3.04044	-0.0654434	3.24416	-4.39012	2.5635	-4.4217	-3.96761	-4.78847	-4.98506	-4.19506	-5.23739
4.864	2.68879	-3.14973	0.167268	2.99566	-4.43557	2.40701	-4.49004	-4.1737	-4.72085	-4.85428	-4.19651	-5.04913
4.868	2.4409	-3.18358	0.387672	2.70136	-4.39848	2.19552	-4.47469	-4.29106	-4.57122	-4.64364	-4.11628	-4.77742
4.872	2.19272	-3.16352	0.605189	2.40305	-4.30355	1.96768	-4.39886	-4.33889	-4.36896	-4.38545	-3.97916	-4.45425
4.876	1.97863	-3.11448	0.833083	2.14387	-4.17815	1.76553	-4.28856	-4.34	-4.14565	-4.11366	-3.8129	-4.1136
4.88	1.82909	-3.06244	1.08704	1.96397	-4.04983	1.63034	-4.17026	-4.31863	-3.93226	-3.86089	-3.64587	-3.7885
4.884	1.76738	-3.0319	1.38327	1.89613	-3.94375	1.59822	-4.06844	-4.29809	-3.75638	-3.65549	-3.50443	-3.50804
4.888	1.80698	-3.0435	1.73642	1.96198	-3.88043	1.69614	-4.00331	-4.29854	-3.6397	-3.519	-3.41064	-3.29491
4.892	1.94976	-3.11194	2.15729	2.16908	-3.87375	1.93849	-3.98895	-4.33501	-3.596	-3.46421	-3.38024	-3.16325
4.896	2.18526	-3.24451	2.65083	2.50922	-3.92963	2.32489	-4.0319	-4.41591	-3.62989	-3.49394	-3.42113	-3.11742
4.9	2.49108	-3.44017	3.2145	2.9582	-4.04537	2.83919	-4.13047	-4.54214	-3.73622	-3.60069	-3.5326	-3.15151
4.904	2.83446	-3.68955	3.83726	3.47711	-4.20978	3.44998	-4.27475	-4.70687	-3.90049	-3.76727	-3.70522	-3.24981
4.908	3.17493	-3.97556	4.4993	4.01514	-4.40402	4.1126	-4.4474	-4.89607	-4.09995	-3.96817	-3.92154	-3.38811
4.912	3.46765	-4.27487	5.17265	4.51352	-4.60316	4.77241	-4.62503	-5.08959	-4.30554	-4.17178	-4.15744	-3.53578
4.916	3.66739	-4.55984	5.82253	4.91053	-4.77824	5.3691	-4.78014	-5.26291	-4.4843	-4.34301	-4.38411	-3.65838
4.92	3.73261	-4.80096	6.40954	5.14684	-4.89871	5.84167	-4.88347	-5.38925	-4.60215	-4.44632	-4.57033	-3.72064
4.924	3.62931	-4.96934	6.89236	5.17095	-4.93502	6.13364	-4.90644	-5.4418	-4.62676	-4.44875	-4.68507	-3.68952
4.928	3.33439	-5.03925	7.23087	4.94405	-4.86112	6.19791	-4.82366	-5.39612	-4.53031	-4.3227	-4.70001	-3.53704
4.932	2.83807	-4.99031	7.38931	4.44394	-4.65669	6.00103	-4.61503	-5.23222	-4.29186	-4.0483	-4.59188	-3.2428
4.936	2.1453	-4.80921	7.33932	3.66763	-4.30892	5.52632	-4.26761	-4.93633	-3.89917	-3.6152	-4.34435	-2.79576
4.94	1.27579	-4.49079	7.06242	2.63228	-3.81363	4.77557	-3.77672	-4.50216	-3.34975	-3.02341	-3.94941	-2.19537
4.944	0.263045	-4.03845	6.55197	1.37453	-3.17582	3.76933	-3.14658	-3.93157	-2.65132	-2.28355	-3.4081	-1.45176
4.948	-0.847986	-3.46372	5.81414	-0.0518681	-2.40941	2.54561	-2.39011	-3.23458	-1.82128	-1.41613	-2.73047	-0.585202
4.952	-2.00408	-2.78527	4.86799	-1.57983	-1.53632	1.15716	-1.52817	-2.42874	-0.885595	-0.450112	-1.935	0.375278
4.956	-3.14766	-2.0273	3.74457	-3.1339	-0.585068	-0.332371	-0.588135	-1.53799	0.123015	0.57909	-1.04729	1.3939
4.96	-4.22097	-1.21755	2.48514	-4.63575	0.411204	-1.85304	0.397848	-0.591054	1.16724	1.63202	-0.0983314	2.43058
4.964	-5.1704	-0.385112	1.1386	-6.0101	1.41692	-3.33372	1.39507	0.380486	2.20775	2.6679	0.877578	3.44365
4.968	-5.95021	0.441668	-0.241556	-7.19	2.3963	-4.70698	2.3684	1.34418	3.20562	3.64718	1.84503	4.39259
4.972	-6.52575	1.23716	-1.6006	-8.12161	3.31558	-5.91364	3.2845	2.26874	4.12481	4.53403	2.76971	5.24053
4.976	-6.87565	1.97998	-2.88601	-8.7677	4.14497	-6.90642	4.11374	3.12583	4.93418	5.29837	3.62046	5.95652
4.98	-6.99294	2.654	-4.05058	-9.10967	4.86024	-7.65253	4.83184	3.89162	5.60921	5.91742	4.37092	6.51712
4.984	-6.885	3.24884	-5.05512	-9.14815	5.44378	-8.13502	5.42091	4.54783	6.13299	6.37667	5.00086	6.90748
4.988	-6.57237	3.75973	-5.87048	-8.90188	5.8852	-8.35278	5.87021	5.08244	6.49683	6.6702	5.49692	7.12179
4.992	-6.08656	4.18687	-6.47878	-8.40526	6.1814	-8.31937	6.1761	5.4898	6.70012	6.80037	5.85286	7.16298
4.996	-5.46718	4.53438	-6.87377	-7.70482	6.3361	-8.0608	6.34177	5.77034	6.7497	6.77706	6.06935	7.04195
5	-4.75844	4.80899	-7.06043	-6.85482	6.35897	-7.61255	6.37634	5.92998	6.65887	6.61635	6.15329	6.77631
5.004	-4.00559	5.01867	-7.05379	-5.91262	6.2645	-7.01612	6.29375	5.97907	6.44596	6.33907	6.11676	6.3887
5.008	-3.25139	5.17124	-6.87713	-4.93402	6.07058	-6.31549	6.11143	5.93128	6.13272	5.96895	5.9758	5.90503
5.012	-2.53312	5.27324	-6.55977	-3.96917	5.79704	-5.55366	5.84877	5.80231	5.74268	5.53098	5.74895	5.35259
5.016	-1.88011	5.32922	-6.13461	-3.05924	5.46423	-4.76979	5.52573	5.60864	5.29953	5.04968	5.45585	4.75828
5.02	-1.31224	5.34122	-5.63562	-2.23427	5.09165	-3.99692	5.16151	5.36639	4.82566	4.5477	5.11587	4.14705
5.024	-0.839237	5.30892	-5.0955	-1.51201	4.69692	-3.26052	4.77344	5.09031	4.34092	4.0446	4.74698	3.54059
5.028	-0.460954	5.22998	-4.54365	-0.898101	4.29487	-2.57779	4.37612	4.79307	3.86175	3.55605	4.36472	2.95648
5.032	-0.16848	5.10083	-4.00455	-0.387294	3.897	-1.95788	3.98084	4.4847	3.40055	3.09336	3.98161	2.40756
5.036	0.0540723	4.91759	-3.49669	0.0344445	3.51123	-1.40269	3.59539	4.17243	2.96549	2.66329	3.60672	1.90183
5.04	0.227311	4.67713	-3.03201	0.387244	3.14191	-0.908198	3.22402	3.86058	2.56051	2.2683	3.24554	1.4426
5.044	0.373991	4.378	-2.61595	0.694242	2.79013	-0.466211	2.86781	3.5509	2.18576	1.907	2.90026	1.02902
5.048	0.516537	4.02123	-2.24786	0.978648	2.45411	-0.0660809	2.52509	3.24284	1.8381	1.57481	2.57002	0.656696
5.052	0.674733	3.61079	-1.92194	1.26104	2.1299	0.303545	2.1921	2.93409	1.51189	1.26478	2.25155	0.318638
5.056	0.863842	3.15373	-1.62844	1.5572	1.81199	0.653221	1.86367	2.62116	1.19979	0.968478	1.93978	0.00615512
5.06	1.0933	2.65993	-1.35501	1.87672	1.49414	0.991541	1.53401	2.29993	0.893643	0.676923	1.62863	-0.290155
5.064	1.36609	2.14149	-1.08818	2.22238	1.17002	1.32441	1.19735	1.96623	0.585333	0.38142	1.31169	-0.579524
5.068	1.67871	1.61186	-0.814835	2.59025	0.833942	1.65468	0.848656	1.61639	0.267576	0.0743769	0.982975	-0.87015
5.072	2.02183	1.08477	-0.523465	2.97063	0.481384	1.98219	0.484083	1.24764	-0.0654298	-0.250065	0.637521	-1.16855
5.076	2.38148	0.57307	-0.205265	3.34939	0.109481	2.30414	0.101425	0.85846	-0.41748	-0.595542	0.271897	-1.47904
5.08	2.74049	0.0877251	0.145035	3.70981	-0.282669	2.61571	-0.299639	0.448836	-0.790004	-0.963136	-0.115407	-1.80339
5.084	3.0803	-0.363096	0.528661	4.03442	-0.693809	2.91071	-0.717408	0.0203786	-1.18187	-1.35123	-0.523734	-2.14071
5.088	3.38267	-0.774584	0.942632	4.30691	-1.12051	3.18237	-1.1482	-0.423656	-1.58943	-1.75557	-0.950201	-2.48744
5.092	3.63133	-1.14548	1.37988	4.51362	-1.55724	3.42394	-1.58646	-0.878409	-2.0066	-2.16944	-1.38973	-2.83761
5.096	3.81325	-1.47789	1.82968	4.64475	-1.99662	3.62932	-2.02502	-1.33758	-2.42525	-2.58402	-1.83527	-3.18313
5.1	3.91959	-1.77672	2.27839	4.69501	-2.42972	3.79333	-2.45542	-1.79366	-2.8356	-2.98887	-2.27809	-3.51432
5.104	3.94617	-2.04885	2.71035	4.66378	-2.84657	3.91202	-2.86833	-2.23823	-3.22678	-3.37252	-2.70821	-3.82046
5.108	3.89347	-2.30194	3.10892	4.55476	-3.23657	3.98268	-3.25396	-2.66228	-3.58741	-3.72307	-3.11493	-4.09041
5.112	3.76625	-2.54335	3.45768	4.37522	-3.58912	4.00377	-3.60258	-3.05665	-3.90628	-4.02889	-3.48734	-4.31332
5.116	3.57272	-2.77893	3.74154	4.135	-3.89413	3.97481	-3.90496	-3.41234	-4.17296	-4.27928	-3.81491	-4.47922
5.12	3.32357	-3.01205	3.94782	3.84536	-4.14256	3.89617	-4.15279	-3.721	-4.37836	-4.46505	-4.08802	-4.57966
5.124	3.03082	-3.24289	4.06718	3.51778	-4.32692	3.76897	-4.33912	-3.97523	-4.51525	-4.57901	-4.29845	-4.60822
5.128	2.70671	-3.46813	4.09432	3.16302	-4.44169	3.59494	-4.45869	-4.16898	-4.57867	-4.61646	-4.43987	-4.56093
5.132	2.36269	-3.68107	4.02842	2.79028	-4.48359	3.37636	-4.5082	-4.29782	-4.56619	-4.57538	-4.50812	-4.43651
5.136	2.00864	-3.87206	3.87331	2.40683	-4.45181	3.11615	-4.48645	-4.35916	-4.47802	-4.45657	-4.50143	-4.23654
5.14	1.65238	-4.02944	3.63724	2.01782	-4.34806	2.81788	-4.39446	-4.35239	-4.31698	-4.26361	-4.42055	-3.96538
5.144	1.29951	-4.14067	3.33244	1.62654	-4.17643	2.4859	-4.23541	-4.27894	-4.08839	-4.00268	-4.26868	-3.63004
5.148	0.95348	-4.19363	2.97428	1.23487	-3.94326	2.12548	-4.0145	-4.14221	-3.7997	-3.6822	-4.05128	-3.23977
5.152	0.616041	-4.178	2.58026	0.843853	-3.65672	1.74281	-3.73873	-3.9474	-3.46014	-3.31239	-3.77584	-2.80566
5.156	0.287767	-4.08646	2.16888	0.45447	-3.32643	1.34502	-3.41658	-3.70133	-3.08019	-2.90474	-3.45143	-2.34008
5.16	-0.0312449	-3.91569	1.75832	0.068247	-2.96297	0.940091	-3.05763	-3.41208	-2.67113	-2.47146	-3.08829	-1.85605
5.164	-0.340722	-3.66698	1.36526	-0.312221	-2.57729	0.536622	-2.67214	-3.08861	-2.2444	-2.02483	-2.6973	-1.36662
5.168	-0.639599	-3.34641	1.00377	-0.68292	-2.18023	0.143577	-2.27056	-2.74042	-1.8112	-1.5767	-2.28952	-0.884302
5.172	-0.925618	-2.96464	0.684451	-1.03838	-1.78205	-0.230125	-1.86315	-2.37706	-1.38195	-1.13799	-1.87567	-0.420508
5.176	-1.19514	-2.53617	0.413798	-1.37185	-1.39194	-0.576033	-1.45952	-2.00777	-0.96595	-0.718239	-1.46568	0.0149129
5.18	-1.4432	-2.07826	0.193994	-1.67579	-1.01771	-0.886616	-1.06827	-1.6411	-0.571059	-0.325337	-1.06837	0.413998
5.184	-1.66381	-1.60963	0.0230114	-1.94242	-0.665592	-1.15569	-0.696705	-1.28459	-0.203547	0.0346757	-0.691127	0.770878
5.188	-1.85049	-1.14895	-0.104927	-2.16455	-0.340076	-1.37877	-0.350633	-0.944533	0.132017	0.357684	-0.339746	1.08187
5.192	-1.99693	-0.713375	-0.198552	-2.33625	-0.0439542	-1.55335	-0.0342416	-0.625848	0.432723	0.641436	-0.0183722	1.34539
5.196	-2.09772	-0.317255	-0.268533	-2.45356	0.221578	-1.67905	0.249903	-0.331984	0.697221	0.885408	0.270481	1.56181
5.2	-2.14909	0.0289504	-0.326326	-2.51503	0.456742	-1.7576	0.500805	-0.0649413	0.925565	1.0906	0.525834	1.73317
5.204	-2.14951	0.319319	-0.382973	-2.52201	0.662911	-1.7927	0.718877	0.174629	1.11898	1.25925	0.74805	1.86288
5.208	-2.10007	0.552691	-0.447983	-2.47867	0.842307	-1.78979	0.905728	0.387266	1.27964	1.39456	0.938607	1.95533
5.212	-2.00475	0.732456	-0.528406	-2.39176	0.997706	-1.75567	1.06391	0.574493	1.41038	1.50037	1.09984	2.01552
5.216	-1.87022	0.865899	-0.628174	-2.27017	1.13213	-1.69799	1.19661	0.738575	1.51451	1.58087	1.23468	2.04869
5.22	-1.70555	0.963204	-0.747769	-2.12416	1.2486	-1.62484	1.3074	0.882251	1.59551	1.64035	1.34635	2.06002
5.224	-1.52153	1.03623	-0.884262	-1.9646	1.34989	-1.54419	1.39993	1.0085	1.65692	1.68295	1.43821	2.05437
5.228	-1.32986	1.09717	-1.0317	-1.80208	1.43843	-1.46342	1.47768	1.12028	1.70215	1.71252	1.51348	2.03602
5.232	-1.14229	1.15724	-1.18179	-1.64605	1.51618	-1.38892	1.54382	1.22038	1.73434	1.73243	1.57513	2.00864
5.236	-0.969602	1.2255	-1.32486	-1.50414	1.58458	-1.32574	1.60097	1.3112	1.75629	1.74554	1.62576	1.97513
5.24	-0.820811	1.30803	-1.45086	-1.38164	1.64463	-1.27741	1.6512	1.39467	1.77041	1.75411	1.66752	1.93764
5.244	-0.702447	1.40735	-1.55051	-1.28123	1.6969	-1.24577	1.69595	1.47218	1.77865	1.75983	1.70209	1.89766
5.248	-0.618094	1.52233	-1.61626	-1.20295	1.74164	-1.23101	1.73604	1.54455	1.78253	1.76375	1.73069	1.85601
5.252	-0.568214	1.64848	-1.6431	-1.14446	1.77887	-1.23172	1.77175	1.61207	1.78309	1.76642	1.7541	1.81299
5.256	-0.550269	1.77855	-1.62907	-1.10147	1.80844	-1.24516	1.80289	1.67453	1.78096	1.76785	1.77271	1.76849
5.26	-0.559114	1.90346	-1.57549	-1.06838	1.83019	-1.26744	1.8289	1.73134	1.77634	1.76761	1.78657	1.72205
5.264	-0.587635	2.01343	-1.48682	-1.039	1.84393	-1.29391	1.84901	1.7816	1.76905	1.76492	1.79547	1.67303
5.268	-0.627555	2.09905	-1.37018	-1.00726	1.84953	-1.31946	1.86232	1.82423	1.75862	1.75872	1.79899	1.62065
5.272	-0.670299	2.15244	-1.23461	-0.967856	1.84693	-1.33894	1.86788	1.85806	1.74429	1.74776	1.79657	1.56409
5.276	-0.707863	2.16807	-1.09019	-0.916829	1.83613	-1.34743	1.86484	1.88198	1.72515	1.73068	1.78754	1.50258
5.28	-0.733571	2.14346	-0.947022	-0.851864	1.81716	-1.34061	1.85246	1.89497	1.70015	1.70613	1.77123	1.4354
5.284	-0.742641	2.07939	-0.81421	-0.772454	1.79006	-1.31502	1.83015	1.89623	1.66823	1.67285	1.74696	1.36195
5.288	-0.732524	1.9799	-0.699052	-0.679814	1.75484	-1.26825	1.79754	1.8852	1.62839	1.62976	1.71408	1.28182
5.292	-0.702972	1.85188	-0.606371	-0.576614	1.71148	-1.19909	1.75441	1.86159	1.57974	1.57602	1.67206	1.19473
5.296	-0.655834	1.70434	-0.538153	-0.466554	1.65988	-1.10755	1.70071	1.82541	1.5216	1.51108	1.62047	1.1006
5.3	-0.59463	1.54752	-0.493494	-0.353829	1.59988	-0.99487	1.63649	1.7769	1.45352	1.43472	1.55902	0.999563
5.304	-0.523943	1.39191	-0.468853	-0.242579	1.53121	-0.863398	1.56191	1.71655	1.3753	1.34705	1.48754	0.891887
5.308	-0.448721	1.24714	-0.458586	-0.136352	1.45359	-0.716399	1.47717	1.64499	1.28699	1.24846	1.40603	0.778024
5.312	-0.373555	1.12113	-0.455687	-0.037672	1.36669	-0.557825	1.3825	1.56296	1.18887	1.1396	1.31463	0.658549
5.316	-0.302041	1.0193	-0.452658	0.0522594	1.2702	-0.392032	1.27813	1.47125	1.08141	1.02128	1.21361	0.534132
5.32	-0.236288	0.944134	-0.442404	0.133684	1.16389	-0.223475	1.16427	1.37061	0.965197	0.894433	1.10337	0.405505
5.324	-0.176628	0.894934	-0.419055	0.208236	1.0476	-0.0564066	1.04116	1.26169	0.840885	0.760021	0.984385	0.273417
5.328	-0.121567	0.868001	-0.378627	0.278717	0.92134	0.105411	0.909035	1.14505	0.709143	0.618953	0.857222	0.138598
5.332	-0.0679758	0.857023	-0.319454	0.348722	0.785283	0.258931	0.768211	1.02109	0.570605	0.472047	0.722501	0.00173673
5.336	-0.0115013	0.85373	-0.242349	0.422178	0.639825	0.401988	0.619093	0.890073	0.425849	0.320012	0.580892	-0.136533
5.34	0.052868	0.848711	-0.150472	0.502839	0.485592	0.533388	0.462229	0.752157	0.275396	0.163446	0.4331	-0.275635
5.344	0.130115	0.832325	-0.0489376	0.593779	0.323476	0.652884	0.298372	0.60746	0.119758	0.00289455	0.279896	-0.415009
5.348	0.224508	0.795593	0.0557957	0.696964	0.154628	0.761085	0.128507	0.456114	-0.0405216	-0.161086	0.122114	-0.554087
5.352	0.338963	0.731013	0.156687	0.812934	-0.0195327	0.859274	-0.0461102	0.29836	-0.204781	-0.327837	-0.0393096	-0.692234
5.356	0.474547	0.633222	0.246931	0.940621	-0.197326	0.949156	-0.223935	0.134636	-0.372155	-0.496486	-0.203309	-0.828682
5.36	0.630159	0.49945	0.320742	1.07733	-0.37682	1.03256	-0.403127	-0.034332	-0.541478	-0.665849	-0.368647	-0.962468
5.364	0.802464	0.329718	0.374032	1.2189	-0.555871	1.11116	-0.581582	-0.207472	-0.71123	-0.834359	-0.533896	-1.09239
5.368	0.986027	0.126826	0.404878	1.35995	-0.732138	1.18614	-0.756954	-0.383299	-0.879471	-0.999999	-0.697405	-1.21696
5.372	1.17368	-0.103906	0.413769	1.4943	-0.903138	1.25802	-0.926716	-0.559901	-1.04383	-1.16031	-0.857299	-1.3344
5.376	1.3571	-0.355084	0.403572	1.6154	-1.0663	1.32641	-1.08824	-0.734962	-1.20157	-1.31242	-1.01149	-1.44266
5.38	1.52742	-0.617824	0.379248	1.71686	-1.21904	1.39002	-1.23888	-0.905811	-1.34961	-1.45317	-1.15773	-1.53948
5.384	1.676	-0.882415	0.347328	1.79285	-1.35883	1.44665	-1.37606	-1.06951	-1.48473	-1.57923	-1.29364	-1.62248
5.388	1.79511	-1.13902	0.315231	1.83857	-1.48328	1.49336	-1.49741	-1.22299	-1.60367	-1.68731	-1.41684	-1.68931
5.392	1.87853	-1.37831	0.290469	1.85055	-1.59025	1.52668	-1.60082	-1.3632	-1.70337	-1.77438	-1.525	-1.73773
5.396	1.92199	-1.59207	0.279841	1.82683	-1.67791	1.54298	-1.68455	-1.48722	-1.78114	-1.83784	-1.61599	-1.76583
5.4	1.92348	-1.77358	0.288701	1.76709	-1.74483	1.53879	-1.7473	-1.59249	-1.83486	-1.87579	-1.68798	-1.77217
5.404	1.88328	-1.918	0.320357	1.67257	-1.79006	1.5112	-1.78828	-1.67691	-1.86314	-1.88714	-1.73951	-1.75585
5.408	1.80385	-2.02251	0.375678	1.54603	-1.81313	1.45821	-1.8072	-1.73898	-1.86544	-1.87174	-1.76964	-1.7167
5.412	1.68951	-2.08629	0.452953	1.39148	-1.81416	1.37904	-1.80434	-1.77787	-1.84214	-1.83045	-1.77797	-1.65527
5.416	1.54603	-2.11041	0.54799	1.21392	-1.79375	1.27428	-1.78046	-1.79351	-1.7945	-1.76506	-1.76469	-1.57285
5.42	1.38007	-2.09763	0.65447	1.01911	-1.75305	1.14605	-1.73682	-1.7865	-1.72462	-1.67826	-1.73056	-1.47146
5.424	1.19868	-2.05203	0.764504	0.813205	-1.69364	0.997884	-1.67509	-1.75816	-1.63531	-1.57339	-1.6769	-1.3537
5.428	1.00873	-1.97869	0.869349	0.602506	-1.61746	0.834592	-1.59725	-1.71034	-1.52987	-1.45426	-1.60549	-1.22263
5.432	0.81654	-1.88324	0.9602	0.393175	-1.52672	0.661951	-1.50551	-1.64535	-1.4119	-1.32491	-1.51849	-1.0816
5.436	0.627509	-1.7715	1.029	0.191005	-1.42381	0.486324	-1.40224	-1.56581	-1.28505	-1.18929	-1.41831	-0.934055
5.44	0.44591	-1.64907	1.06918	0.00120727	-1.31114	0.314199	-1.28982	-1.47442	-1.1528	-1.05107	-1.3075	-0.78334
5.444	0.274843	-1.52105	1.07623	-0.171749	-1.1911	0.151733	-1.1706	-1.3739	-1.01827	-0.913382	-1.1886	-0.63254
5.448	0.116251	-1.3917	1.04815	-0.324292	-1.06593	0.00428906	-1.04677	-1.26675	-0.884049	-0.778689	-1.06408	-0.484323
5.452	-0.0289445	-1.26429	0.985576	-0.453861	-0.93764	-0.12395	-0.920321	-1.1552	-0.752122	-0.648688	-0.936166	-0.340844
5.456	-0.160656	-1.14094	0.891767	-0.558988	-0.807995	-0.230274	-0.793013	-1.04109	-0.623803	-0.524293	-0.806833	-0.203694
5.46	-0.279415	-1.02261	0.772278	-0.639351	-0.678473	-0.313614	-0.666312	-0.925859	-0.499793	-0.405704	-0.677735	-0.0739006
5.464	-0.386181	-0.909136	0.634477	-0.695789	-0.550262	-0.374573	-0.541395	-0.810498	-0.380241	-0.292515	-0.550185	0.0480361
5.468	-0.482148	-0.799366	0.486897	-0.730248	-0.424292	-0.415307	-0.419165	-0.695637	-0.264892	-0.183901	-0.425185	0.162045
5.472	-0.568626	-0.691388	0.338491	-0.745694	-0.301262	-0.43928	-0.300261	-0.581583	-0.153228	-0.0788017	-0.303443	0.268382
5.476	-0.646959	-0.582797	0.197867	-0.745946	-0.181679	-0.450917	-0.185095	-0.468405	-0.0446294	0.0238753	-0.185422	0.367508
5.48	-0.718478	-0.471026	0.0725661	-0.735443	-0.0659098	-0.455171	-0.0738862	-0.356031	0.0614798	0.125073	-0.0713914	0.459969
5.484	-0.784492	-0.353709	-0.0315466	-0.718955	0.0457838	-0.457064	0.0332945	-0.244346	0.165504	0.225437	0.0385185	0.546286
5.488	-0.846279	-0.229019	-0.110737	-0.701245	0.153214	-0.46123	0.136486	-0.133265	0.267606	0.325227	0.144273	0.626886
5.492	-0.905066	-0.0959959	-0.163652	-0.686702	0.256242	-0.471514	0.235794	-0.0228092	0.367659	0.424269	0.245887	0.702044
5.496	-0.961976	0.0452027	-0.191349	-0.678978	0.354763	-0.49065	0.331353	0.0868596	0.465265	0.521984	0.3434	0.771872
5.5	-1.01795	0.193153	-0.197125	-0.680661	0.448709	-0.520059	0.423297	0.195421	0.559801	0.617452	0.436856	0.836336
5.504	-1.0736	0.345125	-0.186138	-0.693021	0.538051	-0.559771	0.511733	0.302399	0.650497	0.709526	0.526294	0.895288
5.508	-1.12908	0.49719	-0.16487	-0.715864	0.622792	-0.608478	0.596714	0.407189	0.736533	0.796956	0.611735	0.948521
5.512	-1.18395	0.644456	-0.140492	-0.747504	0.702975	-0.663719	0.678218	0.509094	0.817127	0.878524	0.69318	0.995819
5.516	-1.23696	0.781447	-0.120175	-0.7849	0.778666	-0.722157	0.756134	0.607364	0.891617	0.953161	0.770595	1.037
5.52	-1.28608	0.90257	-0.110415	-0.823918	0.849927	-0.77993	0.830237	0.701233	0.9595	1.02002	0.843888	1.07195
5.524	-1.32839	1.00266	-0.116433	-0.859735	0.91678	-0.833035	0.900178	0.789953	1.02045	1.07853	0.91289	1.10061
5.528	-1.36026	1.07756	-0.141704	-0.887333	0.979165	-0.877713	0.965472	0.872812	1.0743	1.12837	0.977316	1.12296
5.532	-1.37752	1.12461	-0.187644	-0.902056	1.03688	-0.910786	1.02549	0.949135	1.12097	1.16944	1.03674	1.13897
5.536	-1.3758	1.1431	-0.253491	-0.900154	1.08955	-0.929929	1.07947	1.01828	1.16037	1.20176	1.09054	1.14856
5.54	-1.35094	1.13454	-0.336377	-0.879269	1.13656	-0.933845	1.1265	1.07963	1.19237	1.22539	1.13793	1.1515
5.544	-1.29948	1.10275	-0.431593	-0.83881	1.17704	-0.922334	1.16559	1.13254	1.21664	1.24029	1.1779	1.1474
5.548	-1.21912	1.05367	-0.533001	-0.780143	1.20988	-0.896249	1.19566	1.17637	1.23263	1.24625	1.20926	1.13567
5.552	-1.10916	0.995057	-0.633574	-0.706589	1.23375	-0.857356	1.2156	1.21043	1.23953	1.24284	1.23069	1.11548
5.556	-0.970847	0.935841	-0.726007	-0.623205	1.24717	-0.808117	1.22436	1.23402	1.23629	1.22936	1.24082	1.08584
5.56	-0.807568	0.885379	-0.803336	-0.53635	1.24862	-0.751406	1.22097	1.24642	1.22169	1.20492	1.23829	1.04568
5.564	-0.62482	0.852592	-0.859533	-0.453084	1.23662	-0.690218	1.20466	1.24697	1.19448	1.16851	1.22193	0.993935
5.568	-0.430007	0.845036	-0.890001	-0.380437	1.20994	-0.627366	1.17493	1.23512	1.15349	1.11916	1.19083	0.92971
5.572	-0.232002	0.868044	-0.891954	-0.324627	1.16768	-0.565224	1.13159	1.21046	1.09786	1.05607	1.14451	0.852438
5.576	-0.0405254	0.923999	-0.864631	-0.290306	1.10946	-0.505521	1.07486	1.17287	1.02717	0.978845	1.08297	0.762027
5.58	0.134625	1.01184	-0.809348	-0.279919	1.03549	-0.449208	1.00535	1.1225	0.94164	0.887605	1.00685	0.658992
5.584	0.284408	1.12682	-0.729378	-0.293246	0.946654	-0.396418	0.92414	1.0599	0.842208	0.783153	0.917407	0.544542
5.588	0.401379	1.26065	-0.629669	-0.327195	0.844544	-0.346492	0.832691	0.985992	0.730609	0.66704	0.816509	0.420614
5.592	0.480434	1.40195	-0.516445	-0.375877	0.731412	-0.298099	0.732852	0.902112	0.609337	0.541574	0.706596	0.28984
5.596	0.519383	1.53697	-0.396704	-0.430979	0.610086	-0.24941	0.626762	0.809942	0.481557	0.409752	0.590552	0.155441
5.6	0.519289	1.65069	-0.277673	-0.482402	0.483818	-0.198314	0.516748	0.711452	0.350917	0.275104	0.471532	0.0210604
5.604	0.484518	1.72798	-0.166252	-0.519139	0.356095	-0.142657	0.405213	0.608797	0.221321	0.141484	0.352781	-0.109465
5.608	0.42248	1.75496	-0.0685093	-0.530288	0.230428	-0.0804941	0.294508	0.504196	0.0966418	0.0128026	0.23741	-0.232355
5.612	0.343068	1.72022	0.0107548	-0.506129	0.110117	-0.010309	0.186803	0.399794	-0.0195646	-0.107262	0.128194	-0.344164
5.616	0.257852	1.61599	0.0683224	-0.439142	-0.00196342	0.0687947	0.0839782	0.297532	-0.124343	-0.215547	0.0273777	-0.442032
5.62	0.17907	1.43894	0.102742	-0.324895	-0.103542	0.156947	-0.0124653	0.199033	-0.215568	-0.309647	-0.0634609	-0.523897
5.624	0.118537	1.19079	0.114374	-0.162668	-0.193098	0.253432	-0.101474	0.105509	-0.292109	-0.388111	-0.143511	-0.588652
5.628	0.0865495	0.878326	0.10529	0.0442226	-0.269931	0.356667	-0.182467	0.0177097	-0.353913	-0.450544	-0.212751	-0.636217
5.632	0.0908998	0.513178	0.0790449	0.288459	-0.33417	0.464248	-0.255325	-0.0640861	-0.401973	-0.497617	-0.271902	-0.667524
5.636	0.136107	0.111058	0.0403433	0.559116	-0.386707	0.57305	-0.320344	-0.140032	-0.43821	-0.53098	-0.322313	-0.684408
5.64	0.222936	-0.309305	-0.00537076	0.842407	-0.429079	0.679397	-0.378164	-0.21064	-0.465266	-0.553083	-0.365803	-0.689434
5.644	0.348246	-0.727474	-0.0523652	1.12268	-0.463274	0.779254	-0.429655	-0.276663	-0.486215	-0.566922	-0.404439	-0.685636
5.648	0.505203	-1.12281	-0.0950699	1.3836	-0.491531	0.868468	-0.475814	-0.338964	-0.50425	-0.575733	-0.440316	-0.676243
5.652	0.683834	-1.47597	-0.1285	1.60948	-0.516108	0.943025	-0.517638	-0.398376	-0.522356	-0.582678	-0.475327	-0.664374
5.656	0.871877	-1.77032	-0.148614	1.78649	-0.539065	0.99931	-0.556017	-0.455571	-0.543001	-0.590529	-0.510965	-0.652768
5.66	1.05583	-1.99314	-0.152583	1.90375	-0.562076	1.03435	-0.591639	-0.510946	-0.567888	-0.60141	-0.548164	-0.643546
5.664	1.22215	-2.13642	-0.13895	1.95422	-0.586286	1.04603	-0.624931	-0.564559	-0.597798	-0.616609	-0.587212	-0.638051
5.668	1.35839	-2.19739	-0.107683	1.93524	-0.612227	1.03328	-0.65602	-0.616089	-0.632513	-0.636473	-0.627717	-0.636771
5.672	1.45429	-2.17849	-0.0601028	1.84865	-0.639794	0.996182	-0.684733	-0.664858	-0.670852	-0.660405	-0.668661	-0.639342
5.676	1.50262	-2.08705	0.00127681	1.70065	-0.668296	0.936002	-0.710632	-0.709889	-0.710812	-0.686968	-0.708506	-0.644644
5.68	1.49975	-1.93446	0.0730083	1.50119	-0.696548	0.855188	-0.733073	-0.750009	-0.74978	-0.714057	-0.745366	-0.650974
5.684	1.44591	-1.73517	0.151021	1.26312	-0.723021	0.757244	-0.751283	-0.78397	-0.784817	-0.739151	-0.777201	-0.656265
5.688	1.345	-1.50538	0.23097	1.00113	-0.746012	0.646548	-0.764453	-0.810594	-0.81297	-0.759601	-0.802039	-0.658336
5.692	1.20419	-1.26175	0.308587	0.730556	-0.763823	0.528108	-0.77183	-0.828901	-0.831571	-0.772912	-0.818172	-0.655149
5.696	1.03319	-1.02006	0.380002	0.466216	-0.774931	0.407259	-0.772798	-0.838226	-0.838518	-0.777017	-0.82434	-0.645031
5.7	0.843249	-0.794123	0.44202	0.221292	-0.778129	0.289328	-0.766941	-0.838303	-0.832478	-0.770484	-0.819846	-0.626849
5.704	0.64616	-0.594829	0.492325	0.00645444	-0.77263	0.179305	-0.754091	-0.829303	-0.813014	-0.75266	-0.804629	-0.600125
5.708	0.453176	-0.429601	0.529602	-0.170766	-0.758118	0.0815149	-0.73434	-0.811829	-0.780621	-0.723722	-0.779263	-0.565067
5.712	0.274059	-0.302138	0.553567	-0.306303	-0.734757	-0.000650492	-0.708034	-0.786868	-0.736661	-0.68464	-0.74489	-0.522527
5.716	0.116306	-0.212518	0.564909	-0.399555	-0.703143	-0.064943	-0.675742	-0.755697	-0.683211	-0.63706	-0.703099	-0.47389
5.72	-0.0153596	-0.157626	0.565153	-0.453087	-0.664227	-0.110375	-0.638206	-0.719764	-0.622858	-0.583118	-0.655772	-0.420914
5.724	-0.119219	-0.1318	0.556457	-0.472091	-0.619205	-0.137252	-0.59628	-0.68055	-0.558428	-0.525203	-0.604892	-0.365527
5.728	-0.196472	-0.127669	0.54137	-0.463654	-0.569392	-0.147102	-0.550863	-0.639432	-0.492722	-0.46571	-0.552358	-0.309623
5.732	-0.25087	-0.137061	0.52256	-0.43593	-0.516109	-0.142506	-0.502839	-0.597557	-0.428253	-0.406797	-0.499816	-0.254866
5.736	-0.288119	-0.151894	0.502551	-0.39729	-0.460572	-0.126864	-0.453022	-0.55575	-0.367034	-0.350183	-0.448524	-0.202536
5.74	-0.315115	-0.164957	0.483482	-0.355556	-0.403808	-0.104094	-0.402118	-0.514454	-0.310416	-0.296994	-0.39926	-0.153418
5.744	-0.339093	-0.170532	0.466915	-0.317348	-0.346619	-0.0782999	-0.350706	-0.473717	-0.259022	-0.247692	-0.352297	-0.107761
5.748	-0.366796	-0.164782	0.453697	-0.287644	-0.289552	-0.0534488	-0.299225	-0.433217	-0.212736	-0.202066	-0.307416	-0.0652939
5.752	-0.403733	-0.145904	0.443898	-0.26954	-0.23292	-0.0330656	-0.247987	-0.392331	-0.170788	-0.159311	-0.263988	-0.0253009
5.756	-0.453598	-0.114049	0.436821	-0.264232	-0.176845	-0.0199854	-0.197192	-0.350239	-0.131892	-0.118164	-0.221079	0.013252
5.76	-0.517903	-0.0710361	0.431084	-0.271195	-0.121318	-0.0161761	-0.146958	-0.306037	-0.0944337	-0.0770861	-0.177601	0.0515606
5.764	-0.595873	-0.0199071	0.424765	-0.28853	-0.0662638	-0.0226514	-0.0973411	-0.258863	-0.0566786	-0.0344721	-0.132454	0.0908195
5.768	-0.684558	0.0356049	0.415598	-0.313402	-0.0116109	-0.0394679	-0.0483714	-0.20802	-0.0169876	0.0111365	-0.0846769	0.132054
5.772	-0.77919	0.0916379	0.401194	-0.342534	0.0426534	-0.0658099	-6.5931e-05	-0.153066	0.0259985	0.0608635	-0.0335696	0.175989
5.776	-0.873704	0.144719	0.379281	-0.372681	0.0964465	-0.100143	0.0475572	-0.0938882	0.0732114	0.115349	0.0212182	0.222946
5.78	-0.961383	0.192185	0.347927	-0.401031	0.149572	-0.140423	0.0944728	-0.0307291	0.12506	0.174654	0.0796359	0.272798
5.784	-1.03555	0.232459	0.30574	-0.425504	0.20172	-0.184325	0.140649	0.0358126	0.181394	0.238229	0.141225	0.324967
5.788	-1.09022	0.265173	0.252018	-0.444911	0.252498	-0.229484	0.186054	0.104827	0.241531	0.304947	0.205156	0.37847
5.792	-1.12068	0.29111	0.18684	-0.458971	0.301456	-0.273707	0.230657	0.175158	0.304326	0.373193	0.270296	0.432012
5.796	-1.12393	0.312007	0.111098	-0.468203	0.348134	-0.315141	0.274435	0.245489	0.368288	0.440996	0.335301	0.484096
5.8	-1.09892	0.330234	0.0264541	-0.473702	0.392106	-0.35239	0.317364	0.314446	0.431716	0.506201	0.398725	0.533151
5.804	-1.04658	0.348405	-0.0647669	-0.476867	0.433008	-0.384557	0.359413	0.380687	0.492844	0.566642	0.459128	0.577664
5.808	-0.969726	0.368965	-0.15973	-0.479087	0.470567	-0.411236	0.40052	0.442988	0.549977	0.620317	0.515173	0.616289
5.812	-0.872715	0.393814	-0.255291	-0.481465	0.504604	-0.432437	0.440576	0.500308	0.601606	0.665539	0.565705	0.647937
5.816	-0.761014	0.424007	-0.348219	-0.484588	0.535026	-0.448474	0.479392	0.551829	0.646493	0.701048	0.609807	0.671829
5.82	-0.640685	0.459561	-0.435412	-0.488395	0.561802	-0.45983	0.516674	0.596967	0.683716	0.726082	0.646824	0.687518
5.824	-0.517831	0.499405	-0.514113	-0.492146	0.584926	-0.467018	0.552001	0.635367	0.712681	0.740399	0.676364	0.694877
5.828	-0.398077	0.541468	-0.58208	-0.494492	0.604381	-0.470458	0.584817	0.666869	0.733105	0.744251	0.698279	0.694058
5.832	-0.28613	0.582887	-0.637715	-0.493648	0.620101	-0.470388	0.61443	0.691468	0.744966	0.738323	0.712619	0.685434
5.836	-0.185452	0.620325	-0.680135	-0.487626	0.631939	-0.466817	0.640035	0.709259	0.748454	0.723633	0.719588	0.669532
5.84	-0.0980679	0.650352	-0.709185	-0.474514	0.639657	-0.459528	0.660748	0.720401	0.743898	0.701423	0.719495	0.646959
5.844	-0.024541	0.669841	-0.725385	-0.452746	0.642923	-0.44812	0.67566	0.725066	0.731719	0.673035	0.712707	0.618353
5.848	0.0359335	0.676338	-0.729828	-0.421336	0.641328	-0.432098	0.683898	0.723418	0.712372	0.639795	0.699611	0.584327
5.852	0.0852928	0.668368	-0.724038	-0.380051	0.634424	-0.410971	0.684693	0.715601	0.686326	0.602917	0.680593	0.545451
5.856	0.126281	0.645635	-0.709798	-0.329484	0.621767	-0.384369	0.677453	0.701744	0.654046	0.563421	0.656026	0.502243
5.86	0.162067	0.609092	-0.688968	-0.271037	0.602976	-0.352141	0.661822	0.681976	0.615996	0.522094	0.626273	0.455179
5.864	0.195849	0.56088	-0.663313	-0.206791	0.577787	-0.314427	0.637727	0.656454	0.572659	0.479464	0.591694	0.404713
5.868	0.230476	0.504137	-0.634352	-0.139307	0.546107	-0.271701	0.605408	0.625392	0.524554	0.435816	0.55267	0.351314
5.872	0.268132	0.442698	-0.603241	-0.071362	0.508049	-0.224751	0.565417	0.58909	0.472261	0.391228	0.50961	0.295485
5.876	0.310116	0.380709	-0.570708	-0.00565363	0.463956	-0.174638	0.518601	0.547953	0.416432	0.345614	0.462967	0.237794
5.88	0.35671	0.322218	-0.537027	0.0554811	0.414407	-0.1226	0.466052	0.502498	0.357796	0.298801	0.413245	0.178876
5.884	0.407174	0.27075	-0.502053	0.110306	0.360197	-0.0699431	0.409044	0.453352	0.297156	0.250585	0.360996	0.119441
5.888	0.45985	0.228955	-0.46529	0.157855	0.302302	-0.0179195	0.348951	0.401231	0.235358	0.200802	0.306808	0.0602461
5.892	0.512346	0.198318	-0.426003	0.198009	0.241827	0.0323781	0.287163	0.346909	0.173265	0.149385	0.251288	0.00207636
5.896	0.56181	0.179008	-0.383345	0.231467	0.179948	0.0801007	0.224999	0.291183	0.111718	0.0964039	0.195046	-0.054297
5.9	0.60524	0.169842	-0.336489	0.259623	0.11784	0.124687	0.163632	0.234822	0.0514869	0.0420926	0.138661	-0.108159
5.904	0.639804	0.168398	-0.284759	0.284355	0.0566143	0.165862	0.104028	0.178528	-0.00676299	-0.013142	0.0826691	-0.158891
5.908	0.663145	0.171254	-0.227743	0.307751	-0.00273852	0.203585	0.0469092	0.122899	-0.0625036	-0.0687297	0.0275372	-0.206006
5.912	0.673636	0.174328	-0.165363	0.331812	-0.059397	0.237965	-0.00726233	0.0684038	-0.115364	-0.123964	-0.0263432	-0.24917
5.916	0.670556	0.1733	-0.0979175	0.358151	-0.112739	0.26915	-0.0582749	0.0153677	-0.165132	-0.178041	-0.0786618	-0.288219
5.92	0.654179	0.16406	-0.0260863	0.387739	-0.162354	0.297204	-0.106133	-0.0360209	-0.211745	-0.23011	-0.129183	-0.323149
5.924	0.625755	0.143142	0.0491133	0.42072	-0.208042	0.322009	-0.151015	-0.0856976	-0.255265	-0.279331	-0.177739	-0.354102
5.928	0.587397	0.108104	0.126397	0.456317	-0.249795	0.343187	-0.193209	-0.133692	-0.295844	-0.324932	-0.224213	-0.381341
5.932	0.541871	0.0578194	0.20431	0.492846	-0.287768	0.360087	-0.233057	-0.18009	-0.333686	-0.366268	-0.268524	-0.405213
5.936	0.49232	-0.00735984	0.281336	0.527838	-0.322235	0.37182	-0.270891	-0.224996	-0.369005	-0.402865	-0.310611	-0.426107
5.94	0.441938	-0.0855854	0.35601	0.558255	-0.35355	0.377362	-0.306986	-0.268492	-0.40199	-0.434459	-0.35042	-0.444421
5.944	0.393638	-0.173628	0.427017	0.580784	-0.382097	0.375702	-0.341521	-0.310602	-0.432774	-0.461012	-0.387891	-0.460527
5.948	0.34973	-0.26714	0.493268	0.592179	-0.408242	0.366031	-0.374563	-0.35127	-0.461414	-0.482717	-0.422952	-0.474734
5.952	0.311666	-0.361021	0.553956	0.589606	-0.432298	0.347942	-0.406057	-0.390343	-0.487882	-0.499975	-0.455519	-0.487277
5.956	0.279859	-0.44987	0.608571	0.570979	-0.454488	0.321603	-0.435842	-0.427572	-0.512067	-0.513355	-0.48549	-0.498296
5.96	0.253613	-0.528469	0.656878	0.535224	-0.474919	0.2879	-0.463665	-0.462615	-0.53378	-0.523539	-0.512747	-0.507831
5.964	0.231174	-0.592252	0.698882	0.482464	-0.493567	0.248492	-0.489217	-0.495064	-0.552775	-0.531249	-0.537159	-0.515824
5.968	0.209895	-0.637728	0.734742	0.41409	-0.510267	0.205782	-0.512158	-0.524463	-0.568757	-0.537167	-0.558572	-0.522116
5.972	0.186516	-0.662789	0.764688	0.332724	-0.524714	0.162792	-0.532142	-0.550333	-0.581403	-0.541851	-0.576804	-0.526458
5.976	0.157523	-0.666908	0.788926	0.242054	-0.536476	0.122933	-0.54884	-0.572207	-0.590372	-0.545663	-0.59164	-0.528515
5.98	0.119564	-0.651169	0.807545	0.146571	-0.54501	0.0897078	-0.561947	-0.589644	-0.595316	-0.548702	-0.60282	-0.527873
5.984	0.0698715	-0.618158	0.820441	0.0512304	-0.549695	0.0663482	-0.571189	-0.602255	-0.595888	-0.55077	-0.610031	-0.524052
5.988	0.00664925	-0.571701	0.82727	-0.0389492	-0.549868	0.0554556	-0.576315	-0.60971	-0.591746	-0.551358	-0.612903	-0.51652
5.992	-0.0706135	-0.516486	0.827419	-0.119287	-0.544866	0.0586595	-0.577088	-0.611752	-0.582562	-0.549666	-0.611016	-0.504712
5.996	-0.160945	-0.45761	0.82002	-0.185821	-0.534077	0.0763509	-0.573275	-0.608191	-0.568027	-0.544658	-0.603909	-0.488058
6	-0.261842	-0.400087	0.80399	-0.235633	-0.516991	0.107523	-0.564635	-0.598909	-0.547871	-0.535138	-0.591103	-0.46601
6.004	-0.369366	-0.348374	0.778106	-0.267073	-0.493252	0.149749	-0.55092	-0.583856	-0.521876	-0.519862	-0.572136	-0.438087
6.008	-0.478403	-0.305965	0.741096	-0.279871	-0.4627	0.199312	-0.531882	-0.563053	-0.489912	-0.497652	-0.546608	-0.403917
6.012	-0.583052	-0.2751	0.691755	-0.275126	-0.425415	0.251475	-0.507293	-0.536588	-0.451958	-0.467529	-0.514229	-0.363288
6.016	-0.677112	-0.256605	0.629054	-0.255155	-0.381736	0.300885	-0.476967	-0.504626	-0.40814	-0.428825	-0.474871	-0.316185
6.02	-0.754613	-0.2499	0.552261	-0.223239	-0.332274	0.342062	-0.440803	-0.467417	-0.358758	-0.38128	-0.428618	-0.262841
6.024	-0.810353	-0.253158	0.461034	-0.183274	-0.277896	0.369933	-0.398819	-0.425303	-0.304307	-0.325113	-0.375797	-0.203752
6.028	-0.840366	-0.263604	0.355502	-0.139362	-0.219697	0.380355	-0.351188	-0.378723	-0.245485	-0.261041	-0.317006	-0.139693
6.032	-0.842281	-0.277922	0.236319	-0.095388	-0.158946	0.370568	-0.298272	-0.328223	-0.183183	-0.190269	-0.253114	-0.0717062
6.036	-0.815526	-0.292712	0.104684	-0.0546237	-0.097021	0.339526	-0.240637	-0.274451	-0.118456	-0.114423	-0.185237	-0.00106428
6.04	-0.761347	-0.304952	-0.0376676	-0.0193978	-0.0353221	0.288067	-0.179053	-0.21815	-0.0524813	-0.0354507	-0.114696	0.0707843
6.044	-0.682657	-0.312406	-0.188489	0.00912245	0.024804	0.2189	-0.114484	-0.16014	0.013507	0.0445076	-0.0429549	0.142284
6.048	-0.583703	-0.313919	-0.345087	0.0310215	0.0821531	0.136398	-0.0480486	-0.101291	0.0782889	0.123272	0.0284612	0.211863
6.052	-0.469614	-0.309565	-0.504393	0.0475757	0.135734	0.0462182	0.0190308	-0.0424921	0.140736	0.198777	0.0980555	0.278023
6.056	-0.345865	-0.300623	-0.663049	0.0610467	0.184822	-0.0452233	0.0854877	0.0153921	0.199883	0.269211	0.164446	0.339426
6.06	-0.217724	-0.289368	-0.817498	0.0743429	0.228985	-0.131359	0.150078	0.0715556	0.254983	0.333133	0.226444	0.394968
6.064	-0.0897504	-0.278717	-0.964087	0.0905858	0.268089	-0.206114	0.211653	0.125293	0.305548	0.389551	0.283119	0.443833
6.068	0.0345835	-0.271731	-1.09914	0.112613	0.302261	-0.264502	0.269207	0.176023	0.351348	0.437948	0.333832	0.485515
6.072	0.153118	-0.271065	-1.21904	0.142481	0.331834	-0.303127	0.321922	0.223308	0.392394	0.47826	0.378244	0.51981
6.076	0.265033	-0.278406	-1.32032	0.181025	0.357267	-0.320528	0.369193	0.266859	0.428884	0.510809	0.416294	0.546781
6.08	0.370672	-0.293988	-1.39973	0.227518	0.379049	-0.31733	0.410625	0.306521	0.461118	0.536198	0.448151	0.566691
6.084	0.471184	-0.316242	-1.4543	0.279485	0.397601	-0.296186	0.44601	0.342252	0.48941	0.555172	0.474138	0.57992
6.088	0.568025	-0.34164	-1.48141	0.33271	0.413191	-0.261513	0.475291	0.374082	0.513984	0.568478	0.494653	0.586873
6.092	0.662375	-0.364772	-1.47888	0.381433	0.42586	-0.219048	0.498511	0.402076	0.534881	0.576729	0.510078	0.587891
6.096	0.754557	-0.378666	-1.44505	0.418755	0.435387	-0.17527	0.51575	0.42628	0.551888	0.580289	0.5207	0.583179
6.1	0.843539	-0.375341	-1.37887	0.437207	0.441283	-0.136754	0.527081	0.446691	0.564506	0.579208	0.526654	0.572763
6.104	0.926588	-0.346551	-1.27996	0.429452	0.442835	-0.10951	0.532526	0.463224	0.57195	0.573201	0.527891	0.556481
6.108	0.99914	-0.284652	-1.14875	0.389049	0.439177	-0.098384	0.532037	0.475701	0.573209	0.561687	0.524184	0.534014
6.112	1.05494	-0.183514	-0.986535	0.311205	0.429406	-0.10659	0.5255	0.483867	0.567142	0.543878	0.51517	0.504962
6.116	1.08643	-0.0393732	-0.795566	0.193449	0.412712	-0.135399	0.512765	0.487409	0.55262	0.518918	0.500418	0.468943
6.12	1.08541	0.148447	-0.579079	0.0361565	0.388524	-0.18403	0.493698	0.486013	0.52869	0.486051	0.479536	0.425729
6.124	1.04388	0.377053	-0.341326	-0.157155	0.356641	-0.24974	0.46825	0.479425	0.49475	0.444801	0.45228	0.375374
6.128	0.954981	0.639795	-0.0875417	-0.379779	0.317346	-0.328108	0.436538	0.467515	0.450711	0.395136	0.418667	0.31834
6.132	0.813988	0.92641	0.176126	-0.622056	0.27148	-0.413466	0.398919	0.450352	0.397128	0.337606	0.379081	0.255592
6.136	0.619193	1.22351	0.442743	-0.871884	0.220465	-0.499442	0.356053	0.428251	0.335278	0.273426	0.334335	0.188649
6.14	0.37257	1.51537	0.704775	-1.11548	0.166268	-0.579533	0.308942	0.401816	0.26717	0.204486	0.285704	0.119572
6.144	0.0801985	1.78503	0.954307	-1.33827	0.111308	-0.647675	0.258936	0.371939	0.195485	0.133293	0.2349	0.0508959
6.148	-0.247714	2.01542	1.18332	-1.52599	0.058309	-0.698723	0.207693	0.339777	0.123431	0.0628351	0.183996	-0.014511
6.152	-0.597171	2.19077	1.38403	-1.66571	0.0100993	-0.72882	0.157106	0.306686	0.0545304	-0.00363149	0.135294	-0.0736449
6.156	-0.951117	2.29776	1.54919	-1.7468	-0.0306056	-0.735612	0.109185	0.274128	-0.00764391	-0.0628325	0.0911562	-0.123603
6.16	-1.2905	2.32664	1.67246	-1.76181	-0.0614376	-0.718299	0.0659186	0.243554	-0.0597697	-0.111761	0.0538029	-0.161842
6.164	-1.59562	2.27203	1.74872	-1.70704	-0.0805936	-0.677537	0.0291065	0.216268	-0.0990759	-0.14796	0.0251059	-0.186436
6.168	-1.84755	2.13344	1.77441	-1.58285	-0.0870183	-0.615214	0.000205201	0.193297	-0.123616	-0.169773	0.00639213	-0.196295
6.172	-2.02966	1.91535	1.74773	-1.39366	-0.0805348	-0.53414	-0.0198217	0.175272	-0.132487	-0.176536	-0.00172047	-0.191335
6.176	-2.12893	1.62693	1.6689	-1.14767	-0.0619043	-0.437695	-0.0306167	0.162337	-0.125966	-0.168691	0.000568004	-0.172562
6.18	-2.13714	1.28144	1.54017	-0.85626	-0.0328069	-0.329491	-0.0324951	0.1541	-0.105545	-0.147799	0.0121999	-0.142064
6.184	-2.05155	0.895262	1.36593	-0.533189	0.00425744	-0.213089	-0.0264542	0.14964	-0.0738516	-0.116446	0.031298	-0.1029
6.188	-1.87528	0.486725	1.15251	-0.193623	0.0461423	-0.0917886	-0.0141211	0.147561	-0.0344624	-0.0780494	0.0552838	-0.0588917
6.192	-1.61713	0.0748541	0.908012	0.146873	0.0892887	0.0314677	0.00236019	0.146105	0.0083764	-0.0365873	0.0810678	-0.0143365
6.196	-1.29101	-0.321917	0.641974	0.473341	0.129999	0.154095	0.0204939	0.143307	0.0501047	0.00374442	0.105298	0.0263423
6.2	-0.914919	-0.686936	0.364956	0.772345	0.164727	0.273785	0.0376356	0.137179	0.086242	0.0388955	0.124641	0.0589704
6.204	-0.509614	-1.00632	0.0880355	1.0327	0.190363	0.38837	0.0512163	0.12591	0.112784	0.06532	0.136082	0.079989
6.208	-0.0970726	-1.26966	-0.17775	1.24601	0.204474	0.495672	0.0589643	0.10806	0.126561	0.0802911	0.137191	0.0867763
6.212	0.301112	-1.4705	-0.421977	1.40694	0.205493	0.593374	0.0591024	0.0827202	0.12552	0.0821376	0.126351	0.0778884
6.216	0.665266	-1.60636	-0.635402	1.51326	0.192828	0.678965	0.0505013	0.0496283	0.108907	0.070378	0.102912	0.0531942
6.22	0.978955	-1.67856	-0.810459	1.5657	0.166882	0.749755	0.0327725	0.00921976	0.077313	0.0457368	0.0672564	0.0138887
6.224	1.23001	-1.69176	-0.941694	1.56754	0.128989	0.803016	0.00628936	-0.0373933	0.0326015	0.0100391	0.0207569	-0.0376223
6.228	1.41117	-1.65328	-1.02606	1.52418	0.0812632	0.836195	-0.027866	-0.0885161	-0.0223029	-0.0340064	-0.0343506	-0.0979559
6.232	1.52026	-1.57233	-1.06309	1.44254	0.0263853	0.847221	-0.0680245	-0.142031	-0.0837263	-0.0831142	-0.0951882	-0.163084
6.236	1.55998	-1.45913	-1.05482	1.33051	-0.0326595	0.834834	-0.11211	-0.195609	-0.147634	-0.133786	-0.158519	-0.228727
6.24	1.5373	-1.32415	-1.00571	1.19635	-0.0928626	0.798904	-0.157856	-0.24695	-0.210051	-0.182692	-0.22107	-0.29078
6.244	1.4625	-1.17739	-0.922202	1.04826	-0.151457	0.740691	-0.203038	-0.294025	-0.267474	-0.227027	-0.279845	-0.345704
6.248	1.34807	-1.02781	-0.812299	0.893959	-0.206151	0.662986	-0.245689	-0.335291	-0.317215	-0.264804	-0.332418	-0.390868
6.252	1.20743	-0.882924	-0.684974	0.74038	-0.255297	0.570103	-0.284289	-0.369861	-0.357664	-0.295039	-0.377154	-0.42478
6.256	1.05378	-0.748583	-0.549526	0.593475	-0.297983	0.467699	-0.317885	-0.397594	-0.388408	-0.31783	-0.41334	-0.447194
6.26	0.898942	-0.628913	-0.414934	0.458096	-0.33404	0.362422	-0.346152	-0.419101	-0.410217	-0.334285	-0.441207	-0.459075
6.264	0.75254	-0.526384	-0.289253	0.337936	-0.363962	0.261406	-0.369368	-0.435659	-0.424889	-0.346341	-0.46185	-0.462426
6.268	0.62142	-0.441993	-0.179103	0.23552	-0.388749	0.171668	-0.388315	-0.449039	-0.434959	-0.356461	-0.477033	-0.459986
6.272	0.50939	-0.375495	-0.0892873	0.152226	-0.409696	0.099442	-0.404115	-0.461264	-0.443324	-0.367269	-0.488917	-0.454846
6.276	0.417294	-0.325665	-0.0225671	0.0883095	-0.428157	0.0495528	-0.418028	-0.474327	-0.45281	-0.38115	-0.499741	-0.450019
6.28	0.343364	-0.290552	0.0203833	0.0429623	-0.445298	0.0248755	-0.431225	-0.489896	-0.465748	-0.399869	-0.511479	-0.448013
6.284	0.28382	-0.267706	0.0408562	0.014375	-0.461893	0.0259647	-0.444573	-0.50905	-0.483599	-0.424261	-0.52554	-0.450464
6.288	0.233616	-0.254363	0.041836	-0.000167693	-0.478163	0.0508977	-0.458458	-0.532069	-0.506684	-0.454029	-0.54252	-0.457871
6.292	0.187265	-0.247598	0.0276017	-0.00415002	-0.493704	0.0953636	-0.472679	-0.55832	-0.53405	-0.487674	-0.562063	-0.469471
6.296	0.13964	-0.244442	0.00325342	-0.00164306	-0.507499	0.152999	-0.486406	-0.586246	-0.563505	-0.522592	-0.582838	-0.483279
6.3	0.0866687	-0.241973	-0.0257899	0.0029308	-0.518015	0.21595	-0.498241	-0.613477	-0.591809	-0.555303	-0.602646	-0.49628
6.304	0.0258652	-0.237419	-0.0542798	0.00508867	-0.523393	0.275601	-0.506359	-0.637054	-0.615021	-0.581826	-0.618651	-0.504776
6.308	-0.0433585	-0.228256	-0.0775657	0.000616243	-0.521687	0.32342	-0.508717	-0.653735	-0.628955	-0.598129	-0.627706	-0.504838
6.312	-0.119623	-0.212327	-0.0919279	-0.0140896	-0.51114	0.351798	-0.503316	-0.66037	-0.629696	-0.600626	-0.626746	-0.49281
6.316	-0.199749	-0.187969	-0.0947938	-0.041693	-0.490455	0.354829	-0.488476	-0.654283	-0.61412	-0.586647	-0.613184	-0.465817
6.32	-0.279134	-0.154147	-0.0848321	-0.0836406	-0.459027	0.328919	-0.463091	-0.633631	-0.580345	-0.554822	-0.585293	-0.422203
6.324	-0.352311	-0.11057	-0.0619283	-0.139978	-0.417105	0.273173	-0.426834	-0.597679	-0.528055	-0.505338	-0.542484	-0.361834
6.328	-0.413594	-0.057772	-0.0270627	-0.209284	-0.365852	0.189496	-0.380267	-0.546956	-0.458653	-0.440006	-0.485463	-0.286243
6.332	-0.457775	0.00285654	0.0178827	-0.28875	-0.307292	0.0824104	-0.324857	-0.483277	-0.375204	-0.362145	-0.41624	-0.198555
6.336	-0.480779	0.0691241	0.0703565	-0.37441	-0.244144	-0.0414064	-0.262867	-0.40959	-0.282171	-0.276255	-0.337959	-0.103219
6.34	-0.480216	0.138176	0.127378	-0.461511	-0.179549	-0.173821	-0.197133	-0.329679	-0.18495	-0.187528	-0.254574	-0.00553863
6.344	-0.455766	0.206716	0.185756	-0.544988	-0.116715	-0.306089	-0.130759	-0.247746	-0.0892641	-0.101236	-0.170402	0.0889254
6.348	-0.409376	0.271316	0.242263	-0.620007	-0.058524	-0.429772	-0.0667335	-0.167893	-0.000464834	-0.0220601	-0.0895741	0.175047
6.352	-0.345219	0.328771	0.293771	-0.682507	-0.00713836	-0.537623	-0.00754201	-0.0935821	0.077174	0.0465596	-0.0154847	0.248818
6.356	-0.269429	0.376481	0.337331	-0.729683	0.0363383	-0.624334	0.0452025	-0.0271377	0.14108	0.102964	0.049729	0.307947
6.36	-0.189638	0.412801	0.370224	-0.760344	0.0721016	-0.687068	0.0910446	0.0306594	0.190841	0.147638	0.105583	0.35229
6.364	-0.114333	0.437334	0.38999	-0.775095	0.101758	-0.725717	0.13086	0.0808219	0.228451	0.183346	0.153479	0.384059
6.368	-0.052111	0.451101	0.394464	-0.776295	0.128258	-0.742837	0.166866	0.126187	0.258247	0.214971	0.196707	0.407736
6.372	-0.0108757	0.456573	0.381836	-0.767797	0.155675	-0.74328	0.202466	0.171237	0.286578	0.249092	0.240211	0.429703
6.376	0.00293441	0.457533	0.350754	-0.754477	0.188813	-0.733554	0.241931	0.221679	0.321178	0.293296	0.290127	0.457594
6.38	-0.0149738	0.458773	0.300463	-0.741582	0.232681	-0.72097	0.289932	0.283842	0.370307	0.355293	0.353104	0.499431
6.384	-0.0662272	0.465631	0.230984	-0.733993	0.291887	-0.712682	0.350957	0.363903	0.44174	0.441915	0.43549	0.562601
6.388	-0.149486	0.483423	0.143311	-0.735457	0.370012	-0.714715	0.428705	0.467069	0.541716	0.558116	0.542456	0.652819
6.392	-0.260382	0.516807	0.0395887	-0.747899	0.469014	-0.731091	0.525469	0.596746	0.673922	0.706056	0.67714	0.77315
6.396	-0.391726	0.569145	-0.0767399	-0.7709	0.588747	-0.763165	0.641613	0.753822	0.838682	0.884405	0.839917	0.923227
6.4	-0.533969	0.641942	-0.20089	-0.801419	0.726657	-0.809236	0.775209	0.936145	1.03241	1.08795	1.02789	1.09877
6.404	-0.675886	0.734425	-0.326795	-0.833815	0.877685	-0.864498	0.92187	1.13827	1.24744	1.30757	1.23468	1.29147
6.408	-0.805446	0.843317	-0.447314	-0.860191	1.03443	-0.92135	1.07482	1.35149	1.47226	1.53064	1.45054	1.48931
6.412	-0.910773	0.962853	-0.554589	-0.871047	1.18753	-0.970029	1.22524	1.56429	1.69216	1.74177	1.66282	1.67727
6.416	-0.981137	1.08504	-0.640527	-0.85619	1.32634	-0.999532	1.36279	1.76297	1.89025	1.92397	1.8568	1.83842
6.42	-1.00789	1.20019	-0.697411	-0.805824	1.43967	-0.998725	1.4764	1.93271	2.04881	2.05999	2.01675	1.95532
6.424	-0.98527	1.2976	-0.718555	-0.711704	1.51675	-0.957535	1.55518	2.05868	2.15074	2.13383	2.1272	2.01153
6.428	-0.910932	1.36646	-0.698974	-0.568236	1.54813	-0.868106	1.5893	2.12731	2.18118	2.13222	2.17429	1.99316
6.432	-0.786299	1.39679	-0.635979	-0.373399	1.5266	-0.725802	1.57097	2.12754	2.12889	2.046	2.14704	1.89037
6.436	-0.616532	1.38034	-0.529632	-0.129381	1.4479	-0.52994	1.4952	2.05187	1.98747	1.87111	2.03849	1.69844
6.44	-0.410209	1.31144	-0.383008	0.157179	1.31122	-0.284178	1.36037	1.89719	1.75621	1.60926	1.84645	1.41855
6.444	-0.178729	1.1876	-0.202213	0.475328	1.11943	0.00347497	1.16857	1.66526	1.44038	1.26806	1.57403	1.05805
6.448	0.0645489	1.0099	0.00385824	0.810406	0.879009	0.321068	0.925571	1.36278	1.05113	0.86072	1.22958	0.630158
6.452	0.305335	0.783063	0.224037	1.14502	0.599672	0.653485	0.640582	1.00105	0.604809	0.405171	0.82627	0.15322
6.456	0.529523	0.515184	0.445614	1.46032	0.293679	0.983539	0.325596	0.595255	0.121834	-0.0771806	0.381242	-0.350594
6.46	0.724293	0.217235	0.655249	1.7375	-0.0250201	1.29326	-0.0054206	0.163382	-0.374773	-0.563017	-0.0855749	-0.856857
6.464	0.879116	-0.0977493	0.83998	1.95929	-0.341826	1.56532	-0.337548	-0.275065	-0.861114	-1.02886	-0.552916	-1.34072
6.468	0.986544	-0.415609	0.988223	2.11141	-0.642533	1.78434	-0.655973	-0.700468	-1.31415	-1.45279	-0.999684	-1.77872
6.472	1.04275	-0.72211	1.09068	2.18378	-0.914351	1.93817	-0.947052	-1.0945	-1.71341	-1.81602	-1.40646	-2.15052
6.476	1.04774	-1.00398	1.1411	2.17134	-1.14678	2.01874	-1.19925	-1.44139	-2.04239	-2.10424	-1.75683	-2.44035
6.48	1.00527	-1.24984	1.13673	2.07451	-1.33224	2.02274	-1.40386	-1.72893	-2.28963	-2.30842	-2.03845	-2.63798
6.484	0.92237	-1.45093	1.07852	1.89911	-1.46647	1.95171	-1.55549	-1.94914	-2.44927	-2.42526	-2.24367	-2.73929
6.488	0.808678	-1.60163	0.970993	1.65585	-1.5486	1.8119	-1.65221	-2.09858	-2.52121	-2.45707	-2.36985	-2.74623
6.492	0.67551	-1.69962	0.821804	1.35942	-1.5809	1.61363	-1.69542	-2.17818	-2.51062	-2.41112	-2.41912	-2.66626
6.496	0.534828	-1.74582	0.641062	1.02722	-1.56834	1.37032	-1.68946	-2.19282	-2.42715	-2.29875	-2.3978	-2.51142
6.5	0.398185	-1.74398	0.440451	0.677952	-1.51787	1.09739	-1.64094	-2.1505	-2.28373	-2.13398	-2.31554	-2.29698
6.504	0.275743	-1.70012	0.232252	0.330135	-1.43767	0.810962	-1.55799	-2.06134	-2.09521	-1.93216	-2.1842	-2.03993
6.508	0.17545	-1.62178	0.0283603	0.000692105	-1.33623	0.526557	-1.4494	-1.93652	-1.87692	-1.70848	-2.01658	-1.75745
6.512	0.102458	-1.5172	-0.160605	-0.296222	-1.2216	0.257965	-1.32376	-1.78711	-1.6433	-1.47669	-1.8253	-1.46545
6.516	0.0588211	-1.3945	-0.326031	-0.550091	-1.10075	0.0162919	-1.1888	-1.6232	-1.40678	-1.24809	-1.6217	-1.17742
6.52	0.0434949	-1.26104	-0.461798	-0.754498	-0.979002	-0.190679	-1.05079	-1.45307	-1.17696	-1.03081	-1.41508	-0.903594
6.524	0.0526226	-1.12282	-0.564524	-0.907217	-0.859873	-0.358799	-0.914253	-1.28276	-0.960168	-0.82957	-1.21217	-0.650525
6.528	0.0800778	-0.984167	-0.633525	-1.00989	-0.744991	-0.487504	-0.781824	-1.1159	-0.759406	-0.645767	-1.01698	-0.421104
6.532	0.118197	-0.847674	-0.670548	-1.06737	-0.634318	-0.579439	-0.654399	-0.953823	-0.574704	-0.477966	-0.830947	-0.214969
6.536	0.158622	-0.714276	-0.679293	-1.08686	-0.526533	-0.639807	-0.531451	-0.795959	-0.403739	-0.322659	-0.653384	-0.0292322
6.54	0.193176	-0.583579	-0.664818	-1.07685	-0.419531	-0.675529	-0.411482	-0.640435	-0.242679	-0.175187	-0.482105	0.140596
6.544	0.214673	-0.454324	-0.632877	-1.04608	-0.311001	-0.694281	-0.292575	-0.48478	-0.0871499	-0.0307486	-0.314219	0.299545
6.548	0.2176	-0.324898	-0.589289	-1.0026	-0.19896	-0.703566	-0.172916	-0.326622	0.0668599	0.114696	-0.146891	0.452215
6.552	0.198599	-0.193872	-0.53939	-0.952981	-0.0822261	-0.709852	-0.0512756	-0.164344	0.222195	0.263672	0.0219546	0.601927
6.556	0.156723	-0.0604685	-0.487611	-0.901816	0.0392518	-0.717907	0.0726291	0.00241941	0.379959	0.41669	0.193088	0.750125
6.56	0.0934496	0.0750886	-0.437236	-0.851473	0.164227	-0.730358	0.197932	0.172491	0.539209	0.572046	0.365647	0.896074
6.564	0.0124493	0.211392	-0.390324	-0.802162	0.290182	-0.74754	0.322599	0.343099	0.696968	0.72595	0.53708	1.0369
6.568	-0.0808272	0.345829	-0.347796	-0.752256	0.413512	-0.767607	0.443556	0.51003	0.8485	0.872909	0.703291	1.16791
6.572	-0.17972	0.474762	-0.309648	-0.698822	0.52987	-0.786903	0.556986	0.668018	0.987841	1.00636	0.859049	1.28317
6.576	-0.277013	0.593845	-0.275239	-0.638271	0.634606	-0.80054	0.658729	0.81127	1.1085	1.11944	0.99853	1.37628
6.58	-0.365597	0.698462	-0.243617	-0.567061	0.72325	-0.8031	0.744724	0.934077	1.20423	1.20582	1.11596	1.44116
6.584	-0.439094	0.78422	-0.213825	-0.48236	0.79199	-0.789402	0.811463	1.03144	1.26978	1.26041	1.20628	1.47291
6.588	-0.492367	0.84744	-0.18514	-0.382589	0.838076	-0.755229	0.856386	1.09961	1.30154	1.28007	1.26569	1.46839
6.592	-0.521893	0.885592	-0.157228	-0.267807	0.860112	-0.697949	0.878167	1.13654	1.29804	1.26396	1.29216	1.42676
6.596	-0.52596	0.897611	-0.13019	-0.13988	0.858209	-0.616958	0.876878	1.14212	1.26012	1.21371	1.2856	1.34965
6.6	-0.504697	0.884078	-0.104509	-0.00243916	0.833974	-0.513906	0.853996	1.1182	1.19095	1.13331	1.24802	1.24113
6.604	-0.459941	0.847223	-0.080918	0.13936	0.79036	-0.392665	0.812272	1.06845	1.09576	1.02878	1.18327	1.10736
6.608	-0.394976	0.790768	-0.0602048	0.279248	0.73137	-0.259072	0.75547	0.99803	0.981337	0.90756	1.09674	0.956024
6.612	-0.314171	0.719612	-0.0430122	0.410369	0.661676	-0.120448	0.688007	0.913073	0.855404	0.777832	0.994836	0.7957
6.616	-0.22258	0.639415	-0.029648	0.525863	0.586188	0.0150499	0.61455	0.820131	0.725901	0.647768	0.884403	0.635029
6.62	-0.125532	0.556097	-0.019951	0.619439	0.509617	0.139156	0.539603	0.725579	0.600282	0.524792	0.772112	0.481986
6.624	-0.0282602	0.475334	-0.0132274	0.685899	0.436084	0.244267	0.467134	0.635067	0.484869	0.414948	0.663889	0.343206
6.628	0.0644046	0.402082	-0.00827339	0.72155	0.368806	0.324151	0.400275	0.553063	0.384366	0.32244	0.564453	0.22348
6.632	0.148256	0.340184	-0.00347984	0.724475	0.309909	0.374521	0.341134	0.482547	0.301548	0.249373	0.477003	0.125462
6.636	0.219839	0.29211	0.00299658	0.694653	0.260344	0.393443	0.290715	0.42487	0.237172	0.195726	0.403068	0.0496015
6.64	0.276498	0.258817	0.0130215	0.633923	0.219945	0.381503	0.248966	0.379777	0.190085	0.159531	0.342537	-0.00569926
6.644	0.316344	0.239788	0.0282546	0.545807	0.187598	0.341748	0.21493	0.345615	0.157544	0.137255	0.293873	-0.0437193
6.648	0.338187	0.233183	0.0499452	0.435229	0.161481	0.279395	0.186973	0.319645	0.135643	0.124298	0.254429	-0.0689252
6.652	0.341441	0.236118	0.0787729	0.308142	0.13937	0.201336	0.163067	0.298455	0.119856	0.11558	0.220875	-0.0863792
6.656	0.326035	0.245028	0.114758	0.171127	0.118958	0.1155	0.141079	0.278414	0.10559	0.10613	0.189652	-0.101133
6.66	0.292345	0.256063	0.157246	0.0309799	0.0981479	0.0301242	0.119054	0.256111	0.0887063	0.0916262	0.15742	-0.117669
6.664	0.241164	0.265483	0.204981	-0.105681	0.0752952	-0.0469797	0.0954319	0.228726	0.0659415	0.0688154	0.121432	-0.139459
6.668	0.173713	0.270006	0.256229	-0.232736	0.0493816	-0.109102	0.0692069	0.194323	0.0352104	0.0358018	0.0798208	-0.168649
6.672	0.0916857	0.267086	0.308957	-0.344833	0.0200885	-0.151184	0.0399958	0.152005	-0.00425845	-0.00784396	0.0317563	-0.205939
6.676	-0.00268913	0.255078	0.361022	-0.437582	-0.0122151	-0.170195	0.0080243	0.10195	-0.0519399	-0.0611388	-0.0225325	-0.250616
6.68	-0.106581	0.233308	0.41036	-0.507665	-0.04657	-0.165293	-0.0259617	0.0453159	-0.106176	-0.121891	-0.0818539	-0.300755
6.684	-0.216517	0.202032	0.455128	-0.552888	-0.0815887	-0.137778	-0.0608418	-0.01595	-0.164455	-0.187021	-0.144256	-0.353537
6.688	-0.328392	0.162298	0.493803	-0.572173	-0.115662	-0.0908354	-0.0953052	-0.0793856	-0.223766	-0.252955	-0.207306	-0.405644
6.692	-0.437532	0.115749	0.525209	-0.565505	-0.147179	-0.0291052	-0.128039	-0.142318	-0.280985	-0.316045	-0.268398	-0.453683
6.696	-0.53884	0.0643851	0.548486	-0.53386	-0.174735	0.0418581	-0.157907	-0.202172	-0.333238	-0.372961	-0.325059	-0.494586
6.7	-0.627019	0.0103163	0.563012	-0.479103	-0.197303	0.116188	-0.184086	-0.256744	-0.378213	-0.42102	-0.375225	-0.525942
6.704	-0.696861	-0.0444577	0.568285	-0.403886	-0.214356	0.188302	-0.206157	-0.304404	-0.414373	-0.45842	-0.417432	-0.546231
6.708	-0.743586	-0.0982214	0.563813	-0.31153	-0.225912	0.253417	-0.224129	-0.344229	-0.441069	-0.484351	-0.450936	-0.554935
6.712	-0.763203	-0.149656	0.549011	-0.20591	-0.232522	0.307956	-0.238411	-0.376026	-0.458534	-0.498996	-0.47573	-0.552529
6.716	-0.752859	-0.197879	0.523155	-0.0913205	-0.235188	0.349775	-0.24973	-0.400276	-0.467771	-0.503411	-0.492472	-0.540351
6.72	-0.711138	-0.242414	0.485394	0.0276525	-0.23523	0.378226	-0.259002	-0.418002	-0.47035	-0.499327	-0.502339	-0.520392
6.724	-0.638285	-0.283111	0.434827	0.146289	-0.234116	0.394033	-0.267194	-0.430572	-0.468164	-0.488878	-0.506822	-0.495011
6.728	-0.536312	-0.320023	0.370657	0.259902	-0.233289	0.399021	-0.275175	-0.439486	-0.46314	-0.474316	-0.507505	-0.466637
6.732	-0.408977	-0.353271	0.292384	0.364014	-0.233981	0.395737	-0.28359	-0.446152	-0.456986	-0.457733	-0.505836	-0.437483
6.736	-0.261628	-0.382911	0.200035	0.454547	-0.237076	0.386999	-0.292757	-0.45169	-0.450958	-0.440818	-0.502938	-0.409301
6.74	-0.100905	-0.408835	0.0943714	0.52801	-0.242994	0.375454	-0.302619	-0.456787	-0.445715	-0.424687	-0.499464	-0.383211
6.744	0.0656599	-0.430713	-0.022915	0.581666	-0.251644	0.363176	-0.312732	-0.461611	-0.441245	-0.409788	-0.495526	-0.359618
6.748	0.230137	-0.447983	-0.149105	0.613682	-0.262418	0.35138	-0.32231	-0.465796	-0.436881	-0.395895	-0.490692	-0.338221
6.752	0.384735	-0.459902	-0.280439	0.623234	-0.274253	0.340257	-0.330302	-0.468494	-0.431398	-0.382185	-0.484052	-0.318098
6.756	0.522346	-0.465638	-0.412214	0.610559	-0.285729	0.328968	-0.33551	-0.468489	-0.423188	-0.367377	-0.474349	-0.297873
6.76	0.637032	-0.464393	-0.539003	0.576941	-0.295215	0.31579	-0.336715	-0.464352	-0.410467	-0.349927	-0.460151	-0.275922
6.764	0.724442	-0.455547	-0.654975	0.524633	-0.301025	0.298388	-0.332813	-0.454625	-0.391512	-0.328244	-0.440039	-0.250605
6.768	0.782089	-0.438788	-0.754289	0.456719	-0.301584	0.274182	-0.322932	-0.438006	-0.36489	-0.300907	-0.412805	-0.220487
6.772	0.809485	-0.414222	-0.831533	0.376906	-0.295587	0.240764	-0.30653	-0.413512	-0.329653	-0.266855	-0.377618	-0.184532
6.776	0.808122	-0.382434	-0.882171	0.28929	-0.282122	0.196301	-0.283459	-0.380619	-0.285482	-0.225539	-0.334153	-0.142248
6.78	0.781281	-0.344499	-0.902936	0.198083	-0.260768	0.139892	-0.253986	-0.339341	-0.23277	-0.177018	-0.282672	-0.0937664
6.784	0.733706	-0.301934	-0.892143	0.107348	-0.231645	0.0718101	-0.218785	-0.290266	-0.172624	-0.121988	-0.224037	-0.0398527
6.788	0.671162	-0.256594	-0.849879	0.0207464	-0.195416	-0.00637975	-0.178883	-0.234531	-0.106803	-0.061752	-0.15967	0.0181453
6.792	0.599913	-0.210524	-0.778054	-0.0586608	-0.153244	-0.0918583	-0.135591	-0.173747	-0.0375923	0.00186782	-0.0914596	0.0784063
6.796	0.526174	-0.165783	-0.680294	-0.128563	-0.106714	-0.180735	-0.0904005	-0.109887	0.0323686	0.0666585	-0.0216265	0.138786
6.8	0.455583	-0.124262	-0.561698	-0.187474	-0.0577122	-0.268363	-0.044884	-0.0451409	0.100292	0.130182	0.0474422	0.196994
6.804	0.392727	-0.0875099	-0.428467	-0.234734	-0.00829659	-0.349747	-0.0005877	0.0182381	0.163454	0.189952	0.113363	0.250774
6.808	0.340785	-0.0565982	-0.287442	-0.270437	0.0394545	-0.420008	0.0410624	0.078089	0.219393	0.243606	0.173924	0.298074
6.812	0.301293	-0.032032	-0.145606	-0.295297	0.0835853	-0.474839	0.0788396	0.132481	0.266088	0.289071	0.227229	0.337186
6.816	0.274076	-0.0137206	-0.00957197	-0.310477	0.122395	-0.510917	0.111774	0.179826	0.302087	0.32469	0.27181	0.366859
6.82	0.257331	-0.00101233	0.114857	-0.317388	0.154544	-0.526225	0.139188	0.218958	0.326589	0.349321	0.3067	0.386354
6.824	0.247864	0.00721784	0.223062	-0.317496	0.179136	-0.520237	0.160705	0.249178	0.339471	0.362398	0.331464	0.395469
6.828	0.241449	0.0124308	0.311858	-0.31215	0.195762	-0.493971	0.176249	0.27026	0.341262	0.363944	0.346188	0.394514
6.832	0.233289	0.0162573	0.379593	-0.302458	0.204504	-0.449883	0.186014	0.282428	0.33307	0.354554	0.35143	0.38426
6.836	0.218529	0.0203214	0.426126	-0.28921	0.205911	-0.391632	0.190431	0.286303	0.316473	0.33534	0.348144	0.365854
6.84	0.192761	0.0260766	0.452665	-0.27287	0.200936	-0.323729	0.190126	0.282833	0.29338	0.30785	0.337583	0.340722
6.844	0.152514	0.0346662	0.461496	-0.253627	0.190847	-0.251127	0.185864	0.273208	0.265883	0.273967	0.321194	0.31047
6.848	0.095631	0.0468315	0.455647	-0.231486	0.177119	-0.178777	0.17851	0.258772	0.23611	0.235794	0.300511	0.27678
6.852	0.0215458	0.0628689	0.438519	-0.206406	0.161319	-0.111201	0.168975	0.240936	0.206078	0.195529	0.277058	0.241313
6.856	-0.0685954	0.08264	0.413516	-0.178435	0.144981	-0.0521364	0.158174	0.221102	0.177577	0.155349	0.252262	0.205634
6.86	-0.171964	0.10563	0.383729	-0.147843	0.129498	-0.00425939	0.146984	0.200587	0.152074	0.11729	0.227388	0.171145
6.864	-0.284243	0.131044	0.351685	-0.115221	0.116023	0.0309604	0.136209	0.18057	0.130648	0.0831439	0.203489	0.139032
6.868	-0.399952	0.157924	0.319204	-0.081528	0.105394	0.0532838	0.126542	0.162045	0.113956	0.0543679	0.181382	0.110233
6.872	-0.51288	0.185271	0.287344	-0.0480852	0.0980927	0.0636059	0.118541	0.145789	0.102231	0.0320163	0.161638	0.0854183
6.876	-0.616602	0.212153	0.256458	-0.0165019	0.094223	0.0637535	0.1126	0.132342	0.095304	0.0166928	0.144581	0.0649785
6.88	-0.705012	0.237788	0.226337	0.0114514	0.0935306	0.056204	0.108937	0.122002	0.0926568	0.0085314	0.130313	0.0490316
6.884	-0.772835	0.261593	0.1964	0.034013	0.0954463	0.0437604	0.10758	0.114827	0.0934865	0.00720364	0.118737	0.0374358
6.888	-0.816076	0.283185	0.165931	0.0496214	0.099156	0.0292209	0.108366	0.110648	0.0967877	0.0119555	0.10959	0.0298138
6.892	-0.832356	0.302354	0.134309	0.057106	0.103689	0.0150763	0.110958	0.109099	0.101442	0.0216712	0.102485	0.0255883
6.896	-0.82111	0.318994	0.101204	0.0558519	0.108016	0.00326858	0.114858	0.10965	0.106306	0.0349614	0.0969495	0.0240262
6.9	-0.783628	0.333026	0.0667174	0.0459169	0.111151	-0.00496667	0.119446	0.111651	0.110304	0.050269	0.0924637	0.0242907
6.904	-0.722942	0.344309	0.0314491	0.0280824	0.112241	-0.00916323	0.124025	0.114383	0.1125	0.0659895	0.0885063	0.0255014
6.908	-0.643556	0.352573	-0.00351785	0.00383048	0.110652	-0.00958932	0.127867	0.117112	0.112169	0.0805937	0.0845907	0.0267981
6.912	-0.551058	0.35737	-0.036713	-0.0247562	0.10602	-0.00712474	0.130274	0.119151	0.108843	0.0927447	0.0803012	0.0274052
6.916	-0.451637	0.358068	-0.0664406	-0.0551601	0.0982854	-0.00306892	0.130633	0.119908	0.102344	0.1014	0.0753231	0.0266912
6.92	-0.351563	0.353881	-0.0909851	-0.0846448	0.0876958	0.00109491	0.128469	0.118936	0.0927879	0.105887	0.0694659	0.0242193
6.924	-0.256663	0.34394	-0.10884	-0.110499	0.0747793	0.00394817	0.123483	0.115968	0.0805745	0.105949	0.0626756	0.019782
6.928	-0.171846	0.327397	-0.118924	-0.130283	0.0602929	0.004369	0.115584	0.110935	0.0663479	0.101753	0.0550378	0.0134181
6.932	-0.100722	0.303552	-0.12076	-0.142043	0.0451498	0.00171987	0.104898	0.103967	0.0509422	0.0938561	0.0467669	0.00540668
6.936	-0.0453431	0.271976	-0.114593	-0.144484	0.0303327	-0.00403112	0.0917557	0.09538	0.0353094	0.0831393	0.0381837	-0.00376205
6.94	-0.00608493	0.232624	-0.101431	-0.137066	0.0168008	-0.0122682	0.0766712	0.0856326	0.0204353	0.0707073	0.0296807	-0.0134378
6.944	0.0183069	0.185922	-0.0830003	-0.120026	0.0054007	-0.0217704	0.0602926	0.0752786	0.00725224	0.0577667	0.0216779	-0.0228796
6.948	0.0305399	0.132805	-0.0616173	-0.0943178	-0.00321489	-0.0308317	0.0433449	0.0648999	-0.00344923	0.045492	0.0145721	-0.0313385
6.952	0.0344609	0.0747045	-0.0399894	-0.061483	-0.0086486	-0.0374464	0.0265636	0.0550375	-0.0110982	0.0348944	0.00868352	-0.0381447
6.956	0.0346484	0.0134815	-0.0209644	-0.0234657	-0.0107978	-0.0395358	0.0106267	0.0461229	-0.0154065	0.0267056	0.00420703	-0.042792
6.96	0.0359447	-0.0486843	-0.00725283	0.0176028	-0.00986785	-0.0351933	-0.00390862	0.0384187	-0.0164095	0.0212884	0.00117092	-0.0450083
6.964	0.0429797	-0.109454	-0.00115601	0.0596279	-0.00635814	-0.0229141	-0.0166586	0.0319747	-0.014482	0.0185843	-0.000590563	-0.0448069
6.968	0.0597116	-0.166499	-0.00432307	0.100749	-0.00102267	-0.00179394	-0.0274476	0.0266066	-0.0103233	0.0181051	-0.00144577	-0.0425088
6.972	0.0890433	-0.217685	-0.0175666	0.139495	0.00519066	0.0283348	-0.0363234	0.0218986	-0.00491484	0.0189697	-0.00195438	-0.0387348
6.976	0.132536	-0.261236	-0.040755	0.174877	0.0112172	0.0668393	-0.0435502	0.0172326	0.000550075	0.0199833	-0.00283415	-0.0343642
6.98	0.190244	-0.295865	-0.0727937	0.206411	0.0159621	0.112303	-0.0495792	0.0118429	0.00475933	0.0197538	-0.00490725	-0.0304639
6.984	0.260686	-0.320857	-0.111697	0.234067	0.0183898	0.162616	-0.0549993	0.00489134	0.00639114	0.016834	-0.00902935	-0.0281913
6.988	0.340951	-0.336096	-0.154746	0.258161	0.0176071	0.215142	-0.060474	-0.00444485	0.00422923	0.00987433	-0.0160088	-0.0286833
6.992	0.42692	-0.342036	-0.198714	0.279191	0.012936	0.26692	-0.0666678	-0.0168778	-0.0027224	-0.00222508	-0.0265199	-0.0329365
6.996	0.513598	-0.339616	-0.240138	0.297666	0.00396982	0.314903	-0.0741701	-0.032918	-0.0151372	-0.0201807	-0.04102	-0.0416937
7	0.595505	-0.33013	-0.275614	0.313921	-0.0093916	0.356192	-0.0834255	-0.0527968	-0.033285	-0.0442229	-0.0596796	-0.0553472
7.004	0.667115	-0.315076	-0.302082	0.327974	-0.0269284	0.388254	-0.094674	-0.0764098	-0.0569795	-0.0740352	-0.0823307	-0.0738686
7.008	0.723288	-0.295993	-0.31708	0.339425	-0.0481099	0.409088	-0.107909	-0.103288	-0.0855608	-0.108741	-0.108442	-0.0967731
7.012	0.759673	-0.274305	-0.318936	0.347425	-0.0721253	0.417343	-0.12286	-0.132602	-0.117916	-0.146942	-0.137122	-0.123125
7.016	0.773044	-0.251199	-0.306897	0.350712	-0.0979321	0.412367	-0.138992	-0.1632	-0.152535	-0.186803	-0.167159	-0.151582
7.02	0.761545	-0.227539	-0.281161	0.347726	-0.124318	0.39419	-0.155537	-0.193672	-0.187604	-0.226179	-0.197082	-0.18048
7.024	0.724831	-0.203829	-0.242841	0.336779	-0.149974	0.363458	-0.17154	-0.222447	-0.221124	-0.262771	-0.225254	-0.207947
7.028	0.664097	-0.180228	-0.193844	0.316263	-0.17357	0.321315	-0.185929	-0.247901	-0.25105	-0.294297	-0.249986	-0.232043
7.032	0.581991	-0.156611	-0.136694	0.284889	-0.193833	0.269274	-0.197595	-0.268482	-0.275436	-0.318665	-0.269654	-0.250908
7.036	0.482419	-0.132665	-0.0743047	0.241899	-0.209619	0.209068	-0.20548	-0.282828	-0.292582	-0.334135	-0.282825	-0.262914
7.04	0.370265	-0.108005	-0.00974517	0.187254	-0.21998	0.142526	-0.208657	-0.289873	-0.301165	-0.339452	-0.28837	-0.266793
7.044	0.251051	-0.0823016	0.0539998	0.121758	-0.224213	0.0714804	-0.206417	-0.288938	-0.300338	-0.333938	-0.285557	-0.261752
7.048	0.130546	-0.0553915	0.114242	0.0471078	-0.221903	-0.00230147	-0.198328	-0.279783	-0.289806	-0.317543	-0.274117	-0.247537
7.052	0.0143684	-0.0273595	0.168757	-0.0341518	-0.212946	-0.0771306	-0.184281	-0.26264	-0.269851	-0.290849	-0.254278	-0.224472
7.056	-0.0923877	0.00141199	0.215904	-0.118748	-0.197557	-0.15138	-0.164516	-0.238196	-0.241328	-0.255026	-0.226767	-0.193439
7.06	-0.185492	0.0302404	0.254673	-0.202882	-0.176262	-0.223441	-0.139621	-0.207553	-0.205603	-0.211742	-0.192763	-0.155828
7.064	-0.261844	0.0581865	0.284686	-0.282495	-0.149872	-0.291669	-0.110501	-0.172152	-0.164462	-0.163048	-0.153826	-0.113432
7.068	-0.319645	0.0841332	0.306128	-0.353557	-0.119448	-0.354331	-0.0783327	-0.133675	-0.119995	-0.111237	-0.111801	-0.0683318
7.072	-0.358484	0.106898	0.319649	-0.412376	-0.0862441	-0.409583	-0.0444975	-0.0939339	-0.074443	-0.058692	-0.0686891	-0.0227429
7.076	-0.379304	0.125358	0.326227	-0.45588	-0.0516478	-0.455482	-0.0104934	-0.0547461	-0.0300492	-0.0077339	-0.0265168	0.0211342
7.08	-0.384274	0.138578	0.327027	-0.481849	-0.0171077	-0.490044	0.0221567	-0.017821	0.0110941	0.0395126	0.0127953	0.0612649
7.084	-0.376566	0.14592	0.323252	-0.489092	0.0159409	-0.511354	0.052001	0.0153458	0.0471831	0.0812363	0.0475587	0.0959135
7.088	-0.36005	0.147125	0.316023	-0.477523	0.0461531	-0.517717	0.077752	0.0435591	0.0768175	0.116027	0.0764221	0.123752
7.092	-0.338945	0.142354	0.306274	-0.448165	0.0723449	-0.507838	0.0983679	0.0659842	0.0990802	0.14293	0.0984498	0.143932
7.096	-0.317436	0.132191	0.294694	-0.403055	0.0935582	-0.481012	0.113119	0.08218	0.113582	0.16147	0.11317	0.156125
7.1	-0.299308	0.11759	0.281695	-0.345086	0.109114	-0.437302	0.121632	0.0921047	0.120464	0.171642	0.120588	0.160514
7.104	-0.287608	0.0997977	0.267422	-0.277778	0.11865	-0.377676	0.123914	0.096093	0.120367	0.173876	0.121171	0.157763
7.108	-0.284379	0.0802329	0.251792	-0.205025	0.122139	-0.304077	0.120345	0.0948104	0.114356	0.168983	0.115793	0.148937
7.112	-0.290488	0.0603592	0.234554	-0.130817	0.11989	-0.219418	0.11165	0.0891883	0.103827	0.158082	0.105658	0.135412
7.116	-0.305553	0.0415512	0.215364	-0.0589834	0.112528	-0.127477	0.0988445	0.0803474	0.0903912	0.142519	0.0922088	0.118764
7.12	-0.327998	0.0249744	0.193862	0.00703954	0.100952	-0.0327115	0.0831637	0.0695144	0.075745	0.123781	0.0770156	0.100646
7.124	-0.355209	0.0114902	0.169742	0.0643907	0.0862805	0.0600204	0.0659736	0.057939	0.0615496	0.103417	0.0616663	0.0826748
7.128	-0.383796	0.00159485	0.142809	0.110911	0.069779	0.145793	0.0486774	0.0468168	0.0493145	0.082958	0.0476605	0.0663309
7.132	-0.409929	-0.00460087	0.113022	0.14521	0.0527827	0.219982	0.0326201	0.0372218	0.0403015	0.0638466	0.0363149	0.0528666
7.136	-0.429718	-0.0073515	0.0805074	0.166669	0.0366113	0.278627	0.018999	0.0300525	0.0354521	0.0473779	0.0286866	0.0432452
7.14	-0.4396	-0.00722038	0.0455543	0.175403	0.0224879	0.318762	0.0087876	0.0259937	0.0353431	0.0346471	0.0255178	0.0381012
7.144	-0.436698	-0.00499248	0.00859588	0.172168	0.0114651	0.338662	0.00267828	0.0254935	0.0401713	0.0265086	0.027205	0.0377272
7.148	-0.419109	-0.00157077	-0.0298312	0.158257	0.00436208	0.337999	0.00104555	0.0287554	0.0497637	0.0235436	0.0337908	0.0420822
7.152	-0.386096	0.00213529	-0.069132	0.135371	0.00171809	0.317871	0.00393498	0.0357439	0.0636135	0.026037	0.0449803	0.0508202
7.156	-0.338164	0.00531496	-0.108702	0.105497	0.00376532	0.280712	0.011076	0.0462024	0.0809342	0.0339661	0.0601762	0.0633345
7.16	-0.277011	0.00734442	-0.14797	0.0707808	0.0104207	0.230076	0.0219166	0.0596785	0.100727	0.0469969	0.0785304	0.0788109
7.164	-0.20535	0.00784922	-0.186437	0.0334287	0.0212994	0.170324	0.0356775	0.0755591	0.121856	0.0644966	0.0990085	0.0962881
7.168	-0.126639	0.00673571	-0.223695	-0.00438403	0.0357448	0.106243	0.0514185	0.093106	0.143122	0.0855539	0.120458	0.114717
7.172	-0.0447306	0.00418888	-0.259428	-0.040584	0.0528744	0.0426349	0.0681115	0.111496	0.163337	0.109015	0.141682	0.133016
7.176	0.0365097	0.000639087	-0.293408	-0.0732578	0.071638	-0.0160867	0.0847146	0.129861	0.181382	0.133535	0.161503	0.150127
7.18	0.113581	-0.00329788	-0.325458	-0.100699	0.0908835	-0.0662485	0.10024	0.147327	0.196263	0.157637	0.178831	0.165053
7.184	0.183669	-0.00689999	-0.355415	-0.12145	0.109426	-0.105184	0.113814	0.163053	0.20715	0.179789	0.192715	0.176903
7.188	0.244887	-0.00942784	-0.383082	-0.134338	0.126114	-0.131392	0.124714	0.176266	0.213404	0.198487	0.202385	0.184918
7.192	0.296393	-0.0102145	-0.408173	-0.138511	0.139895	-0.14457	0.132403	0.186293	0.214596	0.212341	0.207278	0.188498
7.196	0.338381	-0.00874682	-0.430263	-0.133475	0.149869	-0.145526	0.136531	0.192587	0.210511	0.220164	0.207063	0.187218
7.2	0.371947	-0.0047295	-0.448756	-0.119121	0.155331	-0.135994	0.136936	0.19475	0.201145	0.221046	0.201638	0.18084
7.204	0.398837	0.00187236	-0.462858	-0.0957471	0.155805	-0.118358	0.133621	0.192549	0.1867	0.214427	0.191128	0.169326
7.208	0.421112	0.0108174	-0.471583	-0.0640735	0.151062	-0.0953351	0.126728	0.185928	0.167566	0.200143	0.175867	0.152835
7.212	0.440778	0.0215994	-0.473775	-0.0252312	0.141127	-0.0696561	0.11651	0.175004	0.144305	0.178447	0.156368	0.131725
7.216	0.459414	0.0334843	-0.468164	0.0192631	0.12627	-0.0437685	0.103297	0.160062	0.117624	0.150014	0.133297	0.106535
7.22	0.477855	0.0455691	-0.453445	0.0675567	0.106991	-0.0196096	0.0874716	0.141544	0.0883489	0.115902	0.10743	0.0779745
7.224	0.495976	0.0568589	-0.428375	0.117534	0.0839864	0.00153695	0.0694475	0.120018	0.0573935	0.0774981	0.0796134	0.0468882
7.228	0.512589	0.0663534	-0.391894	0.166909	0.0581167	0.0190865	0.0496567	0.0961498	0.0257185	0.0364353	0.0507217	0.0142251
7.232	0.525503	0.0731374	-0.343251	0.213335	0.0303583	0.0331014	0.028544	0.0706689	-0.00570775	-0.00551295	0.0216138	-0.0190075
7.236	0.531716	0.0764669	-0.282126	0.254526	0.00175502	0.0441562	0.00656785	0.0443265	-0.0359544	-0.0465459	-0.00690584	-0.0517941
7.24	0.527735	0.0758433	-0.208737	0.28837	-0.0266349	0.0531449	-0.0157972	0.0178545	-0.064175	-0.0849553	-0.0341236	-0.0831647
7.244	0.510002	0.0710704	-0.123933	0.313052	-0.0537895	0.0610569	-0.0380542	-0.00806924	-0.0896494	-0.119236	-0.0594435	-0.112245
7.248	0.475356	0.0622882	-0.0292405	0.327144	-0.0787738	0.0687624	-0.0596829	-0.0328559	-0.111825	-0.148184	-0.0824103	-0.138303
7.252	0.421497	0.0499795	0.0731242	0.329692	-0.100785	0.0768327	-0.0801433	-0.0560299	-0.130346	-0.170974	-0.102721	-0.160791
7.256	0.34739	0.0349483	0.180299	0.320266	-0.119188	0.0854242	-0.0988855	-0.077244	-0.145077	-0.187204	-0.120228	-0.179364
7.26	0.253566	0.0182697	0.288863	0.29899	-0.133545	0.0942408	-0.115367	-0.0962826	-0.156098	-0.196906	-0.134927	-0.193894
7.264	0.14226	0.00121249	0.394987	0.266535	-0.143625	0.102581	-0.12908	-0.113057	-0.1637	-0.200526	-0.146946	-0.204455
7.268	0.0174012	-0.0148581	0.494604	0.224098	-0.149411	0.109457	-0.139577	-0.127585	-0.168349	-0.198869	-0.156511	-0.211298
7.272	-0.115587	-0.0285941	0.583634	0.173345	-0.151083	0.113777	-0.146503	-0.139966	-0.170638	-0.19301	-0.163918	-0.214809
7.276	-0.250142	-0.0387843	0.65821	0.116339	-0.148995	0.114548	-0.14963	-0.150352	-0.171228	-0.184196	-0.169489	-0.215451
7.28	-0.379043	-0.0444717	0.714919	0.0554553	-0.143639	0.111081	-0.148875	-0.158909	-0.170775	-0.173724	-0.173538	-0.213705
7.284	-0.494974	-0.0450564	0.751012	-0.00672057	-0.135601	0.103156	-0.144322	-0.165786	-0.169862	-0.162822	-0.176331	-0.21001
7.288	-0.591112	-0.0403763	0.764594	-0.0675046	-0.125512	0.0911271	-0.136223	-0.171089	-0.168925	-0.152539	-0.178052	-0.204705
7.292	-0.66168	-0.0307544	0.754747	-0.124225	-0.114	0.0759403	-0.124989	-0.174856	-0.168205	-0.143655	-0.178784	-0.19799
7.296	-0.702402	-0.017008	0.721607	-0.174337	-0.101646	0.0590612	-0.111177	-0.17705	-0.167706	-0.136614	-0.178491	-0.189902
7.3	-0.710844	-0.000413899	0.666362	-0.215544	-0.0889493	0.042315	-0.0954473	-0.177555	-0.167181	-0.131496	-0.17702	-0.180316
7.304	-0.686574	0.0173694	0.591185	-0.245905	-0.0763041	0.0276585	-0.0785321	-0.176196	-0.166154	-0.12802	-0.174117	-0.168964
7.308	-0.631156	0.0344206	0.499101	-0.263938	-0.0639902	0.016911	-0.0611849	-0.172755	-0.163956	-0.125588	-0.169452	-0.155485
7.312	-0.54797	0.0487069	0.393797	-0.268713	-0.0521779	0.0114813	-0.0441363	-0.167006	-0.159796	-0.12336	-0.162655	-0.139479
7.316	-0.441901	0.0582555	0.2794	-0.259926	-0.0409466	0.012128	-0.0280506	-0.158748	-0.152849	-0.12035	-0.153367	-0.120589
7.32	-0.31891	0.0613355	0.16024	-0.23794	-0.0303146	0.0187901	-0.013491	-0.147846	-0.142355	-0.11555	-0.141286	-0.0985738
7.324	-0.185567	0.0566292	0.0406081	-0.203813	-0.0202736	0.0305151	-0.000894397	-0.134266	-0.127725	-0.108043	-0.126219	-0.0733848
7.328	-0.0485698	0.0433804	-0.0754574	-0.159276	-0.0108257	0.0455021	0.00944233	-0.118101	-0.108632	-0.0971219	-0.108125	-0.045222
7.332	0.0856895	0.0215037	-0.18434	-0.106676	-0.00201604	0.0612623	0.017363	-0.0995912	-0.0850873	-0.0823818	-0.0871524	-0.0145738
7.336	0.21147	-0.00835873	-0.282968	-0.0488819	0.00604406	0.0748825	0.0228422	-0.0791301	-0.0574886	-0.0637894	-0.0636573	0.0177734
7.34	0.323925	-0.0448402	-0.368874	0.0108531	0.0131677	0.0833648	0.0259669	-0.0572556	-0.0266298	-0.0417106	-0.0382053	0.0507574
7.344	0.419208	-0.0859135	-0.440193	0.0690588	0.0190976	0.0840047	0.0269111	-0.0346302	0.00632378	-0.0169023	-0.011558	0.0830895
7.348	0.494489	-0.129017	-0.495621	0.122243	0.0235303	0.0747597	0.0259108	-0.0120049	0.0399036	0.00953958	0.0153634	0.113338
7.352	0.547859	-0.171233	-0.534329	0.1671	0.026153	0.054562	0.0232386	0.00982543	0.0724382	0.0362675	0.0415305	0.140029
7.356	0.578188	-0.209503	-0.555871	0.200715	0.0266926	0.0235339	0.0191841	0.0300733	0.102181	0.0617996	0.0658735	0.161766
7.36	0.584958	-0.240865	-0.560088	0.22076	0.0249699	-0.0169275	0.0140395	0.0480132	0.127456	0.084655	0.0873561	0.177346
7.364	0.568107	-0.262694	-0.547038	0.225651	0.0209514	-0.0642158	0.0080939	0.0630338	0.146802	0.103496	0.105054	0.185874
7.368	0.527932	-0.272918	-0.516967	0.214668	0.0147926	-0.114725	0.00163366	0.0746825	0.159108	0.117259	0.118225	0.186851
7.372	0.46506	-0.270198	-0.470325	0.188015	0.00686507	-0.164194	-0.00505153	0.0827007	0.163725	0.125268	0.126379	0.180241
7.376	0.3805	-0.254047	-0.407836	0.146828	-0.00223834	-0.208141	-0.0116601	0.0870442	0.160541	0.127308	0.129316	0.166494
7.38	0.275758	-0.224891	-0.3306	0.0931074	-0.0117239	-0.242354	-0.0178707	0.0878874	0.150003	0.123663	0.127157	0.146532
7.384	0.153014	-0.184046	-0.240227	0.0296073	-0.0206437	-0.263367	-0.0233377	0.0856104	0.133102	0.115099	0.120342	0.121699
7.388	0.0152936	-0.133625	-0.138968	-0.0403402	-0.0279655	-0.268876	-0.0276932	0.0807703	0.1113	0.102805	0.109606	0.0936618
7.392	-0.133371	-0.0763834	-0.0298205	-0.113029	-0.0326618	-0.258044	-0.0305575	0.0740575	0.0864161	0.0882867	0.0959253	0.0642924
7.396	-0.287862	-0.0155125	0.0834162	-0.184606	-0.0338095	-0.23164	-0.0315577	0.0662425	0.0604765	0.0732281	0.0804518	0.0355275
7.4	-0.442003	0.0456024	0.196168	-0.251308	-0.0306898	-0.19202	-0.0303556	0.0581151	0.0355459	0.0593308	0.0644222	0.00921781
7.404	-0.588721	0.103634	0.303208	-0.309684	-0.0228787	-0.142915	-0.0266798	0.0504235	0.0135523	0.048148	0.049065	-0.013014
7.408	-0.720352	0.155556	0.398877	-0.356784	-0.0103162	-0.0890638	-0.0203613	0.0438164	-0.00387826	0.0409289	0.0355047	-0.0298977
7.412	-0.829089	0.198849	0.477411	-0.390317	0.00665363	-0.0357226	-0.0113659	0.0387947	-0.0155592	0.03849	0.0246746	-0.0406094
7.416	-0.907519	0.231669	0.533333	-0.408753	0.0272798	0.0118966	0.0001793	0.0356761	-0.0208411	0.041126	0.0172454	-0.0448275
7.42	-0.949237	0.252938	0.561907	-0.411367	0.0504389	0.0491956	0.0139709	0.0345766	-0.0196606	0.0485715	0.0135758	-0.0427437
7.424	-0.949455	0.26238	0.559592	-0.398235	0.0747095	0.0727057	0.0295285	0.0354085	-0.0125355	0.0600172	0.0136892	-0.0350322
7.428	-0.905541	0.260486	0.524459	-0.370181	0.0984784	0.0804868	0.0462104	0.0378978	-0.000506024	0.0741818	0.0172808	-0.0227751
7.432	-0.817433	0.248407	0.456522	-0.328678	0.120072	0.0723644	0.0632468	0.0416169	0.0149719	0.0894316	0.0237514	-0.00735541
7.436	-0.687865	0.227817	0.357939	-0.275721	0.137901	0.0499723	0.0797876	0.0460317	0.0321707	0.10394	0.0322681	0.00967511
7.44	-0.522357	0.200722	0.233039	-0.213682	0.1506	0.0165951	0.0949623	0.0505563	0.0492587	0.115865	0.0418433	0.0267382
7.444	-0.328976	0.169273	0.0881807	-0.145162	0.157156	-0.0231792	0.107945	0.0546124	0.0644745	0.12354	0.0514273	0.0423695
7.448	-0.117846	0.135574	-0.0685863	-0.0728483	0.157005	-0.0639562	0.118021	0.0576853	0.0762909	0.125639	0.0600031	0.0553425
7.452	0.0995442	0.10152	-0.228028	0.000611448	0.150092	-0.100133	0.124645	0.059374	0.083554	0.121319	0.0666771	0.0647669
7.456	0.311187	0.0686743	-0.380365	0.0727164	0.136882	-0.126527	0.127491	0.0594277	0.0855825	0.110315	0.0707559	0.0701496
7.46	0.505469	0.0381874	-0.515998	0.141188	0.118326	-0.138976	0.126477	0.0577669	0.0822194	0.0929769	0.0718024	0.0714156
7.464	0.672089	0.0107768	-0.626254	0.204028	0.095774	-0.134818	0.121772	0.0544873	0.0738305	0.0702445	0.0696661	0.0688868
7.468	0.802857	-0.0132455	-0.704077	0.25954	0.0708585	-0.113232	0.11378	0.0498447	0.0612517	0.0435683	0.0644863	0.0632215
7.472	0.892329	-0.0339027	-0.744613	0.306347	0.0453432	-0.0753578	0.103101	0.0442241	0.0456922	0.0147758	0.0566662	0.0553234
7.476	0.938203	-0.0514511	-0.745621	0.343387	0.0209627	-0.0242188	0.0904758	0.0380951	0.0286014	-0.0141	0.0468241	0.0462277
7.48	0.941418	-0.0662607	-0.707665	0.369908	-0.000735847	0.035581	0.0767092	0.0319591	0.0115166	-0.0410125	0.0357238	0.0369795
7.484	0.905967	-0.0786962	-0.634071	0.385457	-0.0185321	0.0983308	0.0625997	0.0262935	-0.00409469	-0.0640952	0.0241948	0.0285146
7.488	0.838423	-0.0890135	-0.530638	0.389876	-0.0316385	0.157819	0.048862	0.0214982	-0.0169808	-0.0818389	0.0130472	0.0215571
7.492	0.747238	-0.0972845	-0.405133	0.3833	-0.0397614	0.208002	0.0360636	0.0178514	-0.0262262	-0.0932314	0.00299294	0.0165432
7.496	0.641876	-0.103359	-0.266619	0.366158	-0.0431135	0.24366	0.0245769	0.015478	-0.0313337	-0.097849	-0.00542112	0.0135798
7.5	0.531871	-0.106873	-0.124669	0.339181	-0.0423744	0.260976	0.0145542	0.0143345	-0.0322626	-0.0958895	-0.011861	0.0124407
7.504	0.425912	-0.107291	0.0114607	0.303402	-0.0386043	0.25796	0.00592659	0.0142124	-0.029418	-0.0881427	-0.01623	0.012601
7.508	0.331031	-0.103995	0.133603	0.260146	-0.0331195	0.234685	-0.00157115	0.0147598	-0.0235953	-0.075903	-0.0186676	0.013305
7.512	0.252	-0.0963838	0.235347	0.211016	-0.0273443	0.193294	-0.00835373	0.0155187	-0.0158846	-0.0608333	-0.0195247	0.0136609
7.516	0.190974	-0.0839978	0.312512	0.157846	-0.0226535	0.13779	-0.0149214	0.0159739	-0.00754861	-0.0447928	-0.0193168	0.0127507
7.52	0.14744	-0.0666305	0.363401	0.102654	-0.0202221	0.0736191	-0.0217849	0.0156104	0.000115578	-0.0296496	-0.0186614	0.00974432
7.524	0.118439	-0.044424	0.388806	0.0475543	-0.0209	0.00710087	-0.0293909	0.0139704	0.00591407	-0.0170937	-0.018206	0.00400521
7.528	0.0990663	-0.0179323	0.391762	-0.0053299	-0.0251223	-0.0552362	-0.0380525	0.0107065	0.00888021	-0.0084725	-0.0185547	-0.00482417
7.532	0.0831811	0.0118578	0.377089	-0.0539783	-0.0328655	-0.107338	-0.0478958	0.00562399	0.0083722	-0.00466258	-0.0201996	-0.0167652
7.536	0.0642358	0.0435535	0.350763	-0.0965808	-0.0436546	-0.144252	-0.0588278	-0.00129143	0.004135	-0.00599259	-0.0234651	-0.0314816
7.54	0.0361441	0.0754293	0.319188	-0.131644	-0.0566189	-0.162635	-0.0705307	-0.00986421	-0.00367917	-0.0122229	-0.0284702	-0.0482956
7.544	-0.00590179	0.105541	0.288449	-0.158077	-0.0705902	-0.16107	-0.082481	-0.0197379	-0.0145321	-0.022584	-0.0351114	-0.0662392
7.548	-0.064777	0.131873	0.263621	-0.175257	-0.0842322	-0.140186	-0.0939968	-0.0304032	-0.0275596	-0.0358674	-0.0430683	-0.0841377
7.552	-0.140985	0.152503	0.248215	-0.183062	-0.0961888	-0.102542	-0.104303	-0.0412414	-0.0416635	-0.0505602	-0.0518318	-0.100715
7.556	-0.232492	0.16577	0.243812	-0.181865	-0.105232	-0.0523084	-0.112613	-0.0515798	-0.0556248	-0.0650091	-0.06075	-0.114714
7.56	-0.334852	0.170424	0.249929	-0.172494	-0.110397	0.00521951	-0.118212	-0.0607525	-0.0682264	-0.0775945	-0.0690896	-0.125011
7.564	-0.441613	0.165753	0.264132	-0.156158	-0.111085	0.0642249	-0.120541	-0.0681634	-0.0783722	-0.0868985	-0.0761048	-0.130728
7.568	-0.544954	0.151655	0.282373	-0.134341	-0.10713	0.119007	-0.119264	-0.0733413	-0.0851906	-0.091849	-0.0811088	-0.131318
7.572	-0.636492	0.128676	0.299529	-0.108687	-0.0988157	0.164591	-0.114312	-0.0759851	-0.0881139	-0.0918246	-0.08354	-0.126617
7.576	-0.708174	0.0979746	0.310062	-0.0808748	-0.0868445	0.197232	-0.105911	-0.0759939	-0.0869245	-0.0867122	-0.083018	-0.116873
7.58	-0.753143	0.061249	0.308753	-0.052497	-0.0722606	0.214769	-0.0945656	-0.0734776	-0.0817664	-0.0769101	-0.079384	-0.102723
7.584	-0.766505	0.0206051	0.291397	-0.0249626	-0.0563387	0.216777	-0.0810266	-0.0687495	-0.0731203	-0.0632792	-0.0727215	-0.0851438
7.588	-0.745896	-0.0216061	0.255405	0.000577247	-0.040447	0.204513	-0.0662259	-0.0622989	-0.0617483	-0.0470462	-0.0633567	-0.0653709
7.592	-0.691797	-0.0629721	0.200229	0.023269	-0.0259018	0.180671	-0.051194	-0.0547491	-0.0486132	-0.0296722	-0.0518373	-0.0447923
7.596	-0.607554	-0.101208	0.12756	0.0425615	-0.0138288	0.148971	-0.0369666	-0.0468019	-0.0347827	-0.012698	-0.0388927	-0.0248313
7.6	-0.499108	-0.134336	0.0412813	0.0581807	-0.00504516	0.113641	-0.0244882	-0.039176	-0.0213273	0.00241434	-0.0253781	-0.00682623
7.604	-0.37445	-0.160832	-0.0528425	0.0700774	2.30829e-05	0.0788608	-0.014525	-0.0325437	-0.00922367	0.0144312	-0.0122077	0.00808079
7.608	-0.242872	-0.179736	-0.14769	0.0783597	0.00138145	0.0482308	-0.00759452	-0.0274724	0.000728277	0.0224692	-0.00028235	0.0190369
7.612	-0.114072	-0.190713	-0.235487	0.0832203	-0.000540017	0.0243376	-0.00391933	-0.024375	0.00796744	0.0260804	0.00958297	0.025545
7.616	0.00277449	-0.194053	-0.308608	0.0848714	-0.00493974	0.00846354	-0.00340978	-0.0234751	0.0122072	0.0252904	0.0167247	0.0274985
7.62	0.0998858	-0.190622	-0.360387	0.0834941	-0.010738	0.000479621	-0.00567784	-0.0247887	0.0134432	0.0205883	0.0206849	0.0251817
7.624	0.17161	-0.181761	-0.385867	0.0792147	-0.0166992	-0.00107373	-0.0100789	-0.0281231	0.0119351	0.0128693	0.0212503	0.0192382
7.628	0.214932	-0.169148	-0.38238	0.0721049	-0.0215714	0.00127336	-0.0157788	-0.033095	0.00816453	0.00333763	0.018472	0.0106084
7.632	0.229711	-0.154627	-0.349916	0.0622099	-0.0242264	0.00432128	-0.0218383	-0.0391635	0.00277655	-0.00662106	0.0126641	0.000443592
7.636	0.21862	-0.140029	-0.291217	0.049595	-0.0237863	0.00468978	-0.0273055	-0.0456761	-0.00348987	-0.0155826	0.00438306	-0.00999464
7.64	0.186802	-0.126998	-0.211597	0.034404	-0.0197213	-0.00067157	-0.0313072	-0.0519223	-0.00987329	-0.0222284	-0.00561275	-0.0194421
7.644	0.141271	-0.11683	-0.118482	0.0169184	-0.0119107	-0.014013	-0.0331304	-0.0571914	-0.015657	-0.0254772	-0.0164188	-0.0267368
7.648	0.0901394	-0.11035	-0.020734	-0.00239743	-0.000657761	-0.0364237	-0.032284	-0.0608281	-0.0202248	-0.0245894	-0.0270508	-0.0309113
7.652	0.0417353	-0.107834	0.0721907	-0.0228732	0.0133408	-0.0676227	-0.0285363	-0.0622812	-0.0231024	-0.0192368	-0.0365185	-0.0312674
7.656	0.00371415	-0.10897	0.151157	-0.0436412	0.0290693	-0.105931	-0.0219248	-0.0611432	-0.0239805	-0.00952934	-0.0438985	-0.0274255
7.66	-0.0177456	-0.112889	0.208248	-0.0636797	0.0453012	-0.148431	-0.0127379	-0.0571764	-0.0227203	0.00400105	-0.0484031	-0.0193472
7.664	-0.0185758	-0.118235	0.237547	-0.0818902	0.0607322	-0.191294	-0.0014697	-0.0503236	-0.0193426	0.0204585	-0.0494372	-0.00732791
7.668	0.0027734	-0.123283	0.235732	-0.0972009	0.0741203	-0.230234	0.0112421	-0.0407056	-0.0140039	0.0386739	-0.0466414	0.00803424
7.672	0.0452001	-0.126098	0.202409	-0.108686	0.0844208	-0.261035	0.0246923	-0.0286043	-0.00696424	0.0573201	-0.0399165	0.0258944
7.676	0.105096	-0.12471	0.140162	-0.115684	0.0909006	-0.280079	0.0381869	-0.0144346	0.00144936	0.07504	-0.0294286	0.0452332
7.68	0.176755	-0.117308	0.0543005	-0.117904	0.0932186	-0.284816	0.051116	0.00129095	0.0108782	0.0905724	-0.0155933	0.0649394
7.684	0.252993	-0.102414	-0.0476521	-0.115496	0.0914652	-0.274114	0.0630128	0.0180027	0.0209625	0.102866	0.000956779	0.0838965
7.688	0.32592	-0.0790485	-0.156697	-0.109077	0.0861553	-0.248436	0.0735931	0.0351149	0.031365	0.111168	0.0194224	0.101065
7.692	0.38777	-0.0468523	-0.263228	-0.099707	0.0781759	-0.209832	0.0827695	0.0520631	0.0417849	0.115085	0.0388969	0.115556
7.696	0.43171	-0.00616577	-0.357944	-0.0888063	0.0686933	-0.16174	0.0906411	0.0683355	0.0519624	0.1146	0.0584324	0.126684
7.7	0.452549	0.0419486	-0.432727	-0.0780259	0.0590298	-0.108618	0.0974599	0.0834967	0.0616761	0.11006	0.0771067	0.134008
7.704	0.447253	0.0957415	-0.481368	-0.0690792	0.0505237	-0.0554494	0.103578	0.0972015	0.0707342	0.102128	0.0940847	0.137349
7.708	0.415253	0.15287	-0.500098	-0.0635527	0.0443848	-0.00718589	0.109383	0.109199	0.0789624	0.0916981	0.10867	0.136778
7.712	0.358482	0.210545	-0.487853	-0.0627199	0.0415632	0.0318101	0.11523	0.119328	0.0861927	0.0798066	0.120345	0.132599
7.716	0.281165	0.265722	-0.446261	-0.0673776	0.0426434	0.0582529	0.121377	0.127503	0.0922534	0.0675178	0.128786	0.125298
7.72	0.189389	0.315319	-0.379359	-0.0777277	0.0477748	0.0702943	0.127933	0.133701	0.0969639	0.0558196	0.133873	0.115495
7.724	0.0904921	0.356453	-0.293082	-0.093319	0.0566456	0.067717	0.134821	0.137935	0.100136	0.0455275	0.13567	0.103876
7.728	-0.00765798	0.386665	-0.19458	-0.113062	0.0685041	0.0519334	0.141773	0.140237	0.101577	0.0372085	0.1344	0.0911275
7.732	-0.0974109	0.404131	-0.0914491	-0.135316	0.0822229	0.0257959	0.148333	0.140639	0.101106	0.0311308	0.130398	0.0778788
7.736	-0.172042	0.407818	0.00904512	-0.158039	0.0964014	-0.00676008	0.153904	0.139157	0.0985628	0.0272449	0.124064	0.0646446
7.74	-0.226344	0.397595	0.100656	-0.17899	0.109495	-0.0411933	0.157788	0.135784	0.0938238	0.025194	0.115815	0.051786
7.744	-0.257043	0.374261	0.178685	-0.195956	0.119958	-0.0728985	0.159263	0.13049	0.0868184	0.0243563	0.106031	0.0394879
7.748	-0.26302	0.339511	0.240314	-0.206979	0.126385	-0.0977422	0.157649	0.123223	0.0775388	0.0239096	0.0950226	0.0277528
7.752	-0.245303	0.295811	0.284689	-0.210554	0.12764	-0.112532	0.152375	0.113921	0.0660471	0.022916	0.082996	0.0164142
7.756	-0.206855	0.246213	0.312777	-0.205778	0.122958	-0.115363	0.143039	0.10253	0.0524774	0.0204161	0.0700472	0.00516862
7.76	-0.152179	0.19411	0.327015	-0.192421	0.112008	-0.105794	0.129449	0.0890193	0.0370334	0.0155272	0.0561649	-0.00637828
7.764	-0.0868024	0.142951	0.330804	-0.170921	0.0949173	-0.0848468	0.111643	0.073403	0.0199792	0.00753114	0.0412502	-0.0186552
7.768	-0.0166832	0.095941	0.327921	-0.14229	0.0722514	-0.054821	0.0898869	0.0557604	0.00163148	-0.00404668	0.0251539	-0.0320598
7.772	0.0523776	0.0557593	0.321916	-0.107953	0.0449553	-0.0189542	0.0646527	0.0362504	-0.0176533	-0.0193824	0.0077209	-0.0468961
7.776	0.115272	0.0243058	0.315591	-0.0695377	0.0142626	0.0190264	0.0365755	0.0151236	-0.0374892	-0.0383215	-0.0111586	-0.0633156
7.78	0.168006	0.00251791	0.310606	-0.0286335	-0.0184186	0.0554043	0.00640098	-0.00727283	-0.0574699	-0.0603743	-0.0314983	-0.0812707
7.784	0.207975	-0.00973214	0.307271	0.0134289	-0.051627	0.086961	-0.0250744	-0.0304962	-0.0771744	-0.0847372	-0.053171	-0.100484
7.788	0.234062	-0.0136439	0.304543	0.0557642	-0.0839703	0.111388	-0.0570626	-0.054019	-0.0961706	-0.110341	-0.0758765	-0.120439
7.792	0.246571	-0.0113917	0.300236	0.0980409	-0.114228	0.127571	-0.0888332	-0.0772439	-0.114015	-0.135916	-0.0991237	-0.140392
7.796	0.247004	-0.00593265	0.291397	0.1405	-0.14143	0.135708	-0.119749	-0.099527	-0.130252	-0.160077	-0.122233	-0.159404
7.8	0.237719	-0.000731289	0.274815	0.183875	-0.164907	0.137248	-0.149284	-0.120205	-0.144413	-0.181414	-0.144359	-0.176401
7.804	0.221515	0.000576415	0.247588	0.229211	-0.184301	0.134662	-0.177028	-0.138629	-0.156019	-0.198587	-0.164534	-0.190245
7.808	0.201191	-0.0054493	0.207664	0.277608	-0.199546	0.131064	-0.20266	-0.154191	-0.164588	-0.210414	-0.181728	-0.199818
7.812	0.179148	-0.0216897	0.154302	0.329917	-0.210815	0.129748	-0.225928	-0.166363	-0.169649	-0.215949	-0.194919	-0.204113
7.816	0.15705	-0.050142	0.0883716	0.386427	-0.218448	0.133686	-0.246599	-0.17472	-0.17076	-0.214542	-0.203174	-0.202325
7.82	0.13561	-0.091663	0.0124582	0.446581	-0.222868	0.145054	-0.264425	-0.178966	-0.167537	-0.205886	-0.205725	-0.193922
7.824	0.114512	-0.145812	-0.0692555	0.508777	-0.224494	0.16487	-0.279105	-0.178952	-0.159686	-0.190028	-0.202045	-0.178714
7.828	0.0924688	-0.210813	-0.15132	0.570283	-0.223663	0.192756	-0.29026	-0.174684	-0.14704	-0.167368	-0.191898	-0.156884
7.832	0.0674198	-0.283631	-0.227528	0.627293	-0.220578	0.226899	-0.297432	-0.166325	-0.129594	-0.138636	-0.175382	-0.129002
7.836	0.0368305	-0.360184	-0.291559	0.675134	-0.215268	0.264191	-0.300094	-0.154188	-0.107536	-0.10484	-0.15294	-0.096008
7.84	-0.00193318	-0.435649	-0.337661	0.708617	-0.207593	0.30055	-0.297687	-0.138721	-0.0812722	-0.06721	-0.125344	-0.0591586
7.844	-0.0511944	-0.504843	-0.361325	0.722513	-0.197265	0.331384	-0.289676	-0.120485	-0.0514363	-0.0271281	-0.0936635	-0.0199617
7.848	-0.112577	-0.562661	-0.35984	0.712092	-0.183904	0.352136	-0.275614	-0.100124	-0.0188863	0.0139501	-0.0591973	0.0199205
7.852	-0.186673	-0.604504	-0.332684	0.673698	-0.167108	0.358859	-0.255218	-0.0783385	0.015318	0.0545689	-0.0233992	0.0587752
7.856	-0.272802	-0.626681	-0.281686	0.605272	-0.146536	0.34873	-0.228438	-0.0558459	0.0499538	0.0933417	0.0122155	0.0949497
7.86	-0.368896	-0.62673	-0.210946	0.506774	-0.121993	0.320462	-0.195519	-0.0333527	0.0836911	0.129011	0.0461649	0.126956
7.864	-0.471523	-0.603638	-0.126498	0.380438	-0.0935006	0.274526	-0.157039	-0.0115208	0.115163	0.160495	0.0770937	0.153562
7.868	-0.576032	-0.557936	-0.0357745	0.230835	-0.0613564	0.213194	-0.113923	0.00905712	0.143043	0.18692	0.103852	0.173866
7.872	-0.676836	-0.491654	0.0531052	0.0646966	-0.026158	0.140354	-0.0674291	0.027879	0.166124	0.207638	0.12556	0.187337
7.876	-0.767786	-0.408152	0.132121	-0.109484	0.0111975	0.0611336	-0.0190917	0.0445484	0.183399	0.222228	0.14165	0.193834
7.88	-0.842611	-0.311836	0.194147	-0.282054	0.0495487	-0.0186275	0.0293534	0.0587821	0.194127	0.230487	0.151884	0.193591
7.884	-0.895396	-0.207787	0.233658	-0.442963	0.0875348	-0.0930061	0.076076	0.0704107	0.197884	0.232416	0.156343	0.187176
7.888	-0.92103	-0.101344	0.24728	-0.582608	0.123687	-0.156643	0.119276	0.0793744	0.194598	0.228191	0.155397	0.175425
7.892	-0.915619	0.00232599	0.234113	-0.692691	0.156533	-0.205335	0.157309	0.0857121	0.184555	0.218141	0.149656	0.159364
7.896	-0.876807	0.098614	0.195808	-0.766989	0.184712	-0.236504	0.188813	0.0895477	0.168379	0.202721	0.139903	0.140122
7.9	-0.803989	0.183801	0.136374	-0.80198	0.207084	-0.249488	0.212816	0.0910744	0.146998	0.18249	0.127027	0.118835
7.904	-0.6984	0.255282	0.061743	-0.797226	0.222827	-0.245601	0.228817	0.090537	0.12158	0.158096	0.111948	0.0965785
7.908	-0.563074	0.311676	-0.0208594	-0.755481	0.231505	-0.22798	0.236826	0.088216	0.0934545	0.130262	0.0955565	0.0742924
7.912	-0.402669	0.352818	-0.103673	-0.682502	0.233113	-0.20121	0.237376	0.0844123	0.0640294	0.0997798	0.0786575	0.0527424
7.916	-0.223188	0.379631	-0.179204	-0.586563	0.228079	-0.170778	0.231476	0.0794348	0.0346999	0.0675021	0.0619336	0.0324968
7.92	-0.0316137	0.393904	-0.240988	-0.477714	0.21723	-0.142425	0.220534	0.0735898	0.00676527	0.034341	0.0459252	0.0139284
7.924	0.164526	0.398006	-0.284224	-0.366855	0.201732	-0.121466	0.206238	0.0671743	-0.0186462	0.00125699	0.0310263	-0.00276554
7.928	0.357611	0.394569	-0.30623	-0.264703	0.182987	-0.112153	0.190417	0.0604698	-0.0406355	-0.030754	0.0174955	-0.0175259
7.932	0.540381	0.386166	-0.306649	-0.180762	0.162523	-0.11717	0.174883	0.0537388	-0.0585714	-0.0606823	0.00547917	-0.0303859
7.936	0.706342	0.375036	-0.287409	-0.122395	0.141865	-0.137301	0.161271	0.0472216	-0.0721078	-0.0875353	-0.00495965	-0.041423
7.94	0.850115	0.362878	-0.25243	-0.094088	0.122404	-0.171333	0.150901	0.0411331	-0.0811798	-0.110378	-0.0138105	-0.0507146
7.944	0.967668	0.350726	-0.207116	-0.0970048	0.105291	-0.216189	0.144655	0.0356597	-0.0859789	-0.128378	-0.0210862	-0.0583028
7.948	1.05647	0.338927	-0.157701	-0.128851	0.0913371	-0.267274	0.1429	0.0309539	-0.0869142	-0.140857	-0.0268029	-0.0641766
7.952	1.11549	0.327205	-0.110503	-0.184099	0.080958	-0.319012	0.145449	0.0271297	-0.0845616	-0.147347	-0.0309679	-0.0682675
7.956	1.14515	0.314812	-0.0711925	-0.254534	0.0741452	-0.365491	0.15158	0.0242562	-0.0796055	-0.147631	-0.0335785	-0.070464
7.96	1.14708	0.300728	-0.0441296	-0.330088	0.070484	-0.401149	0.160096	0.0223525	-0.07278	-0.141784	-0.0346305	-0.0706381
7.964	1.12387	0.283894	-0.0318696	-0.399862	0.0692058	-0.421422	0.169439	0.0213829	-0.0648147	-0.130189	-0.0341347	-0.0686828
7.968	1.07875	0.263432	-0.0348695	-0.453256	0.0692774	-0.423269	0.177829	0.0212554	-0.0563862	-0.113545	-0.0321373	-0.0645523
7.972	1.01521	0.23884	-0.0514353	-0.481072	0.0695141	-0.405522	0.183439	0.0218221	-0.0480817	-0.0928379	-0.0287405	-0.0583008
7.976	0.936653	0.210115	-0.0779122	-0.47648	0.0687093	-0.369016	0.184567	0.0228844	-0.0403736	-0.0693008	-0.02412	-0.0501119
7.98	0.846146	0.17781	-0.109097	-0.435767	0.0657682	-0.316485	0.179814	0.0242018	-0.0336066	-0.0443435	-0.0185335	-0.0403147
7.984	0.746159	0.143005	-0.138823	-0.358752	0.0598316	-0.252237	0.168226	0.025506	-0.0279963	-0.0194684	-0.0123204	-0.0293823
7.988	0.638457	0.107201	-0.160657	-0.248855	0.0503762	-0.181647	0.149406	0.026517	-0.0236373	0.00382794	-0.00588888	-0.0179126
7.992	0.524096	0.0721531	-0.168628	-0.112788	0.0372839	-0.110537	0.123578	0.0269622	-0.0205196	0.0241566	0.000306807	-0.00659185
[truncated: 3,320 more rows]

## Sheet: H
False positive rate											True positive rate
Participants											Participants
0	0	0	0	0	0	0	0	0	0		0	0	0	0	0	0	0	0	0	0
0	0	0	0	0	0	0	0	0	0		0	0	0	0	0	0	0	0	0	0
0	0	0	0	0	0	0	0	0	0		0	0	0.0178572	0.0204082	0	0.0555556	0.0333334	0	0	0.0344826
0	0	0	0	0.0138889	0.0121952	0	0.014706	0.014706	0		0.025	0.0222222	0.0357142	0.0408164	0	0.0555556	0.0666666	0	0	0.0689655
0	0	0	0	0.0277779	0.0121952	0	0.014706	0.014706	0		0.05	0.0444444	0.0535714	0.0612245	0	0.111111	0.1	0.0312499	0.0312499	0.103448
0	0	0	0	0.0277779	0.0121952	0	0.0294118	0.014706	0		0.075	0.0666666	0.0714286	0.0816327	0.0357142	0.166667	0.133333	0.0312499	0.0624999	0.137931
0	0	0	0	0.0277779	0.0121952	0	0.0294118	0.014706	0		0.1	0.0888891	0.0892858	0.102041	0.0714286	0.222222	0.166667	0.0624999	0.0937501	0.172414
0	0	0	0.0196078	0.0277779	0.0243903	0	0.0441177	0.014706	0.0140846		0.125	0.111111	0.107143	0.102041	0.107143	0.222222	0.2	0.0624999	0.125	0.172414
0	0	0	0.0392157	0.0277779	0.0243903	0	0.0441177	0.014706	0.0281689		0.15	0.133333	0.125	0.102041	0.142857	0.277778	0.233333	0.0937501	0.15625	0.172414
0	0.0181818	0	0.0392157	0.0277779	0.0365855	0	0.0441177	0.0294118	0.0281689		0.175	0.133333	0.142857	0.122449	0.178571	0.277778	0.266667	0.125	0.15625	0.206897
0	0.0181818	0	0.0392157	0.0277779	0.0365855	0	0.0441177	0.0294118	0.0281689		0.2	0.155556	0.160714	0.142857	0.214286	0.333333	0.3	0.15625	0.1875	0.241379
0	0.0181818	0.0227272	0.0392157	0.0277779	0.0365855	0	0.0441177	0.0441177	0.0281689		0.225	0.177778	0.160714	0.163265	0.25	0.388889	0.333333	0.1875	0.1875	0.275862
0	0.0181818	0.0227272	0.0392157	0.0277779	0.0365855	0	0.0441177	0.0441177	0.0422535		0.25	0.2	0.178571	0.183674	0.285714	0.444444	0.366667	0.21875	0.21875	0.275862
0	0.0181818	0.0227272	0.0392157	0.0416666	0.0365855	0	0.0441177	0.0441177	0.0422535		0.275	0.222222	0.196429	0.204081	0.285714	0.5	0.4	0.25	0.25	0.310345
0	0.0363636	0.0454546	0.0392157	0.0416666	0.0365855	0	0.0441177	0.0441177	0.0422535		0.3	0.222222	0.196429	0.22449	0.321429	0.555556	0.433333	0.28125	0.28125	0.344828
0	0.0363636	0.0454546	0.0392157	0.0555555	0.0365855	0	0.0441177	0.0588235	0.0422535		0.325	0.244444	0.214286	0.244898	0.321429	0.611111	0.466667	0.3125	0.28125	0.37931
0.0166666	0.0363636	0.0454546	0.0392157	0.0555555	0.0365855	0	0.0441177	0.0588235	0.0422535		0.325	0.266667	0.232143	0.265306	0.357143	0.666667	0.5	0.34375	0.3125	0.413793
0.0166666	0.0363636	0.0454546	0.0392157	0.0555555	0.0487804	0	0.0441177	0.0735295	0.0422535		0.35	0.288889	0.25	0.285714	0.392857	0.666667	0.533333	0.375	0.3125	0.448276
0.0166666	0.0545454	0.0454546	0.0588235	0.0555555	0.0609756	0	0.0441177	0.0735295	0.0422535		0.375	0.288889	0.267857	0.285714	0.428571	0.666667	0.566667	0.40625	0.34375	0.482759
0.0166666	0.0545454	0.0454546	0.0588235	0.0694445	0.0609756	0	0.0441177	0.0735295	0.0422535		0.4	0.311111	0.285714	0.306123	0.428571	0.722222	0.6	0.4375	0.375	0.517241
0.0333334	0.0545454	0.0454546	0.0588235	0.0694445	0.0731707	0	0.0441177	0.0882353	0.0422535		0.4	0.333333	0.303571	0.326531	0.464286	0.722222	0.633333	0.46875	0.375	0.551724
0.0333334	0.0545454	0.0454546	0.0588235	0.0694445	0.0731707	0	0.0441177	0.102941	0.0422535		0.425	0.355556	0.321429	0.346939	0.5	0.777778	0.666667	0.5	0.375	0.586207
0.0333334	0.0545454	0.0454546	0.0588235	0.0833334	0.0853659	0	0.0588235	0.102941	0.0422535		0.45	0.377778	0.339286	0.367347	0.5	0.777778	0.7	0.5	0.40625	0.62069
0.0333334	0.0727272	0.0681818	0.0588235	0.0833334	0.0853659	0	0.0588235	0.102941	0.0422535		0.475	0.377778	0.339286	0.387755	0.535714	0.833333	0.733333	0.53125	0.4375	0.655172
0.0333334	0.0727272	0.0681818	0.0588235	0.0972221	0.0975611	0	0.0735295	0.117647	0.0422535		0.5	0.4	0.357143	0.408163	0.535714	0.833333	0.766667	0.53125	0.4375	0.689655
0.0333334	0.0727272	0.0681818	0.0588235	0.0972221	0.109756	0	0.0735295	0.117647	0.0422535		0.525	0.422222	0.375	0.428571	0.571429	0.833333	0.8	0.5625	0.46875	0.724138
0.0333334	0.0727272	0.0681818	0.0588235	0.0972221	0.109756	0	0.0735295	0.117647	0.0422535		0.55	0.444444	0.392857	0.44898	0.607143	0.888889	0.833333	0.59375	0.5	0.758621
0.0333334	0.0727272	0.0681818	0.0588235	0.0972221	0.109756	0	0.0735295	0.117647	0.0422535		0.575	0.488889	0.410714	0.469388	0.642857	0.944444	0.866667	0.625	0.53125	0.793103
0.0333334	0.0727272	0.0681818	0.0588235	0.0972221	0.109756	0	0.0735295	0.117647	0.056338		0.6	0.511111	0.428571	0.489796	0.678571	1	0.9	0.65625	0.5625	0.793103
0.0333334	0.0727272	0.0681818	0.0588235	0.0972221	0.121951	0	0.0882353	0.117647	0.056338		0.625	0.533333	0.446429	0.510204	0.714286	1	0.933333	0.65625	0.59375	0.827586
0.0333334	0.0727272	0.0681818	0.0588235	0.0972221	0.134146	0	0.0882353	0.117647	0.0704226		0.65	0.555556	0.464286	0.530612	0.75	1	0.966667	0.6875	0.625	0.827586
0.0333334	0.0727272	0.0681818	0.0588235	0.0972221	0.146341	0	0.0882353	0.117647	0.0704226		0.675	0.577778	0.482143	0.55102	0.785714	1	1	0.71875	0.65625	0.862069
0.0333334	0.0727272	0.0681818	0.0784313	0.0972221	0.158537	0.0142857	0.0882353	0.117647	0.0704226		0.7	0.6	0.5	0.55102	0.821429	1	1	0.75	0.6875	0.896552
0.0333334	0.0727272	0.0681818	0.0980392	0.0972221	0.170732	0.0285714	0.102941	0.117647	0.0704226		0.725	0.622222	0.517857	0.55102	0.857143	1	1	0.75	0.71875	0.931034
0.0333334	0.0727272	0.0681818	0.0980392	0.0972221	0.182927	0.0428571	0.102941	0.117647	0.0704226		0.75	0.644444	0.535714	0.571429	0.892857	1	1	0.78125	0.75	0.965517
0.05	0.0727272	0.0681818	0.0980392	0.0972221	0.195122	0.0571429	0.102941	0.117647	0.0845071		0.75	0.666667	0.553571	0.591837	0.928571	1	1	0.8125	0.78125	0.965517
0.05	0.090909	0.090909	0.0980392	0.0972221	0.207317	0.0714286	0.102941	0.117647	0.0985915		0.775	0.666667	0.553571	0.612245	0.964286	1	1	0.84375	0.8125	0.965517
0.05	0.090909	0.090909	0.0980392	0.111111	0.219512	0.0857143	0.102941	0.117647	0.112676		0.8	0.688889	0.571429	0.632653	0.964286	1	1	0.875	0.84375	0.965517
0.05	0.090909	0.090909	0.0980392	0.125	0.231707	0.1	0.102941	0.117647	0.126761		0.825	0.711111	0.589286	0.653061	0.964286	1	1	0.90625	0.875	0.965517
0.05	0.090909	0.113636	0.0980392	0.138889	0.243903	0.114286	0.117647	0.117647	0.140845		0.85	0.733333	0.589286	0.673469	0.964286	1	1	0.90625	0.90625	0.965517
0.0666666	0.109091	0.113636	0.0980392	0.152778	0.256097	0.128571	0.117647	0.132353	0.154929		0.85	0.733333	0.607143	0.693878	0.964286	1	1	0.9375	0.90625	0.965517
0.0666666	0.109091	0.113636	0.0980392	0.166667	0.268293	0.142857	0.117647	0.147059	0.169014		0.875	0.755556	0.625	0.714286	0.964286	1	1	0.96875	0.90625	0.965517
0.0666666	0.109091	0.113636	0.117647	0.180556	0.280488	0.157143	0.132353	0.161765	0.183099		0.9	0.777778	0.642857	0.714286	0.964286	1	1	0.96875	0.90625	0.965517
0.0666666	0.109091	0.113636	0.117647	0.194444	0.292683	0.171429	0.132353	0.176471	0.197183		0.925	0.8	0.660714	0.734694	0.964286	1	1	1	0.90625	0.965517
0.0833334	0.109091	0.113636	0.117647	0.208333	0.304878	0.185714	0.147059	0.176471	0.211268		0.925	0.822222	0.678571	0.755102	0.964286	1	1	1	0.9375	0.965517
0.1	0.109091	0.113636	0.117647	0.222222	0.317073	0.2	0.161765	0.191176	0.225352		0.925	0.844444	0.696429	0.77551	0.964286	1	1	1	0.9375	0.965517
0.116667	0.109091	0.113636	0.137255	0.236111	0.329268	0.214286	0.176471	0.205882	0.239437		0.925	0.866667	0.714286	0.77551	0.964286	1	1	1	0.9375	0.965517
0.133333	0.127273	0.113636	0.137255	0.25	0.341463	0.228571	0.191176	0.220588	0.253521		0.925	0.866667	0.732143	0.795918	0.964286	1	1	1	0.9375	0.965517
0.15	0.127273	0.113636	0.137255	0.263889	0.353659	0.242857	0.205882	0.235294	0.267606		0.925	0.888889	0.75	0.816326	0.964286	1	1	1	0.9375	0.965517
0.166667	0.145455	0.136364	0.137255	0.277778	0.365854	0.257143	0.220588	0.25	0.28169		0.925	0.888889	0.75	0.836735	0.964286	1	1	1	0.9375	0.965517
0.183333	0.163636	0.136364	0.137255	0.291667	0.378049	0.271429	0.235294	0.264706	0.295775		0.925	0.888889	0.767857	0.857143	0.964286	1	1	1	0.9375	0.965517
0.2	0.181818	0.159091	0.137255	0.291667	0.390244	0.285714	0.25	0.279412	0.309859		0.925	0.888889	0.767857	0.877551	1	1	1	1	0.9375	0.965517
0.216667	0.2	0.159091	0.137255	0.305556	0.402439	0.3	0.264706	0.294118	0.323944		0.925	0.888889	0.785714	0.897959	1	1	1	1	0.9375	0.965517
0.233333	0.218182	0.159091	0.156863	0.319444	0.414634	0.314286	0.279412	0.308824	0.338028		0.925	0.888889	0.803571	0.897959	1	1	1	1	0.9375	0.965517
0.25	0.218182	0.159091	0.176471	0.333333	0.426829	0.328571	0.294118	0.323529	0.352113		0.925	0.911111	0.821429	0.897959	1	1	1	1	0.9375	0.965517
0.25	0.236364	0.159091	0.196078	0.347222	0.439024	0.342857	0.308824	0.338235	0.366197		0.95	0.911111	0.839286	0.897959	1	1	1	1	0.9375	0.965517
0.25	0.254545	0.159091	0.215686	0.361111	0.45122	0.357143	0.323529	0.352941	0.380282		0.975	0.911111	0.857143	0.897959	1	1	1	1	0.9375	0.965517
0.266667	0.254545	0.159091	0.235294	0.375	0.463415	0.371429	0.338235	0.367647	0.394366		0.975	0.933333	0.875	0.897959	1	1	1	1	0.9375	0.965517
0.283333	0.272727	0.159091	0.254902	0.388889	0.47561	0.385714	0.352941	0.382353	0.394366		0.975	0.933333	0.892857	0.897959	1	1	1	1	0.9375	1
0.3	0.290909	0.159091	0.254902	0.402778	0.487805	0.4	0.367647	0.397059	0.408451		0.975	0.933333	0.910714	0.918367	1	1	1	1	0.9375	1
0.316667	0.309091	0.159091	0.254902	0.416667	0.5	0.414286	0.382353	0.411765	0.422535		0.975	0.933333	0.928571	0.938775	1	1	1	1	0.9375	1
0.333333	0.327273	0.159091	0.27451	0.430556	0.512195	0.428571	0.397059	0.426471	0.43662		0.975	0.933333	0.946429	0.938775	1	1	1	1	0.9375	1
0.35	0.345455	0.159091	0.27451	0.444444	0.52439	0.442857	0.411765	0.441176	0.450704		0.975	0.933333	0.964286	0.959184	1	1	1	1	0.9375	1
0.366667	0.363636	0.159091	0.294118	0.458333	0.536585	0.457143	0.426471	0.470588	0.464789		0.975	0.933333	0.982143	0.959184	1	1	1	1	0.9375	1
0.383333	0.381818	0.181818	0.313726	0.472222	0.54878	0.471429	0.441176	0.485294	0.478873		0.975	0.933333	0.982143	0.959184	1	1	1	1	0.9375	1
0.4	0.4	0.204545	0.333333	0.486111	0.560976	0.485714	0.455882	0.5	0.492958		0.975	0.933333	0.982143	0.959184	1	1	1	1	0.9375	1
0.416667	0.418182	0.227273	0.352941	0.5	0.573171	0.5	0.470588	0.5	0.507042		0.975	0.933333	0.982143	0.959184	1	1	1	1	0.96875	1
0.433333	0.436364	0.25	0.372549	0.513889	0.585366	0.514286	0.485294	0.514706	0.521127		0.975	0.933333	0.982143	0.959184	1	1	1	1	0.96875	1
0.45	0.454545	0.272727	0.392157	0.527778	0.597561	0.528571	0.5	0.529412	0.535211		0.975	0.933333	0.982143	0.959184	1	1	1	1	0.96875	1
0.466667	0.472727	0.295455	0.411765	0.541667	0.609756	0.542857	0.514706	0.544118	0.549296		0.975	0.933333	0.982143	0.959184	1	1	1	1	0.96875	1
0.483333	0.490909	0.318182	0.431373	0.555556	0.621951	0.557143	0.529412	0.558824	0.56338		0.975	0.933333	0.982143	0.959184	1	1	1	1	0.96875	1
0.5	0.509091	0.340909	0.45098	0.569444	0.634146	0.571429	0.544118	0.573529	0.577465		0.975	0.933333	0.982143	0.959184	1	1	1	1	0.96875	1
0.516667	0.527273	0.363636	0.470588	0.583333	0.646341	0.585714	0.558824	0.588235	0.591549		0.975	0.933333	0.982143	0.959184	1	1	1	1	0.96875	1
0.533333	0.545455	0.386364	0.490196	0.597222	0.658537	0.6	0.588235	0.602941	0.605634		0.975	0.933333	0.982143	0.959184	1	1	1	1	0.96875	1
0.55	0.563636	0.409091	0.509804	0.611111	0.670732	0.614286	0.602941	0.617647	0.619718		0.975	0.933333	0.982143	0.959184	1	1	1	1	0.96875	1
0.566667	0.581818	0.431818	0.529412	0.625	0.682927	0.628571	0.617647	0.632353	0.633803		0.975	0.933333	0.982143	0.959184	1	1	1	1	0.96875	1
0.583333	0.6	0.454545	0.54902	0.638889	0.695122	0.642857	0.632353	0.647059	0.647887		0.975	0.933333	0.982143	0.959184	1	1	1	1	0.96875	1
0.6	0.618182	0.477273	0.568627	0.652778	0.707317	0.657143	0.647059	0.661765	0.661972		0.975	0.933333	0.982143	0.959184	1	1	1	1	0.96875	1
0.616667	0.618182	0.5	0.588235	0.666667	0.719512	0.671429	0.661765	0.676471	0.676056		0.975	0.955556	0.982143	0.959184	1	1	1	1	0.96875	1
0.633333	0.636364	0.522727	0.607843	0.680556	0.731707	0.685714	0.676471	0.691176	0.690141		0.975	0.955556	0.982143	0.959184	1	1	1	1	0.96875	1
0.65	0.636364	0.545455	0.627451	0.694444	0.743903	0.7	0.691176	0.705882	0.704225		0.975	0.977778	0.982143	0.959184	1	1	1	1	0.96875	1
0.666667	0.654545	0.568182	0.647059	0.708333	0.756097	0.714286	0.705882	0.720588	0.71831		0.975	0.977778	0.982143	0.959184	1	1	1	1	0.96875	1
0.683333	0.672727	0.590909	0.666667	0.722222	0.768293	0.728571	0.720588	0.735294	0.732394		0.975	0.977778	0.982143	0.959184	1	1	1	1	0.96875	1
0.7	0.690909	0.613636	0.686274	0.736111	0.780488	0.742857	0.735294	0.75	0.746479		0.975	0.977778	0.982143	0.959184	1	1	1	1	0.96875	1
0.7	0.709091	0.636364	0.705882	0.75	0.792683	0.757143	0.75	0.764706	0.760563		1	0.977778	0.982143	0.959184	1	1	1	1	0.96875	1
0.716667	0.727273	0.659091	0.72549	0.763889	0.804878	0.771429	0.764706	0.779412	0.774648		1	0.977778	0.982143	0.959184	1	1	1	1	0.96875	1
0.733333	0.745455	0.659091	0.745098	0.777778	0.817073	0.785714	0.779412	0.794118	0.788732		1	0.977778	1	0.959184	1	1	1	1	0.96875	1
0.75	0.763636	0.681818	0.764706	0.791667	0.829268	0.8	0.794118	0.808824	0.802817		1	0.977778	1	0.959184	1	1	1	1	0.96875	1
0.783333	0.781818	0.704545	0.784314	0.819444	0.841463	0.814286	0.808824	0.823529	0.816901		1	0.977778	1	0.959184	1	1	1	1	0.96875	1
0.8	0.8	0.727273	0.784314	0.833333	0.853659	0.828571	0.823529	0.838235	0.830986		1	0.977778	1	0.979592	1	1	1	1	0.96875	1
0.816667	0.818182	0.75	0.803922	0.847222	0.865854	0.842857	0.838235	0.852941	0.845071		1	0.977778	1	0.979592	1	1	1	1	0.96875	1
0.833333	0.818182	0.772727	0.823529	0.861111	0.878049	0.857143	0.852941	0.852941	0.859155		1	1	1	0.979592	1	1	1	1	1	1
0.85	0.836364	0.795455	0.843137	0.875	0.890244	0.871429	0.867647	0.867647	0.873239		1	1	1	0.979592	1	1	1	1	1	1
0.866667	0.854545	0.818182	0.843137	0.888889	0.902439	0.885714	0.882353	0.882353	0.887324		1	1	1	1	1	1	1	1	1	1
0.883333	0.872727	0.840909	0.862745	0.902778	0.914634	0.9	0.897059	0.897059	0.901409		1	1	1	1	1	1	1	1	1	1
0.9	0.890909	0.863636	0.882353	0.916667	0.926829	0.914286	0.911765	0.911765	0.915493		1	1	1	1	1	1	1	1	1	1
0.916667	0.909091	0.886364	0.901961	0.930556	0.939024	0.928571	0.926471	0.926471	0.929577		1	1	1	1	1	1	1	1	1	1
0.933333	0.927273	0.909091	0.921569	0.944444	0.95122	0.942857	0.941176	0.941176	0.943662		1	1	1	1	1	1	1	1	1	1
0.95	0.945455	0.931818	0.941176	0.958333	0.963415	0.957143	0.955882	0.955882	0.957747		1	1	1	1	1	1	1	1	1	1
0.966667	0.963636	0.954545	0.960784	0.972222	0.97561	0.971429	0.970588	0.970588	0.971831		1	1	1	1	1	1	1	1	1	1
0.983333	0.981818	0.977273	0.980392	0.986111	0.987805	0.985714	0.985294	0.985294	0.985915		1	1	1	1	1	1	1	1	1	1
1	1	1	1	1	1	1	1	1	1		1	1	1	1	1	1	1	1	1	1

## Sheet: I
False positive rate	True positive rate
0	0
0	0
0.0434783	0
0.0434783	0.0588234
0.0869565	0.0588234
0.0869565	0.117647
0.0869565	0.176471
0.130435	0.176471
0.173913	0.176471
0.217391	0.176471
0.217391	0.235294
0.217391	0.294118
0.260869	0.294118
0.260869	0.352941
0.260869	0.411765
0.260869	0.470588
0.260869	0.529412
0.260869	0.588235
0.260869	0.647059
0.260869	0.705882
0.304348	0.705882
0.347826	0.705882
0.391304	0.705882
0.434783	0.705882
0.478261	0.705882
0.521739	0.705882
0.521739	0.764706
0.565217	0.764706
0.565217	0.823529
0.565217	0.882353
0.608696	0.882353
0.608696	0.941176
0.652174	0.941176
0.695652	0.941176
0.739131	0.941176
0.782609	0.941176
0.826087	0.941176
0.869565	0.941176
0.913044	0.941176
0.913044	1
0.956522	1
1	1
