# Supplementary material for: A wearable platform for closed-loop stimulation and recording of single-neuron and local field potential activity in freely moving humans
Source: Nat Neurosci. 2023 Feb 20;26(3):517–27. doi: 10.1038/s41593-023-01260-4 (PMC9991917; doi:10.1038/s41593-023-01260-4)
Supplement: Source Data Extended Data Fig. 2 — Contains data (EDFigure2_source_data.xlsx) and images (EDFigure2_source_images) used in making Extended Data Fig. 2. [file 41593_2023_1260_MOESM8_ESM.zip › EDFigure2_source_data.xlsx]

## Sheet: A_right
Samples
3659.44
3653.6
3653.75
3653.92
3653.65
3655.13
3649.21
3647.79
3652.07
3656.19
3655.42
3649.64
3646.2
3648.65
3651.76
3653.72
3656.92
3658.63
3658.94
3656.17
3656.41
3655.59
3656.08
3660.23
3658.03
3656.04
3655.99
3652.17
3644.68
3644.8
3650.97
3656.95
3655.83
3646.61
3644.68
3650.14
3655.65
3655.5
3653.63
3654.79
3659.11
3658.45
3649.2
3641.27
3642.15
3648.2
3646.4
3643.25
3643.04
3649.49
3658.42
3658.79
3658.66
3661.1
3662.32
3659.73
3659.94
3662.29
3663.11
3659.98
3656.1
3655.96
3656.09
3656.67
3655.38
3658.24
3663.83
3668.3
3666.17
3658.38
3655.77
3657.04
3657.19
3653.59
3654.56
3658.66
3662.22
3659.23
3650.88
3648.4
3649.91
3651.6
3650.32
3648.24
3645.01
3649.34
3658.32
3659.94
3656.49
3654.94
3657.45
3657.34
3657.6
3655.28
3653.56
3656.42
3659.04
3657.01
3655.61
3657.47
3652.52
3650.8
3653.63
3656.71
3656.3
3652.32
3652.94
3658.88
3661.54
3653.38
3648.88
3651.36
3655.94
3655.22
3648.79
3645.16
3650.08
3658.88
3657.65
3653.81
3651.86
3656.25
3662.91
3663.27
3658.98
3655.6
3657.55
3658.25
3659.1
3660.02
3658.04
3654.73
3658.09
3656.81
3651.92
3657.65
3660.87
3661.45
3661.03
3662.12
3661.19
3656.9
3658.46
3662.91
3664.45
3660.53
3655.12
3655.56
3664.86
3669.72
3670.69
3670.68
3670.79
3671.44
3664.71
3659.01
3654.66
3654.63
3657.98
3658.91
3659.06
3658.78
3656.17
3652.31
3653.72
3656.75
3659.26
3658.05
3657.76
3657.98
3656.15
3655.02
3653.62
3657.21
3663.3
3669.4
3668.49
3662.16
3660.36
3667.47
3669.69
3659.03
3657.15
3663.95
3667.03
3662.99
3657.99
3658.31
3666.06
3669.98
3663.81
3663.42
3665.55
3665.96
3668.09
3670.98
3670.1
3670.51
3672.09
3667.35
3664.03
3665.85
3670.18
3668.48
3663.81
3662.75
3665.94
3667.09
3662.06
3659.74
3662.12
3665.42
3666.25
3671.21
3674.61
3675.28
3677.8
3674.89
3670.98
3673.47
3680.17
3678.51
3674.5
3675.84
3678.08
3679.4
3679.75
3674.69
3666.88
3667.05
3665.54
3663.65
3667.85
3672.98
3671.84
3666.22
3663.53
3664.61
3668.94
3669.09
3671.88
3676.91
3675.64
3671.94
3673.67
3676.56
3676.7
3683.77
3687.64
3683.6
3681.71
3686.16
3688.16
3685.31
3683.47
3686.44
3691.79
3689.93
3687.62
3680.78
3676.61
3679.24
3674.09
3668.82
3669.71
3671.52
3670.12
3670.58
3672.33
3674.32
3673.34
3672.68
3676.54
3679.28
3681.63
3680.15
3677.7
3678.41
3682.45
3679.78
3669.47
3663.85
3670.68
3679.97
3674.68
3671.82
3677.27
3681.57
3679.16
3673.61
3674.68
3683.16
3690.79
3687.97
3684.63
3682.34
3683.93
3687.12
3683.63
3676.63
3672.67
3674.33
3676.21
3679.74
3678.56
3676.96
3678.92
3680.79
3680.09
3676.84
3675.14
3672.54
3673.08
3674.04
3678.89
3682.75
3679.88
3676.46
3674.75
3674.83
3673.99
3676.38
3679.6
3681.51
3676.07
3671.08
3676.56
3684.56
3689.49
3688.36
3685.74
3684.45
3687.02
3688.4
3689.03
3684.8
3676.7
3676.15
3676.61
3676.38
3677.21
3680.22
3678.18
3675.43
3680.21
3688.4
3689.77
3681.21
3679.69
3684.27
3688.37
3687.53
3683.13
3680.12
3679.41
3676.05
3665.37
3657.46
3655.44
3662.33
3666.02
3658.88
3657.4
3669.11
3680.48
3681.62
3680.67
3681.35
3682.37
3678.05
3675.98
3677.27
3677.17
3678.57
3679
3678.09
3675.36
3674.5
3673.08
3672.87
3673.85
3678.76
3682
3674.62
3671.97
3672.25
3668.78
3666.27
3666.55
3664.08
3663.98
3664.71
3657.81
3654.73
3655.9
3658.47
3662.09
3666.04
3668.77
3673.67
3677.87
3676.11
3675.86
3677.24
3678.85
3677.04
3675.29
3675.1
3673.14
3671.59
3672.76
3673.71
3672.19
3664.4
3643.45
3622.92
3596.84
3562.28
3536.65
3523.77
3524.24
3533.95
3546.78
3552.58
3556.73
3569.94
3590.65
3606.04
3613.31
3622.48
3634.58
3646.81
3652.73
3657.02
3661.31
3668.34
3675.93
3677.9
3680.65
3686.65
3694.7
3698.12
3701.3
3707.87
3714.5
3718.41
3722.89
3726.09
3724.52
3725.79
3725.6
3724.46
3722.95
3722.61
3722.19
3718.21
3713.69
3715.13
3723.49
3721.6
3713.55
3712.92
3718.81
3719.94
3715.69
3711.73
3710.99
3714.69
3715.11
3716.91
3714.3
3709.18
3709.96
3711.31
3707.27
3700.43
3700.74
3702.39
3702.93
3703.45
3702.25
3697.43
3695.46
3693.86
3692.24
3694.5
3689.2
3685.4
3686.82
3693.03
3698.63
3698.71
3700.86
3703.11
3703.83
3700.57
3695.67
3695.08
3701.55
3701.85
3698.51
3699.59
3700.21
3703.91
3705.65
3701.81
3695.83
3694.78
3695.2
3698.15
3699.22
3695.6
3694.1
3689
3688.14
3694.41
3700.85
3700.73
3698.07
3694.58
3693.85
3697.02
3693.17
3693.41
3697.5
3698.23
3694.13
3689.79
3689.13
3690.13
3693.4
3691.1
3686.29
3692.62
3703.98
3701.12
3696
3693.18
3692.24
3697.77
3697.63
3696.04
3693.94
3696.87
3705.45
3708.16
3703.41
3700.26
3701.05
3699.76
3700.58
3701.54
3700.88
3695.53
3693.37
3699.47
3703.79
3702.6
3699.85
3700.02
3701.24
3703.59
3701.43
3697.46
3693.26
3694.05
3696.56
3688.12
3685.71
3694.67
3700.76
3701.12
3705.61
3707.6
3708.04
3711.78
3708.61
3704.31
3701.43
3701.81
3702.84
3702.61
3705.26
3708.7
3706.54
3702.62
3705.04
3709.14
3712.88
3710.76
3709.04
3713.07
3715.86
3716.16
3715.76
3712.92
3713.06
3719.92
3718.18
3712.69
3709
3709.6
3713.06
3711.18
3713.21
3717.5
3716.09
3710.38
3708.02
3704.68
3704.07
3710.3
3712.79
3712.23
3715.56
3721.95
3719.54
3712.51
3707.57
3709.53
3714.07
3712.66
3710.76
3708.56
3705.33
3701.11
3701.02
3701.07
3698.84
3695.23
3692.28
3693.43
3693.3
3694.72
3695.4
3695.72
3698.31
3698.04
3691.38
3688.72
3692.08
3698.66
3710.35
3714.03
3712.38
3709.63
3709.23
3709.6
3708.01
3709.96
3709.37
3708.04
3708.2
3707.06
3703.9
3704.03
3703.79
3701.94
3700.77
3701.21
3704.9
3701.45
3696.82
3697.24
3700.72
3701.83
3701.41
3702.31
3704.84
3710.25
3707.39
3701.55
3702.48
3709.63
3712.04
3706.4
3699.7
3702.79
3712.32
3707.72
3701.18
3702.23
3708.03
3710.79
3707.94
3705.88
3703.1
3703.35
3706.41
3708.91
3707.26
3704.92
3698.55
3694.17
3698.01
3702.83
3708.41
3710.4
3711.67
3714.89
3716.81
3711.29
3708.73
3709.72
3708.26
3709.34
3706.62
3704.17
3705.58
3713.53
3717.71
3712.76
3708.58
3707.46
3707.53
3706.48
3706.57
3704.2
3705.32
3707.62
3704.07
3696.14
3693.05
3697.62
3698.06
3697.97
3700.85
3706.71
3711.36
3713.19
3709.87
3709.82
3713.64
3710.43
3716
3724.05
3723.43
3717.71
3713.36
3717.2
3722.22
3720.01
3712.78
3709.01
3712.96
3721.22
3719.69
3716.8
3719.13
3721.34
3722.77
3719.71
3715.83
3712.91
3716.55
3719.43
3716.64
3715.1
3716.92
3717.71
3716.38
3719.24
3721.42
3718.53
3711.94
3713.57
3721.06
3727.27
3729.72
3723.83
3722.23
3728.98
3731.96
3726.65
3726.71
3725.73
3722.64
3725.83
3725.94
3724.15
3721.34
3721.95
3723.8
3721.92
3720.18
3721.81
3722.71
3721.99
3721.72
3718.8
3718.95
3720.86
3723.34
3722.86
3721.47
3725.22
3728.55
3725.59
3720.16
3718.77
3714.78
3714.2
3717.69
3720.73
3719.9
3713.85
3713.89
3720.04
3724.82
3722.53
3719.86
3719.04
3722.63
3725.99
3724.07
3729.11
3738.33
3742.29
3736.8
3729.65
3726.24
3724.84
3723.42
3723.24
3721.33
3719.83
3726.48
3730.26
3731.66
3731.5
3729.84
3726.3
3721.5
3721.12
3719.29
3716.89
3715.82
3717.31
3718.84
3720.14
3718.7
3717.78
3721.51
3724.61
3726.29
3723.94
3723.09
3723.75
3729.07
3732.23
3725.38
3721.12
3723.53
3727.95
3728.01
3726.47
3723.92
3721.32
3721.76
3727.81
3729.52
3725.74
3726.2
3723.71
3722.2
3718.56
3715.36
3715.78
3713.22
3711.29
3714.24
3717.77
3713.38
3712.43
3716.96
3716.02
3708.14
3706.62
3709.94
3712.24
3719.13
3719.02
3712.74
3709.24
3711.33
3712.91
3713.56
3712.47
3712.79
3717.92
3714.95
3710.48
3707.77
3708.27
3709.55
3706.76
3700.95
3697.01
3698.57
3700.52
3703.48
3699.07
3696.15
3697.27
3695.53
3700.1
3706.74
3704.86
3696.85
3693.1
3696.03
3700.53
3695.76
3693.3
3698.05
3701.16
3700.28
3695.55
3698.27
3701.87
3705.56
3708.56
3705.76
3704.39
3708.16
3710.66
3706.49
3702.56
3702.62
3709.11
3711.56
3707.14
3701.13
3696.4
3695.32
3694.49
3695.84
3698.14
3702.3
3703.43
3701.91
3698.14
3696.09
3697.02
3694.5
3697.75
3704.51
3711.83
3710.83
3701.53
3702.46
3707.87
3701.67
3690.98
3685.63
3685.97
3693.15
3693.3
3688.93
3688.91
3690.41
3688.78
3685.52
3691.31
3700.33
3702.69
3697.17
3695.76
3697.21
3697.8
3699.27
3696.5
3694.34
3696.43
3700.97
3700.76
3700.22
3700.42
3700.69
3699
3693.11
3693.68
3698.36
3702.5
3701.82
3698.6
3698.67
3704.31
3707.25
3702.28
3699.11
3701.53
3709.37
3710.68
3703.98
3698.58
3698.36
3703.41
3710.47
3710.89
3706.61
3707.26
3706.03
3708.02
3707.96
3699.82
3696.45
3702.38
3708.35
3708.54
3708.48
3704.26
3701.77
3705.11
3711.28
3713.56
3708.82
3704.19
3702.54
3702.02
3697.9
3697.62
3698.37
3700.99
3703.26
3697.93
3696.01
3699.88
3705.92
3707.58
3703.71
3700.3
3704.46
3710.32
3710.9
3706.17
3704.39
3711.22
3709.89
3704.08
3703.66
3704.42
3700.39
3697.92
3698.99
3696.63
3694.8
3690.77
3689.76
3695.37
3701.1
3697.19
3691.24
3692.93
3696.92
3701.23
3699.47
3697.74
3701.4
3705.23
3703.06
3701.81
3700.98
3698.47
3703.85
3704.9
3698.65
3695.53
3697.6
3697.38
3698.71
3699.59
3697.2
3698.08
3695.64
3696.45
3701.15
3705.69
3707.06
3706.33
3705.26
3704.8
3703.66
3696.99
3699.22
3704.93
3705.51
3700.89
3695.4
3696.37
3702.09
3707.33
3704.6
3700.23
3701.22
3709.1
3710.97
3705.42
3701.25
3701.49
3705.5
3702.04
3694.96
3693.52
3697.75
3694.96
3691.48
3695.14
3697.38
3697.94
3698.85
3701.67
3700.83
3700.21
3698.41
3696.88
3700.25
3704.23
3703.28
3694.91
3691.33
3697.49
3705.85
3703.32
3697.55
3696.56
3697.7
3698.61
3694.04
3692
3695.96
3701.8
3700.79
3696.41
3693.34
3695.91
3701.41
3699.89
3701.45
3704.16
3702.65
3697.99
3695.23
3695.8
3699.18
3702.83
3703.46
3705.7
3703.04
3697.29
3692.04
3691.21
3695.75
3697.19
3694.01
3691.13
3687.92
3683.78
3684.43
3681.11
3677.35
3679.43
3686.74
3693.15
3690.77
3687.2
3685.37
3689.15
3691.57
3688.67
3687.74
3689.06
3689.4
3689.17
3684.4
3677.48
3681.03
3685.22
3684.15
3680.24
3682.14
3689.48
3691.15
3692.32
3693.01
3688.61
3679.37
3678.26
3684.83
3687.69
3683.49
3679.13
3682.4
3688.81
3694.91
3692.01
3684.31
3681.3
3683.28
3683.39
3679.57
3677.03
3679.06
3682.78
3676.58
3671.16
3671.99
3675.16
3680.33
3685.22
3686.89
3684.7
3688.42
3694.1
3696.91
3695.63
3691.86
3686.13
3680.81
3677.46
3674.28
3674.72
3674.57
3679.07
3686.32
3688.69
3685.37
3682.54
3682.72
3684.08
3687.84
3685.76
3682.25
3681.08
3684.36
3685.29
3679.83
3679.71
3685.23
3689.64
3688.69
3690.19
3693.26
3694.65
3691.15
3687.68
3689.75
3690.47
3693.78
3696.98
3695.87
3694.69
3696.47
3696.75
3700.05
3699.79
3692.39
3691.01
3688.29
3683.73
3681.03
3683.77
3687.18
3687.12
3687.47
3693.07
3700.85
3695.93
3689.14
3690.78
3697.48
3697.05
3691.37
3690.72
3691.59
3690.4
3685.22
3682.64
3681.48
3684.4
3689.43
3694.81
3698.03
3694.31
3690.84
3692.1
3698.32
3697.97
3692.67
3690.62
3692.98
3691.86
3690.64
3692.78
3686.87
3685.56
3691.88
3696.41
3695.4
3693.08
3691.43
3693.78
3695.77
3687.54
3684.98
3689.33
3695.85
3700.85
3697.02
3688.95
3691.71
3699.09
3694.84
3692.01
3690.62
3687.82
3686.81
3687.6
3688.55
3688
3687.07
3688.14
3692.9
3690.61
3684.91
3682.67
3684.51
3686.64
3689.17
3691.98
3688.5
3686.37
3690
3693.14
3686.4
3679.73
3680.94
3687.78
3691.32
3681.84
3673.66
3674.66
3680.54
3681.99
3678.85
3675.66
3680.63
3691.89
3694.24
3690.01
3684.78
3681.38
3679.17
3681.76
3684.15
3684.47
3685.74
3684.29
3685.06
3687.36
3687
3682.9
3682.81
3681.5
3677.54
3678.75
3679.37
3677.66
3679.26
3685.09
3683.98
3681.23
3682.51
3687.47
3691.81
3688.55
3684.7
3684.63
3687.24
3686.39
3685.67
3684.67
3683.4
3683.78
3681.84
3679.31
3680.78
3687.82
3689.01
3686.81
3685.86
3686.62
3688.74
3691.09
3693.62
3692.74
3692.52
3689.61
3687.04
3690.05
3694.77
3694.39
3690.61
3688.92
3693.09
3696.48
3687.17
3683.44
3686.12
3688.2
3690.31
3687.68
3685.39
3683.54
3681.08
3677.82
3675.46
3670.31
3668.87
3673.26
3674.48
3670.95
3667.77
3668.8
3668.93
3672.48
3674.64
3674.98
3674.84
3671.32
3668.69
3667.58
3666.53
3663.79
3666.43
3669.34
3670.06
3671.31
3672.79
3672.07
3669.11
3667.87
3662.69
3659.25
3659.54
3663.48
3665.35
3663.34
3664.14
3667.24
3670.76
3669.14
3665.64
3662
3664.61
3667.53
3663.56
3659.26
3657.45
3658.06
3658.52
3663.13
3665.69
3663.27
3657.3
3653.79
3655.08
3658.78
3661.89
3657.42
3658.11
3662.77
3663.23
3660.19
3660.56
3662.55
3662.14
3660.6
3651.4
3644.91
3648.39
3657.03
3658.76
3655.65
3654.98
3658.08
3661.75
3658.17
3655.58
3653.54
3656.71
3662.96
3664.22
3663.22
3658.81
3653.01
3652.03
3656.49
3657.55
3657.4
3654.79
3651.73
3649.11
3646.63
3647.57
3647.38
3648.08
3647.9
3648.34
3646.65
3643.67
3641.79
3642.8
3647.91
3646.91
3639.84
3636.67
3644.66
3648.75
3643.75
3639.46
3640.99
3645.11
3645.27
3644.87
3642.18
3642.17
3644.58
3645.48
3643.08
3641.41
3643.3
3643.83
3643.28
3638.56
3636.3
3636.82
3636.58
3635.99
3637
3635.12
3627.4
3624.77
3627.06
3631.15
3631.07
3628.53
3630.09
3637.92
3638.76
3624.29
3615.6
3620.09
3628.13
3627.55
3622.63
3623.12
3629.47
3635.64
3637.23
3634.53
3628.34
3626.82
3627.28
3627.53
3624.2
3619.36
3617.4
3616.49
3618.02
3617.89
3611.98
3602.5
3603.21
3608.61
3611.73
3610.28
3600.68
3597.68
3604.4
3608.11
3603.06
3600.71
3601.35
3604.5
3608.36
3605.45
3603.81
3609.49
3613.97
3607.95
3604.41
3605.99
3609.78
3613.04
3611.87
3612.85
3614.87
3616.65
3616.63
3616.79
3615.64
3612.5
3608.58
3606.04
3604.92
3605.68
3606.55
3601.17
3602
3602.63
3600.1
3601.15
3597.8
3589.35
3583.36
3587.71
3590.77
3585.27
3583.67
3595.17
3601.63
3594.23
3585.2
3581.13
3583.62
3583
3579.59
3578.05
3579.58
3576.49
3570.94
3570.54
3571.91
3574.4
3574.61
3573.95
3571.02
3574.03
3579.69
3578.67
3580.04
3588.5
3592.67
3587.22
3587.98
3588.21
3586.54
3586
3581.75
3579.48
3577.12
3569.94
3557.99
3547.14
3536.72
3521.18
3488.12
3451.22
3435.29
3437.34
3445.01
3448.9
3454.78
3466.21
3482.99
3495.17
3502.64
3510.04
3516.34
3523.2
3527.68
3534.19
3539.02
3543.16
3547.02
3551.21
3557.51
3566.46
3576.85
3581.01
3586.4
3595.71
3604.5
3608.1
3611.71
3615.92
3620.93
3627.35
3625.77
3624.06
3623.35
3619.84
3612.44
3607.05
3606.85
3609.75
3613.08
3609.2
3601.55
3592.83
3589.12
3587.32
3584.37
3582.3
3582.99
3584.51
3583.13
3585.56
3586.39
3584.58
3580.14
3577.82
3583.42
3587.49
3581.78
3574.65
3574.36
3570.91
3570.77
3573.81
3573.91
3576.55
3577.5
3573.51
3572.96
3573.32
3567.16
3565.29
3563.17
3556.79
3549.77
3542.68
3538.61
3537.64
3535.49
3530.76
3533.3
3537.89
3540.34
3539.43
3536.14
3535.61
3538.08
3542.03
3541.58
3540.64
3540.42
3543.5
3547.5
3548.97
3547.58
3544.12
3545.13
3549.01
3553.21
3554.1
3557.42
3561.89
3562.85
3559.94
3553.56
3550.65
3553.34
3559.35
3557.56
3550.41
3544.82
3542.63
3544.45
3547.27
3546.29
3541.95
3541.14
3540.19
3541.42
3538.7
3532.23
3529.91
3530.59
3532.86
3529.03
3519.39
3509.73
3506.65
3506.06
3508.26
3508.69
3502.43
3501.69
3506.66
3512.23
3512.22
3508.28
3508.7
3515.56
3519.87
3518.33
3514.55
3517.79
3528.69
3529.98
3530.58
3535.99
3541.83
3546.58
3548.06
3547.62
3546.81
3547.16
3542.73
3539.65
3540.6
3543.16
3540.94
3536.57
3539.68
3541.79
3537.07
3528.28
3525
3527.93
3533.06
3532.29
3527.5
3527.68
3533.77
3539.87
3534.39
3527.9
3528.05
3531.16
3531.56
3529.68
3527.79
3530.65
3536.43
3530.69
3526.12
3529.12
3532.94
3531.85
3527.49
3525.58
3528.13
3535.28
3535.09
3527.94
3520.47
3517.05
3515.48
3516.99
3518.8
3521.57
3526.31
3523.15
3525.37
3532.21
3533.7
3527.6
3521.44
3522.87
3525.91
3525.26
3521.04
3521.64
3524.29
3528.3
3528.44
3523.1
3518.55
3518.48
3523.13
3522.37
3518.21
3519.11
3527.35
3528.88
3524.78
3523.49
3521.24
3521.07
3523.58
3528.23
3533.98
3535.59
3529
3527.74
3528.68
3530.91
3533.41
3524.03
3523.41
3528.82
3526.79
3522.05
3519.46
3522
3525.93
3523.91
3518.28
3520.45
3525.65
3526.7
3524.73
3525.95
3523.34
3522.7
3529.02
3526.77
3523.82
3523.98
3524.52
3525.62
3527.53
3528.83
3530.76
3531.91
3528.37
3528.7
3533.13
3533.97
3527.36
3523.31
3522.23
3523.85
3528.16
3527.03
3527.73
3530.61
3530.94
3527.47
3524.9
3523.29
3525.91
3529.94
3526.32
3525.34
3528.85
3531.16
3526.87
3521.2
3521.46
3527.15
3534.46
3536.77
3531.84
3528.96
3531.8
3527.7
3525.75
3527.46
3528.98
3532.38
3532.14
3530.61
3528.13
3527.84
3526.4
3524.93
3528.83
3533.09
3529.88
3527.14
3531.35
3532.16
3530.25
3526.67
3525.64
3529.01
3532.82
3531.75
3526.05
3520.76
3520.8
3527.53
3528.67
3526.24
3521.99
3520.38
3524.2
3525.85
3524.07
3520.07
3519.87
3521.95
3524.32
3523.6
3524.09
3526.37
3526.09
3525.26
3524.65
3527.51
3529.28
3530.45
3531.81
3534.68
3531.71
[truncated: 3,615 more rows]
