# Supplementary material for: A wearable platform for closed-loop stimulation and recording of single-neuron and local field potential activity in freely moving humans
Source: Nat Neurosci. 2023 Feb 20;26(3):517–27. doi: 10.1038/s41593-023-01260-4 (PMC9991917; doi:10.1038/s41593-023-01260-4)
Supplement: Source Data Extended Data Fig. 3 — Contains data (EDFigure3_source_data.xlsx) and images (EDFigure3_source_images) used in making Extended Data Fig. 3. [file 41593_2023_1260_MOESM9_ESM.zip › EDFigure3_source_data.xlsx]

## Sheet: E
Freq [Hz]	Mean 1	Standard Deviation 1	Mean 2	Standard Deviation 2
0	0.136274	0.0186074	0.139045	0.0158368
1	0.0704509	0.0156217	0.0730883	0.0108587
2	0.00924785	0.0051096	0.00701378	0.00177641
3	0.00219986	0.000864917	0.00213777	0.000430665
4	0.00128293	0.0007656	0.000790221	0.000106289
5	0.000602742	0.000381011	0.000449351	8.79058e-05
6	0.000477763	0.000207273	0.000298419	7.58926e-05
7	0.000290081	0.000165207	0.000208057	5.81549e-05
8	0.000260794	0.000133171	0.000149905	3.00848e-05
9	0.000205864	0.000124321	0.000125131	2.3546e-05
10	0.000158479	7.26124e-05	9.34623e-05	1.30671e-05
11	0.000109557	6.54266e-05	7.60862e-05	1.38988e-05
12	0.000108426	4.67141e-05	6.28831e-05	6.191e-06
13	9.72885e-05	7.23182e-05	6.0336e-05	9.3292e-06
14	7.6773e-05	3.32643e-05	5.04026e-05	1.01024e-05
15	6.80272e-05	4.8183e-05	4.00193e-05	8.69689e-06
16	6.59191e-05	3.45254e-05	3.39021e-05	4.94244e-06
17	4.89848e-05	2.56807e-05	3.34422e-05	4.37787e-06
18	5.33469e-05	2.94217e-05	2.9322e-05	4.86091e-06
19	4.16546e-05	2.21486e-05	2.71776e-05	6.12803e-06
20	3.69266e-05	1.94442e-05	2.21375e-05	5.04188e-06
21	3.37669e-05	1.94773e-05	2.1135e-05	5.11008e-06
22	3.35603e-05	2.00104e-05	1.91756e-05	3.69022e-06
23	2.69965e-05	1.27696e-05	1.74432e-05	2.38401e-06
24	3.25715e-05	1.83955e-05	1.54078e-05	2.14766e-06
25	2.20583e-05	1.15475e-05	1.52882e-05	1.3006e-06
26	2.50407e-05	1.20068e-05	1.35672e-05	1.84482e-06
27	2.24366e-05	1.47348e-05	1.33102e-05	1.55501e-06
28	1.95597e-05	8.58018e-06	1.23371e-05	1.3352e-06
29	1.96006e-05	1.01973e-05	1.07144e-05	1.60151e-06
30	1.77135e-05	8.17417e-06	9.29295e-06	1.59177e-06
31	1.60689e-05	1.00911e-05	9.73592e-06	9.53034e-07
32	1.6958e-05	8.24949e-06	8.68302e-06	1.57031e-06
33	1.37626e-05	8.715e-06	8.81918e-06	1.94095e-06
34	1.36297e-05	5.34952e-06	8.22716e-06	2.06176e-06
35	1.48667e-05	1.01292e-05	7.62262e-06	1.43218e-06
36	1.4021e-05	6.23147e-06	7.59291e-06	1.13113e-06
37	1.20192e-05	6.55598e-06	7.2921e-06	1.13225e-06
38	1.25857e-05	7.02964e-06	7.43203e-06	1.09544e-06
39	1.10539e-05	5.38695e-06	6.80426e-06	9.32502e-07
40	1.10823e-05	6.00277e-06	6.24585e-06	1.09509e-06
41	1.06219e-05	5.16366e-06	6.35512e-06	8.76969e-07
42	9.54949e-06	5.00541e-06	6.01217e-06	8.637e-07
43	9.8779e-06	5.01039e-06	5.45314e-06	1.31101e-06
44	1.00337e-05	6.61259e-06	5.09792e-06	1.48563e-06
45	7.76712e-06	3.86721e-06	4.99811e-06	8.16181e-07
46	9.52721e-06	5.30085e-06	4.61085e-06	9.1676e-07
47	8.31264e-06	4.49359e-06	4.57337e-06	8.10332e-07
48	8.30905e-06	4.34086e-06	4.53878e-06	8.81045e-07
49	7.99863e-06	4.15744e-06	4.79883e-06	7.7192e-07
50	7.46739e-06	3.97712e-06	4.22137e-06	3.89542e-07
51	7.04951e-06	3.53795e-06	4.1142e-06	3.39897e-07
52	7.28832e-06	4.22719e-06	3.99246e-06	5.99361e-07
53	7.02638e-06	4.37534e-06	4.07773e-06	8.43455e-07
54	6.57871e-06	2.89878e-06	3.91477e-06	8.30532e-07
55	6.912e-06	4.64855e-06	3.94172e-06	7.31664e-07
56	5.74216e-06	2.35629e-06	3.61536e-06	6.38202e-07
57	6.65063e-06	3.8717e-06	3.23204e-06	7.27629e-07
58	5.67139e-06	3.24037e-06	3.33647e-06	3.76024e-07
59	6.03002e-06	2.94477e-06	3.07578e-06	4.48459e-07
60	7.56176e-06	3.98304e-06	3.41504e-06	3.5956e-07
61	6.75618e-06	3.3497e-06	3.08624e-06	4.34641e-07
62	5.40581e-06	3.08651e-06	3.2458e-06	2.66246e-07
63	5.50283e-06	2.84043e-06	3.13e-06	4.30805e-07
64	5.32678e-06	3.511e-06	3.14163e-06	2.75906e-07
65	4.72817e-06	1.97552e-06	2.78015e-06	5.39273e-07
66	5.62637e-06	3.57295e-06	2.78752e-06	1.8761e-07
67	4.76832e-06	2.12538e-06	2.7421e-06	2.5221e-07
68	5.20166e-06	2.98537e-06	2.87437e-06	3.27307e-07
69	5.46214e-06	2.68001e-06	2.85276e-06	4.99995e-07
70	4.46479e-06	2.63416e-06	2.86328e-06	3.65768e-07
71	4.81268e-06	2.29948e-06	2.6271e-06	4.60907e-07
72	4.42976e-06	2.79857e-06	2.59969e-06	3.10047e-07
73	4.68752e-06	2.44628e-06	2.61627e-06	4.67833e-07
74	4.53789e-06	2.44478e-06	2.57933e-06	4.71176e-07
75	4.83792e-06	2.93962e-06	2.49752e-06	5.60031e-07
76	4.06326e-06	1.9909e-06	2.51612e-06	4.0979e-07
77	4.68171e-06	2.79327e-06	2.36804e-06	3.44692e-07
78	3.94362e-06	2.38093e-06	2.44368e-06	3.10152e-07
79	4.40494e-06	2.13252e-06	2.21149e-06	4.08892e-07
80	3.97781e-06	2.44743e-06	2.31715e-06	4.11142e-07
81	4.38835e-06	2.36127e-06	2.35806e-06	3.66115e-07
82	3.56043e-06	2.07763e-06	2.39217e-06	2.52137e-07
83	4.28042e-06	2.57591e-06	2.33169e-06	3.91792e-07
84	3.70606e-06	2.35996e-06	2.33706e-06	3.55767e-07
85	4.09765e-06	2.15025e-06	2.28941e-06	6.35425e-07
86	4.04498e-06	2.77468e-06	2.38223e-06	2.56162e-07
87	3.91765e-06	1.77143e-06	2.19842e-06	4.15486e-07
88	3.77252e-06	2.47882e-06	2.21405e-06	4.1751e-07
89	4.02146e-06	2.0446e-06	2.18752e-06	5.99679e-07
90	3.69444e-06	2.56857e-06	2.30938e-06	4.86895e-07
91	3.93287e-06	1.88525e-06	2.21017e-06	5.04339e-07
92	3.66387e-06	2.53378e-06	2.18872e-06	2.17156e-07
93	3.56655e-06	1.63342e-06	2.02947e-06	1.72947e-07
94	3.85665e-06	2.56506e-06	2.17413e-06	2.14328e-07
95	3.82954e-06	2.21631e-06	2.19978e-06	3.06886e-07
96	3.38068e-06	1.98831e-06	2.04541e-06	3.67917e-07
97	3.96833e-06	2.384e-06	2.03023e-06	2.38292e-07
98	3.21865e-06	1.88598e-06	1.90559e-06	3.42902e-07
99	4.23154e-06	2.14999e-06	2.04036e-06	3.66451e-07
100	1.70202e-06	1.0843e-06	1.05673e-06	8.78452e-08

## Sheet: F
Freq [Hz]	Mean 1	Standard Deviation 1	Mean 2	Standard Deviation 2
300	1.6238e-07	1.18203e-07	1.1974e-07	1.86043e-08
301.35	1.61741e-07	1.16481e-07	1.09865e-07	1.69012e-08
303.66	1.6426e-07	1.19992e-07	1.33891e-07	1.93736e-08
305.971	1.4431e-07	1.00856e-07	1.57541e-07	1.9976e-08
308.282	1.75822e-07	1.27622e-07	1.09148e-07	1.55688e-08
310.593	1.25026e-07	8.87684e-08	9.78903e-08	1.48666e-08
312.904	1.67832e-07	1.21969e-07	1.13929e-07	2.19913e-08
315.215	1.17894e-07	8.32586e-08	1.18531e-07	1.50898e-08
317.526	1.70808e-07	1.23673e-07	1.3242e-07	2.16358e-08
319.836	1.15915e-07	8.03278e-08	1.00283e-07	2.02485e-08
322.147	1.52133e-07	1.10095e-07	8.00721e-08	1.55296e-08
324.459	1.1113e-07	7.49096e-08	1.2426e-07	2.09033e-08
326.769	1.33748e-07	9.41021e-08	1.01003e-07	1.679e-08
329.08	1.17571e-07	8.2809e-08	9.80961e-08	1.71879e-08
331.391	1.24705e-07	8.69942e-08	9.2992e-08	2.13309e-08
333.701	1.28454e-07	8.94321e-08	9.13296e-08	1.76735e-08
336.012	1.13087e-07	7.92206e-08	1.20763e-07	2.45518e-08
338.323	1.30737e-07	9.14995e-08	1.02533e-07	1.69346e-08
340.634	9.66272e-08	6.59879e-08	7.017e-08	1.47198e-08
342.945	1.32404e-07	9.51854e-08	8.65369e-08	1.78241e-08
345.256	9.24968e-08	6.15585e-08	9.0314e-08	1.60027e-08
347.567	1.26294e-07	8.76965e-08	1.01645e-07	1.43263e-08
349.877	8.41117e-08	5.70555e-08	8.52086e-08	1.6282e-08
352.188	1.15585e-07	8.07227e-08	6.39116e-08	1.20072e-08
354.499	8.54785e-08	5.70731e-08	7.26062e-08	1.1396e-08
356.809	1.02437e-07	6.90012e-08	9.39693e-08	1.19761e-08
359.121	8.58058e-08	5.62872e-08	6.99306e-08	1.03782e-08
361.432	9.44029e-08	6.34197e-08	7.19953e-08	1.18747e-08
363.742	9.86735e-08	6.3203e-08	6.97158e-08	1.10214e-08
366.053	8.68474e-08	5.85967e-08	6.8673e-08	8.65858e-09
368.364	9.97551e-08	7.01913e-08	7.63759e-08	1.05201e-08
370.675	7.58079e-08	4.96943e-08	5.47869e-08	7.7365e-09
372.985	9.96177e-08	6.75665e-08	5.1856e-08	9.079e-09
375.297	6.93153e-08	4.51365e-08	7.35097e-08	1.05993e-08
377.608	9.57439e-08	6.68407e-08	6.86655e-08	8.93247e-09
379.918	6.47074e-08	4.15976e-08	5.89459e-08	7.89521e-09
382.229	8.8705e-08	5.8094e-08	4.72302e-08	6.8194e-09
384.54	6.51029e-08	4.12019e-08	4.57906e-08	6.29358e-09
386.851	8.47144e-08	5.61807e-08	6.22527e-08	7.9028e-09
389.161	7.0046e-08	4.55368e-08	6.33885e-08	8.58924e-09
391.473	7.49177e-08	5.04959e-08	4.73026e-08	7.39896e-09
393.784	7.12628e-08	4.73598e-08	4.24591e-08	6.26169e-09
396.094	6.55246e-08	4.26977e-08	5.34613e-08	6.78955e-09
398.405	7.71556e-08	5.15459e-08	5.20458e-08	6.46748e-09
400.716	5.93259e-08	3.81858e-08	5.02828e-08	6.69638e-09
403.026	7.64799e-08	5.04741e-08	4.00669e-08	5.55483e-09
405.337	5.03851e-08	3.15644e-08	4.57073e-08	5.85279e-09
407.649	7.12374e-08	4.8942e-08	6.16885e-08	7.73934e-09
409.959	4.81735e-08	3.28857e-08	4.56946e-08	5.50449e-09
412.27	6.81915e-08	4.76061e-08	3.95458e-08	5.11951e-09
414.581	5.08288e-08	3.24342e-08	4.13514e-08	5.65442e-09
416.892	6.9495e-08	4.38898e-08	4.04252e-08	5.07368e-09
419.202	5.57245e-08	3.57335e-08	6.00434e-08	6.80373e-09
421.513	6.05367e-08	3.92645e-08	4.37696e-08	5.7119e-09
423.825	5.67404e-08	3.71975e-08	3.37778e-08	5.17075e-09
426.135	5.07969e-08	3.39873e-08	4.6197e-08	5.78307e-09
428.446	5.53865e-08	3.74274e-08	3.75388e-08	4.29464e-09
430.757	4.42204e-08	2.83459e-08	4.67265e-08	5.61712e-09
433.067	5.91791e-08	3.9754e-08	3.99387e-08	6.07007e-09
435.378	4.32867e-08	2.7117e-08	3.47315e-08	4.82208e-09
437.689	6.20259e-08	4.03741e-08	4.61807e-08	5.35042e-09
440	4.24389e-08	2.58575e-08	4.02796e-08	4.72528e-09
442.311	5.98532e-08	3.91639e-08	3.08424e-08	4.55503e-09
444.622	4.26623e-08	2.69645e-08	3.36318e-08	4.84511e-09
446.933	5.43707e-08	3.56245e-08	3.75244e-08	4.97236e-09
449.243	4.12579e-08	2.55197e-08	4.30533e-08	5.58361e-09
451.554	4.67993e-08	2.96296e-08	3.44676e-08	5.10014e-09
453.865	4.48502e-08	2.83142e-08	2.72148e-08	4.09188e-09
456.176	4.42577e-08	2.77589e-08	2.77432e-08	3.84906e-09
458.487	4.74322e-08	3.0583e-08	3.88937e-08	4.51683e-09
460.798	3.80483e-08	2.2968e-08	3.29928e-08	4.49229e-09
463.108	4.62083e-08	3.03375e-08	3.28152e-08	4.55267e-09
465.419	3.51434e-08	2.10015e-08	2.86442e-08	4.52685e-09
467.73	4.94676e-08	3.27888e-08	2.87419e-08	3.72855e-09
470.041	3.29563e-08	2.00622e-08	3.66242e-08	4.08228e-09
472.352	4.66993e-08	2.90211e-08	2.83048e-08	3.65606e-09
474.663	3.29627e-08	1.92576e-08	2.43947e-08	3.32167e-09
476.974	4.34757e-08	2.81195e-08	3.31479e-08	4.53991e-09
479.284	3.39146e-08	2.16355e-08	3.36288e-08	4.12394e-09
481.595	4.0449e-08	2.56575e-08	3.1469e-08	3.79158e-09
483.906	3.64368e-08	2.2503e-08	2.70745e-08	3.52782e-09
486.216	3.61035e-08	2.20529e-08	2.22268e-08	3.25577e-09
488.528	3.78629e-08	2.3367e-08	3.18725e-08	4.02067e-09
490.839	3.25398e-08	1.93612e-08	3.51868e-08	4.21739e-09
493.149	4.02546e-08	2.53427e-08	2.61013e-08	3.41373e-09
495.46	2.99202e-08	1.73084e-08	2.4759e-08	3.5979e-09
497.771	4.00796e-08	2.62411e-08	2.70363e-08	2.91979e-09
500.082	2.76941e-08	1.66907e-08	2.71349e-08	3.32624e-09
502.392	3.93599e-08	2.46725e-08	3.06811e-08	4.07599e-09
504.704	2.80523e-08	1.5738e-08	2.21386e-08	2.97132e-09
507.015	3.71181e-08	2.25554e-08	2.46431e-08	2.96961e-09
509.325	2.84964e-08	1.67879e-08	2.76483e-08	3.37554e-09
511.636	3.45051e-08	2.09211e-08	2.52967e-08	2.84621e-09
513.947	2.92196e-08	1.85932e-08	2.24821e-08	2.68301e-09
516.257	2.96313e-08	1.87774e-08	2.0713e-08	2.67768e-09
518.568	3.14049e-08	1.94323e-08	2.26795e-08	2.83748e-09
520.88	2.72335e-08	1.61298e-08	2.9591e-08	3.42486e-09
523.19	3.4193e-08	2.09223e-08	2.30719e-08	2.74835e-09
525.501	2.54878e-08	1.51195e-08	1.79199e-08	2.13641e-09
527.812	3.26577e-08	2.18958e-08	2.17357e-08	2.62912e-09
530.123	2.23596e-08	1.32609e-08	2.35924e-08	2.50361e-09
532.433	3.23189e-08	1.94262e-08	2.37174e-08	2.39252e-09
534.744	2.27774e-08	1.28895e-08	2.27921e-08	3.01366e-09
537.056	3.14444e-08	1.98108e-08	1.72512e-08	2.05636e-09
539.366	2.37875e-08	1.43856e-08	2.34316e-08	2.57855e-09
541.677	2.8473e-08	1.74844e-08	2.57047e-08	2.55003e-09
543.988	2.4215e-08	1.40178e-08	1.76611e-08	2.68451e-09
546.299	2.61585e-08	1.4719e-08	2.04389e-08	2.43201e-09
548.609	2.72593e-08	1.57415e-08	2.00413e-08	2.35292e-09
550.92	2.47254e-08	1.35184e-08	2.30536e-08	2.40133e-09
553.232	2.78862e-08	1.66457e-08	2.3686e-08	2.5455e-09
555.542	2.20975e-08	1.24223e-08	1.7568e-08	1.81103e-09
557.853	2.76465e-08	1.75022e-08	1.63101e-08	2.07026e-09
560.164	1.99487e-08	1.12005e-08	2.16016e-08	2.40551e-09
562.474	2.76251e-08	1.72728e-08	2.00724e-08	2.19307e-09
564.785	1.95015e-08	1.04644e-08	2.09201e-08	2.16606e-09
567.096	2.69006e-08	1.56331e-08	1.46572e-08	2.09595e-09
569.407	2.09738e-08	1.16843e-08	1.63392e-08	1.82726e-09
571.718	2.61653e-08	1.54516e-08	2.13836e-08	1.87995e-09
574.029	2.16159e-08	1.23645e-08	1.81222e-08	2.00046e-09
576.34	2.23255e-08	1.36434e-08	1.36985e-08	1.82236e-09
578.65	2.21514e-08	1.24704e-08	1.82998e-08	2.27174e-09
580.961	2.01721e-08	1.09396e-08	1.70996e-08	1.9784e-09
583.272	2.33647e-08	1.43006e-08	1.86306e-08	2.13721e-09
585.583	1.8372e-08	1.0222e-08	1.64839e-08	2.02627e-09
587.894	2.46864e-08	1.39417e-08	1.19267e-08	1.82982e-09
590.205	1.75528e-08	9.5098e-09	1.68717e-08	1.98527e-09
592.515	2.45862e-08	1.46809e-08	1.88943e-08	1.87675e-09
594.826	1.71586e-08	9.56404e-09	1.52031e-08	1.64929e-09
597.137	2.40438e-08	1.42643e-08	1.50232e-08	1.81725e-09
599.448	1.7953e-08	1.03249e-08	1.40648e-08	1.63258e-09
601.759	2.17841e-08	1.35477e-08	1.63626e-08	2.25895e-09
604.07	1.84151e-08	1.04908e-08	1.80022e-08	1.74457e-09
606.381	2.05183e-08	1.14679e-08	1.33007e-08	1.70524e-09
608.691	2.00813e-08	1.13962e-08	1.39846e-08	1.70762e-09
611.002	1.8481e-08	1.06942e-08	1.57426e-08	1.91331e-09
613.313	2.09982e-08	1.25438e-08	1.91749e-08	1.81255e-09
615.623	1.70986e-08	9.22854e-09	1.42879e-08	1.56843e-09
617.935	2.13496e-08	1.25973e-08	1.34985e-08	1.49994e-09
620.246	1.51225e-08	8.47549e-09	1.29828e-08	1.31131e-09
622.556	2.08803e-08	1.23297e-08	1.79119e-08	1.43824e-09
624.867	1.48047e-08	7.87505e-09	1.62325e-08	2.36007e-09
627.178	2.03623e-08	1.20177e-08	1.24753e-08	1.43232e-09
629.489	1.51506e-08	8.22735e-09	1.32686e-08	1.5691e-09
631.799	1.91702e-08	1.13606e-08	1.39842e-08	1.25352e-09
634.11	1.51379e-08	8.77755e-09	1.42281e-08	1.50881e-09
636.422	1.7599e-08	1.00651e-08	1.7017e-08	2.01033e-09
638.732	1.72681e-08	9.77813e-09	9.65388e-09	1.25907e-09
641.043	1.62746e-08	9.14152e-09	1.41202e-08	1.69352e-09
643.354	1.75e-08	1.04537e-08	1.50362e-08	1.77851e-09
645.664	1.41161e-08	7.86152e-09	1.25047e-08	1.52236e-09
647.975	1.81046e-08	1.08279e-08	1.22911e-08	1.74962e-09
650.287	1.34043e-08	7.15291e-09	1.1092e-08	1.26902e-09
652.597	1.93948e-08	1.12231e-08	1.3523e-08	1.66388e-09
654.908	1.35837e-08	7.2181e-09	1.57614e-08	1.65924e-09
657.219	1.81767e-08	1.02995e-08	1.05154e-08	1.17596e-09
659.53	1.27731e-08	6.91561e-09	1.1086e-08	1.61376e-09
661.84	1.68407e-08	9.71253e-09	1.19759e-08	1.23666e-09
664.151	1.37295e-08	7.39033e-09	1.26302e-08	1.37804e-09
666.462	1.60742e-08	8.65108e-09	1.32039e-08	1.53446e-09
668.773	1.4541e-08	7.91003e-09	1.06633e-08	1.26963e-09
671.084	1.44528e-08	7.93487e-09	1.10847e-08	1.40889e-09
673.395	1.5751e-08	8.66022e-09	1.3234e-08	1.61806e-09
675.705	1.33743e-08	7.25133e-09	1.16914e-08	1.50055e-09
678.016	1.63432e-08	9.13688e-09	9.65301e-09	1.29904e-09
680.327	1.1822e-08	6.12133e-09	1.10096e-08	1.50203e-09
682.638	1.56324e-08	8.70445e-09	1.09637e-08	1.62687e-09
684.949	1.07459e-08	5.69461e-09	1.28348e-08	1.67119e-09
687.26	1.54627e-08	8.77709e-09	1.1881e-08	1.6253e-09
689.571	1.1845e-08	5.84532e-09	7.94029e-09	1.35354e-09
691.881	1.54608e-08	8.59547e-09	9.80892e-09	1.35257e-09
694.192	1.29376e-08	6.47915e-09	1.3095e-08	1.73569e-09
696.503	1.4606e-08	8.3725e-09	1.08037e-08	1.66962e-09
698.814	1.28321e-08	7.5699e-09	1.0457e-08	1.6271e-09
701.125	1.26783e-08	7.14017e-09	8.61627e-09	1.30805e-09
703.436	1.32012e-08	7.10049e-09	9.36359e-09	1.46237e-09
705.746	1.15671e-08	6.12631e-09	1.16161e-08	1.59015e-09
708.057	1.4568e-08	8.05245e-09	9.01758e-09	1.3825e-09
710.368	1.11472e-08	5.81734e-09	8.52568e-09	1.29393e-09
712.679	1.47681e-08	8.12845e-09	1.0094e-08	1.52346e-09
714.99	1.03048e-08	5.28598e-09	9.77145e-09	1.57643e-09
717.301	1.3921e-08	8.05761e-09	9.79369e-09	1.33365e-09
719.612	1.01873e-08	5.52073e-09	8.05141e-09	1.26465e-09
721.922	1.37578e-08	8.52532e-09	7.19215e-09	1.20191e-09
724.233	1.04203e-08	5.81783e-09	1.08842e-08	1.44989e-09
726.544	1.23792e-08	6.99383e-09	1.0343e-08	1.67949e-09
728.855	1.13824e-08	5.59025e-09	8.35809e-09	1.50082e-09
731.166	1.21643e-08	6.20644e-09	8.11469e-09	1.37753e-09
733.477	1.2041e-08	6.43151e-09	7.93419e-09	1.23409e-09
735.788	1.07796e-08	5.49801e-09	9.62658e-09	1.22171e-09
738.098	1.28015e-08	6.85119e-09	1.05821e-08	1.27025e-09
740.409	9.64731e-09	4.83917e-09	6.67623e-09	1.07297e-09
742.72	1.25217e-08	7.30597e-09	9.3563e-09	1.27174e-09
745.031	9.27381e-09	4.75276e-09	9.45987e-09	1.32692e-09
747.342	1.29572e-08	7.43563e-09	8.63044e-09	1.21528e-09
749.653	8.88964e-09	4.75353e-09	8.08682e-09	1.17057e-09
751.963	1.2367e-08	6.92214e-09	7.31049e-09	1.1336e-09
754.274	9.78011e-09	5.14542e-09	8.86879e-09	1.46153e-09
756.585	1.1352e-08	6.43847e-09	1.07299e-08	1.59186e-09
758.896	1.00541e-08	5.63937e-09	7.55021e-09	1.27207e-09
761.206	1.05327e-08	6.09413e-09	6.9511e-09	1.04744e-09
763.518	1.06183e-08	5.81026e-09	6.87269e-09	1.0825e-09
765.829	9.15308e-09	4.8549e-09	8.72268e-09	1.32459e-09
768.139	1.06067e-08	5.79798e-09	9.20213e-09	1.5149e-09
770.45	8.51357e-09	4.32856e-09	7.63222e-09	1.25579e-09
772.761	1.12966e-08	6.18694e-09	5.79025e-09	9.74895e-10
775.071	7.94167e-09	3.95041e-09	7.9662e-09	1.11769e-09
777.383	1.10582e-08	6.34228e-09	7.79577e-09	1.28605e-09
779.694	8.24649e-09	4.11421e-09	6.94974e-09	1.0383e-09
782.004	1.1531e-08	6.28257e-09	6.85285e-09	1.13338e-09
784.315	8.67009e-09	4.43067e-09	7.05743e-09	1.2121e-09
786.626	1.08326e-08	6.03706e-09	7.53097e-09	1.10753e-09
788.937	9.20288e-09	4.93675e-09	8.26815e-09	1.12242e-09
791.247	9.66891e-09	5.21197e-09	5.06736e-09	9.6196e-10
793.558	9.24993e-09	4.93475e-09	6.54838e-09	1.09689e-09
795.87	8.42029e-09	4.17191e-09	7.9237e-09	1.27161e-09
798.18	9.51674e-09	5.24662e-09	7.47795e-09	1.11435e-09
800.491	7.82123e-09	4.07869e-09	7.44736e-09	1.07337e-09
802.802	1.00318e-08	5.60684e-09	5.7481e-09	8.58804e-10
805.112	7.237e-09	3.75541e-09	5.99837e-09	9.73552e-10
807.423	1.00377e-08	5.71797e-09	8.39802e-09	1.04791e-09
809.735	6.94978e-09	3.71507e-09	6.46302e-09	1.04313e-09
812.045	9.56218e-09	5.61276e-09	6.64329e-09	1.03153e-09
814.356	7.12085e-09	3.89151e-09	6.76034e-09	1.01993e-09
816.667	9.17505e-09	5.44361e-09	6.84523e-09	1.0257e-09
818.978	7.7784e-09	4.21381e-09	7.45008e-09	1.12728e-09
821.288	8.57332e-09	4.65717e-09	6.11395e-09	1.04498e-09
823.599	8.10616e-09	4.4859e-09	5.0767e-09	9.66769e-10
825.91	7.28969e-09	3.89626e-09	7.22675e-09	1.02441e-09
828.221	8.44409e-09	4.70698e-09	7.2774e-09	1.03506e-09
830.532	7.20984e-09	3.88034e-09	6.07401e-09	8.983e-10
832.843	9.11212e-09	5.05889e-09	5.45218e-09	8.5166e-10
835.153	6.56159e-09	3.54149e-09	5.02165e-09	7.62855e-10
837.464	9.18897e-09	5.32416e-09	6.55055e-09	1.1335e-09
839.775	6.5759e-09	3.2286e-09	7.19098e-09	1.06837e-09
842.086	8.53703e-09	4.89318e-09	5.01778e-09	8.56851e-10
844.397	6.38726e-09	3.42316e-09	5.19222e-09	7.82447e-10
846.708	7.93372e-09	4.48916e-09	6.00646e-09	8.09848e-10
849.019	6.71973e-09	3.56477e-09	5.96307e-09	8.66382e-10
851.329	7.73741e-09	4.05259e-09	5.91307e-09	9.55575e-10
853.64	7.37774e-09	4.11727e-09	5.11569e-09	8.98584e-10
855.951	7.08348e-09	3.96913e-09	5.51028e-09	9.01471e-10
858.261	7.4558e-09	4.19741e-09	6.99271e-09	9.34799e-10
860.573	6.45123e-09	3.19907e-09	5.65363e-09	7.7053e-10
862.884	8.00324e-09	4.3149e-09	4.886e-09	7.05766e-10
865.194	5.60427e-09	2.82247e-09	5.37005e-09	8.89493e-10
867.505	7.98695e-09	4.49117e-09	5.2952e-09	8.65023e-10
869.816	5.95845e-09	2.93849e-09	7.09201e-09	9.81945e-10
872.127	8.13667e-09	4.63638e-09	5.82955e-09	8.28629e-10
874.438	6.09759e-09	3.12712e-09	4.18071e-09	6.91179e-10
876.749	7.92377e-09	4.32904e-09	5.96176e-09	7.38834e-10
879.06	6.30475e-09	3.13153e-09	5.57737e-09	8.59606e-10
881.37	7.07095e-09	3.83938e-09	5.76348e-09	7.57865e-10
883.681	6.65857e-09	3.55783e-09	5.28965e-09	8.4357e-10
885.992	6.45448e-09	3.3781e-09	4.89589e-09	7.40298e-10
888.302	6.71033e-09	3.44882e-09	5.98155e-09	8.08302e-10
890.613	6.02709e-09	2.58417e-09	5.73183e-09	7.44201e-10
892.925	7.6756e-09	4.06599e-09	4.31414e-09	6.47415e-10
895.236	5.84495e-09	2.85166e-09	4.74221e-09	6.66622e-10
897.546	7.49154e-09	4.24005e-09	5.29305e-09	7.76698e-10
899.857	5.39213e-09	2.58982e-09	5.75389e-09	7.45379e-10
902.168	7.32074e-09	4.05395e-09	4.91921e-09	6.4246e-10
904.478	5.21438e-09	2.74573e-09	4.31728e-09	6.84792e-10
906.79	7.05439e-09	3.98504e-09	3.99211e-09	7.32513e-10
909.1	5.50835e-09	2.57258e-09	5.94275e-09	8.50978e-10
911.411	6.33405e-09	3.23204e-09	4.95097e-09	8.37949e-10
913.722	5.74583e-09	2.94479e-09	4.53527e-09	7.53441e-10
916.033	5.89105e-09	2.87453e-09	4.31002e-09	6.58043e-10
918.344	6.21792e-09	3.22237e-09	4.44724e-09	6.19435e-10
920.654	5.36624e-09	2.67592e-09	5.25808e-09	7.62544e-10
922.965	6.40411e-09	3.64072e-09	4.87882e-09	7.45511e-10
925.277	5.14052e-09	2.62032e-09	3.28514e-09	5.9307e-10
927.587	6.88364e-09	3.86801e-09	5.08123e-09	6.77411e-10
929.898	4.88507e-09	2.45415e-09	5.08954e-09	7.66807e-10
932.209	6.67828e-09	3.75343e-09	4.89808e-09	7.44896e-10
934.519	4.87825e-09	2.41472e-09	4.35316e-09	7.66132e-10
936.83	6.77298e-09	3.60875e-09	4.18849e-09	6.66245e-10
939.141	5.29357e-09	2.52685e-09	4.49265e-09	7.71689e-10
941.452	6.21971e-09	3.39e-09	5.55451e-09	7.628e-10
943.763	5.46095e-09	2.89863e-09	4.06717e-09	5.90902e-10
946.074	5.48509e-09	2.92463e-09	4.16899e-09	6.63127e-10
948.385	5.92799e-09	3.09857e-09	4.59659e-09	7.59806e-10
950.695	4.97559e-09	2.67287e-09	4.53442e-09	6.05685e-10
953.006	5.81754e-09	3.34188e-09	4.76153e-09	6.38109e-10
955.317	4.70074e-09	2.56842e-09	3.915e-09	5.68669e-10
957.628	6.00795e-09	3.78512e-09	3.60738e-09	5.81027e-10
959.939	4.21973e-09	2.37961e-09	5.48782e-09	7.43002e-10
962.25	6.10759e-09	3.41398e-09	4.21214e-09	6.9425e-10
964.56	4.57093e-09	2.27639e-09	3.87616e-09	6.54939e-10
966.871	5.82326e-09	3.11146e-09	3.61859e-09	6.3576e-10
969.182	4.40085e-09	2.13864e-09	3.58162e-09	6.32451e-10
971.493	5.55058e-09	2.8557e-09	5.3799e-09	7.99303e-10
973.803	4.90239e-09	2.56901e-09	4.01578e-09	5.69652e-10
976.115	5.19685e-09	2.76194e-09	3.18475e-09	5.35729e-10
978.426	5.20159e-09	2.8294e-09	3.9881e-09	5.98909e-10
980.736	4.62641e-09	2.40213e-09	3.83562e-09	6.55719e-10
983.047	5.35779e-09	2.71935e-09	4.3464e-09	6.3835e-10
985.358	4.21015e-09	2.00232e-09	3.63964e-09	5.71951e-10
987.668	5.85529e-09	3.26237e-09	3.29717e-09	5.30229e-10
989.98	4.42617e-09	2.31012e-09	4.01292e-09	5.88615e-10
992.291	5.78744e-09	3.23142e-09	4.51499e-09	5.55513e-10
994.601	4.09343e-09	1.85077e-09	3.93464e-09	6.33853e-10
996.912	5.48927e-09	2.8347e-09	3.17581e-09	5.3046e-10
999.223	4.3006e-09	1.88157e-09	3.86826e-09	5.59005e-10
1001.53	6.36205e-09	1.76213e-09	5.64885e-09	1.14747e-09
1003.84	6.55427e-09	6.19748e-10	6.01137e-09	1.3545e-09
1006.16	5.20629e-09	2.16364e-09	3.90417e-09	4.89251e-10
1008.47	4.99948e-09	2.36733e-09	3.00676e-09	5.08313e-10
1010.78	4.55769e-09	2.31251e-09	4.28134e-09	6.09918e-10
1013.09	5.02661e-09	2.67138e-09	3.77425e-09	5.31487e-10
1015.4	3.91501e-09	1.92407e-09	3.88402e-09	5.74709e-10
1017.71	5.20803e-09	2.87087e-09	3.5195e-09	5.70705e-10
1020.02	3.87062e-09	1.86793e-09	3.38902e-09	5.27638e-10
1022.33	5.29875e-09	2.79966e-09	4.08301e-09	5.7558e-10
1024.64	3.69926e-09	1.78178e-09	3.7682e-09	5.2242e-10
1026.95	4.85068e-09	2.59429e-09	2.56747e-09	4.49587e-10
1029.26	3.68612e-09	1.8025e-09	3.8058e-09	5.32984e-10
1031.57	4.68615e-09	2.59482e-09	3.61919e-09	5.4861e-10
1033.89	4.18391e-09	2.11896e-09	3.7865e-09	6.05532e-10
1036.2	4.6346e-09	2.30417e-09	3.35345e-09	4.86297e-10
1038.51	4.3268e-09	2.11737e-09	2.69645e-09	4.31626e-10
1040.82	4.24882e-09	2.03454e-09	3.03576e-09	4.9806e-10
1043.13	4.43508e-09	2.29904e-09	4.21619e-09	5.98463e-10
1045.44	3.74834e-09	1.80341e-09	3.20986e-09	5.33064e-10
1047.75	4.83635e-09	2.61879e-09	3.20694e-09	4.5713e-10
1050.06	3.4465e-09	1.79165e-09	2.97515e-09	4.27375e-10
1052.37	4.89431e-09	2.7245e-09	3.50076e-09	5.15059e-10
1054.68	3.51401e-09	1.76904e-09	3.61909e-09	5.10888e-10
1056.99	4.70425e-09	2.57175e-09	3.04801e-09	4.25108e-10
1059.3	3.52955e-09	1.73912e-09	2.78169e-09	4.32968e-10
1061.62	4.54695e-09	2.45689e-09	3.90018e-09	5.57853e-10
1063.93	3.7047e-09	1.91116e-09	3.49495e-09	5.27622e-10
1066.24	4.06369e-09	2.26622e-09	3.32577e-09	5.31987e-10
1068.55	3.85713e-09	2.01047e-09	2.82288e-09	4.28085e-10
1070.86	3.66392e-09	1.78369e-09	2.84811e-09	3.93851e-10
1073.17	4.18533e-09	2.11559e-09	3.78126e-09	5.05702e-10
1075.48	3.42748e-09	1.58048e-09	3.79306e-09	5.12797e-10
1077.79	4.39606e-09	2.23823e-09	2.78117e-09	4.50376e-10
1080.1	3.31234e-09	1.63745e-09	3.02214e-09	4.24343e-10
1082.41	4.30394e-09	2.28876e-09	2.98091e-09	4.09656e-10
1084.72	3.08926e-09	1.54701e-09	3.19365e-09	3.87442e-10
1087.04	4.29663e-09	2.43109e-09	3.50112e-09	4.56918e-10
1089.35	3.28165e-09	1.64909e-09	2.57935e-09	4.23947e-10
1091.66	4.11776e-09	2.14427e-09	2.96521e-09	4.23234e-10
1093.97	3.32287e-09	1.64586e-09	3.52678e-09	5.26854e-10
1096.28	3.81936e-09	2.05205e-09	2.76104e-09	4.56876e-10
1098.59	3.60791e-09	1.803e-09	2.46916e-09	3.90773e-10
1100.9	3.47259e-09	1.68962e-09	2.70116e-09	4.07516e-10
1103.21	4.01297e-09	2.09555e-09	3.08017e-09	4.49109e-10
1105.52	3.34602e-09	1.64051e-09	3.52895e-09	5.2837e-10
1107.83	4.02313e-09	2.09278e-09	2.58287e-09	4.40647e-10
1110.14	3.25397e-09	1.53747e-09	2.30902e-09	3.88674e-10
1112.45	4.10151e-09	2.09501e-09	2.87503e-09	3.88289e-10
1114.76	2.84256e-09	1.35075e-09	2.87412e-09	4.31618e-10
1117.08	3.84467e-09	2.13759e-09	3.09224e-09	4.31176e-10
1119.39	2.95665e-09	1.35392e-09	2.76383e-09	4.56355e-10
1121.7	3.98272e-09	2.15362e-09	2.31948e-09	3.60878e-10
1124.01	3.29928e-09	1.53921e-09	3.15878e-09	4.44135e-10
1126.32	3.91513e-09	1.93175e-09	3.00375e-09	4.01016e-10
1128.63	3.43962e-09	1.55331e-09	2.30352e-09	3.8167e-10
1130.94	3.55336e-09	1.71398e-09	2.8259e-09	4.66398e-10
1133.25	4.07959e-09	1.99745e-09	2.99255e-09	4.68929e-10
1135.56	3.35243e-09	1.63609e-09	3.25939e-09	4.13688e-10
1137.87	3.91452e-09	2.16875e-09	2.94432e-09	4.17588e-10
1140.18	3.06812e-09	1.50675e-09	2.09736e-09	3.55615e-10
1142.49	3.96004e-09	2.05225e-09	2.45507e-09	3.98795e-10
1144.81	2.83387e-09	1.22656e-09	3.45959e-09	4.22592e-10
1147.12	3.86542e-09	2.11328e-09	2.84537e-09	3.67745e-10
1149.43	2.79442e-09	1.38667e-09	2.62192e-09	3.85747e-10
1151.74	3.66438e-09	2.13676e-09	2.25876e-09	3.95375e-10
1154.05	2.72151e-09	1.3241e-09	2.52392e-09	3.47388e-10
1156.36	3.32329e-09	1.66652e-09	2.75237e-09	3.42212e-10
1158.67	3.08959e-09	1.54746e-09	2.61081e-09	3.46546e-10
1160.98	3.26051e-09	1.6828e-09	2.12166e-09	3.83715e-10
1163.29	3.51497e-09	1.68361e-09	2.75862e-09	4.00888e-10
1165.6	2.97206e-09	1.31234e-09	2.63395e-09	3.42759e-10
1167.91	3.30689e-09	1.61525e-09	2.58401e-09	4.0266e-10
1170.23	2.63432e-09	1.1777e-09	2.17904e-09	3.05541e-10
1172.54	3.52328e-09	1.99241e-09	1.98959e-09	3.00382e-10
1174.85	2.66267e-09	1.22024e-09	2.73294e-09	3.7322e-10
1177.16	3.59184e-09	1.80847e-09	3.05143e-09	3.42995e-10
1179.47	2.48195e-09	1.09774e-09	2.00577e-09	2.96088e-10
1181.78	3.19656e-09	1.7606e-09	2.28421e-09	3.23659e-10
1184.09	2.60069e-09	1.30704e-09	2.22906e-09	3.34839e-10
1186.4	3.32434e-09	1.77378e-09	2.71212e-09	3.30305e-10
1188.71	3.04283e-09	1.42062e-09	2.85231e-09	3.61369e-10
1191.02	3.00102e-09	1.55819e-09	2.02497e-09	3.17861e-10
1193.33	3.10506e-09	1.61804e-09	2.29464e-09	3.46251e-10
1195.64	2.82724e-09	1.39031e-09	2.82163e-09	4.12875e-10
1197.95	3.10201e-09	1.53545e-09	2.43961e-09	4.02712e-10
1200.27	2.4431e-09	1.19353e-09	2.46299e-09	3.69465e-10
1202.58	3.42921e-09	1.8837e-09	2.13483e-09	3.42571e-10
1204.89	2.49902e-09	1.25951e-09	2.44215e-09	3.18144e-10
1207.2	3.2524e-09	1.64452e-09	2.92792e-09	3.61249e-10
1209.51	2.37055e-09	1.05323e-09	2.36837e-09	3.4359e-10
1211.82	3.23713e-09	1.77175e-09	1.92711e-09	2.69675e-10
1214.13	2.46462e-09	1.18458e-09	2.18135e-09	2.98149e-10
1216.44	2.98499e-09	1.57232e-09	2.52129e-09	3.74597e-10
1218.75	2.75301e-09	1.26945e-09	2.69717e-09	4.01897e-10
1221.06	3.08039e-09	1.48162e-09	2.24104e-09	3.65929e-10
1223.37	3.02721e-09	1.54937e-09	1.93284e-09	3.54519e-10
1225.69	3.25945e-09	1.46419e-09	2.27342e-09	4.19515e-10
1228	3.21454e-09	1.7676e-09	2.57244e-09	4.65932e-10
1230.31	2.44472e-09	1.25405e-09	2.00464e-09	3.50988e-10
1232.62	3.09651e-09	1.60445e-09	2.11692e-09	3.27553e-10
1234.93	2.33593e-09	1.03584e-09	2.08265e-09	3.36e-10
1237.24	3.19984e-09	1.70861e-09	2.16579e-09	3.18036e-10
1239.55	2.34754e-09	1.16583e-09	2.49628e-09	3.68259e-10
1241.86	3.12509e-09	1.70059e-09	1.7646e-09	2.90106e-10
1244.17	2.42809e-09	1.2151e-09	1.85283e-09	3.01042e-10
1246.48	2.99282e-09	1.5605e-09	2.61203e-09	4.06922e-10
1248.79	2.43517e-09	1.04033e-09	2.13733e-09	4.10438e-10
1251.1	2.70205e-09	1.30529e-09	2.396e-09	3.82239e-10
1253.42	2.57351e-09	1.31998e-09	1.88051e-09	3.47857e-10
1255.73	2.55373e-09	1.40276e-09	1.94651e-09	3.32658e-10
1258.04	2.87019e-09	1.60152e-09	2.64883e-09	4.54129e-10
1260.35	2.41425e-09	1.15769e-09	2.18787e-09	3.80682e-10
1262.66	2.98873e-09	1.62436e-09	1.91722e-09	3.39432e-10
1264.97	2.22777e-09	1.12344e-09	2.18742e-09	3.4135e-10
1267.28	3.01332e-09	1.64864e-09	2.21553e-09	3.54556e-10
1269.59	2.14038e-09	1.04981e-09	2.38131e-09	3.70978e-10
1271.9	2.96096e-09	1.55106e-09	2.09434e-09	3.71529e-10
1274.21	2.16079e-09	1.05509e-09	1.75135e-09	3.15399e-10
1276.52	2.79538e-09	1.44091e-09	2.19268e-09	3.6272e-10
1278.83	2.30129e-09	1.13545e-09	2.52198e-09	4.11053e-10
1281.15	2.55322e-09	1.42002e-09	2.04134e-09	3.76681e-10
1283.46	2.39516e-09	1.22278e-09	1.96654e-09	3.73491e-10
1285.77	2.40689e-09	1.18333e-09	1.76832e-09	3.37128e-10
1288.08	2.66377e-09	1.36071e-09	2.12269e-09	3.87309e-10
1290.39	2.21011e-09	1.07168e-09	2.44647e-09	4.56588e-10
1292.7	2.68993e-09	1.41218e-09	1.76455e-09	3.50097e-10
1295.01	1.97552e-09	9.67095e-10	1.93682e-09	3.56301e-10
1297.32	2.7556e-09	1.56704e-09	2.02302e-09	3.25806e-10
1299.63	2.14908e-09	1.0165e-09	1.99414e-09	3.17021e-10
1301.94	2.72996e-09	1.33578e-09	1.98043e-09	3.1577e-10
1304.25	1.96319e-09	9.2749e-10	1.67805e-09	3.13804e-10
1306.56	2.55355e-09	1.41416e-09	1.84894e-09	3.10927e-10
1308.88	2.15314e-09	1.03041e-09	2.32352e-09	3.73459e-10
1311.19	2.47703e-09	1.24177e-09	2.0907e-09	3.23295e-10
1313.5	2.30539e-09	1.13159e-09	1.6532e-09	2.89154e-10
1315.81	2.31962e-09	1.13286e-09	1.7596e-09	3.02015e-10
1318.12	2.49902e-09	1.27304e-09	2.14969e-09	3.52417e-10
1320.43	2.21788e-09	1.10742e-09	2.11891e-09	3.16027e-10
1322.74	2.62392e-09	1.38599e-09	2.05001e-09	3.50295e-10
1325.05	2.12737e-09	9.62248e-10	1.65255e-09	2.97806e-10
1327.36	2.74781e-09	1.43645e-09	1.90708e-09	3.17061e-10
1329.67	1.85755e-09	8.90543e-10	2.31777e-09	3.27427e-10
1331.98	2.58081e-09	1.31881e-09	1.7826e-09	2.74779e-10
1334.29	1.99003e-09	8.88944e-10	1.87245e-09	3.32574e-10
1336.61	2.61486e-09	1.31918e-09	1.69642e-09	2.96921e-10
1338.92	2.06335e-09	8.76088e-10	2.00893e-09	2.7732e-10
1341.23	2.33031e-09	1.12924e-09	2.26607e-09	2.94604e-10
1343.54	2.16064e-09	1.01193e-09	1.62714e-09	2.5293e-10
1345.85	2.29106e-09	1.1303e-09	1.56707e-09	2.49687e-10
1348.16	2.2664e-09	1.16635e-09	1.92928e-09	3.27801e-10
1350.47	1.96768e-09	9.95521e-10	1.80053e-09	3.4881e-10
1352.78	2.44704e-09	1.40244e-09	2.22243e-09	3.45308e-10
1355.09	1.95442e-09	9.09556e-10	1.4941e-09	3.0372e-10
1357.4	2.55774e-09	1.32586e-09	1.51787e-09	3.11469e-10
1359.71	1.79557e-09	8.06182e-10	2.03496e-09	3.46038e-10
1362.03	2.46829e-09	1.29547e-09	1.89042e-09	3.10985e-10
1364.34	1.8794e-09	8.24902e-10	1.50126e-09	2.87867e-10
1366.65	2.39523e-09	1.19963e-09	1.74962e-09	3.12863e-10
1368.96	1.86239e-09	7.99057e-10	1.72224e-09	3.17016e-10
1371.27	2.24235e-09	1.12657e-09	1.92643e-09	3.27768e-10
1373.58	2.08895e-09	9.37511e-10	1.73512e-09	3.05828e-10
1375.89	2.13948e-09	1.00991e-09	1.38037e-09	2.54445e-10
1378.2	2.24151e-09	1.0488e-09	1.69044e-09	2.98555e-10
1380.51	2.03586e-09	8.89928e-10	2.048e-09	3.50297e-10
1382.82	2.38554e-09	1.0828e-09	1.8167e-09	3.12574e-10
1385.13	1.87351e-09	7.68338e-10	1.70786e-09	3.16844e-10
1387.44	2.43312e-09	1.13775e-09	1.46445e-09	2.81414e-10
1389.75	1.81478e-09	7.3266e-10	1.69228e-09	2.689e-10
1392.07	2.50402e-09	1.14386e-09	2.03909e-09	2.6268e-10
1394.38	1.76903e-09	7.29349e-10	1.61076e-09	2.47218e-10
1396.69	2.35396e-09	1.23882e-09	1.62483e-09	2.56148e-10
1399	1.88168e-09	7.5746e-10	1.64818e-09	2.59935e-10
1401.31	2.30567e-09	1.12828e-09	1.77471e-09	2.39728e-10
1403.62	2.08022e-09	9.849e-10	1.76876e-09	2.37757e-10
1405.93	6.06091e-09	3.52691e-09	2.22419e-09	5.98385e-10
1408.24	1.0682e-08	6.70361e-09	2.62548e-09	9.1366e-10
1410.55	2.64836e-09	1.23496e-09	2.23509e-09	3.19269e-10
1412.86	2.12715e-09	1.15688e-09	1.73105e-09	2.9723e-10
1415.17	1.76721e-09	7.85674e-10	1.44283e-09	2.34352e-10
1417.48	2.34039e-09	1.10678e-09	1.36976e-09	2.0735e-10
1419.8	1.69176e-09	7.34466e-10	1.44938e-09	2.29267e-10
1422.11	2.20829e-09	1.10661e-09	1.6925e-09	2.46322e-10
1424.42	1.63939e-09	6.9623e-10	1.78695e-09	2.65824e-10
1426.73	2.15608e-09	1.08304e-09	1.25496e-09	2.18543e-10
1429.04	1.68503e-09	7.7318e-10	1.4545e-09	2.02016e-10
1431.35	2.06766e-09	1.0458e-09	1.50818e-09	2.18316e-10
1433.66	1.81674e-09	8.62374e-10	1.71234e-09	2.18222e-10
1435.97	1.97893e-09	9.65118e-10	1.43059e-09	2.16806e-10
1438.28	1.95213e-09	9.15897e-10	1.33937e-09	1.8458e-10
1440.59	1.75579e-09	7.63879e-10	1.54993e-09	2.25603e-10
1442.9	1.95261e-09	9.31123e-10	1.77853e-09	2.29619e-10
1445.22	1.63266e-09	7.03676e-10	1.42758e-09	2.29263e-10
1447.53	2.11479e-09	9.9059e-10	1.25979e-09	2.06552e-10
1449.84	1.56552e-09	6.35909e-10	1.54186e-09	2.26779e-10
1452.15	2.16877e-09	9.72119e-10	1.6307e-09	2.11968e-10
1454.46	1.69521e-09	5.62455e-10	1.74286e-09	2.04035e-10
1456.77	2.12516e-09	1.02321e-09	1.43999e-09	1.88331e-10
1459.08	1.70731e-09	7.44402e-10	1.17876e-09	2.18051e-10
1461.39	2.09874e-09	1.03249e-09	1.58916e-09	2.16138e-10
1463.7	1.66355e-09	7.27392e-10	1.58095e-09	2.07089e-10
1466.01	1.82708e-09	8.09647e-10	1.38867e-09	2.06597e-10
1468.32	1.64169e-09	6.98477e-10	1.684e-09	2.60506e-10
1470.63	1.67087e-09	7.54589e-10	1.3114e-09	1.92171e-10
1472.94	2.01789e-09	9.41614e-10	1.60431e-09	2.33878e-10
1475.26	1.76068e-09	7.54646e-10	1.53134e-09	2.02957e-10
1477.57	2.05126e-09	1.02826e-09	1.17083e-09	1.82496e-10
1479.88	1.46473e-09	6.27261e-10	1.28374e-09	1.92045e-10
1482.19	1.96772e-09	9.07977e-10	1.7328e-09	2.25053e-10
1484.5	1.55319e-09	5.70487e-10	1.52347e-09	2.22349e-10
1486.81	2.07437e-09	1.03422e-09	1.42671e-09	2.03289e-10
1489.12	1.51614e-09	6.70397e-10	1.10179e-09	1.62998e-10
1491.43	1.85533e-09	9.7753e-10	1.31139e-09	2.00859e-10
1493.74	1.5472e-09	7.28599e-10	1.62908e-09	1.97677e-10
1496.05	1.83796e-09	8.69147e-10	1.35097e-09	1.84682e-10
1498.36	1.71608e-09	7.4787e-10	1.24626e-09	1.7696e-10
1500.67	1.65995e-09	6.9537e-10	1.34059e-09	1.73728e-10
1502.99	1.99827e-09	8.46942e-10	1.3732e-09	2.14322e-10
1505.3	1.60872e-09	6.70934e-10	1.57695e-09	2.26762e-10
1507.61	1.85978e-09	9.39524e-10	1.32259e-09	2.20287e-10
1509.92	1.47603e-09	6.76771e-10	1.13386e-09	1.82028e-10
1512.23	1.916e-09	8.73478e-10	1.59834e-09	1.9482e-10
1514.54	1.40096e-09	5.36302e-10	1.42042e-09	2.04025e-10
1516.85	1.79008e-09	8.75111e-10	1.37428e-09	2.11062e-10
1519.16	1.31084e-09	5.32385e-10	1.25956e-09	2.21762e-10
1521.47	1.68521e-09	7.79033e-10	1.2076e-09	1.87113e-10
1523.78	1.46797e-09	6.37725e-10	1.51265e-09	2.13143e-10
1526.09	1.80022e-09	8.26293e-10	1.67036e-09	2.53649e-10
1528.41	1.64383e-09	7.54388e-10	1.14729e-09	2.00126e-10
1530.72	1.68258e-09	7.8092e-10	1.24374e-09	2.06376e-10
1533.03	1.7662e-09	8.00069e-10	1.37626e-09	2.06351e-10
1535.34	1.47889e-09	5.40677e-10	1.54888e-09	2.0411e-10
1537.65	1.64902e-09	7.61579e-10	1.20823e-09	1.70342e-10
1539.96	1.30627e-09	5.88221e-10	1.29153e-09	1.85778e-10
1542.27	1.72236e-09	8.33521e-10	1.21927e-09	1.96661e-10
1544.58	1.31162e-09	5.19086e-10	1.50865e-09	2.31556e-10
1546.89	1.76185e-09	1.01556e-09	1.24809e-09	1.90004e-10
1549.2	1.29591e-09	6.89119e-10	1.08733e-09	1.86771e-10
1551.51	1.77311e-09	8.73528e-10	1.22603e-09	2.00874e-10
1553.82	1.44908e-09	6.0344e-10	1.31647e-09	2.13072e-10
1556.14	1.69296e-09	7.26369e-10	1.46385e-09	2.02651e-10
1558.45	1.54111e-09	5.94796e-10	1.24937e-09	1.93172e-10
1560.76	1.5343e-09	6.40591e-10	8.33792e-10	1.60875e-10
1563.07	1.62025e-09	7.67691e-10	1.34831e-09	1.9805e-10
1565.38	1.42064e-09	6.66077e-10	1.27994e-09	1.79675e-10
1567.69	1.63408e-09	8.48223e-10	1.29171e-09	1.8214e-10
1570	1.28305e-09	5.66798e-10	1.26769e-09	1.50386e-10
1572.31	1.7227e-09	8.69948e-10	9.65008e-10	1.52639e-10
1574.62	1.27061e-09	6.14831e-10	1.35567e-09	1.807e-10
1576.93	1.7366e-09	9.39139e-10	1.3937e-09	1.59546e-10
1579.24	1.34551e-09	6.44523e-10	1.0317e-09	1.38122e-10
1581.55	1.63534e-09	8.48485e-10	1.14075e-09	1.73563e-10
1583.86	1.29122e-09	5.47592e-10	1.30732e-09	1.68608e-10
1586.18	1.59444e-09	7.53042e-10	1.2952e-09	1.64522e-10
1588.49	1.39783e-09	6.64478e-10	1.29236e-09	1.75289e-10
1590.8	1.44083e-09	6.68912e-10	1.01068e-09	1.39602e-10
1593.11	1.42168e-09	6.34619e-10	1.14933e-09	1.73764e-10
1595.42	1.43246e-09	6.32376e-10	1.29642e-09	1.70547e-10
1597.73	1.60644e-09	8.07311e-10	1.34293e-09	2.05669e-10
1600.04	1.26194e-09	5.61794e-10	1.1331e-09	1.9549e-10
1602.35	1.6295e-09	7.73734e-10	1.06328e-09	1.77192e-10
1604.66	1.23697e-09	4.80915e-10	1.09983e-09	1.43923e-10
1606.97	1.62019e-09	7.86836e-10	1.36475e-09	1.61988e-10
1609.28	1.26922e-09	5.0886e-10	1.20993e-09	1.60252e-10
1611.6	1.71903e-09	7.67342e-10	9.5137e-10	1.4674e-10
1613.91	1.3305e-09	4.98977e-10	1.22109e-09	1.71507e-10
1616.22	1.50086e-09	6.98448e-10	1.24892e-09	1.56662e-10
1618.53	1.29411e-09	6.02302e-10	1.09898e-09	1.60271e-10
1620.84	1.37271e-09	7.2779e-10	1.07553e-09	1.50084e-10
1623.15	1.43438e-09	7.18165e-10	9.1676e-10	1.53893e-10
1625.46	1.35781e-09	6.51315e-10	1.17366e-09	1.83327e-10
1627.77	1.49611e-09	6.86416e-10	1.38466e-09	1.82334e-10
1630.08	1.1874e-09	5.34065e-10	9.63343e-10	1.57534e-10
1632.39	1.48344e-09	7.88204e-10	1.01642e-09	1.36496e-10
1634.7	1.17136e-09	5.29401e-10	1.0393e-09	1.56439e-10
1637.01	1.5095e-09	7.36837e-10	1.16489e-09	1.69379e-10
1639.33	1.10439e-09	4.38643e-10	1.1919e-09	1.76458e-10
1641.64	1.47282e-09	7.11426e-10	1.09865e-09	1.69767e-10
1643.95	1.15711e-09	5.04701e-10	9.24954e-10	1.26922e-10
1646.26	1.48266e-09	7.54647e-10	1.27236e-09	1.68087e-10
1648.57	1.27186e-09	5.56414e-10	1.10721e-09	1.55313e-10
1650.88	1.37179e-09	6.5534e-10	1.07761e-09	1.65428e-10
1653.19	1.34327e-09	5.93083e-10	9.57512e-10	1.57661e-10
1655.5	1.286e-09	5.57903e-10	1.06166e-09	1.6743e-10
1657.81	1.42289e-09	6.54381e-10	1.28142e-09	1.26109e-10
1660.12	1.26622e-09	5.23019e-10	1.19516e-09	1.45785e-10
1662.43	1.47625e-09	6.76034e-10	8.5038e-10	1.36296e-10
1664.74	1.09023e-09	4.50781e-10	1.20704e-09	1.41706e-10
1667.05	1.45127e-09	7.27568e-10	1.04017e-09	1.56763e-10
1669.37	1.14577e-09	4.95e-10	1.18942e-09	1.62892e-10
1671.68	1.48486e-09	7.00385e-10	1.06624e-09	1.49896e-10
1673.99	1.1201e-09	4.06746e-10	8.91079e-10	1.49686e-10
1676.3	1.39167e-09	5.87426e-10	1.11191e-09	1.47679e-10
1678.61	1.13606e-09	4.34467e-10	1.19101e-09	1.58156e-10
1680.92	1.27616e-09	5.81538e-10	9.10975e-10	1.4106e-10
1683.23	1.2614e-09	5.65514e-10	9.38396e-10	1.4047e-10
1685.54	1.22994e-09	5.44083e-10	9.77489e-10	1.51137e-10
1687.85	1.49254e-09	6.57764e-10	1.16094e-09	1.94816e-10
1690.16	1.14881e-09	4.25278e-10	1.14951e-09	1.71542e-10
1692.47	1.31789e-09	6.13154e-10	9.01139e-10	1.52658e-10
1694.79	1.05027e-09	4.13682e-10	8.25945e-10	1.34571e-10
1697.1	1.41349e-09	6.98306e-10	1.10369e-09	1.49057e-10
1699.41	1.09141e-09	4.2654e-10	1.12988e-09	1.47216e-10
1701.72	1.46131e-09	7.12097e-10	1.01701e-09	1.47256e-10
1704.03	1.09201e-09	5.03085e-10	9.45827e-10	1.50125e-10
1706.34	1.40659e-09	6.4123e-10	9.30988e-10	1.39748e-10
1708.65	1.11646e-09	4.68674e-10	1.16876e-09	1.6006e-10
1710.96	1.24714e-09	6.30184e-10	1.03728e-09	1.55912e-10
1713.27	1.14872e-09	6.0314e-10	8.4603e-10	1.34501e-10
1715.58	1.1731e-09	5.54871e-10	1.03344e-09	1.71209e-10
1717.89	1.29591e-09	5.82596e-10	1.10075e-09	1.80053e-10
1720.2	1.14037e-09	4.4222e-10	1.1055e-09	1.62159e-10
1722.52	1.36078e-09	6.73512e-10	1.03347e-09	1.37615e-10
1724.83	1.06692e-09	4.08654e-10	8.01978e-10	1.3156e-10
1727.14	1.43262e-09	6.10924e-10	9.90822e-10	1.36742e-10
1729.45	1.07666e-09	4.30336e-10	1.22581e-09	1.6233e-10
1731.76	1.38744e-09	6.7901e-10	9.61843e-10	1.27635e-10
1734.07	1.02746e-09	4.60494e-10	9.5823e-10	1.42506e-10
1736.38	1.26229e-09	6.13422e-10	8.73227e-10	1.42007e-10
1738.69	1.07334e-09	4.8377e-10	9.64566e-10	1.3214e-10
1741	1.26775e-09	5.86332e-10	1.08811e-09	1.29725e-10
1743.31	1.13563e-09	4.88168e-10	9.04347e-10	1.27513e-10
1745.62	1.13887e-09	4.40009e-10	8.45239e-10	1.28145e-10
1747.93	1.20938e-09	5.00916e-10	1.05817e-09	1.52883e-10
1750.25	1.06002e-09	4.12602e-10	9.51754e-10	1.54533e-10
1752.56	1.25636e-09	5.9558e-10	9.05683e-10	1.35664e-10
1754.87	9.75812e-10	3.78322e-10	7.86949e-10	1.31186e-10
1757.18	1.24278e-09	5.57985e-10	9.05983e-10	1.19945e-10
1759.49	9.50033e-10	3.73556e-10	1.03564e-09	1.29839e-10
1761.8	1.29317e-09	5.88687e-10	1.06025e-09	1.33278e-10
1764.11	9.60705e-10	3.8303e-10	7.76395e-10	1.22604e-10
1766.42	1.29515e-09	5.54715e-10	8.59103e-10	1.28658e-10
1768.73	1.04346e-09	3.64171e-10	9.11595e-10	1.44307e-10
1771.04	1.2317e-09	5.38825e-10	1.04432e-09	1.42641e-10
1773.35	1.09688e-09	4.67763e-10	1.0053e-09	1.30166e-10
1775.66	1.14625e-09	4.65588e-10	8.1152e-10	1.12328e-10
1777.98	1.18134e-09	4.70372e-10	8.79196e-10	1.21438e-10
1780.29	1.02151e-09	4.32723e-10	1.16482e-09	1.56118e-10
1782.6	1.12667e-09	5.34476e-10	8.36051e-10	1.25245e-10
1784.91	9.15771e-10	3.84288e-10	9.21689e-10	1.14398e-10
1787.22	1.23211e-09	5.61544e-10	9.09139e-10	1.24308e-10
1789.53	9.78145e-10	3.84721e-10	9.72648e-10	1.39786e-10
1791.84	1.3562e-09	6.38443e-10	1.18494e-09	1.53433e-10
1794.15	9.60229e-10	3.52754e-10	8.10456e-10	1.32257e-10
1796.46	1.15415e-09	4.57233e-10	7.23461e-10	1.24931e-10
1798.77	9.70311e-10	3.31162e-10	9.82138e-10	1.33836e-10
1801.08	1.19934e-09	5.02323e-10	9.15362e-10	1.32953e-10
1803.39	1.03545e-09	4.49325e-10	1.04738e-09	1.367e-10
1805.71	1.11538e-09	4.90832e-10	8.04795e-10	1.16246e-10
1808.02	1.14125e-09	4.31277e-10	7.69535e-10	1.20655e-10
1810.33	1.09298e-09	4.10041e-10	9.29188e-10	1.33587e-10
1812.64	1.23857e-09	5.21103e-10	9.04089e-10	1.37852e-10
1814.95	1.0234e-09	4.13657e-10	8.21171e-10	1.0683e-10
1817.26	1.24465e-09	5.54999e-10	8.32729e-10	1.09115e-10
1819.57	8.95052e-10	3.13416e-10	8.64691e-10	1.18696e-10
1821.88	1.2358e-09	5.66947e-10	9.29716e-10	1.29677e-10
1824.19	9.95095e-10	3.78225e-10	8.67918e-10	1.3289e-10
1826.5	1.15546e-09	5.84854e-10	7.44069e-10	1.40971e-10
1828.81	9.3334e-10	3.57667e-10	8.13084e-10	1.25506e-10
1831.13	1.11609e-09	5.07245e-10	1.05889e-09	1.21009e-10
1833.44	9.82071e-10	3.60762e-10	8.82607e-10	1.26569e-10
1835.75	1.07369e-09	4.3393e-10	8.68888e-10	1.31311e-10
1838.06	1.08746e-09	3.92445e-10	7.17783e-10	1.22927e-10
1840.37	9.74386e-10	3.82918e-10	8.27171e-10	1.23343e-10
1842.68	1.10037e-09	4.8572e-10	9.98892e-10	1.18617e-10
1844.99	9.33336e-10	3.80001e-10	8.69424e-10	1.20946e-10
1847.3	1.15186e-09	5.69848e-10	7.55041e-10	1.21852e-10
1849.61	8.89455e-10	3.37803e-10	9.26851e-10	1.56232e-10
1851.92	1.16546e-09	5.11337e-10	8.6911e-10	1.12526e-10
1854.23	8.78509e-10	3.47496e-10	8.7933e-10	1.19224e-10
1856.54	1.16936e-09	5.29389e-10	7.76666e-10	1.19975e-10
1858.85	9.29256e-10	3.2387e-10	7.78714e-10	1.13344e-10
1861.17	1.15968e-09	4.96257e-10	8.60462e-10	1.27204e-10
1863.48	9.41876e-10	3.86343e-10	9.95883e-10	1.33481e-10
1865.79	9.64109e-10	4.3824e-10	7.12245e-10	9.53404e-11
1868.1	9.99764e-10	4.40106e-10	7.39594e-10	1.05284e-10
1870.41	9.68227e-10	4.09792e-10	7.56071e-10	1.07492e-10
1872.72	1.10065e-09	4.33827e-10	8.80668e-10	1.26606e-10
1875.03	9.04721e-10	3.46867e-10	9.07796e-10	1.27305e-10
1877.34	1.05498e-09	4.54468e-10	6.79431e-10	1.1567e-10
1879.65	8.34267e-10	3.11386e-10	7.22343e-10	1.22224e-10
1881.96	1.06093e-09	5.25794e-10	8.91443e-10	1.30203e-10
1884.27	8.2083e-10	3.56874e-10	7.55347e-10	1.21669e-10
1886.59	1.08729e-09	5.0578e-10	8.1947e-10	1.10482e-10
1888.9	8.5037e-10	3.6231e-10	7.1964e-10	9.86203e-11
1891.21	1.05634e-09	4.94456e-10	7.75478e-10	1.17659e-10
1893.52	8.59558e-10	3.52037e-10	9.44088e-10	1.23187e-10
1895.83	9.36164e-10	4.06273e-10	6.93123e-10	1.04633e-10
1898.14	9.17134e-10	3.76289e-10	7.00798e-10	1.15247e-10
1900.45	9.07915e-10	3.81426e-10	8.13122e-10	1.18051e-10
1902.76	9.17901e-10	4.05583e-10	8.39345e-10	1.13142e-10
1905.07	8.40054e-10	3.11795e-10	8.91644e-10	1.19482e-10
1907.38	1.06019e-09	4.1498e-10	7.48779e-10	1.20813e-10
1909.69	8.20399e-10	3.24017e-10	6.3194e-10	8.46129e-11
1912	1.09195e-09	5.12149e-10	8.23813e-10	1.05602e-10
1914.32	8.38001e-10	3.1356e-10	9.08255e-10	1.25587e-10
1916.63	1.08474e-09	5.16086e-10	7.93207e-10	1.12226e-10
1918.94	8.00002e-10	3.26978e-10	7.03983e-10	9.72725e-11
1921.25	9.9855e-10	4.46044e-10	7.73526e-10	1.07552e-10
1923.56	8.37634e-10	3.30265e-10	8.16246e-10	1.06348e-10
1925.87	1.00695e-09	4.32614e-10	8.34337e-10	1.15906e-10
1928.18	8.6085e-10	3.82595e-10	6.55606e-10	1.04352e-10
1930.49	8.54659e-10	3.5976e-10	7.02459e-10	1.22228e-10
1932.8	9.32998e-10	4.02596e-10	9.10452e-10	1.40643e-10
1935.11	8.51808e-10	3.40079e-10	8.10569e-10	1.26903e-10
1937.42	9.9814e-10	4.49713e-10	7.72778e-10	1.14787e-10
1939.73	8.0086e-10	3.34779e-10	6.26001e-10	8.89175e-11
1942.04	1.03721e-09	4.93557e-10	6.49915e-10	1.08051e-10
1944.36	7.39721e-10	3.1596e-10	8.75237e-10	1.14401e-10
1946.67	9.62597e-10	4.56858e-10	7.7083e-10	1.19149e-10
1948.98	7.61244e-10	2.8614e-10	6.19483e-10	1.03759e-10
1951.29	1.00825e-09	4.6899e-10	7.36341e-10	1.24057e-10
1953.6	8.17697e-10	3.22234e-10	6.67006e-10	1.02318e-10
1955.91	8.9515e-10	4.2185e-10	8.16392e-10	1.14167e-10
1958.22	8.36434e-10	3.43992e-10	7.07946e-10	1.11216e-10
1960.53	8.74418e-10	3.36335e-10	6.21189e-10	1.03656e-10
1962.84	9.61251e-10	3.40263e-10	7.83402e-10	1.03695e-10
1965.15	9.9354e-10	3.34989e-10	9.40002e-10	1.45721e-10
1967.46	9.75872e-10	3.94099e-10	6.85937e-10	1.06601e-10
1969.78	7.45117e-10	2.6089e-10	6.86875e-10	1.0894e-10
1972.09	1.00442e-09	4.34774e-10	6.23218e-10	9.47373e-11
1974.4	7.24735e-10	2.98369e-10	8.4846e-10	1.11306e-10
1976.71	9.73883e-10	4.58419e-10	7.78187e-10	1.24424e-10
1979.02	7.569e-10	2.69037e-10	6.96653e-10	9.99215e-11
1981.33	9.05258e-10	3.88791e-10	6.39958e-10	9.42767e-11
1983.64	8.13748e-10	2.63625e-10	7.77072e-10	1.14689e-10
1985.95	9.18378e-10	3.73137e-10	7.37513e-10	9.95348e-11
1988.26	8.46076e-10	3.01552e-10	8.00415e-10	1.25831e-10
1990.57	8.88719e-10	3.14754e-10	6.28915e-10	1.09424e-10
1992.88	8.72658e-10	3.45116e-10	6.55723e-10	9.97953e-11
1995.19	7.94221e-10	2.9152e-10	8.01909e-10	1.12516e-10
1997.51	8.98793e-10	3.56502e-10	7.57648e-10	1.19968e-10
1999.82	7.68249e-10	2.85545e-10	5.71926e-10	1.04261e-10
2002.13	9.32698e-10	3.93262e-10	6.66299e-10	9.38366e-11
2004.44	7.30871e-10	2.32127e-10	6.74682e-10	1.06669e-10
2006.75	9.38754e-10	3.76308e-10	8.08737e-10	1.21045e-10
2009.06	7.16037e-10	2.21782e-10	7.11265e-10	1.0798e-10
2011.37	9.3884e-10	4.18278e-10	5.26607e-10	8.02542e-11
2013.68	7.01945e-10	2.7785e-10	6.74583e-10	1.10229e-10
2015.99	8.51961e-10	3.69496e-10	7.45704e-10	1.13233e-10
2018.3	7.34327e-10	3.02091e-10	6.52853e-10	9.80937e-11
2020.61	7.91016e-10	3.46067e-10	6.43307e-10	8.5234e-11
2022.93	7.78752e-10	3.0747e-10	6.37605e-10	8.91288e-11
2025.24	7.32891e-10	2.81563e-10	6.77232e-10	8.84278e-11
2027.55	8.44914e-10	3.62806e-10	7.67975e-10	1.0515e-10
2029.86	7.16556e-10	2.85639e-10	5.8876e-10	9.91929e-11
2032.17	8.76656e-10	3.93438e-10	6.10539e-10	1.05251e-10
2034.48	6.67807e-10	2.44097e-10	6.74527e-10	9.83392e-11
2036.79	9.12925e-10	4.42442e-10	7.28092e-10	1.12474e-10
2039.1	6.76094e-10	2.44908e-10	7.50093e-10	1.1348e-10
2041.41	8.92967e-10	3.63883e-10	6.03463e-10	8.7379e-11
2043.72	6.88866e-10	2.77658e-10	5.6878e-10	8.4185e-11
2046.03	8.16301e-10	3.56545e-10	7.97624e-10	8.856e-11
2048.34	7.33118e-10	2.60904e-10	6.89448e-10	1.02171e-10
2050.65	8.32514e-10	3.10695e-10	6.37566e-10	1.11058e-10
2052.97	8.30509e-10	3.5545e-10	6.82483e-10	1.06628e-10
2055.28	7.62099e-10	3.17271e-10	6.51694e-10	8.93908e-11
2057.59	8.82477e-10	3.58359e-10	7.31076e-10	1.02079e-10
2059.9	7.60756e-10	3.23992e-10	6.73782e-10	8.83283e-11
2062.21	8.75187e-10	4.01124e-10	5.4476e-10	9.27167e-11
2064.52	6.72578e-10	2.5584e-10	6.57175e-10	1.01831e-10
2066.83	8.99166e-10	4.1027e-10	7.5805e-10	1.11532e-10
2069.14	6.81101e-10	2.49757e-10	6.23727e-10	9.1524e-11
2071.45	8.55365e-10	3.76898e-10	6.12587e-10	8.03086e-11
2073.76	6.81483e-10	3.03368e-10	5.2756e-10	8.2105e-11
2076.07	8.24087e-10	3.67019e-10	6.27519e-10	8.55469e-11
2078.38	7.18929e-10	2.56431e-10	6.90062e-10	9.67724e-11
2080.7	8.17046e-10	3.41645e-10	6.49252e-10	9.2709e-11
2083.01	7.88108e-10	3.27238e-10	5.74492e-10	9.57419e-11
2085.32	6.92798e-10	3.05e-10	6.41352e-10	1.05829e-10
2087.63	7.57635e-10	3.48772e-10	6.17476e-10	8.91404e-11
2089.94	7.23237e-10	2.93081e-10	6.94807e-10	9.62432e-11
2092.25	8.57432e-10	4.01467e-10	5.60686e-10	7.85765e-11
2094.56	6.70584e-10	2.84814e-10	5.8346e-10	9.7573e-11
2096.87	8.67068e-10	3.90758e-10	7.1781e-10	9.94812e-11
2099.18	6.35877e-10	2.20902e-10	6.73638e-10	8.19116e-11
2101.49	7.982e-10	3.77429e-10	5.27239e-10	8.8758e-11
2103.8	6.32419e-10	2.38234e-10	6.50895e-10	1.05217e-10
2106.12	7.66715e-10	3.39019e-10	5.69165e-10	9.3909e-11
2108.43	6.74843e-10	2.83702e-10	7.44648e-10	1.00726e-10
2110.74	7.46291e-10	3.58267e-10	6.74257e-10	9.35336e-11
2113.05	7.24602e-10	3.01064e-10	5.21901e-10	9.03736e-11
2115.36	7.46028e-10	2.93671e-10	6.344e-10	1.03507e-10
2117.67	7.86606e-10	3.3313e-10	6.37057e-10	9.69329e-11
2119.98	6.9823e-10	2.75243e-10	6.24877e-10	8.62193e-11
2122.29	8.07807e-10	3.49184e-10	6.52129e-10	8.78227e-11
2124.6	6.26491e-10	2.2373e-10	5.20582e-10	7.88338e-11
2126.91	8.37399e-10	3.76512e-10	6.61654e-10	8.27035e-11
2129.22	6.18121e-10	2.16171e-10	6.52954e-10	1.01771e-10
2131.53	8.03252e-10	3.64241e-10	5.45428e-10	9.2586e-11
2133.84	6.21459e-10	2.45008e-10	5.23283e-10	8.51773e-11
2136.16	7.38385e-10	3.50069e-10	5.70229e-10	8.76677e-11
2138.47	6.10782e-10	2.58198e-10	7.01494e-10	8.91082e-11
2140.78	6.92131e-10	3.03286e-10	6.4912e-10	8.91902e-11
2143.09	6.53929e-10	2.73646e-10	5.34125e-10	8.67101e-11
2145.4	7.05753e-10	3.01618e-10	4.75082e-10	9.05606e-11
2147.71	7.82087e-10	3.53102e-10	6.31721e-10	9.54876e-11
2150.02	7.50087e-10	2.83943e-10	6.90391e-10	8.66247e-11
2152.33	8.75189e-10	3.90766e-10	5.75512e-10	8.03611e-11
2154.64	6.17942e-10	2.72232e-10	5.7737e-10	8.76083e-11
2156.95	7.54587e-10	3.17678e-10	5.30296e-10	7.95425e-11
2159.26	6.36774e-10	2.14068e-10	6.02235e-10	9.82018e-11
2161.57	8.50469e-10	3.64136e-10	6.86535e-10	9.79246e-11
2163.89	6.04342e-10	2.31778e-10	4.67315e-10	7.92682e-11
2166.2	7.16805e-10	3.46849e-10	5.8742e-10	7.52667e-11
2168.51	5.77601e-10	2.30853e-10	6.54972e-10	8.41334e-11
2170.82	6.90146e-10	3.34117e-10	5.88215e-10	8.98235e-11
2173.13	6.37787e-10	2.59846e-10	5.81787e-10	9.24178e-11
2175.44	6.69929e-10	2.99311e-10	4.60607e-10	7.5102e-11
2177.75	6.8612e-10	3.14313e-10	5.65053e-10	7.68032e-11
2180.06	6.02e-10	2.58404e-10	6.9266e-10	8.85635e-11
2182.37	6.78826e-10	3.20943e-10	5.85687e-10	9.39468e-11
2184.68	5.67792e-10	2.23504e-10	5.26445e-10	8.3598e-11
2186.99	7.6157e-10	2.9529e-10	5.26048e-10	8.09957e-11
2189.31	5.92415e-10	1.82529e-10	5.6491e-10	8.74283e-11
2191.62	7.65873e-10	3.24638e-10	6.38347e-10	9.87546e-11
2193.93	6.09056e-10	2.24328e-10	5.29785e-10	7.85925e-11
2196.24	7.97969e-10	4.05625e-10	4.94661e-10	7.66336e-11
2198.55	6.2969e-10	2.78918e-10	6.13862e-10	8.8815e-11
2200.86	7.22361e-10	3.27983e-10	5.78093e-10	8.27229e-11
2203.17	6.62632e-10	2.65415e-10	5.08903e-10	7.08089e-11
2205.48	6.55361e-10	2.80188e-10	5.14933e-10	6.73796e-11
2207.79	6.6102e-10	2.71316e-10	4.69912e-10	7.59377e-11
2210.1	5.99171e-10	2.00559e-10	6.3893e-10	8.86728e-11
2212.41	7.221e-10	2.64307e-10	6.15684e-10	9.03599e-11
2214.72	6.11037e-10	1.7899e-10	4.67263e-10	8.29468e-11
2217.03	7.12149e-10	2.8442e-10	4.92008e-10	8.70582e-11
2219.35	5.50022e-10	1.85055e-10	5.19458e-10	7.58093e-11
2221.66	7.10999e-10	3.27928e-10	5.89825e-10	7.68911e-11
2223.97	5.38588e-10	1.89256e-10	6.02375e-10	7.81345e-11
2226.28	7.11451e-10	2.84854e-10	4.90573e-10	7.45311e-11
2228.59	5.68959e-10	2.11075e-10	5.41826e-10	8.60926e-11
2230.9	7.36317e-10	2.94959e-10	6.05024e-10	8.82443e-11
2233.21	6.02196e-10	2.22018e-10	5.68976e-10	7.53037e-11
2235.52	6.34987e-10	2.57411e-10	5.17037e-10	8.15243e-11
2237.83	6.58567e-10	2.74096e-10	5.63859e-10	8.34884e-11
2240.14	6.27103e-10	2.59713e-10	5.95581e-10	8.85897e-11
2242.45	7.93353e-10	2.95718e-10	6.62739e-10	1.00475e-10
2244.76	6.09891e-10	2.06722e-10	5.24001e-10	8.86294e-11
2247.08	7.01546e-10	3.02535e-10	4.29634e-10	6.75954e-11
2249.39	5.65831e-10	2.02951e-10	5.71508e-10	8.37383e-11
2251.7	7.19416e-10	3.31718e-10	5.80158e-10	7.3901e-11
2254.01	5.60588e-10	2.02229e-10	5.40156e-10	8.42392e-11
2256.32	7.36316e-10	2.87996e-10	5.15342e-10	9.31039e-11
2258.63	5.71776e-10	1.856e-10	4.36775e-10	7.53776e-11
2260.94	6.55242e-10	2.78521e-10	5.52911e-10	8.0927e-11
2263.25	5.65169e-10	2.08171e-10	5.8093e-10	7.6131e-11
2265.56	6.34397e-10	2.69661e-10	4.50732e-10	7.00794e-11
2267.87	6.38672e-10	2.61987e-10	4.90866e-10	8.32718e-11
2270.18	6.07825e-10	2.37641e-10	5.12509e-10	7.70591e-11
2272.5	6.80858e-10	2.84837e-10	5.20892e-10	8.75207e-11
2274.81	5.50919e-10	2.07452e-10	5.22027e-10	9.39905e-11
2277.12	6.32159e-10	2.84108e-10	4.25972e-10	6.75127e-11
2279.43	5.11256e-10	2.00902e-10	4.75546e-10	8.46995e-11
2281.74	6.80512e-10	2.91775e-10	6.15816e-10	9.53359e-11
2284.05	5.03803e-10	1.75611e-10	5.30552e-10	8.44975e-11
2286.36	6.60265e-10	2.72607e-10	4.7269e-10	7.98029e-11
2288.67	5.32324e-10	1.51509e-10	4.58667e-10	8.73953e-11
2290.98	6.7726e-10	2.44149e-10	4.85368e-10	6.90814e-11
2293.29	5.46974e-10	2.12675e-10	5.84582e-10	7.49767e-11
2295.6	5.88943e-10	2.35545e-10	5.21366e-10	6.77009e-11
2297.91	5.63482e-10	2.17798e-10	4.45241e-10	7.3862e-11
2300.23	5.70902e-10	1.94453e-10	5.13513e-10	8.24618e-11
2302.54	6.05043e-10	2.31503e-10	5.49787e-10	8.37791e-11
2304.85	5.39833e-10	2.16181e-10	5.23584e-10	8.60166e-11
2307.16	6.68878e-10	3.2481e-10	4.87463e-10	8.10664e-11
2309.47	5.42197e-10	1.97383e-10	4.52964e-10	7.05365e-11
2311.78	6.66298e-10	3.08781e-10	5.26266e-10	6.34894e-11
2314.09	5.18588e-10	1.81357e-10	5.86086e-10	7.13366e-11
2316.4	6.50895e-10	2.89747e-10	4.59918e-10	7.29365e-11
2318.71	4.95956e-10	1.7568e-10	4.4955e-10	6.46913e-11
2321.02	5.83605e-10	2.72358e-10	4.75483e-10	6.2776e-11
2323.33	5.02093e-10	2.05968e-10	4.97364e-10	8.40859e-11
2325.64	5.75644e-10	2.53032e-10	5.34881e-10	8.07056e-11
2327.95	5.78925e-10	2.4713e-10	4.17594e-10	7.33683e-11
2330.27	5.36688e-10	2.15373e-10	4.27785e-10	6.45348e-11
2332.58	5.9089e-10	2.43913e-10	5.61454e-10	7.4863e-11
2334.89	6.84733e-10	2.20383e-10	5.24402e-10	7.60502e-11
2337.2	6.8927e-10	2.7571e-10	4.93783e-10	6.78683e-11
2339.51	4.88561e-10	1.51666e-10	4.36633e-10	6.12492e-11
2341.82	6.17173e-10	2.67384e-10	4.47575e-10	6.76696e-11
2344.13	4.64732e-10	1.73444e-10	5.79401e-10	7.80099e-11
2346.44	6.18402e-10	2.6419e-10	4.54366e-10	8.73408e-11
2348.75	4.89585e-10	1.77072e-10	4.02385e-10	6.69486e-11
2351.06	6.06979e-10	2.54889e-10	4.73097e-10	7.73608e-11
2353.37	5.12271e-10	1.89957e-10	4.94844e-10	7.58703e-11
2355.69	6.25005e-10	2.7961e-10	5.32618e-10	8.07112e-11
2358	5.63512e-10	2.60457e-10	4.6467e-10	6.90661e-11
2360.31	5.69428e-10	2.65826e-10	4.21249e-10	7.30155e-11
2362.62	5.96307e-10	2.51172e-10	4.94233e-10	7.69561e-11
2364.93	5.13436e-10	2.10525e-10	5.40405e-10	7.24023e-11
2367.24	5.93269e-10	2.75891e-10	4.50954e-10	6.42961e-11
2369.55	4.90163e-10	1.83499e-10	4.16429e-10	8.18196e-11
2371.86	6.75676e-10	2.84992e-10	4.94608e-10	9.09527e-11
2374.17	5.11494e-10	1.88828e-10	4.98037e-10	8.15762e-11
2376.48	6.30353e-10	2.8103e-10	5.28478e-10	8.06879e-11
2378.79	4.91411e-10	1.58736e-10	4.12298e-10	6.42932e-11
2381.1	6.26333e-10	2.388e-10	4.19479e-10	8.47452e-11
2383.42	4.92036e-10	2.08536e-10	5.18852e-10	7.22148e-11
2385.73	5.92415e-10	2.58676e-10	4.81079e-10	6.85024e-11
2388.04	5.45352e-10	2.06912e-10	4.59263e-10	6.99749e-11
2390.35	5.53262e-10	2.18294e-10	4.29084e-10	6.90951e-11
2392.66	5.32823e-10	2.53596e-10	3.86214e-10	6.57229e-11
2394.97	4.93033e-10	2.11128e-10	5.14039e-10	7.36615e-11
2397.28	5.8625e-10	2.63649e-10	4.62611e-10	6.32808e-11
2399.59	4.90055e-10	1.91954e-10	3.86407e-10	6.53697e-11
2401.9	6.01001e-10	2.7492e-10	4.38838e-10	7.31898e-11
2404.21	4.53905e-10	1.51887e-10	4.84433e-10	8.99613e-11
2406.52	5.81062e-10	2.50019e-10	4.65582e-10	6.66353e-11
2408.83	4.46403e-10	1.68474e-10	4.39463e-10	6.8176e-11
2411.15	5.91582e-10	2.49111e-10	3.71973e-10	7.59423e-11
2413.46	4.86146e-10	1.5931e-10	4.52528e-10	7.64174e-11
2415.77	5.639e-10	2.24206e-10	5.2867e-10	6.86846e-11
2418.08	4.90818e-10	1.89079e-10	4.21399e-10	6.53618e-11
2420.39	5.21641e-10	1.92296e-10	4.1802e-10	6.87289e-11
2422.7	5.50304e-10	2.04775e-10	4.03612e-10	5.733e-11
2425.01	5.60227e-10	2.22399e-10	4.70604e-10	6.22849e-11
2427.32	7.04278e-10	2.91619e-10	5.92834e-10	8.42738e-11
2429.63	5.12012e-10	1.79558e-10	4.67017e-10	6.58435e-11
2431.94	5.7838e-10	2.60867e-10	4.11209e-10	7.07691e-11
2434.25	4.39126e-10	1.87732e-10	4.97347e-10	8.41356e-11
2436.56	5.99923e-10	2.75543e-10	4.36028e-10	6.77859e-11
2438.88	4.51184e-10	1.77059e-10	4.79634e-10	7.39486e-11
2441.19	5.71681e-10	2.44579e-10	3.84631e-10	5.74487e-11
2443.5	4.44803e-10	1.49483e-10	4.11521e-10	5.5847e-11
2445.81	5.45534e-10	2.08659e-10	5.20946e-10	7.46068e-11
2448.12	4.9128e-10	1.74036e-10	4.68285e-10	8.05275e-11
2450.43	5.21898e-10	2.15423e-10	3.53508e-10	5.7846e-11
2452.74	5.52092e-10	2.20153e-10	4.09677e-10	7.37194e-11
2455.05	4.85022e-10	1.89658e-10	4.17282e-10	5.81843e-11
2457.36	5.42628e-10	2.2824e-10	4.7801e-10	6.52687e-11
2459.67	4.71606e-10	1.60999e-10	4.3538e-10	6.88816e-11
2461.98	5.77795e-10	2.49196e-10	4.08715e-10	7.75106e-11
2464.29	4.40795e-10	1.69932e-10	3.78237e-10	5.9165e-11
2466.61	5.54344e-10	2.5923e-10	4.60689e-10	7.04604e-11
2468.92	4.34525e-10	1.57339e-10	4.01096e-10	6.86742e-11
2471.23	5.67273e-10	2.29402e-10	4.12204e-10	7.15951e-11
2473.54	4.79069e-10	1.71717e-10	4.08418e-10	6.36798e-11
2475.85	5.57235e-10	2.31796e-10	4.19884e-10	7.25658e-11
2478.16	4.82726e-10	1.63992e-10	4.80395e-10	6.96101e-11
2480.47	5.3364e-10	2.07056e-10	3.76673e-10	6.77658e-11
2482.78	4.76348e-10	1.82724e-10	3.34765e-10	5.65491e-11
2485.09	4.56453e-10	1.73412e-10	4.95256e-10	6.53082e-11
2487.4	5.49407e-10	2.12985e-10	4.47422e-10	6.15252e-11
2489.71	4.816e-10	1.98232e-10	4.62915e-10	7.32308e-11
2492.03	5.62426e-10	2.44811e-10	3.87702e-10	6.05784e-11
2494.34	4.23145e-10	1.52418e-10	3.40719e-10	6.2143e-11
2496.65	5.50422e-10	2.20497e-10	5.10088e-10	7.46073e-11
2498.96	4.02781e-10	1.33198e-10	4.4457e-10	6.47569e-11
2501.27	5.3779e-10	2.21651e-10	3.94111e-10	5.44824e-11
2503.58	4.42537e-10	1.48186e-10	4.15579e-10	6.48274e-11
2505.89	5.44765e-10	2.13073e-10	3.95513e-10	7.11006e-11
2508.2	4.47668e-10	1.70873e-10	4.38225e-10	5.86689e-11
2510.51	5.24632e-10	2.45061e-10	4.18467e-10	6.61721e-11
2512.82	4.67851e-10	2.16187e-10	3.52127e-10	6.53312e-11
2515.13	4.34089e-10	1.74977e-10	4.02799e-10	5.72097e-11
2517.44	4.88071e-10	1.9569e-10	4.61406e-10	6.3035e-11
2519.75	4.43711e-10	1.55178e-10	4.54286e-10	7.03122e-11
2522.07	5.23762e-10	2.0493e-10	3.60221e-10	5.98954e-11
2524.38	4.1264e-10	1.52873e-10	3.40037e-10	5.94382e-11
2526.69	5.43725e-10	2.26137e-10	3.94754e-10	6.07851e-11
2529	4.29041e-10	1.4597e-10	4.77409e-10	6.86925e-11
2531.31	5.20119e-10	2.05117e-10	3.93127e-10	5.51475e-11
2533.62	4.06938e-10	1.19168e-10	3.50735e-10	6.4631e-11
2535.93	5.05646e-10	2.13547e-10	4.14356e-10	6.55354e-11
2538.24	4.08056e-10	1.5778e-10	3.88388e-10	6.45052e-11
2540.55	4.68112e-10	1.90485e-10	4.17669e-10	7.02957e-11
2542.86	4.52042e-10	1.7542e-10	3.85116e-10	6.02999e-11
2545.17	4.59459e-10	1.8591e-10	3.64144e-10	5.85253e-11
2547.49	5.04354e-10	2.04455e-10	4.4554e-10	5.62978e-11
2549.8	4.22115e-10	1.56704e-10	4.28317e-10	5.80382e-11
2552.11	4.82892e-10	1.79531e-10	3.46914e-10	6.25989e-11
2554.42	4.00827e-10	1.25417e-10	3.92983e-10	7.91566e-11
2556.73	5.11341e-10	2.07431e-10	3.83472e-10	5.72162e-11
2559.04	3.81809e-10	1.29674e-10	4.66246e-10	5.11961e-11
2561.35	5.08255e-10	2.03194e-10	4.39182e-10	5.76448e-11
2563.66	4.19664e-10	1.33211e-10	3.47577e-10	6.66677e-11
2565.97	5.21634e-10	1.9763e-10	3.48063e-10	5.73219e-11
2568.28	4.41562e-10	1.58866e-10	4.57594e-10	6.72909e-11
2570.59	4.87389e-10	2.07068e-10	4.09884e-10	5.86701e-11
2572.9	4.69619e-10	1.76269e-10	4.28105e-10	6.46946e-11
2575.22	4.51439e-10	1.85835e-10	3.58451e-10	6.34852e-11
2577.53	4.49997e-10	1.88198e-10	3.88972e-10	6.64402e-11
2579.84	3.93295e-10	1.33012e-10	4.38948e-10	6.34427e-11
2582.15	4.57093e-10	1.61183e-10	3.60052e-10	5.45114e-11
2584.46	3.68708e-10	1.25753e-10	3.19377e-10	5.61879e-11
2586.77	4.71442e-10	2.06354e-10	3.8704e-10	5.72541e-11
2589.08	3.60884e-10	1.33551e-10	3.73234e-10	4.97284e-11
2591.39	5.00574e-10	2.20649e-10	4.3576e-10	7.11081e-11
2593.7	4.00456e-10	1.38733e-10	3.3762e-10	5.52578e-11
2596.01	5.03024e-10	2.19315e-10	3.03599e-10	5.35746e-11
2598.32	3.90573e-10	1.35903e-10	3.89262e-10	6.17223e-11
2600.63	4.47726e-10	1.69727e-10	4.31698e-10	6.84704e-11
2602.94	3.86379e-10	1.56996e-10	3.63555e-10	5.3104e-11
2605.26	4.32382e-10	1.78912e-10	3.66502e-10	5.88769e-11
2607.57	4.60017e-10	1.86703e-10	3.39454e-10	5.90773e-11
2609.88	3.9001e-10	1.46625e-10	4.06138e-10	6.40058e-11
2612.19	4.735e-10	1.98232e-10	4.22338e-10	5.50819e-11
2614.5	3.98403e-10	1.27824e-10	3.22863e-10	4.95004e-11
2616.81	4.66258e-10	1.88422e-10	3.47628e-10	6.05765e-11
2619.12	3.62201e-10	1.04739e-10	4.25699e-10	6.75086e-11
2621.43	4.7802e-10	1.82998e-10	3.76678e-10	6.23556e-11
2623.74	3.8599e-10	1.33272e-10	3.77563e-10	6.13554e-11
2626.05	4.87733e-10	2.1135e-10	3.23931e-10	6.39011e-11
2628.36	3.59059e-10	1.24869e-10	3.71372e-10	6.53335e-11
2630.68	4.21625e-10	1.92389e-10	4.43347e-10	6.7229e-11
2632.99	3.9363e-10	1.75202e-10	3.92681e-10	6.15572e-11
2635.3	4.05127e-10	1.53444e-10	3.37673e-10	6.09082e-11
2637.61	4.25458e-10	1.56113e-10	3.62846e-10	6.2612e-11
2639.92	3.93797e-10	1.52858e-10	3.66443e-10	6.69203e-11
2642.23	4.56103e-10	1.8054e-10	4.15959e-10	6.20864e-11
2644.54	3.82451e-10	1.3476e-10	3.70211e-10	6.0978e-11
2646.85	4.78742e-10	1.89707e-10	3.12045e-10	6.05121e-11
2649.16	4.00042e-10	1.39182e-10	3.79805e-10	6.61678e-11
2651.47	5.36994e-10	2.04214e-10	3.94777e-10	5.4446e-11
2653.78	3.84894e-10	1.28244e-10	3.26565e-10	5.29286e-11
2656.09	4.68405e-10	2.07678e-10	3.36619e-10	6.10959e-11
2658.41	3.52917e-10	1.13853e-10	3.05706e-10	5.57342e-11
2660.72	4.16852e-10	1.37058e-10	3.98684e-10	6.06375e-11
2663.03	3.95009e-10	1.33299e-10	3.98798e-10	6.81433e-11
2665.34	4.14798e-10	1.64965e-10	3.08044e-10	5.96048e-11
2667.65	4.14181e-10	1.81888e-10	3.22855e-10	5.81559e-11
2669.96	3.74694e-10	1.59909e-10	3.51058e-10	6.85061e-11
2672.27	4.22819e-10	1.82699e-10	3.72251e-10	5.59318e-11
2674.58	3.83737e-10	1.16955e-10	3.83142e-10	6.44658e-11
2676.89	4.55126e-10	1.69642e-10	3.16353e-10	6.05192e-11
2679.2	3.63232e-10	1.16475e-10	3.39636e-10	5.66819e-11
2681.51	4.57166e-10	1.99923e-10	3.73568e-10	5.62422e-11
2683.82	3.73791e-10	1.21399e-10	3.70052e-10	5.43358e-11
2686.13	4.81753e-10	1.95949e-10	3.18569e-10	5.84388e-11
2688.45	3.9701e-10	1.31292e-10	3.49687e-10	6.2384e-11
2690.76	4.51012e-10	1.85056e-10	3.62606e-10	4.87827e-11
2693.07	3.88017e-10	1.58312e-10	3.69287e-10	5.65621e-11
2695.38	4.36266e-10	1.89006e-10	3.61369e-10	5.38456e-11
2697.69	4.17951e-10	1.64137e-10	2.92239e-10	4.62366e-11
2700	4.07454e-10	1.48723e-10	3.60631e-10	5.39291e-11

## Sheet: H_top
Time [s]	Ch1	Ch2
0	2.34712	2.97113
0.05	2.55426	3.3181
0.1	2.65	3.63361
0.15	2.73545	3.94634
0.2	2.81134	4.25104
0.25	2.87881	4.58598
0.3	2.93936	4.87096
0.35	2.99471	5.13483
0.4	3.04671	5.37321
0.45	3.09712	5.58225
0.5	3.14756	5.75871
0.55	3.19931	5.90011
0.6	3.25324	6.00471
0.65	3.30964	6.15887
0.7	3.41184	6.21276
0.75	3.48408	6.23505
0.8	3.55884	6.22788
0.85	3.63442	6.19398
0.9	3.70869	6.13649
0.95	3.7791	6.05882
1	3.84293	5.96449
1.05	3.89736	5.85694
1.1	3.93963	5.78301
1.15	4.09808	5.75794
1.2	4.14595	5.71203
1.25	4.18354	5.64068
1.3	4.21088	5.58036
1.35	4.16129	5.53327
1.4	4.18633	5.50099
1.45	4.20098	5.48439
1.5	4.20769	5.48366
1.55	4.20898	5.54192
1.6	4.20729	5.51585
1.65	4.20478	5.5881
1.7	4.20314	5.67005
1.75	4.20352	5.75972
1.8	4.20639	5.86451
1.85	4.21145	5.98171
1.9	4.21772	6.14215
1.95	4.18983	6.26777
2	4.20075	6.35552
2.05	4.20442	6.44381
2.1	4.19811	6.56132
2.15	4.17898	6.62827
2.2	4.1443	6.71744
2.25	4.09161	6.7833
2.3	4.01893	6.86784
2.35	3.92491	6.89489
2.4	3.80897	6.8975
2.45	3.67132	6.91922
2.5	3.51297	6.88549
2.55	3.23484	6.79742
2.6	3.0651	6.73173
2.65	2.87696	6.64691
2.7	2.67481	6.54523
2.75	2.46314	6.39539
2.8	2.24647	6.27493
2.85	2.0291	6.18631
2.9	1.81498	6.05689
2.95	1.60762	5.9226
3	1.41	5.78537
3.05	1.22451	5.64674
3.1	1.0529	5.50786
3.15	0.939996	5.30224
3.2	0.777895	5.18071
3.25	0.675938	5.05675
3.3	0.590902	5.01795
3.35	0.522766	4.91466
3.4	0.471205	4.81468
3.45	0.435593	4.71846
3.5	0.415086	4.62625
3.55	0.408653	4.53824
3.6	0.415123	4.4209
3.65	0.332297	4.2822
3.7	0.38445	4.1956
3.75	0.440174	4.19348
3.8	0.498753	4.20185
3.85	0.559278	4.18044
3.9	0.620653	4.16394
3.95	0.681625	4.15309
4	0.74084	4.14825
4.05	0.79685	4.11581
4.1	0.84822	4.1306
4.15	0.893552	4.19221
4.2	0.931557	4.26855
4.25	0.96111	4.40482
4.3	0.981339	4.45051
4.35	0.991607	4.54782
4.4	0.991607	4.61936
4.45	0.981339	4.73992
4.5	0.96111	4.90918
4.55	0.931557	5.09523
4.6	0.893552	5.25628
4.65	0.84822	5.42543
4.7	0.79685	5.64543
4.75	0.74084	5.92741
4.8	0.681625	6.1203
4.85	0.620653	6.36556
4.9	0.559278	6.61837
4.95	0.498753	6.84337
5	0.440174	7.1134
5.05	0.38445	7.42583
5.1	0.332297	7.74614
5.15	0.28425	8.07321
5.2	0.240623	8.36221
5.25	0.201593	8.64314
5.3	0.167137	8.91209
5.35	0.137137	9.13132
5.4	0.111354	9.37189
5.45	0.0894854	9.62999
5.5	0.0711668	9.87069
5.55	0.0560098	10.0933
5.6	0.0436266	10.2541
5.65	0	10.3851
5.7	0	10.4852
5.75	0	10.5537
5.8	0	10.5664
5.85	0	10.5991
5.9	0	10.5996
5.95	0	10.5695
6	0	10.5542
6.05	0	10.4805
6.1	0	10.3842
6.15	0	10.3109
6.2	0	10.1874
6.25	0	10.0157
6.3	0	9.83916
6.35	0.0872459	9.73459
6.4	0.11202	9.62885
6.45	0.142334	9.4824
6.5	0.178971	9.41785
6.55	0.222715	9.28685
6.6	0.317901	9.15849
6.65	0.39029	9.00068
6.7	0.474345	8.85627
6.75	0.570739	8.69084
6.8	0.679854	8.6124
6.85	0.801739	8.53507
6.9	0.936036	8.45964
6.95	1.08193	8.38628
7	1.23814	8.2809
7.05	1.40281	8.27124
7.1	1.57361	8.23781
7.15	1.74771	8.20336
7.2	1.92185	8.22014
7.25	2.09246	8.14456
7.3	2.25573	8.14968
7.35	2.40776	8.14763
7.4	2.54473	8.18126
7.45	2.66307	8.17483
7.5	2.75953	8.16146
7.55	2.83144	8.10711
7.6	2.87677	8.05308
7.65	2.89423	7.99749
7.7	2.88334	7.9725
7.75	2.84445	7.93533
7.8	2.77872	7.93032
7.85	2.68805	7.88314
7.9	2.57505	7.82801
7.95	2.44279	7.73157
8	2.29481	7.63533
8.05	2.13486	7.53709
8.1	1.96678	7.46822
8.15	1.79436	7.42839
8.2	1.66481	7.34206
8.25	1.50653	7.24233
8.3	1.40004	7.18221
8.35	1.57865	7.13022
8.4	1.77273	7.03579
8.45	2.10994	6.93384
8.5	2.53363	6.8796
8.55	3.01015	6.80048
8.6	3.79762	6.72335
8.65	4.56948	6.61794
8.7	5.46555	6.56283
8.75	6.48754	6.51781
8.8	7.67603	6.48582
8.85	8.96719	6.43549
8.9	10.5106	6.40971
8.95	12.2135	6.4407
9	14.0647	6.41731
9.05	16.0466	6.48841
9.1	18.145	6.56462
9.15	20.5042	6.68616
9.2	22.8222	6.81738
9.25	25.1627	6.91215
9.3	27.4407	6.99914
9.35	29.6442	7.07319
9.4	31.726	7.12928
9.45	33.6835	7.16284
9.5	35.3982	7.16997
9.55	36.9518	7.08046
9.6	38.1616	7.04285
9.65	39.0702	6.96979
9.7	39.7047	6.79497
9.75	39.9829	6.6708
9.8	39.9409	6.55711
9.85	39.5896	6.38311
9.9	38.9483	6.15361
9.95	38.0429	5.94886
10	36.9049	5.73051
10.05	35.5697	5.50355
10.1	34.0746	5.27247
10.15	32.4574	5.04114
10.2	30.7549	4.81275
10.25	29.0013	4.58974
10.3	27.2274	4.34019
10.35	25.4601	4.14038
10.4	23.7213	3.94745
10.45	22.0287	3.76165
10.5	20.3953	3.58281
10.55	18.83	3.41044
10.6	17.3822	3.24387
10.65	15.9794	3.04871
10.7	14.6225	2.89939
10.75	13.3861	2.75189
10.8	12.1914	2.53861
10.85	10.8764	2.37617
10.9	9.75423	2.25307
10.95	8.73793	2.17025
11	7.86349	1.98654
11.05	7.1074	1.8874
11.1	6.28116	1.78756
11.15	5.85004	1.73264
11.2	5.45173	1.64958
11.25	5.10783	1.57408
11.3	4.81512	1.50803
11.35	4.57865	1.45312
11.4	4.40176	1.45434
11.45	4.28597	1.43791
11.5	4.23101	1.43851
11.55	4.2349	1.45675
11.6	4.26037	1.49275
11.65	4.24299	1.55614
11.7	4.40019	1.61269
11.75	4.6366	1.72686
11.8	4.90199	1.85395
11.85	5.17918	1.99236
11.9	5.46024	2.13991
11.95	5.70316	2.29391
12	5.97468	2.53855
12.05	6.15592	2.72072
12.1	6.3898	2.90491
12.15	6.58293	3.08825
12.2	6.69652	3.26796
12.25	6.80176	3.44136
12.3	6.8963	3.57233
12.35	6.90429	3.77747
12.4	6.86022	3.93663
12.45	6.76633	4.08241
12.5	6.62621	4.214
12.55	6.44453	4.33083
12.6	6.2269	4.4325
12.65	5.97958	4.51869
12.7	5.70916	4.58917
12.75	5.46597	4.68738
12.8	5.35616	4.78183
12.85	5.20758	4.83142
12.9	5.01241	4.87021
12.95	4.84525	4.94228
13	4.75621	4.97311
13.05	4.71939	4.99705
13.1	4.70803	5.01474
13.15	4.75964	5.07039
13.2	4.86698	5.08967
13.25	5.03122	5.10701
13.3	5.25183	5.1231
13.35	5.52654	5.13848
13.4	5.85128	5.15349
13.45	6.18654	5.13455
13.5	6.56633	5.15669
13.55	7.01335	5.17599
13.6	7.47397	5.19182
13.65	7.83602	5.21309
13.7	8.27937	5.23872
13.75	8.78026	5.34486
13.8	9.20863	5.46766
13.85	9.58717	5.56746
13.9	9.90568	5.60288
13.95	10.1552	5.68304
14	10.3285	5.85222
14.05	10.4639	6.00501
14.1	10.4834	6.13529
14.15	10.4207	6.24487
14.2	10.2779	6.41071
14.25	10.026	6.59091
14.3	9.79086	6.7867
14.35	9.4627	6.99857
14.4	9.0858	7.22608
14.45	8.6716	7.46767
14.5	8.23188	7.65334
14.55	7.77824	7.92945
14.6	7.32158	8.20407
14.65	6.87175	8.47123
14.7	6.43717	8.76753
14.75	6.02461	9.05389
14.8	5.60542	9.28116
14.85	5.258	9.44177
14.9	4.98411	9.60376
14.95	4.70902	9.76104
15	4.50909	9.83379
15.05	4.30741	9.89611
15.1	4.13511	9.87164
15.15	3.98913	9.79464
15.2	3.8661	9.71115
15.25	3.72894	9.51672
15.3	3.51501	9.29243
15.35	3.41158	9.07715
15.4	3.39344	8.87912
15.45	3.37304	8.59831
15.5	3.31654	8.35211
15.55	3.26542	8.10512
15.6	3.21782	7.86446
15.65	3.20581	7.60226
15.7	3.18639	7.39785
15.75	3.15995	7.2104
15.8	3.12661	7.04094
15.85	3.08626	6.88886
15.9	3.03855	6.7521
15.95	2.98299	6.6274
16	2.91897	6.51061
16.05	2.84591	6.39705
16.1	2.76327	6.28179
16.15	2.67072	6.17004
16.2	2.56816	6.05776
16.25	2.42216	5.86469
16.3	2.30849	5.75907
16.35	2.18478	5.66374
16.4	2.05254	5.6044
16.45	1.91356	5.49942
16.5	1.76982	5.31947
16.55	1.58984	5.18619
16.6	1.45098	5.13691
16.65	1.31207	5.05917
16.7	1.17542	4.99262
16.75	1.04308	4.94262
16.8	0.883203	4.91365
16.85	0.772471	4.90897
16.9	0.668693	4.9305
16.95	0.572928	4.97867
17	0.529462	5.05232
17.05	0.463777	5.14873
17.1	0.40989	5.26375
17.15	0.367983	5.3919
17.2	0.337976	5.49302
17.25	0.319658	5.60143
17.3	0.312632	5.74136
17.35	0.316379	5.86207
17.4	0.29664	5.95675
17.45	0.327877	5.98551
17.5	0.332297	6.10558
17.55	0.38445	6.08627
17.6	0.440174	6.1121
17.65	0.498753	6.10854
17.7	0.559278	6.0029
17.75	0.620653	5.90804
17.8	0.681625	5.78592
17.85	0.74084	5.64304
17.9	0.79685	5.49653
17.95	0.84822	5.39768
18	0.937178	5.2695
18.05	0.987567	5.15326
18.1	1.03228	5.09932
18.15	1.07082	5.03824
18.2	1.10297	5.05154
18.25	1.12875	5.06689
18.3	1.14848	5.11907
18.35	1.20633	5.20733
18.4	1.27182	5.37282
18.45	1.30497	5.53655
18.5	1.34118	5.77059
18.55	1.38214	5.99375
18.6	1.42951	6.23282
18.65	1.48466	6.44684
18.7	1.54867	6.70339
18.75	1.62215	6.95163
18.8	1.70526	7.16093
18.85	1.79756	7.36676
18.9	1.89805	7.59594
18.95	2.00514	7.80152
19	2.11673	7.97127
19.05	2.23022	8.10378
19.1	2.34263	8.20838
19.15	2.45076	8.28548
19.2	2.55121	8.32646
19.25	2.64066	8.33319
19.3	2.7159	8.30795
19.35	2.77405	8.25322
19.4	2.81268	8.17167
19.45	2.82985	8.06589
19.5	2.79068	7.93845
19.55	2.7698	7.79169
19.6	2.72405	7.67134
19.65	2.65457	7.50439
19.7	2.5631	7.36998
19.75	2.45195	7.19489
19.8	2.32386	7.05809
19.85	2.18195	6.88621
19.9	2.02953	6.71455
19.95	1.86999	6.54458
20	1.70671	6.35398
20.05	1.54291	6.2631
20.1	1.38152	6.11183
20.15	1.22518	5.97754
20.2	1.16331	5.89404
20.25	1.048	5.81982
20.3	0.992185	5.75652
20.35	0.922694	5.7052
20.4	0.874764	5.63264
20.45	0.84961	5.58017
20.5	0.814363	5.5787
20.55	0.844597	5.58348
20.6	0.940515	5.55902
20.65	1.02694	5.57797
20.7	1.22429	5.56022
20.75	1.38182	5.57767
20.8	1.56597	5.5834
20.85	1.74169	5.57396
20.9	1.94858	5.51235
20.95	2.21593	5.47069
21	2.49744	5.36945
21.05	2.78976	5.28218
21.1	3.08889	5.16466
21.15	3.39023	5.01712
21.2	3.73236	4.84065
21.25	4.03499	4.63718
21.3	4.32657	4.37581
21.35	4.60188	4.1352
21.4	4.85587	3.8424
21.45	5.08384	3.57735
21.5	5.28154	3.34526
21.55	5.44533	3.07646
21.6	5.57233	2.77631
21.65	5.66047	2.52505
21.7	5.70851	2.28392
21.75	5.71615	2.05713
21.8	5.68391	1.84816
21.85	5.61314	1.65964
21.9	5.50598	1.49346
21.95	5.36517	1.39428
22	5.23765	1.28749
22.05	5.05225	1.20664
22.1	4.847	1.11738
22.15	4.62643	1.09364
22.2	4.39514	1.05671
22.25	4.15758	1.07991
22.3	3.91802	1.08406
22.35	3.68037	1.14212
22.4	3.44816	1.20828
22.45	3.22444	1.28015
22.5	3.0117	1.32162
22.55	2.81189	1.37173
22.6	2.62637	1.45986
22.65	2.45595	1.54062
22.7	2.27723	1.61226
22.75	2.16554	1.71687
22.8	2.03395	1.77819
22.85	1.95758	1.87275
22.9	1.89262	1.92527
22.95	1.83852	1.96963
23	1.79443	2.05003
23.05	1.75927	2.09247
23.1	1.6982	2.13208
23.15	1.68513	2.17049
23.2	1.60815	2.20946
23.25	1.61668	2.25068
23.3	1.62311	2.2957
23.35	1.62701	2.34579
23.4	1.62797	2.40183
23.45	1.62557	2.46422
23.5	1.61934	2.53281
23.55	1.60886	2.60682
23.6	1.5937	2.68488
23.65	1.57348	2.76503
23.7	1.5142	2.84476
23.75	1.49084	2.96479
23.8	1.45986	3.04707
23.85	1.42151	3.12229
23.9	1.37606	3.18754
23.95	1.3239	3.24017
24	1.26558	3.24427
24.05	1.20174	3.31685
24.1	1.2204	3.33857
24.15	1.17272	3.38678
24.2	1.12769	3.38738
24.25	1.08718	3.37569
24.3	1.05304	3.35398
24.35	1.02707	3.32485
24.4	1.05456	3.29114
24.45	1.06209	3.22209
24.5	1.05117	3.19563
24.55	1.09815	3.21444
24.6	1.20402	3.20584
24.65	1.29434	3.20532
24.7	1.4029	3.25767
24.75	1.52921	3.28835
24.8	1.67213	3.37457
24.85	1.82984	3.44066
24.9	1.99983	3.51916
24.95	2.17908	3.60837
25	2.36399	3.83703
25.05	2.55062	4.02168
25.1	2.7347	4.18673
25.15	2.91184	4.36448
25.2	3.04403	4.55361
25.25	3.20227	4.71906
25.3	3.33935	4.93459
25.35	3.45209	5.12169
25.4	3.53785	5.35412
25.45	3.59462	5.5868
25.5	3.66469	5.78423
25.55	3.67268	6.01921
25.6	3.6964	6.24558
25.65	3.66237	6.46012
25.7	3.60665	6.65911
25.75	3.53233	6.83837
25.8	3.44297	6.99335
25.85	3.34245	7.11938
25.9	3.23484	7.21182
25.95	3.12415	7.26636
26	3.01421	7.27921
26.05	2.90848	7.24734
26.1	2.80984	7.16873
26.15	2.72059	7.04247
26.2	2.64222	6.91259
26.25	2.57549	6.71586
26.3	2.52028	6.48963
26.35	2.47578	6.22919
26.4	2.44046	5.94081
26.45	2.41219	5.63156
26.5	2.38846	5.309
26.55	2.36646	4.94722
26.6	2.27605	4.67267
26.65	2.26487	4.34068
26.7	2.2438	4.06713
26.75	2.21125	3.81479
26.8	2.16609	3.58872
26.85	2.1077	3.39259
26.9	2.00238	3.22858
26.95	1.92583	3.09737
27	1.83579	2.9982
27.05	1.77765	2.89537
27.1	1.64507	2.86089
27.15	1.54965	2.84732
27.2	1.45098	2.81651
27.25	1.39589	2.83869
27.3	1.31255	2.83176
27.35	1.23776	2.86609
27.4	1.17428	2.89377
27.45	1.16808	2.91094
27.5	1.1461	2.81342
27.55	1.23078	2.79068
27.6	1.27338	2.78622
27.65	1.34225	2.75666
27.7	1.43784	2.70289
27.75	1.55992	2.62642
27.8	1.70759	2.57292
27.85	1.87923	2.47008
27.9	2.07252	2.35478
27.95	2.28448	2.23053
28	2.47783	2.10095
28.05	2.72358	1.96962
28.1	2.98367	1.83998
28.15	3.2536	1.71519
28.2	3.51889	1.59802
28.25	3.77483	1.49076
28.3	4.06029	1.39517
28.35	4.33933	1.31246
28.4	4.56666	1.28683
28.45	4.77267	1.28705
28.5	4.95463	1.31537
28.55	5.11052	1.33026
28.6	5.23898	1.36506
28.65	5.3394	1.41908
28.7	5.41186	1.4577
28.75	5.45706	1.52123
28.8	5.47629	1.64005
28.85	5.47122	1.76938
28.9	5.48745	1.9514
28.95	5.45221	2.19676
29	5.40159	2.47497
29.05	5.33793	2.74607
29.1	5.26333	2.96821
29.15	5.22315	3.24979
29.2	5.14393	3.6776
29.25	5.06062	4.02621
29.3	4.97422	4.39627
29.35	4.88535	4.8743
29.4	4.79439	5.3092
29.45	4.70144	5.76687
29.5	4.60647	6.24517
29.55	4.47573	6.82832
29.6	4.38426	7.36258
29.65	4.28858	7.9546
29.7	4.18884	8.52431
29.75	4.05151	9.09952
29.8	3.95192	9.71709
29.85	3.84684	10.3382
29.9	3.78023	10.9137
29.95	3.64385	11.4691
30	3.5471	11.9959
30.05	3.37991	12.4857
30.1	3.29347	12.93
30.15	3.20185	13.3206
30.2	3.10624	13.6503
30.25	3.0077	13.9124
30.3	2.9072	14.0678
30.35	2.80564	14.1875
30.4	2.70383	14.2254
30.45	2.60254	14.1804
30.5	2.50241	14.053
30.55	2.40406	13.845
30.6	2.27433	13.5598
30.65	2.23243	13.2019
30.7	2.16042	12.777
30.75	2.09265	12.292
30.8	1.99604	11.7542
30.85	1.91253	11.1718
30.9	1.87422	10.5197
30.95	1.83808	9.84821
31	1.80446	9.20795
31.05	1.77355	8.56488
31.1	1.74529	7.91849
31.15	1.71952	7.27774
31.2	1.6959	6.65084
31.25	1.67404	6.04516
31.3	1.65346	5.46714
31.35	1.63359	4.9222
31.4	1.58023	4.38105
31.45	1.56797	3.85488
31.5	1.55284	3.38571
31.55	1.53449	3.0051
31.6	1.5125	2.7025
31.65	1.45283	2.43496
31.7	1.43031	2.10113
31.75	1.40128	1.92529
31.8	1.36578	1.77528
31.85	1.3239	1.58182
31.9	1.27586	1.49276
31.95	1.22196	1.41845
32	1.1627	1.39987
32.05	1.14232	1.29207
32.1	1.0867	1.32037
32.15	1.03075	1.33111
32.2	0.975828	1.35732
32.25	0.92336	1.43266
32.3	0.874772	1.44895
32.35	0.831416	1.48236
32.4	0.760871	1.56594
32.45	0.739384	1.65788
32.5	0.724424	1.75988
32.55	0.716747	1.87332
32.6	0.716747	1.99915
32.65	0.724424	2.13776
32.7	0.739384	2.33243
32.75	0.760871	2.59442
32.8	0.787797	2.80605
32.85	0.818769	3.03293
32.9	0.852194	3.27267
32.95	0.886343	3.56575
33	0.919394	3.83357
33.05	0.949561	4.10592
33.1	0.975177	4.37862
33.15	0.96111	4.69092
33.2	0.981339	4.96358
33.25	0.991607	5.22632
33.3	0.991607	5.47547
33.35	0.981339	5.70769
33.4	0.96111	5.92002
33.45	0.931557	6.10989
33.5	0.893552	6.24147
33.55	0.84822	6.38819
33.6	0.79685	6.50526
33.65	0.74084	6.59176
33.7	0.681625	6.647
33.75	0.620653	6.67043
33.8	0.602905	6.66171
33.85	0.554763	6.62064
33.9	0.511341	6.59089
33.95	0.473928	6.54152
34	0.443658	6.43227
34.05	0.421387	6.29853
34.1	0.407767	6.1425
34.15	0.403186	5.96678
34.2	0.407767	5.77442
34.25	0.421387	5.56882
34.3	0.443658	5.3536
34.35	0.517562	5.17623
34.4	0.567351	4.96562
34.45	0.669556	4.75947
34.5	0.7484	4.52792
34.55	0.803181	4.43673
34.6	0.908247	4.26196
34.65	1.01934	4.11549
34.7	1.13558	4.03145
34.75	1.25599	3.93453
34.8	1.37939	3.90087
34.85	1.50449	3.88707
34.9	1.62981	3.89239
34.95	1.75381	3.91518
35	1.87481	3.95292
35.05	2.03469	4.0025
35.1	2.15675	4.1039
35.15	2.27319	4.17823
35.2	2.38253	4.2217
35.25	2.48339	4.28205
35.3	2.57442	4.38787
35.35	2.6544	4.52699
35.4	2.72221	4.62262
35.45	2.77692	4.71712
35.5	2.81779	4.8099
35.55	2.8443	4.8911
35.6	2.85615	4.96114
35.65	2.85329	4.98707
35.7	2.83592	5.04497
35.75	2.80447	5.09252
35.8	2.75957	5.13095
35.85	2.70203	5.1614
35.9	2.63283	5.1847
35.95	2.55305	5.20141
36	2.50747	5.21166
36.05	2.42242	5.21513
36.1	2.33311	5.25468
36.15	2.24118	5.25425
36.2	2.14816	5.42077
36.25	2.05557	5.49693
36.3	1.93122	5.58591
36.35	1.85162	5.64677
36.4	1.77467	5.81114
36.45	1.70164	5.94052
36.5	1.63362	6.1386
36.55	1.5714	6.32377
36.6	1.51552	6.53315
36.65	1.46622	6.76994
36.7	1.46705	7.03671
36.75	1.44281	7.3788
36.8	1.42686	7.72185
36.85	1.38509	8.10892
36.9	1.39201	8.53807
36.95	1.36981	8.99581
37	1.39299	9.47664
37.05	1.41739	9.94942
37.1	1.44237	10.4803
37.15	1.46718	11.0056
37.2	1.49105	11.5139
37.25	1.55682	11.993
37.3	1.6325	12.4739
37.35	1.67653	12.8692
37.4	1.72265	13.2015
37.45	1.77106	13.5043
37.5	1.82197	13.6947
37.55	1.84196	13.801
37.6	1.90642	13.83
37.65	1.97207	13.8254
37.7	2.03909	13.705
37.75	2.10738	13.4743
37.8	2.17661	13.2161
37.85	2.24613	12.8627
37.9	2.31498	12.4997
37.95	2.38194	12.0613
38	2.44552	11.6341
38.05	2.50403	11.1858
38.1	2.55562	10.7266
38.15	2.59839	10.2654
38.2	2.63043	9.80966
38.25	2.64999	9.36492
38.3	2.65543	8.93509
38.35	2.64546	8.52238
38.4	2.61911	8.17109
38.45	2.57585	7.80572
38.5	2.48197	7.5022
38.55	2.41311	7.18369
38.6	2.32689	6.84811
38.65	2.26859	6.56852
38.7	2.16537	6.16502
38.75	2.05357	5.90338
38.8	1.93616	5.65093
38.85	1.81619	5.44011
38.9	1.69675	5.12784
38.95	1.58078	4.9078
39	1.47101	4.69344
39.05	1.41346	4.5193
39.1	1.3352	4.34476
39.15	1.27171	4.1724
39.2	1.19068	4.00426
39.25	1.16807	3.80816
39.3	1.16077	3.66017
39.35	1.16864	3.48356
39.4	1.19098	3.3535
39.45	1.22653	3.2261
39.5	1.27358	3.1443
39.55	1.32999	2.9986
39.6	1.39332	2.89706
39.65	1.4609	2.79562
39.7	1.52995	2.82477
39.75	1.56402	2.80335
39.8	1.60199	2.72498
39.85	1.67323	2.70039
39.9	1.73245	2.68843
39.95	1.77819	2.65808
40	1.80934	2.68709
40.05	1.82511	2.73448
40.1	1.82511	2.76876
40.15	1.80934	2.83304
40.2	1.77819	2.95983
40.25	1.73245	3.10575
40.3	1.67323	3.31342
40.35	1.60199	3.54938
40.4	1.5204	3.76931
40.45	1.43031	4.00304
40.5	1.33373	4.24577
40.55	1.23267	4.49196
40.6	1.12915	4.73551
40.65	1.11234	5.01371
40.7	1.03427	5.24534
40.75	0.964579	5.50201
40.8	0.949012	5.70376
40.85	0.914615	5.88029
40.9	0.896969	5.99497
40.95	0.897694	6.12104
41	0.918003	6.22423
41.05	0.958651	6.30524
41.1	1.01989	6.3559
41.15	1.06778	6.37872
41.2	1.17666	6.37662
41.25	1.30173	6.39637
41.3	1.44116	6.36625
41.35	1.59249	6.36684
41.4	1.75265	6.32623
41.45	1.91802	6.32455
41.5	2.08459	6.28916
41.55	2.21436	6.25571
41.6	2.46532	6.2255
41.65	2.63996	6.24284
41.7	2.84592	6.32014
41.75	3.00543	6.34116
41.8	3.19373	6.41691
41.85	3.33454	6.47224
41.9	3.46113	6.62777
41.95	3.57382	6.73314
42	3.67359	6.82178
42.05	3.76194	7.05561
42.1	3.84081	7.32788
42.15	3.91229	7.59932
42.2	3.97853	7.76123
42.25	4.04144	8.12605
42.3	4.14614	8.48813
42.35	4.21868	8.87097
42.4	4.29327	9.27335
42.45	4.36971	9.73646
42.5	4.44697	10.2254
42.55	4.52326	10.6945
42.6	4.59608	11.1719
42.65	4.66243	11.6513
42.7	4.71896	12.2123
42.75	4.76218	12.7408
42.8	4.7887	13.1871
42.85	4.79546	13.6183
42.9	4.77988	14.0582
42.95	4.74003	14.499
43	4.6748	14.8586
43.05	4.58385	15.2078
43.1	4.4677	15.4661
43.15	4.26038	15.6726
43.2	4.11432	15.868
43.25	3.94551	16.0196
43.3	3.72392	16.174
43.35	3.5286	16.2074
43.4	3.32012	16.1912
43.45	3.14622	16.174
43.5	2.93592	16.0531
43.55	2.72682	15.9437
43.6	2.52252	15.8089
43.65	2.3262	15.655
43.7	2.14057	15.5313
43.75	1.9679	15.3342
43.8	1.80993	15.1764
43.85	1.66796	15.027
43.9	1.54278	14.8879
43.95	1.522	14.7159
44	1.49939	14.6289
44.05	1.46757	14.5063
44.1	1.39315	14.4227
44.15	1.42645	14.2657
44.2	1.44674	14.1601
44.25	1.52897	14.0591
44.3	1.59541	13.9063
44.35	1.72033	13.8184
44.4	1.85894	13.6078
44.45	2.05316	13.4581
44.5	2.22589	13.2827
44.55	2.40843	13.0593
44.6	2.64162	12.798
44.65	2.84745	12.5654
44.7	3.05651	12.3539
44.75	3.2655	12.057
44.8	3.43737	11.8296
44.85	3.64387	11.6324
44.9	3.83824	11.4814
44.95	4.01744	11.2301
45	4.17859	10.9901
45.05	4.36266	10.7953
45.1	4.49248	10.6037
45.15	4.64373	10.4159
45.2	4.74043	10.208
45.25	4.81594	10.0211
45.3	4.87048	9.87629
45.35	4.90467	9.72937
45.4	4.91954	9.62308
45.45	4.9164	9.44784
45.5	4.8968	9.3117
45.55	4.86238	9.18056
45.6	4.81482	9.09797
45.65	4.75571	8.9457
45.7	4.68649	8.79962
45.75	4.6084	8.66863
45.8	4.60964	8.51853
45.85	4.54117	8.44811
45.9	4.47138	8.37232
45.95	4.36758	8.34652
46	4.30569	8.34103
46.05	4.24288	8.30636
46.1	4.2234	8.27767
46.15	4.17278	8.25595
46.2	4.12528	8.25159
46.25	4.08142	8.35204
46.3	4.04155	8.39752
46.35	4.00589	8.46543
46.4	3.97452	8.55572
46.45	3.88004	8.65809
46.5	3.83893	8.738
46.55	3.83922	8.86912
46.6	3.83735	8.97233
46.65	3.83296	9.12028
46.7	3.82531	9.24282
46.75	3.81331	9.412
46.8	3.83922	9.57113
46.85	3.82655	9.683
46.9	3.80758	9.81885
46.95	3.79099	9.93112
47	3.77592	10.0157
47.05	3.75206	10.0351
47.1	3.68578	10.0605
47.15	3.69619	10.0454
47.2	3.66576	9.98712
47.25	3.62973	9.88389
47.3	3.58993	9.73465
47.35	3.54837	9.50565
47.4	3.55072	9.20572
47.45	3.52407	9.0311
47.5	3.50414	8.74857
47.55	3.45906	8.4307
47.6	3.46535	8.0835
47.65	3.44675	7.71352
47.7	3.47883	7.294
47.75	3.51785	6.99441
47.8	3.56293	6.67227
47.85	3.61247	6.32759
47.9	3.66423	6.01146
47.95	3.71541	5.73095
48	3.7629	5.48247
48.05	3.80335	5.23762
48.1	3.8334	5.04185
48.15	3.84989	5.06034
48.2	3.84996	5.02632
48.25	3.83123	5.00794
48.3	3.72466	5.07976
48.35	3.72322	5.1962
48.4	3.66505	5.35379
48.45	3.58507	5.48041
48.5	3.52885	5.68673
48.55	3.424	5.95422
48.6	3.27385	6.23215
48.65	3.15728	6.51274
48.7	3.03486	6.75415
48.75	2.91078	6.956
48.8	2.78899	7.21722
48.85	2.67317	7.41009
48.9	2.56647	7.60355
48.95	2.51504	7.7488
49	2.44584	7.84165
49.05	2.39392	7.87902
49.1	2.35989	7.85911
49.15	2.34357	7.78142
49.2	2.34401	7.65685
49.25	2.35952	7.48797
49.3	2.35419	7.26901
49.35	2.40047	7.00529
49.4	2.45189	6.74673
49.45	2.47175	6.42544
49.5	2.57572	6.12657
49.55	2.68612	5.78336
49.6	2.75941	5.43783
49.65	2.79396	5.09817
49.7	2.8637	4.77186
49.75	2.92445	4.46564
49.8	2.97601	4.18511
49.85	3.06217	3.97831
49.9	3.07486	3.77342
49.95	3.16761	3.53882
50	3.22345	3.42554
50.05	3.27789	3.34621
50.1	3.3327	3.29929
50.15	3.43304	3.28206
50.2	3.50521	3.29068
50.25	3.62755	3.25324
50.3	3.76941	3.32489
50.35	3.93353	3.501
50.4	4.12244	3.62734
50.45	4.29482	3.85509
50.5	4.52758	4.06539
50.55	4.74492	4.249
50.6	4.97929	4.43871
50.65	5.22891	4.53333
50.7	5.53505	4.75859
50.75	5.8199	4.98493
50.8	6.1576	5.2137
50.85	6.43601	5.44599
50.9	6.8911	5.7261
50.95	7.25083	5.9792
51	7.57928	6.23847
51.05	7.94819	6.50251
51.1	8.31041	6.76881
51.15	8.70571	7.07737
51.2	9.05509	7.34867
51.25	9.38818	7.61107
51.3	9.70086	7.85862
51.35	9.98891	8.08487
51.4	10.2482	8.37045
51.45	10.4409	8.60279
51.5	10.682	8.81274
51.55	10.937	8.95506
51.6	11.0872	9.06086
51.65	11.1984	9.1289
51.7	11.2698	9.12559
51.75	11.519	9.12749
51.8	11.6155	9.09383
51.85	11.6551	9.02833
51.9	11.7185	8.90175
51.95	11.7784	8.79399
52	11.7643	8.63286
52.05	11.7565	8.4982
52.1	11.7914	8.35074
52.15	11.8305	8.19389
52.2	11.8778	8.03001
52.25	11.9361	7.86035
52.3	12.0507	7.68508
52.35	12.2004	7.46979
52.4	12.343	7.28815
52.45	12.4667	7.09482
52.5	12.6432	6.88779
52.55	12.8239	6.6651
52.6	13.0026	6.42508
52.65	13.1382	6.2102
52.7	13.2976	5.98881
52.75	13.3952	5.7205
52.8	13.5079	5.40737
52.85	13.5511	5.06038
52.9	13.5503	4.75683
52.95	13.5325	4.42276
53	13.4174	4.13725
53.05	13.2788	3.89476
53.1	13.0737	3.65809
53.15	12.8042	3.43299
53.2	12.4404	3.2243
53.25	12.0626	3.03576
53.3	11.5999	2.8699
53.35	11.135	2.72801
53.4	10.5313	2.57654
53.45	10.023	2.48957
53.5	9.53195	2.50894
53.55	9.03577	2.48222
53.6	8.50173	2.47403
53.65	8.02519	2.49136
53.7	7.62613	2.5313
53.75	7.18583	2.58128
53.8	6.77867	2.68251
53.85	6.41073	2.75792
53.9	6.08704	2.77241
53.95	5.81142	2.84169
54	5.55292	3.05087
54.05	5.3209	3.20736
54.1	5.26624	3.37034
54.15	5.27016	3.58526
54.2	5.29003	3.77879
54.25	5.18884	3.986
54.3	5.30523	4.20768
54.35	5.49264	4.44382
54.4	5.66915	4.69349
54.45	5.87032	4.95475
54.5	6.12099	5.22464
54.55	6.37028	5.4992
54.6	6.61032	5.77358
54.65	6.83306	6.04217
54.7	7.03057	6.29879
54.75	7.19542	6.58053
54.8	7.28738	6.84957
54.85	7.35253	7.14589
54.9	7.41898	7.3482
54.95	7.43177	7.52009
55	7.39099	7.65878
55.05	7.2982	7.76254
55.1	7.1563	7.83077
55.15	6.96943	7.83028
55.2	6.7427	7.84778
55.25	6.56927	7.84271
55.3	6.27218	7.85275
55.35	6.00134	7.85114
55.4	5.72085	7.88889
55.45	5.43816	7.85516
55.5	5.1601	7.86648
55.55	4.89278	7.853
55.6	4.64132	7.89649
55.65	4.40978	7.96913
55.7	4.20106	8.07587
55.75	4.01685	8.22069
55.8	3.8577	8.36294
55.85	3.72304	8.53578
55.9	3.61126	8.82464
55.95	3.51992	9.07666
56	3.41219	9.28825
56.05	3.32596	9.60517
56.1	3.2891	9.93519
56.15	3.18717	10.2388
56.2	3.09978	10.5846
56.25	3.08739	10.922
56.3	3.06094	11.2535
56.35	3.01895	11.6591
56.4	2.96037	12.0155
56.45	2.88471	12.3088
56.5	2.79202	12.4662
56.55	2.68296	12.7083
56.6	2.52513	12.9007
56.65	2.36186	13.0072
56.7	2.22728	13.1009
56.75	2.0809	13.1376
56.8	1.926	13.1609
56.85	1.76592	13.0971
56.9	1.60389	12.9819
56.95	1.48653	12.8183
57	1.3417	12.6099
57.05	1.24944	12.3607
57.1	1.1372	12.075
57.15	1.0409	11.7573
57.2	0.962384	11.4119
57.25	0.903	11.0094
57.3	0.863611	10.5953
57.35	0.810953	10.1376
57.4	0.820116	9.74702
57.45	0.847202	9.3837
57.5	0.891407	9.01983
57.55	0.951442	8.61749
57.6	1.02554	8.21364
57.65	1.1551	7.89863
57.7	1.26267	7.53567
57.75	1.31207	7.19589
57.8	1.45098	6.83983
57.85	1.63346	6.51306
57.9	1.78221	6.18402
57.95	1.92871	6.00711
58	2.07086	5.79064
58.05	2.20665	5.64702
58.1	2.42153	5.50192
58.15	2.65143	5.44228
58.2	2.81333	5.39197
58.25	2.97505	5.38263
58.3	3.13741	5.44476
58.35	3.51959	5.53251
58.4	3.792	5.57499
58.45	4.05088	5.7177
58.5	4.33303	5.86811
58.55	5.33922	6.02006
58.6	6.13541	6.16685
58.65	6.8177	6.30152
58.7	7.68365	6.41725
58.75	8.85235	6.50763
58.8	10.2967	6.53334
58.85	11.625	6.58486
58.9	13.112	6.62604
58.95	15.021	6.68035
59	16.9005	6.70795
59.05	18.9467	6.67061
59.1	21.1488	6.60646
59.15	23.6208	6.52087
59.2	26.1147	6.41985
59.25	28.703	6.30976
59.3	31.3511	6.16333
59.35	34.0187	6.06179
59.4	36.6607	5.96719
59.45	39.2382	5.88424
59.5	41.7438	5.86
59.55	44.0076	6.03975
59.6	46.0887	6.08368
59.65	47.8963	6.20483
59.7	49.3882	6.32817
59.75	50.6156	6.48616
59.8	51.5752	6.76365
59.85	52.0163	7.00737
59.9	52.0663	7.28086
59.95	51.7285	7.54601
60	51.0162	7.83935
60.05	49.9522	8.18729
60.1	48.5679	8.54091
60.15	46.8681	8.82734
60.2	44.9718	9.15752
60.25	42.8828	9.5576
60.3	40.6503	9.90367
60.35	38.333	10.2241
60.4	36.1085	10.6008
60.45	33.7855	10.8448
60.5	31.5045	11.0939
60.55	29.299	11.3002
60.6	27.1726	11.46
60.65	25.372	11.5797
60.7	23.7217	11.6571
60.75	22.4695	11.7682
60.8	21.1646	11.763
60.85	20.0091	11.7103
60.9	19.1206	11.6563
60.95	18.456	11.5297
61	17.9678	11.3691
61.05	17.1117	11.1799
61.1	16.8805	10.9681
61.15	17.0219	10.7397
61.2	17.2004	10.5006
61.25	17.3552	10.2561
61.3	17.57	10.0107
61.35	18.1721	9.70054
61.4	18.7995	9.44481
61.45	19.2344	9.19952
61.5	19.9094	8.96338
61.55	20.5439	8.76775
61.6	21.1176	8.56804
61.65	21.5086	8.36237
61.7	21.9221	8.14821
61.75	22.2089	7.92274
61.8	22.3968	7.68317
61.85	22.3985	7.42699
61.9	22.2832	7.15229
61.95	21.939	6.8579
62	21.443	6.50997
62.05	20.8343	6.0163
62.1	20.0817	5.75509
62.15	19.202	5.44791
62.2	18.2152	5.1343
62.25	17.0771	4.89814
62.3	15.8277	4.52927
62.35	14.7062	4.2529
62.4	13.5643	3.98964
62.45	12.4263	3.79038
62.5	11.314	3.71749
62.55	10.2461	3.5857
62.6	9.23737	3.50145
62.65	8.34253	3.46896
62.7	7.49395	3.53452
62.75	6.72917	3.59068
62.8	6.04885	3.74596
62.85	5.41722	3.95503
62.9	4.8042	4.14716
62.95	4.38607	4.4676
63	4.02603	4.82295
63.05	3.7174	5.20556
63.1	3.41957	5.60645
63.15	3.03279	5.98198
63.2	2.81621	6.39665
63.25	2.46287	6.72876
63.3	2.40941	7.11796
63.35	2.24969	7.46719
63.4	2.25334	7.73368
63.45	2.30337	7.98454
63.5	2.32914	8.21335
63.55	2.32559	8.3404
63.6	2.32912	8.39669
63.65	2.34234	8.42513
63.7	2.36753	8.35215
63.75	2.40659	8.21493
63.8	2.46098	8.01885
63.85	2.53163	7.85804
63.9	2.61887	7.63453
63.95	2.72239	7.35045
64	2.84121	7.05006
64.05	2.97359	6.74404
64.1	3.11714	6.48627
64.15	3.26872	6.21134
64.2	3.42457	6.00512
64.25	3.58038	5.84347
64.3	3.6978	5.69085
64.35	3.84705	5.58503
64.4	3.94613	5.52809
64.45	4.06564	5.52008
64.5	4.15795	5.55899
64.55	4.21957	5.64096
64.6	4.24769	5.77039
64.65	4.24041	5.907
64.7	4.19679	6.10862
64.75	4.11699	6.25643
64.8	4.00225	6.53607
64.85	3.85491	6.77743
64.9	3.67824	7.09384
64.95	3.47634	7.38202
65	3.25393	7.5717
65.05	3.01617	7.87714
65.1	2.76838	8.12477
65.15	2.48222	8.34807
65.2	2.2816	8.51416
65.25	2.05297	8.69974
65.3	1.83471	8.86362
65.35	1.63085	9.00847
65.4	1.44465	9.13706
65.45	1.32218	9.25188
65.5	1.19024	9.35493
65.55	1.08371	9.49111
65.6	1.00312	9.58587
65.65	0.948376	9.67249
65.7	1.09327	9.74953
65.75	1.13712	9.8145
65.8	1.21426	9.95123
65.85	1.32414	10.0058
65.9	1.43221	10.1288
65.95	1.54513	10.1664
66	1.73463	10.1491
66.05	1.98737	10.1494
66.1	2.25812	10.1219
66.15	2.5445	10.0322
66.2	2.8434	9.95547
66.25	3.15097	9.84946
66.3	3.46264	9.71628
66.35	3.77321	9.49152
66.4	4.07696	9.29535
66.45	4.36778	9.11998
66.5	4.63941	8.92624
66.55	4.88558	8.71824
66.6	5.1003	8.46581
66.65	5.27805	8.29049
66.7	5.45767	8.04233
66.75	5.56042	7.79812
66.8	5.61757	7.59056
66.85	5.62802	7.37665
66.9	5.592	7.15637
66.95	5.51108	6.92928
67	5.3881	6.69472
67.05	5.22706	6.45206
67.1	5.03292	6.16725
67.15	4.81141	5.95909
67.2	4.56872	5.70984
67.25	4.31124	5.45475
67.3	4.04529	5.16227
67.35	3.77685	4.95375
67.4	3.55496	4.64652
67.45	3.30939	4.36098
67.5	3.07793	4.13083
67.55	2.86377	3.9149
67.6	2.66914	3.79268
67.65	2.49532	3.64949
67.7	2.30904	3.5223
67.75	2.18514	3.41348
67.8	2.07927	3.32444
67.85	1.99015	3.25566
67.9	1.91608	3.20669
67.95	1.82149	3.17627
68	1.95395	3.16242
68.05	1.96857	3.12892
68.1	1.99953	3.14797
68.15	2.04665	3.1729
68.2	1.97528	3.28766
68.25	2.08624	3.38279
68.3	2.2935	3.42445
68.35	2.49186	3.51986
68.4	2.67506	3.59106
68.45	2.92159	3.7568
68.5	3.15728	3.93305
68.55	3.4161	4.07996
68.6	3.69764	4.233
68.65	4.00061	4.39406
68.7	4.32269	4.56481
68.75	4.66062	4.74663
68.8	5.05372	4.94038
68.85	5.42188	5.14622
68.9	5.83661	5.36349
68.95	6.21658	5.59053
69	6.58882	5.82463
69.05	6.94639	6.062
69.1	7.28227	6.29781
69.15	7.58957	6.49268
69.2	7.82816	6.71538
69.25	8.11099	6.91567
69.3	8.35853	7.08675
69.35	8.52614	7.26555
69.4	8.68921	7.37105
69.45	8.77224	7.43191
69.5	8.80971	7.48797
69.55	8.80365	7.46199
69.6	8.75711	7.4744
69.65	8.67389	7.34309
69.7	8.60205	7.21414
69.75	8.51512	7.04942
69.8	8.37709	6.85562
69.85	8.2271	6.60669
69.9	8.03661	6.38594
69.95	7.88538	6.15824
70	7.73388	5.93168
70.05	7.58528	5.71355
70.1	7.44169	5.47637
70.15	7.30425	5.30006
70.2	7.17304	5.18802
70.25	7.04725	5.06704
70.3	6.92527	4.97101
70.35	6.80484	4.98585
70.4	6.68324	4.95904
70.45	6.55753	4.95465
70.5	6.29014	4.96864
70.55	6.17911	4.99644
70.6	6.09225	5.03326
70.65	5.9974	5.07437
70.7	5.85314	5.13529
70.75	5.69386	5.26644
70.8	5.45363	5.33779
70.85	5.25113	5.44801
70.9	5.121	5.52058
70.95	4.95848	5.59823
71	4.84547	5.72428
71.05	4.70215	5.85748
71.1	4.56742	6.03395
71.15	4.44626	6.22444
71.2	4.34303	6.56386
71.25	4.26138	6.83119
71.3	4.17041	7.08781
71.35	4.14702	7.36848
71.4	4.11472	7.67319
71.45	4.1483	8.00083
71.5	4.20273	8.39269
71.55	4.27536	8.81409
71.6	4.36239	9.26322
71.65	4.45908	9.69404
71.7	4.5599	10.1785
71.75	4.62524	10.6355
71.8	4.69049	11.0923
71.85	4.78149	11.5082
71.9	4.81585	11.951
71.95	4.86428	12.3695
72	4.87973	12.7226
72.05	4.90339	13.0778
72.1	4.90265	13.317
72.15	5.35994	13.5838
72.2	5.85851	13.829
72.25	6.42009	13.9727
72.3	6.78552	14.0448
72.35	7.23155	14.0427
72.4	7.77605	13.9652
72.45	8.47979	13.8122
72.5	9.28328	13.5851
72.55	10.2331	13.3304
72.6	11.3817	13.0649
72.65	12.8329	12.6782
72.7	14.3191	12.2556
72.75	16.0116	11.8497
72.8	17.8215	11.4294
72.85	19.7613	10.8971
72.9	21.8897	10.448
72.95	24.2397	10.0063
73	26.4635	9.58229
73.05	28.6858	9.18537
73.1	30.826	8.8668
73.15	32.9213	8.55756
73.2	34.881	8.27186
73.25	36.6508	8.0201
73.3	38.2341	7.90005
73.35	39.5216	7.82391
73.4	40.4865	7.78898
73.45	41.1517	7.7906
73.5	41.5056	7.78882
73.55	41.5792	7.8512
73.6	41.3372	7.8922
73.65	40.7953	7.94455
73.7	39.9759	7.94025
73.75	38.9067	8.15081
73.8	37.6189	8.28011
73.85	36.1465	8.46897
73.9	34.5238	8.56504
73.95	32.7852	8.63481
74	30.9632	8.6451
74.05	29.0883	8.63913
74.1	27.2315	8.61784
74.15	25.3421	8.61687
74.2	23.4751	8.56378
74.25	21.6482	8.53865
74.3	19.92	8.54645
74.35	18.2277	8.56022
74.4	16.6147	8.5425
74.45	15.0888	8.57355
74.5	13.6559	8.58021
74.55	12.2864	8.59683
74.6	11.0246	8.62273
74.65	9.50038	8.65592
74.7	8.2035	8.65963
74.75	7.13875	8.705
74.8	6.50867	8.74395
74.85	5.92695	8.77162
74.9	5.39759	8.78301
74.95	4.88872	8.77331
75	4.47531	8.73815
75.05	4.11199	8.6838
75.1	3.76186	8.54051
75.15	3.36123	8.44753
75.2	3.16242	8.28442
75.25	2.95321	8.09408
75.3	2.8044	8.00786
75.35	2.66823	7.83621
75.4	2.51715	7.64184
75.45	2.29871	7.43053
75.5	2.30227	7.20817
75.55	2.31282	6.98058
75.6	2.37794	6.7633
75.65	2.43754	6.56179
75.7	2.53149	6.42482
75.75	2.65697	6.28225
75.8	2.74423	6.20583
75.85	2.90738	6.12413
75.9	3.15138	6.07343
75.95	3.40539	6.05511
76	3.70615	6.11292
76.05	4.05522	6.21439
76.1	4.80133	6.31619
76.15	5.64862	6.44903
76.2	6.60242	6.57524
76.25	7.57901	6.66419
76.3	8.72946	6.89243
76.35	9.89725	7.05667
76.4	11.1398	7.30155
76.45	12.5301	7.53432
76.5	14.0304	7.74922
76.55	15.5903	8.07131
76.6	17.1986	8.27038
76.65	18.9162	8.53048
76.7	20.6823	8.6984
76.75	22.4769	8.83944
76.8	24.2431	8.91879
76.85	26.0302	8.97775
76.9	27.7664	9.04873
76.95	29.4215	9.05624
77	30.9639	9.0778
77.05	32.3617	9.07273
77.1	33.5835	9.04407
77.15	34.5995	8.99475
77.2	35.3828	8.92742
77.25	35.9977	8.88795
77.3	36.277	8.80308
77.35	36.2768	8.75144
77.4	35.9934	8.65883
77.45	35.4299	8.55923
77.5	34.5971	8.4524
77.55	33.5126	8.34756
77.6	32.2008	8.24389
77.65	30.6914	8.13074
77.7	29.0186	8.0073
77.75	27.2196	7.87284
77.8	25.3332	7.62594
77.85	23.4417	7.49203
77.9	21.4737	7.38494
77.95	19.5392	7.23119
78	17.7113	7.11
78.05	15.94	6.9923
78.1	14.2456	6.80586
78.15	12.6849	6.66255
78.2	11.2999	6.49829
78.25	10.0525	6.39154
78.3	8.97722	6.25844
78.35	8.02954	6.17698
78.4	7.17111	6.14948
78.45	6.46961	6.10253
78.5	5.91568	6.03706
78.55	5.42372	5.99472
78.6	4.74718	6.00664
78.65	4.24118	6.02825
78.7	3.87316	6.05777
78.75	3.81331	6.09279
78.8	3.75025	6.1303
78.85	3.77035	6.16682
78.9	3.84271	6.19862
78.95	3.93519	6.22178
79	4.01589	6.23236
79.05	4.15198	6.21294
79.1	4.30178	6.27961
79.15	4.46675	6.22532
79.2	4.64774	6.4082
79.25	4.84485	6.61681
79.3	5.05731	6.689
79.35	5.32702	6.76417
79.4	5.57641	6.89131
79.45	5.83571	7.04476
79.5	6.10058	7.18927
79.55	6.40938	7.36444
79.6	6.68124	7.6192
79.65	6.98718	7.8828
79.7	7.2458	8.19184
79.75	7.41722	8.55736
79.8	7.6895	8.97851
79.85	7.89563	9.45232
79.9	8.06543	10.0172
79.95	8.23955	10.5807
80	8.34117	11.2105
80.05	8.40347	11.7862
80.1	8.47074	12.4471
80.15	8.46981	13.0605
80.2	8.4373	13.7765
80.25	8.37694	14.3995
80.3	8.29286	14.9427
80.35	8.15578	15.4286
80.4	8.04518	15.8141
80.45	7.96523	16.1672
80.5	7.81102	16.4493
80.55	7.69455	16.6251
80.6	7.5748	16.7601
80.65	7.4534	16.8139
80.7	7.33103	16.7574
80.75	7.20747	16.6716
80.8	7.12542	16.5199
80.85	7.00851	16.3094
80.9	6.88886	16.0135
80.95	6.7648	15.7138
81	6.60109	15.3727
81.05	6.47145	14.9952
81.1	6.33141	14.5851
81.15	6.22409	14.1889
81.2	6.07447	13.7338
81.25	5.81595	13.2553
81.3	5.65157	12.7549
81.35	5.52835	12.2339
81.4	5.43976	11.694
81.45	5.28069	11.137
81.5	5.16362	10.5656
81.55	5.04852	9.91556
81.6	4.98222	9.30753
81.65	4.89249	8.73447
81.7	4.81534	8.06756
81.75	4.75248	7.40414
81.8	4.7049	6.91173
81.85	4.6392	6.42419
81.9	4.6301	5.95911
81.95	4.63304	5.48982
82	4.64638	5.0877
82.05	4.63421	4.71437
82.1	4.6689	4.34006
82.15	4.67019	4.04253
82.2	4.71	3.77969
82.25	4.74148	3.51823
82.3	4.72772	3.33255
82.35	4.74071	3.14394
82.4	4.73415	2.99168
82.45	4.75936	2.94836
82.5	4.74	2.859
82.55	4.69955	2.82955
82.6	4.60492	2.77995
82.65	4.53252	2.78248
82.7	4.44093	2.68993
82.75	4.3329	2.69173
82.8	4.21161	2.73067
82.85	4.08056	2.80564
82.9	3.94339	2.84071
82.95	3.77008	2.86901
83	3.63925	2.85656
83.05	3.51061	2.87843
83.1	3.38693	2.93498
83.15	3.27028	2.95183
83.2	3.16198	3.00722
83.25	3.06257	3.0273
83.3	2.93817	3.04714
83.35	2.86305	3.06809
83.4	2.7924	3.0914
83.45	2.72453	3.11808
83.5	2.65745	3.14884
83.55	2.58903	3.18404
83.6	2.51717	3.22364
83.65	2.40637	3.23351
83.7	2.3303	3.28792
83.75	2.24461	3.34219
83.8	2.11537	3.43845
83.85	2.01809	3.49996
83.9	1.87659	3.55857
83.95	1.76761	3.6123
84	1.64972	3.6591
84.05	1.5253	3.74057
84.1	1.36326	3.95444
84.15	1.24131	4.03355
84.2	1.11856	4.07932
84.25	0.997506	4.16791
84.3	0.880341	4.25732
84.35	0.768893	4.34938
84.4	0.664601	4.41241
84.45	0.5685	4.52356
84.5	0.481254	4.64119
84.55	0.403186	4.76686
84.6	0.334273	4.90146
84.65	0.274275	5.0451
84.7	0.222715	5.19689
84.75	0.178971	5.35494
84.8	0.142334	5.51628
84.85	0.11202	5.67696
84.9	0.0872459	5.87575
84.95	0	5.9986
85	0	6.14875
85.05	0.0436266	6.27715
85.1	0.0560098	6.37851
85.15	0.0711668	6.44799
85.2	0.0894854	6.48148
85.25	0.242233	6.5195
85.3	0.305167	6.52889
85.35	0.380637	6.52179
85.4	0.470049	6.50252
85.45	0.574699	6.42378
85.5	0.739289	6.32472
85.55	0.889724	6.21173
85.6	1.10401	6.05815
85.65	1.3948	5.98995
85.7	1.68967	5.86227
85.75	2.06839	5.79086
85.8	2.45828	5.73835
85.85	2.89504	5.70955
85.9	3.38028	5.7076
85.95	3.87132	5.73379
86	4.39972	5.83117
86.05	5.00586	5.92237
86.1	5.6105	6.03719
86.15	6.28563	6.17026
86.2	6.95	6.31503
86.25	7.63005	6.46406
86.3	8.31756	6.61938
86.35	9.04694	6.77334
86.4	9.73336	6.90889
86.45	10.4002	7.01962
86.5	11.0806	7.1
86.55	11.6888	7.11207
86.6	12.2484	7.03709
86.65	12.7496	7.05614
86.7	13.1836	7.03005
86.75	13.5423	6.96167
86.8	13.8191	6.8548
86.85	14.0089	6.71402
86.9	14.1082	6.54442
86.95	14.1155	6.35135
87	14.0309	6.14019
87.05	13.8565	5.91612
87.1	13.5963	5.68387
87.15	13.2556	5.44761
87.2	12.8852	5.21082
87.25	12.4182	4.97621
87.3	11.985	4.74573
87.35	11.4894	4.52061
87.4	10.935	4.26781
87.45	10.3668	4.06257
87.5	9.79607	3.86122
87.55	9.19968	3.70701
87.6	8.66258	3.52454
87.65	8.14999	3.34721
87.7	7.66943	3.26214
87.75	7.12595	3.17319
87.8	6.74956	3.04048
87.85	6.41299	2.89784
87.9	6.11802	2.86488
87.95	5.86468	2.90177
88	5.70493	2.9276
88.05	5.69194	3.02351
88.1	5.58774	3.20518
88.15	5.49788	3.32577
88.2	5.49177	3.74849
88.25	5.53008	4.10079
88.3	5.60732	4.52181
88.35	5.70843	4.97145
88.4	5.87213	5.48311
88.45	6.05253	6.09837
88.5	6.23771	6.70469
88.55	6.39213	7.44889
88.6	6.58905	8.20512
88.65	6.74953	8.99805
88.7	6.94696	9.86049
88.75	7.13592	11.0105
88.8	7.31425	11.9106
88.85	7.4457	12.903
88.9	7.60247	13.9009
88.95	7.78136	14.8508
89	7.8703	15.7746
89.05	7.9747	16.7042
89.1	8.09136	17.52
89.15	8.14228	18.3208
89.2	8.1587	19.0542
89.25	8.18236	19.7121
89.3	8.13725	20.2876
89.35	8.05715	20.7748
89.4	7.94315	21.2124
89.45	7.7974	21.5214
89.5	7.66656	21.7329
89.55	7.47963	21.8451
89.6	7.27511	21.857
89.65	7.05822	21.7685
89.7	6.84433	21.6238
89.75	6.63894	21.3497
89.8	6.37025	20.9825
89.85	6.15976	20.526
89.9	5.99986	19.9849
89.95	5.8505	19.3651
90	5.71401	18.6734
90.05	5.59139	17.8842
90.1	5.48242	17.0814
90.15	5.3858	16.2316
90.2	5.29927	15.2781
90.25	5.21988	14.3151
90.3	5.14419	13.4176
90.35	5.06855	12.5542
90.4	4.98926	11.6277
90.45	4.90287	10.7246
90.5	4.73902	9.88646
90.55	4.54475	9.04526
90.6	4.45723	8.21651
90.65	4.34598	7.51331
90.7	4.21195	6.68551
90.75	4.02294	6.07918
90.8	3.85614	5.52145
90.85	3.67064	5.04626
90.9	3.43585	4.61123
90.95	3.23024	4.18263
91	3.01392	3.87819
91.05	2.79061	3.54412
91.1	2.56395	3.33094
91.15	2.33739	3.11808
91.2	2.11412	2.9035
91.25	1.897	2.52481
91.3	1.68853	2.463
91.35	1.49076	2.37932
91.4	1.34897	2.31539
91.45	1.1559	2.30287
91.5	1.02153	2.29823
91.55	0.903402	2.26761
91.6	0.768556	2.28567
91.65	0.692588	2.3082
91.7	0.63215	2.3343
91.75	0.553577	2.36275
91.8	0.531709	2.43569
91.85	0.522553	2.47649
91.9	0.525444	2.57088
91.95	0.53943	2.64277
92	0.52966	2.80246
92.05	0.56992	2.89972
92.1	0.615288	3.00214
92.15	0.664279	3.15373
92.2	0.681625	3.24652
92.25	0.74084	3.39027
92.3	0.79685	3.54256
92.35	0.84822	3.70446
92.4	0.893552	3.87668
92.45	0.931557	4.05954
92.5	0.96111	4.25273
92.55	0.981339	4.45523
92.6	0.991607	4.6652
92.65	0.991607	4.87992
92.7	0.981339	5.09577
92.75	0.96111	5.3083
92.8	0.931557	5.55593
92.85	0.893552	5.72443
92.9	0.84822	5.91694
92.95	0.79685	6.08448
93	0.74084	6.22183
93.05	0.681625	6.62969
93.1	0.664279	6.78005
93.15	0.615288	6.90807
93.2	0.56992	7.01476
93.25	0.573279	7.10235
93.3	0.551813	7.17423
93.35	0.584228	7.32198
93.4	0.596882	7.44445
93.45	0.624744	7.67094
93.5	0.668846	7.78309
93.55	0.729877	7.96387
93.6	0.808165	8.2294
93.65	0.903571	8.55339
93.7	1.0155	8.88833
93.75	1.14285	9.26963
93.8	1.28398	9.69651
93.85	1.524	10.1655
93.9	1.67685	10.6706
93.95	1.88263	11.2031
94	2.09523	11.752
94.05	2.31184	12.3048
94.1	2.57295	12.8908
94.15	2.84395	13.4203
94.2	3.12416	13.912
94.25	3.45691	14.3517
94.3	3.81116	14.6921
94.35	4.1032	14.9965
94.4	4.44368	15.2316
94.45	4.80136	15.3906
94.5	5.13553	15.3826
94.55	5.48073	15.4445
94.6	5.88135	15.3415
94.65	6.26294	15.1129
94.7	6.70292	14.8414
94.75	7.16943	14.5372
94.8	7.61995	14.1366
94.85	8.08604	13.686
94.9	8.56429	13.2858
94.95	9.04991	12.7994
95	9.53674	12.3073
95.05	10.0609	11.8216
95.1	10.5827	11.3533
95.15	11.0953	10.9547
95.2	11.5483	10.5579
95.25	11.9665	10.2885
95.3	12.341	10.0095
95.35	12.7074	9.78943
95.4	12.9837	9.6181
95.45	13.1979	9.49316
95.5	13.346	9.41064
95.55	13.4253	9.12975
95.6	13.4016	9.17058
95.65	13.3945	9.22285
95.7	13.2881	9.28094
95.75	13.0867	9.33883
95.8	12.8709	9.39036
95.85	12.5698	9.3622
95.9	12.2656	9.36541
95.95	11.922	9.28246
96	11.546	9.29168
96.05	11.1443	9.26003
96.1	10.7666	9.11875
96.15	10.3434	8.98374
96.2	9.91339	8.84344
96.25	9.48067	8.65568
96.3	9.04873	8.42256
96.35	8.55309	8.1468
96.4	8.14643	7.8318
96.45	7.74388	7.48157
96.5	7.34738	7.10069
96.55	6.95848	6.69424
96.6	6.54484	6.23413
96.65	6.1491	5.84497
96.7	5.77041	5.41457
96.75	5.46171	4.9832
96.8	5.11428	4.5573
96.85	4.86122	4.14295
96.9	4.62828	3.67848
96.95	4.38477	3.31925
97	4.19881	2.98277
97.05	4.02946	2.60563
97.1	3.84528	2.34109
97.15	3.72302	2.10434
97.2	3.58675	1.89671
97.25	3.47868	1.68489
97.3	3.43069	1.54341
97.35	3.39908	1.42748
97.4	3.38306	1.26788
97.45	3.38112	1.21253
97.5	3.39114	1.17185
97.55	3.37678	1.14319
97.6	3.37646	1.16729
97.65	3.38495	1.13275
97.7	3.43071	1.14598
97.75	3.46717	1.09422
97.8	3.49138	1.13632
97.85	3.46686	1.18475
97.9	3.46634	1.22991
97.95	3.44443	1.31604
98	3.39994	1.3691
98.05	3.33232	1.42411
98.1	3.2417	1.48247
98.15	3.09535	1.58924
98.2	3.01366	1.6708
98.25	2.8807	1.76215
98.3	2.73356	1.86429
98.35	2.57607	1.97774
98.4	2.41232	2.14609
98.45	2.24646	2.2938
98.5	2.08255	2.45351
98.55	1.92436	2.62361
98.6	1.74163	2.80184
98.65	1.61242	2.98536
98.7	1.53928	3.21446
98.75	1.44913	3.45418
98.8	1.37704	3.70332
98.85	1.32372	3.91734
98.9	1.28916	4.12699
98.95	1.31632	4.32954
99	1.32909	4.52253
99.05	1.35971	4.70376
99.1	1.40644	4.87138
99.15	1.4672	4.99025
99.2	1.53972	5.13436
99.25	1.5543	5.25946
99.3	1.65889	5.5396
99.35	1.76434	5.71856
99.4	1.83514	5.85719
99.45	1.94456	5.99072
99.5	2.04741	6.12066
99.55	2.14212	6.24834
99.6	2.27079	6.37481
99.65	2.48794	6.5007
99.7	2.7325	6.66987
99.75	2.88105	6.80711
99.8	3.0361	6.94557
99.85	3.24311	7.08421
99.9	3.51637	7.22143
[truncated: 3,079 more rows]

## Sheet: H_bottom
Time [s]	Ch1	Ch2
0	1.65368	5.91054
0.05	1.69951	6.40661
0.1	1.73055	6.88509
0.15	1.74692	7.33711
0.2	1.74918	7.75411
0.25	1.73835	8.12812
0.3	1.71586	8.45202
0.35	1.6834	8.71982
0.4	1.64289	8.92676
0.45	1.5963	9.06954
0.5	1.54557	9.1463
0.55	1.49253	9.15665
0.6	1.43873	9.10165
0.65	1.42884	8.98363
0.7	1.43269	8.80612
0.75	1.45354	8.57361
0.8	1.49468	8.29143
0.85	1.51606	7.96551
0.9	1.63896	7.6022
0.95	1.71517	7.29492
1	1.81283	6.90134
1.05	1.93287	6.49577
1.1	2.07591	6.08543
1.15	2.24218	5.67721
1.2	2.43143	5.36439
1.25	2.60936	5.13411
1.3	2.8493	4.92263
1.35	3.10591	4.73115
1.4	3.37637	4.55841
1.45	3.65695	4.53039
1.5	3.90958	4.5126
1.55	4.20362	4.55271
1.6	4.48983	4.68564
1.65	4.76175	4.93525
1.7	5.01263	5.22531
1.75	5.2356	5.59562
1.8	5.42407	6.07399
1.85	5.57197	6.57779
1.9	5.67412	7.21702
1.95	5.72646	7.83006
2	5.72632	8.51311
2.05	5.67253	9.29603
2.1	5.56556	10.0147
2.15	5.40746	10.7641
2.2	5.20182	11.4206
2.25	4.95358	12.0772
2.3	4.66882	12.6427
2.35	4.35445	13.189
2.4	3.98445	13.7054
2.45	3.68477	14.0994
2.5	3.34538	14.4424
2.55	3.05102	14.6571
2.6	2.73438	14.777
2.65	2.43566	14.8048
2.7	2.16056	14.7454
2.75	1.91365	14.6058
2.8	1.69836	14.3942
2.85	1.5169	14.1199
2.9	1.37034	13.7929
2.95	1.30205	13.4228
3	1.23649	13.019
3.05	1.20554	12.5901
3.1	1.25026	12.1433
3.15	1.25967	11.6846
3.2	1.30542	11.2188
3.25	1.38221	10.7491
3.3	1.48467	10.2776
3.35	1.68432	9.84884
3.4	1.79311	9.38869
3.45	1.99111	8.86393
3.5	2.189	8.42436
3.55	2.38411	7.98395
3.6	2.5738	7.54371
3.65	2.75539	7.10491
3.7	2.92631	6.60229
3.75	3.12751	6.08727
3.8	3.28224	5.72055
3.85	3.46571	5.34342
3.9	3.60199	5.01643
3.95	3.76719	4.63495
4	3.88631	4.32038
4.05	3.99291	4.03245
4.1	4.08733	3.80722
4.15	4.17008	3.6051
4.2	4.24176	3.5156
4.25	4.30301	3.43462
4.3	4.35444	3.39902
4.35	4.39655	3.36808
4.4	4.42974	3.38485
4.45	4.45414	3.4918
4.5	4.46969	3.60308
4.55	4.47606	3.68338
4.6	4.47262	4.01008
4.65	4.54537	4.3237
4.7	4.54425	4.73526
4.75	4.53576	5.16113
4.8	4.5194	5.59229
4.85	4.49471	6.02702
4.9	4.5047	6.50424
4.95	4.44114	7.13919
5	4.41263	7.70235
5.05	4.34315	8.37483
5.1	4.30856	9.03386
5.15	4.26694	9.75049
5.2	4.21985	10.4432
5.25	4.1688	11.1374
5.3	4.11521	11.8675
5.35	4.06027	12.5491
5.4	4.00488	13.2051
5.45	3.95954	13.8681
5.5	3.92468	14.4958
5.55	3.89072	15.0802
5.6	3.82407	15.5706
5.65	3.799	15.9919
5.7	3.77148	16.3371
5.75	3.74051	16.6004
5.8	3.70486	16.7775
5.85	3.62975	16.8761
5.9	3.58868	16.896
5.95	3.53737	16.8289
6	3.51849	16.7653
6.05	3.45711	16.561
6.1	3.38691	16.3333
6.15	3.30847	16.1023
6.2	3.22265	15.7612
6.25	3.09713	15.3868
6.3	3.00811	14.9653
6.35	2.88049	14.6247
6.4	2.79088	14.2901
6.45	2.66442	13.9728
6.5	2.62115	13.6399
6.55	2.54495	13.3751
6.6	2.47116	13.1092
6.65	2.40121	12.8796
6.7	2.33618	12.6647
6.75	2.2767	12.5501
6.8	2.22308	12.5356
6.85	2.17528	12.5357
6.9	2.13293	12.5383
6.95	2.09542	12.581
7	2.06192	12.6906
7.05	2.03145	12.8614
7.1	2.0029	12.9986
7.15	1.90817	13.2238
7.2	1.89579	13.4449
7.25	1.92181	13.7656
7.3	1.91122	14.1411
7.35	1.89731	14.4861
7.4	1.84657	14.7907
7.45	1.83383	15.063
7.5	1.81608	15.3765
7.55	1.79378	15.6872
7.6	1.76746	15.9948
7.65	1.78107	16.256
7.7	1.76069	16.545
7.75	1.74076	16.8177
7.8	1.7222	17.0391
7.85	1.70592	17.2814
7.9	1.69268	17.5415
7.95	1.69305	17.7503
8	1.7078	17.9033
8.05	1.72788	18.07
8.1	1.75385	18.2018
8.15	1.78596	18.2835
8.2	1.8241	18.3096
8.25	1.86778	18.3183
8.3	1.91618	18.3175
8.35	1.96813	18.2415
8.4	2.0656	18.1255
8.45	2.13242	17.9199
8.5	2.16708	17.5945
8.55	2.28627	17.304
8.6	2.37079	16.9351
8.65	2.45315	16.5039
8.7	2.53245	16.1257
8.75	2.60782	15.7236
8.8	2.67848	15.2735
8.85	2.74371	14.8258
8.9	2.80293	14.386
8.95	2.85555	14.0022
9	2.86761	13.636
9.05	2.91348	13.2477
9.1	2.94962	12.9135
9.15	2.97579	12.6766
9.2	3.03517	12.3525
9.25	3.05286	12.0468
9.3	3.0623	11.7207
9.35	3.1068	11.477
9.4	3.11174	11.2256
9.45	3.15424	11.0069
9.5	3.20352	10.7439
9.55	3.21925	10.4349
9.6	3.23605	10.1742
9.65	3.25515	9.85263
9.7	3.27776	9.69983
9.75	3.27162	9.41767
9.8	3.31262	9.15204
9.85	3.35851	8.98268
9.9	3.4101	8.87379
9.95	3.51113	8.75815
10	3.58694	8.71953
10.05	3.67055	8.68935
10.1	3.76093	8.70611
10.15	3.86634	8.76343
10.2	4.02823	8.86293
10.25	4.16004	9.00423
10.3	4.3364	9.18486
10.35	4.48024	9.4005
10.4	4.62258	9.61149
10.45	4.7275	9.85148
10.5	4.86737	10.1432
10.55	4.99682	10.4002
10.6	5.11407	10.6872
10.65	5.2176	10.9505
10.7	5.30615	11.1798
10.75	5.37874	11.3317
10.8	5.43458	11.4051
10.85	5.47308	11.4317
10.9	5.46028	11.4353
10.95	5.47062	11.4009
11	5.46056	11.3273
11.05	5.39647	11.1408
11.1	5.35295	10.9215
11.15	5.28661	10.6866
11.2	5.19742	10.3277
11.25	5.0854	9.92142
11.3	4.95068	9.47832
11.35	4.79359	9.01
11.4	4.61483	8.57188
11.45	4.41544	8.0679
11.5	4.19695	7.70492
11.55	3.96137	7.34499
11.6	3.75456	6.99092
11.65	3.50496	6.61817
11.7	3.21622	6.3833
11.75	2.96707	6.29148
11.8	2.71849	6.23983
11.85	2.44128	6.26508
11.9	2.21437	6.36842
11.95	1.96491	6.51567
12	1.73777	6.77925
12.05	1.56753	7.06874
12.1	1.4135	7.34353
12.15	1.27755	7.74486
12.2	1.16069	8.12012
12.25	1.10649	8.60972
12.3	1.03988	9.1081
12.35	0.993411	9.57257
12.4	0.965643	10.0785
12.45	0.921225	10.5403
12.5	0.932769	11.0247
12.55	0.954766	11.4475
12.6	0.984992	11.9105
12.65	0.987683	12.2901
12.7	1.00201	12.6152
12.75	1.05762	12.8816
12.8	1.07632	13.1295
12.85	1.13176	13.2819
12.9	1.17984	13.4581
12.95	1.21993	13.5089
13	1.25158	13.5026
13.05	1.27445	13.4419
13.1	1.28826	13.3301
13.15	1.29288	13.1713
13.2	1.28826	12.9702
13.25	1.27445	12.7318
13.3	1.25158	12.4613
13.35	1.21993	12.1639
13.4	1.17984	11.8445
13.45	1.13176	11.5945
13.5	1.07632	11.2354
13.55	1.01421	10.9128
13.6	0.946277	10.5535
13.65	0.873467	10.2985
13.7	0.796816	10.0329
13.75	0.717431	9.81721
13.8	0.63647	9.57949
13.85	0.598491	9.39908
13.9	0.530138	9.21327
13.95	0.466319	9.101
14	0.408403	8.99966
14.05	0.357625	8.99862
14.1	0.281579	9.04996
14.15	0.255983	9.10584
14.2	0.238373	9.3326
14.25	0.229409	9.4415
14.3	0.229409	9.6507
14.35	0.238373	9.91563
14.4	0.255983	10.2338
14.45	0.281579	10.6009
14.5	0.31422	11.0114
14.55	0.352675	11.491
14.6	0.395509	11.9889
14.65	0.441104	12.5393
14.7	0.531098	13.0229
14.75	0.599157	13.6229
14.8	0.677669	14.1775
14.85	0.756085	14.7101
14.9	0.877284	15.1775
14.95	0.966439	15.6891
15	1.05713	16.0433
15.05	1.19312	16.4181
15.1	1.30033	16.7437
15.15	1.41309	16.9769
15.2	1.53225	17.1414
15.25	1.65858	17.2396
15.3	1.79259	17.2421
15.35	1.93448	17.2293
15.4	2.08397	17.0975
15.45	2.24024	17.0038
15.5	2.40191	16.8692
15.55	2.56692	16.7012
15.6	2.73262	16.506
15.65	2.93916	16.2885
15.7	3.10836	16.052
15.75	3.27005	15.798
15.8	3.42041	15.5263
15.85	3.55568	15.2351
15.9	3.67228	14.9215
15.95	3.81047	14.5146
16	3.89309	14.1601
16.05	3.95205	13.7676
16.1	3.98652	13.3342
16.15	3.99652	12.8009
16.2	3.98282	12.3606
16.25	3.94692	11.8108
16.3	3.89091	11.264
16.35	3.78389	10.6929
16.4	3.70355	10.1154
16.45	3.65317	9.49771
16.5	3.56146	8.89214
16.55	3.46519	8.27503
16.6	3.36731	7.72155
16.65	3.31367	7.27535
16.7	3.23169	6.7294
16.75	3.15653	6.35156
16.8	3.08932	6.02042
16.85	3.03065	5.7423
16.9	3.02399	5.56441
16.95	2.9945	5.50024
17	2.9753	5.47669
17.05	2.96574	5.52705
17.1	3.00835	5.60603
17.15	3.02758	5.70801
17.2	3.02257	5.90077
17.25	3.03375	6.06617
17.3	3.09179	6.3552
17.35	3.15264	6.72629
17.4	3.18197	7.05388
17.45	3.2969	7.36245
17.5	3.37852	7.75182
17.55	3.42585	8.09617
17.6	3.51254	8.48498
17.65	3.5941	8.87094
17.7	3.6692	9.27469
17.75	3.73639	9.61912
17.8	3.79405	9.93567
17.85	3.84058	10.2659
17.9	3.87441	10.5769
17.95	3.89405	10.8264
18	3.89821	11.0469
18.05	3.88583	11.2375
18.1	3.85612	11.3973
18.15	3.81853	11.5686
18.2	3.77328	11.7193
18.25	3.71131	11.8078
18.3	3.63383	11.8671
18.35	3.54232	11.8969
18.4	3.43849	11.8971
18.45	3.29077	11.8675
18.5	3.17602	11.8079
18.55	3.05326	11.7182
18.6	2.96826	11.5985
18.65	2.97899	11.4153
18.7	2.89791	11.2103
18.75	2.8288	11.0154
18.8	2.7748	10.7884
18.85	2.73866	10.4968
18.9	2.72271	10.1834
18.95	2.69525	9.88128
19	2.73222	9.55929
19.05	2.7909	9.26361
19.1	2.87112	8.99994
19.15	2.93841	8.62325
19.2	3.06567	8.32358
19.25	3.20697	8.03189
19.3	3.40237	7.71304
19.35	3.61663	7.40667
19.4	3.77085	7.08537
19.45	3.96882	6.76269
19.5	4.16268	6.51685
19.55	4.34782	6.30754
19.6	4.48627	6.17053
19.65	4.64857	6.06564
19.7	4.78777	5.9945
19.75	4.90087	5.95703
19.8	4.98552	5.96138
19.85	5.04013	5.93748
19.9	5.06386	6.02073
19.95	5.02318	6.11928
20	4.99362	6.2269
20.05	4.93343	6.33654
20.1	4.84474	6.37373
20.15	4.73009	6.48059
20.2	4.59226	6.57361
20.25	4.43416	6.64716
20.3	4.25868	6.68697
20.35	4.06867	6.69982
20.4	3.86682	6.65081
20.45	3.65564	6.60517
20.5	3.43744	6.52152
20.55	3.21436	6.40315
20.6	2.98834	6.25432
20.65	2.72776	6.04666
20.7	2.50919	5.82712
20.75	2.29116	5.63318
20.8	2.11896	5.42766
20.85	1.91987	5.21628
20.9	1.72939	5.00404
20.95	1.54946	4.79503
21	1.42527	4.59233
21.05	1.32736	4.39797
21.1	1.18295	4.21295
21.15	1.00181	4.03735
21.2	1.01031	3.87045
21.25	1.00611	3.71091
21.3	1.02481	3.55697
21.35	1.11125	3.40667
21.4	1.19166	3.30141
21.45	1.2998	3.16487
21.5	1.43518	2.99589
21.55	1.59649	2.8351
21.6	1.78157	2.64712
21.65	1.98748	2.53904
21.7	2.2105	2.39249
21.75	2.44623	2.25096
21.8	2.65618	2.14844
21.85	2.87627	2.04443
21.9	3.13244	1.98502
21.95	3.41932	1.89815
22	3.65704	1.81969
22.05	3.87417	1.7516
22.1	4.1096	1.69531
22.15	4.32828	1.65169
22.2	4.48629	1.62103
22.25	4.61539	1.60306
22.3	4.75828	1.56349
22.35	4.84062	1.57592
22.4	4.89737	1.59558
22.45	4.93082	1.62079
22.5	4.9439	1.64959
22.55	4.94006	1.67993
22.6	4.92293	1.75304
22.65	4.89616	1.83576
22.7	4.86315	1.85198
22.75	4.82681	1.90899
22.8	4.7894	2.04979
22.85	4.75238	2.09175
22.9	4.71632	2.22082
22.95	4.68088	2.36383
23	4.64488	2.48156
23.05	4.60638	2.65303
23.1	4.64968	2.84921
23.15	4.62291	3.03121
23.2	4.59072	3.278
23.25	4.55094	3.51658
23.3	4.51164	3.78146
23.35	4.51521	4.0728
23.4	4.47713	4.38961
23.45	4.43178	4.72973
23.5	4.34726	5.08967
23.55	4.26704	5.46468
23.6	4.22538	5.84876
23.65	4.18219	6.36503
23.7	4.10724	6.78198
23.75	4.07831	7.27925
23.8	4.05467	7.74339
23.85	4.0048	8.15966
23.9	4.00456	8.52155
23.95	4.01089	8.89798
24	4.02306	9.2407
24.05	4.03933	9.58913
24.1	4.05707	9.86586
24.15	4.11634	10.1896
24.2	4.13879	10.4107
24.25	4.15419	10.6842
24.3	4.1589	10.906
24.35	4.14959	11.0717
24.4	4.12345	11.1848
24.45	4.08831	11.3238
24.5	4.04329	11.4486
24.55	3.97875	11.5618
24.6	3.86247	11.6654
24.65	3.73782	11.76
24.7	3.63929	11.8883
24.75	3.52721	12.1044
24.8	3.37213	12.2158
24.85	3.25284	12.3641
24.9	3.13002	12.5584
24.95	3.00728	12.7236
25	2.8876	12.8929
25.05	2.77327	13.0228
25.1	2.66576	13.1116
25.15	2.56577	13.1989
25.2	2.47324	13.3151
25.25	2.38742	13.4597
25.3	2.30706	13.4908
25.35	2.2305	13.5914
25.4	2.15585	13.6417
25.45	2.08115	13.683
25.5	2.04796	13.7468
25.55	1.98013	13.7555
25.6	1.8867	13.7928
25.65	1.84238	13.8137
25.7	1.79481	13.7732
25.75	1.74533	13.7435
25.8	1.66218	13.6784
25.85	1.58862	13.5751
25.9	1.64524	13.4303
25.95	1.68566	13.2413
26	1.7488	13.0058
26.05	1.79676	12.7221
26.1	1.86605	12.3899
26.15	1.95904	11.9093
26.2	2.07735	11.5504
26.25	2.22171	11.0891
26.3	2.39184	10.6062
26.35	2.58645	10.1311
26.4	2.80317	9.62898
26.45	3.03862	9.109
26.5	3.28841	8.58029
26.55	3.54732	8.06168
26.6	3.80941	7.64869
26.65	4.03473	7.16711
26.7	4.33474	6.76697
26.75	4.58499	6.37911
26.8	4.85629	6.05154
26.85	5.06852	5.89822
26.9	5.25045	5.73106
26.95	5.36482	5.62018
27	5.52707	5.61043
27.05	5.66127	5.62697
27.1	5.7265	5.70155
27.15	5.80121	5.83088
27.2	5.85697	6.02005
27.25	5.85662	6.16278
27.3	5.88204	6.46688
27.35	5.86415	6.76174
27.4	5.84233	7.04735
27.45	5.82234	7.3881
27.5	5.80941	7.73017
27.55	5.80789	8.09652
27.6	5.86449	8.43541
27.65	5.90667	8.7386
27.7	5.96877	8.99825
27.75	6.05014	9.21715
27.8	6.14868	9.38949
27.85	6.26086	9.5445
27.9	6.38193	9.60484
27.95	6.50615	9.64647
28	6.63704	9.59557
28.05	6.76814	9.48823
28.1	6.8499	9.29514
28.15	6.95131	9.09659
28.2	7.02397	8.856
28.25	7.06367	8.58095
28.3	7.06718	8.27941
28.35	7.03236	8.00284
28.4	6.89134	7.72789
28.45	6.76063	7.42107
28.5	6.59684	7.20973
28.55	6.43474	6.9943
28.6	6.23533	6.77269
28.65	6.00357	6.62628
28.7	5.74474	6.45025
28.75	5.46425	6.32148
28.8	5.16745	6.27238
28.85	4.85948	6.25943
28.9	4.54509	6.28119
28.95	4.22862	6.37837
29	3.95723	6.47271
29.05	3.70306	6.55985
29.1	3.42814	6.686
29.15	3.1688	6.88747
29.2	2.894	7.10635
29.25	2.68055	7.2946
29.3	2.45341	7.56552
29.35	2.28883	7.72947
29.4	2.14467	8.09526
29.45	2.02172	8.34877
29.5	1.88681	8.59768
29.55	1.78114	8.9268
29.6	1.73577	9.17577
29.65	1.67323	9.4546
29.7	1.63374	9.65531
29.75	1.69077	9.93025
29.8	1.69135	10.206
29.85	1.74207	10.5298
29.9	1.79774	10.7878
29.95	1.85623	11.0923
30	1.91521	11.3703
30.05	1.97225	11.6996
30.1	1.9915	12.0056
30.15	2.0456	12.3208
30.2	2.08949	12.6865
30.25	2.12187	13.0343
30.3	2.14177	13.3935
30.35	2.14865	13.7152
30.4	2.14232	14.0679
30.45	2.123	14.3677
30.5	2.05775	14.6814
30.55	2.0222	14.958
30.6	1.97427	15.3195
30.65	1.91535	15.5782
30.7	1.84689	15.7539
30.75	1.77026	15.8754
30.8	1.68678	15.9392
30.85	1.59767	15.9097
30.9	1.50406	15.8272
30.95	1.40695	15.7243
31	1.30726	15.493
31.05	1.20582	15.2532
31.1	1.10346	15.0414
31.15	1.00092	14.7556
31.2	0.985796	14.4365
31.25	0.909837	14.0815
31.3	0.841476	13.698
31.35	0.782209	13.2926
31.4	0.733508	12.8716
31.45	0.69674	12.4069
31.5	0.639646	11.9779
31.55	0.604582	11.5451
31.6	0.623966	11.0779
31.65	0.655326	10.62
31.7	0.69906	10.2044
31.75	0.755021	9.789
31.8	0.822517	9.34112
31.85	0.90025	8.93588
31.9	0.986419	8.42986
31.95	1.0787	8.17803
32	1.17439	7.83777
32.05	1.27045	7.48859
32.1	1.40709	7.19873
32.15	1.50656	6.92894
32.2	1.59953	6.72704
32.25	1.64997	6.52316
32.3	1.77396	6.32239
32.35	1.85218	6.12769
32.4	1.91754	6.05002
32.45	1.97005	5.97353
32.5	2.01022	5.9763
32.55	2.08243	5.98357
32.6	2.11359	6.07076
32.65	2.13922	6.19358
32.7	2.16153	6.31589
32.75	2.18275	6.51799
32.8	2.20497	6.751
32.85	2.27335	6.99828
32.9	2.31473	7.25185
32.95	2.36373	7.54617
33	2.42087	7.84064
33.05	2.48603	8.12838
33.1	2.60186	8.2594
33.15	2.69243	8.45084
33.2	2.78961	8.68541
33.25	2.89133	8.88497
33.3	2.9952	9.05008
33.35	3.09858	9.13981
33.4	3.19872	9.23306
33.45	3.29287	9.25877
33.5	3.37841	9.25538
33.55	3.45286	9.22863
33.6	3.51407	9.15124
33.65	3.56015	9.07072
33.7	3.52268	9.0245
33.75	3.55019	8.9746
33.8	3.55576	8.96853
33.85	3.58294	8.97784
33.9	3.55766	9.04966
33.95	3.51446	9.11193
34	3.45461	9.15636
34.05	3.37965	9.21466
34.1	3.29126	9.28396
34.15	3.19127	9.36052
34.2	3.08164	9.43996
34.25	2.96436	9.51761
34.3	2.88485	9.58876
34.35	2.77061	9.64887
34.4	2.70076	9.73717
34.45	2.60294	9.67508
34.5	2.51293	9.6844
34.55	2.43277	9.76189
34.6	2.33071	9.83296
34.65	2.28291	9.85752
34.7	2.24712	9.83747
34.75	2.22401	9.80661
34.8	2.18016	9.799
34.85	2.18992	9.77402
34.9	2.20913	9.73411
34.95	2.23651	9.72472
35	2.27025	9.80316
35.05	2.27468	9.82434
35.1	2.32211	9.90312
35.15	2.3667	9.92608
35.2	2.40591	9.96254
35.25	2.43717	10.0677
35.3	2.45802	10.3858
35.35	2.43279	10.6128
35.4	2.43443	11.0179
35.45	2.50521	11.3921
35.5	2.49549	11.8509
35.55	2.51619	12.356
35.6	2.4605	12.9332
35.65	2.43875	13.5732
35.7	2.45377	14.2413
35.75	2.43417	14.9751
35.8	2.41707	15.7666
35.85	2.40609	16.6389
35.9	2.44811	17.5044
35.95	2.47168	18.4246
36	2.5131	19.3403
36.05	2.57448	20.2337
36.1	2.65701	21.1288
36.15	2.76084	21.9303
36.2	2.88502	22.6943
36.25	3.02749	23.3695
36.3	3.18509	23.9493
36.35	3.36363	24.3865
36.4	3.55847	24.6689
36.45	3.75476	24.8633
36.5	3.99055	25
36.55	4.18583	24.9214
36.6	4.41237	24.7004
36.65	4.59091	24.3474
36.7	4.7511	23.8759
36.75	4.88977	23.3026
36.8	4.97119	22.6463
36.85	5.0688	21.9268
36.9	5.10555	21.1308
36.95	5.20029	20.396
37	5.2367	19.6223
37.05	5.25072	18.7922
37.1	5.24514	18.0346
37.15	5.22287	17.3139
37.2	5.18673	16.668
37.25	5.13932	16.0566
37.3	5.08282	15.4791
37.35	5.0189	14.9323
37.4	4.94869	14.4105
37.45	4.95949	13.9163
37.5	4.90234	13.4285
37.55	4.8444	13.0586
37.6	4.78558	12.5972
37.65	4.72554	12.2147
37.7	4.66381	11.8234
37.75	4.59983	11.4006
37.8	4.53309	10.8997
37.85	4.46319	10.5384
37.9	4.38984	10.0817
37.95	4.24594	9.72707
38	4.18118	9.39344
38.05	4.07597	9.11971
38.1	4.00584	8.90282
38.15	3.92828	8.70676
38.2	3.81056	8.53674
38.25	3.72802	8.39563
38.3	3.63786	8.2838
38.35	3.54043	8.19933
38.4	3.44577	8.1381
38.45	3.39759	8.09418
38.5	3.31197	8.10367
38.55	3.22323	8.17065
38.6	3.13225	8.13791
38.65	3.03999	8.18328
38.7	2.94751	8.14906
38.75	2.85596	8.10511
38.8	2.76661	8.01258
38.85	2.69071	7.94274
38.9	2.6733	7.85067
38.95	2.63183	7.73654
39	2.61177	7.5685
39.05	2.61518	7.45762
39.1	2.60067	7.32301
39.15	2.6445	7.17066
39.2	2.70435	7.00624
39.25	2.7805	6.83484
39.3	2.87243	6.66061
39.35	3.0222	6.48669
39.4	3.15318	6.315
39.45	3.26289	6.15619
39.5	3.42308	6.01022
39.55	3.58708	5.86649
39.6	3.79466	5.72359
39.65	3.96737	5.57957
39.7	4.13501	5.43226
39.75	4.29393	5.36631
39.8	4.44062	5.23087
39.85	4.61524	5.09223
39.9	4.74038	4.95037
39.95	4.78049	4.77251
40	4.88364	4.5679
40.05	4.96254	4.42149
40.1	5.01711	4.45513
40.15	5.04768	4.39628
40.2	5.09832	4.35061
40.25	5.09546	4.28948
40.3	5.0741	4.25843
40.35	5.03594	4.42268
40.4	4.98275	4.51808
40.45	4.9597	4.64754
40.5	4.89403	4.81222
40.55	4.82113	5.0118
40.6	4.74277	5.2879
40.65	4.66049	5.5628
40.7	4.61897	5.86575
40.75	4.54468	6.19138
40.8	4.51555	6.57665
40.85	4.45784	6.93972
40.9	4.3724	7.30648
40.95	4.30117	7.7123
41	4.27621	8.04101
41.05	4.25471	8.36959
41.1	4.23691	8.72264
41.15	4.22268	9.0076
41.2	4.21151	9.29417
41.25	4.20255	9.53483
41.3	4.1946	9.8131
41.35	4.1527	9.97756
41.4	4.11648	10.1379
41.45	4.11575	10.2632
41.5	4.07218	10.3142
41.55	4.05905	10.327
41.6	4.03163	10.3054
41.65	3.98868	10.2967
41.7	3.92905	10.2308
41.75	3.89525	10.1459
41.8	3.81217	10.0467
41.85	3.67999	9.93716
41.9	3.57421	9.86436
41.95	3.45285	9.76643
42	3.31781	9.67936
42.05	3.17134	9.59508
42.1	2.98257	9.51444
42.15	2.91597	9.52411
42.2	2.82582	9.47401
42.25	2.70848	9.4064
42.3	2.60162	9.39468
42.35	2.47565	9.38426
42.4	2.40886	9.4169
42.45	2.361	9.41621
42.5	2.33442	9.41397
42.55	2.33063	9.37502
42.6	2.39356	9.27216
42.65	2.4483	9.32867
42.7	2.49375	9.38297
42.75	2.60282	9.39408
42.8	2.77294	9.39575
42.85	2.92629	9.33111
42.9	3.09268	9.35014
42.95	3.27789	9.40046
43	3.4777	9.45159
43.05	3.67811	9.46301
43.1	3.87499	9.43523
43.15	4.06428	9.44318
43.2	4.20864	9.53025
43.25	4.4228	9.54712
43.3	4.55257	9.65747
43.35	4.74768	9.79924
43.4	4.88905	9.88138
43.45	5.0098	9.98223
43.5	5.10998	10.1901
43.55	5.19005	10.3577
43.6	5.25073	10.5539
43.65	5.29291	10.8142
43.7	5.31758	11.1087
43.75	5.32575	11.3967
43.8	5.31831	11.6879
43.85	5.29602	12.0559
43.9	5.25941	12.412
43.95	5.20882	12.7938
44	5.14435	13.2281
44.05	5.0659	13.665
44.1	4.97323	14.0969
44.15	4.86603	14.4811
44.2	4.74397	14.9691
44.25	4.61679	15.4011
44.3	4.48474	15.7592
44.35	4.33876	16.1106
44.4	4.22341	16.3815
44.45	4.06564	16.6075
44.5	3.90105	16.8167
44.55	3.73205	16.9211
44.6	3.56131	16.9528
44.65	3.32467	16.8888
44.7	3.14123	16.8069
44.75	3.00241	16.6255
44.8	2.91168	16.5127
44.85	2.84092	16.3278
44.9	2.75191	16.0825
44.95	2.6806	15.8206
45	2.6288	15.6293
45.05	2.59746	15.3694
45.1	2.5533	15.1166
45.15	2.57047	14.8886
45.2	2.60447	14.6577
45.25	2.65339	14.5799
45.3	2.68123	14.5083
45.35	2.75971	14.4896
45.4	2.84227	14.4821
45.45	2.89194	14.5176
45.5	3.06673	14.5593
45.55	3.17096	14.668
45.6	3.26907	14.8385
45.65	3.35886	15.1205
45.7	3.43845	15.3375
45.75	3.47289	15.6281
45.8	3.53595	15.8366
45.85	3.55048	16.1619
45.9	3.59137	16.6351
45.95	3.61593	16.9776
46	3.62508	17.3399
46.05	3.61994	17.7628
46.1	3.64506	18.1927
46.15	3.67052	18.5856
46.2	3.65672	18.9813
46.25	3.63884	19.4522
46.3	3.66181	19.8439
46.35	3.65243	20.3039
46.4	3.73236	20.796
46.45	3.75369	21.1985
46.5	3.78486	21.5719
46.55	3.82706	21.9957
46.6	3.8811	22.3127
46.65	3.94737	22.6255
46.7	4.02588	22.8281
46.75	4.0826	22.9885
46.8	4.19139	23.1226
46.85	4.30759	23.1487
46.9	4.39592	23.1049
46.95	4.52882	22.9871
47	4.66024	22.7929
47.05	4.78701	22.5549
47.1	4.90545	22.2762
47.15	5.0116	21.8962
47.2	5.10124	21.4974
47.25	5.17019	21.0026
47.3	5.18092	20.386
47.35	5.17119	19.7723
47.4	5.16969	19.1685
47.45	5.13132	18.5839
47.5	5.05521	17.9198
47.55	4.94143	17.3373
47.6	4.79106	16.7176
47.65	4.60616	16.069
47.7	4.43317	15.4738
47.75	4.20149	14.9582
47.8	3.94954	14.6373
47.85	3.68284	14.2092
47.9	3.40722	14.0101
47.95	3.12857	13.8227
48	2.78574	13.6795
48.05	2.53379	13.6528
48.1	2.29138	13.6387
48.15	2.06315	13.6471
48.2	1.85283	13.8361
48.25	1.70653	14.1595
48.3	1.59488	14.6585
48.35	1.47789	15.146
48.4	1.38954	15.6478
48.45	1.32953	16.3704
48.5	1.29677	17.0659
48.55	1.33298	17.7971
48.6	1.32798	18.5815
48.65	1.35435	19.3599
48.7	1.44132	20.1152
48.75	1.58674	20.796
48.8	1.68024	21.4586
48.85	1.82799	22.0086
48.9	1.91764	22.4372
48.95	2.09675	22.8361
49	2.27687	23.1065
49.05	2.49955	23.1722
49.1	2.73162	23.2633
49.15	2.93014	23.108
49.2	3.12688	22.8595
49.25	3.32001	22.5232
49.3	3.55096	22.0235
49.35	3.74321	21.406
49.4	3.92848	20.7283
49.45	4.10506	19.9323
49.5	4.27125	19.0692
49.55	4.42538	18.1577
49.6	4.56585	17.2698
49.65	4.69119	16.3593
49.7	4.79997	15.4346
49.75	4.89089	14.5777
49.8	5.00615	13.8469
49.85	5.07016	13.1059
49.9	5.11577	12.3984
49.95	5.14251	11.7731
50	5.15003	11.2325
50.05	5.13812	10.7763
50.1	5.10673	10.4784
50.15	5.05594	10.3045
50.2	4.95259	10.177
50.25	4.91539	9.98105
50.3	4.82745	9.84295
50.35	4.72381	9.89058
50.4	4.60623	9.90783
50.45	4.47662	10.0017
50.5	4.33704	10.1849
50.55	4.1896	10.3311
50.6	4.03643	10.509
50.65	3.87963	10.713
50.7	3.72113	10.8299
50.75	3.52927	11.0167
50.8	3.34696	11.0521
50.85	3.20722	11.1485
50.9	3.06816	11.3368
50.95	2.93094	11.4348
51	2.83965	11.5109
51.05	2.68671	11.5573
51.1	2.58082	11.5762
51.15	2.47905	11.57
51.2	2.38162	11.5844
51.25	2.25515	11.5468
51.3	2.17439	11.493
51.35	2.09615	11.425
51.4	2.02055	11.3879
51.45	1.94768	11.3515
51.5	1.87756	11.276
51.55	1.77678	11.1956
51.6	1.68672	11.0439
51.65	1.63908	10.9701
51.7	1.59096	10.8539
51.75	1.54272	10.7359
51.8	1.46105	10.6466
51.85	1.42083	10.5414
51.9	1.42222	10.3854
51.95	1.3907	10.2516
52	1.35998	10.0952
52.05	1.33014	9.91444
52.1	1.30126	9.64128
52.15	1.27336	9.39093
52.2	1.24646	9.15152
52.25	1.22061	8.88062
52.3	1.20582	8.51272
52.35	1.24599	8.19948
52.4	1.30092	7.85726
52.45	1.33078	7.4896
52.5	1.37054	7.10046
52.55	1.4216	6.69405
52.6	1.52852	6.24138
52.65	1.61771	5.84174
52.7	1.72343	5.42388
52.75	1.81262	5.13582
52.8	1.95995	4.75798
52.85	2.16493	4.43878
52.9	2.35191	4.14123
52.95	2.59622	3.91451
53	2.86457	3.68902
53.05	3.11343	3.50254
53.1	3.37354	3.35834
53.15	3.64163	3.22506
53.2	3.91402	3.22178
53.25	4.18664	3.20693
53.3	4.45516	3.288
53.35	4.71515	3.41015
53.4	4.96209	3.50356
53.45	5.19157	3.6803
53.5	5.3659	3.96705
53.55	5.55599	4.2404
53.6	5.75864	4.52774
53.65	5.89655	4.82228
53.7	6.00126	5.08334
53.75	6.07145	5.4218
53.8	6.10635	5.71278
53.85	6.10584	6.02687
53.9	6.11377	6.25041
53.95	6.05672	6.54044
54	5.97011	6.77608
54.05	5.85644	7.02287
54.1	5.71863	7.24934
54.15	5.55996	7.50209
54.2	5.3839	7.71103
54.25	5.19408	7.91535
54.3	4.99409	8.07819
54.35	4.78744	8.28109
54.4	4.58731	8.45413
54.45	4.44038	8.63518
54.5	4.26541	8.8279
54.55	4.09894	9.03487
54.6	3.94347	9.25731
54.65	3.80091	9.49492
54.7	3.67256	9.83255
54.75	3.55908	10.1176
54.8	3.4271	10.4124
54.85	3.36094	10.7543
54.9	3.28345	11.0617
54.95	3.25915	11.3601
55	3.24413	11.6409
55.05	3.23753	11.8954
55.1	3.20463	12.1148
55.15	3.21876	12.2242
55.2	3.2351	12.3657
55.25	3.25199	12.3804
55.3	3.31105	12.4136
55.35	3.34585	12.5069
55.4	3.38863	12.4799
55.45	3.39516	12.3707
55.5	3.40607	12.3042
55.55	3.45245	12.1279
55.6	3.49088	12.0036
55.65	3.52143	11.7914
55.7	3.54418	11.5782
55.75	3.55925	11.3842
55.8	3.56674	11.2103
55.85	3.56677	11.0563
55.9	3.55944	10.931
55.95	3.54473	10.8843
56	3.5226	10.8131
56.05	3.49286	10.8282
56.1	3.42176	10.8867
56.15	3.42714	11.0299
56.2	3.39094	11.3091
56.25	3.34671	11.5374
56.3	3.29453	11.8518
56.35	3.23444	12.2994
56.4	3.1331	12.6814
56.45	3.06555	13.0129
56.5	2.98901	13.4351
56.55	2.90428	13.8194
56.6	2.85567	14.1994
56.65	2.76974	14.5324
56.7	2.76829	14.972
56.75	2.74736	15.3189
56.8	2.70178	15.6682
56.85	2.66776	15.9411
56.9	2.61445	16.2538
56.95	2.58557	16.4875
57	2.61481	16.6748
57.05	2.66077	16.815
57.1	2.72472	16.9069
57.15	2.80708	17.0795
57.2	2.9074	17.084
57.25	3.02426	17.1387
57.3	3.19877	17.1158
57.35	3.31979	17.0157
57.4	3.49203	16.9137
57.45	3.66818	16.8977
57.5	3.88723	16.7457
57.55	4.06991	16.6045
57.6	4.2885	16.4466
57.65	4.46401	16.2351
57.7	4.62599	16.0087
57.75	4.77099	15.7727
57.8	4.86262	15.5755
57.85	4.94002	15.247
57.9	5.03344	15.0595
57.95	5.09928	14.8539
58	5.13801	14.632
58.05	5.15065	14.5023
58.1	5.13864	14.3125
58.15	5.14718	14.2116
58.2	5.10375	14.0777
58.25	5.04422	13.949
58.3	4.97091	13.8526
58.35	4.88598	13.7402
58.4	4.79132	13.6494
58.45	4.68847	13.4666
58.5	4.62203	13.2947
58.55	4.51836	13.0861
58.6	4.45522	12.8373
58.65	4.32536	12.5127
58.7	4.23796	12.0859
58.75	4.15071	11.7053
58.8	4.06457	11.2854
58.85	3.98044	10.8154
58.9	3.94249	10.4083
58.95	3.96375	9.96633
59	3.92961	9.49878
59.05	3.90849	9.01502
59.1	3.86822	8.56759
59.15	3.88463	8.09065
59.2	3.84828	7.55901
59.25	3.87575	7.12968
59.3	3.95547	6.72271
59.35	4.044	6.34354
59.4	4.18391	5.96277
59.45	4.29909	5.65778
59.5	4.421	5.38657
59.55	4.59039	5.19252
59.6	4.72956	4.99978
59.65	4.86872	4.73932
59.7	5.00434	4.59913
59.75	5.13277	4.48752
59.8	5.2169	4.43277
59.85	5.32806	4.38814
59.9	5.41994	4.35
59.95	5.48997	4.21425
60	5.50257	4.20181
60.05	5.53092	4.14659
60.1	5.49736	4.0879
60.15	5.47648	4.09917
60.2	5.42541	4.10529
60.25	5.34516	4.06538
60.3	5.23713	3.98042
60.35	5.10308	3.92667
60.4	4.94505	3.82933
60.45	4.76534	3.80898
60.5	4.56642	3.75047
60.55	4.3509	3.69034
60.6	4.12146	3.63154
60.65	3.84738	3.62012
60.7	3.60623	3.58384
60.75	3.35767	3.6017
60.8	3.10463	3.60074
60.85	2.84993	3.65911
60.9	2.59629	3.71285
60.95	2.34619	3.79604
61	2.06851	3.89892
61.05	1.84021	4.02101
61.1	1.58661	4.16102
61.15	1.38446	4.31695
61.2	1.19226	4.48613
61.25	1.01156	4.66529
61.3	0.843501	4.85059
61.35	0.688918	4.97086
61.4	0.51477	5.2146
61.45	0.329104	5.41636
61.5	0.281779	5.64906
61.55	0.212015	5.83427
61.6	0.153848	6.01192
61.65	0.107578	6.17916
61.7	0.0732937	6.36727
61.75	0.0508729	6.5434
61.8	0.0399871	6.66561
61.85	0.0401861	6.85416
61.9	0.0173932	7.00396
61.95	0.0457156	7.15259
62	0.0812029	7.26151
62.05	0.0896831	7.33389
62.1	0.145125	7.44782
62.15	0.203414	7.56332
62.2	0.263641	7.68338
62.25	0.324708	7.81033
62.3	0.385376	7.94555
62.35	0.487693	8.08935
62.4	0.555752	8.24077
62.45	0.621941	8.48433
62.5	0.685275	8.66747
62.55	0.744844	8.85304
62.6	0.799906	9.03593
62.65	0.849879	9.17674
62.7	0.937788	9.31037
62.75	1.03236	9.46188
62.8	1.09294	9.58189
62.85	1.15393	9.66474
62.9	1.2164	9.74894
62.95	1.32486	9.76594
63	1.40586	9.74711
63.05	1.49419	9.68213
63.1	1.59087	9.57195
63.15	1.69663	9.38538
63.2	1.81174	9.20069
63.25	1.93595	8.9458
63.3	2.11186	8.70101
63.35	2.26357	8.39567
63.4	2.46634	8.07751
63.45	2.64351	7.78442
63.5	2.82628	7.52272
63.55	3.01201	7.26694
63.6	3.24112	6.98115
63.65	3.47935	6.74674
63.7	3.68275	6.49278
63.75	3.88227	6.25564
63.8	4.07547	6.03733
63.85	4.26011	5.83897
63.9	4.43412	5.62746
63.95	4.5957	5.47731
64	4.70976	5.3111
64.05	4.84975	5.20257
64.1	4.97137	5.07367
64.15	5.07383	4.99767
64.2	5.19977	4.93952
64.25	5.27397	4.90764
64.3	5.32954	4.93442
64.35	5.36611	4.86752
64.4	5.38333	4.85589
64.45	5.38082	4.8538
64.5	5.35827	4.89254
64.55	5.31542	4.92864
64.6	5.29558	5.00521
64.65	5.22434	5.04726
64.7	5.13582	5.08795
64.75	5.03103	5.12688
64.8	4.91121	5.1635
64.85	4.74448	5.24055
64.9	4.60748	5.36962
64.95	4.45914	5.45455
65	4.3019	5.60651
65.05	4.13818	5.73251
65.1	3.97033	5.91097
65.15	3.80051	6.06859
65.2	3.59716	6.24001
65.25	3.44668	6.46925
65.3	3.30756	6.76867
65.35	3.17173	7.02246
65.4	3.04059	7.26374
65.45	2.88166	7.53277
65.5	2.77041	7.8593
65.55	2.66398	8.24095
65.6	2.60605	8.64322
65.65	2.56553	9.06438
65.7	2.50156	9.45871
65.75	2.44801	9.8544
65.8	2.37176	10.3322
65.85	2.34788	10.7365
65.9	2.29996	11.1712
65.95	2.30314	11.6853
66	2.31439	12.049
66.05	2.3338	12.4424
66.1	2.32764	12.818
66.15	2.42348	13.1293
66.2	2.50303	13.4484
66.25	2.58971	13.7301
66.3	2.68297	13.973
66.35	2.78185	14.1763
66.4	2.88493	14.3393
66.45	2.99051	14.4617
66.5	3.0965	14.543
66.55	3.2007	14.5829
66.6	3.3007	14.5807
66.65	3.3941	14.5356
66.7	3.44503	14.4131
66.75	3.52608	14.253
66.8	3.59203	14.0523
66.85	3.64131	13.8414
66.9	3.67255	13.5767
66.95	3.68465	13.3012
67	3.67679	13.0279
67.05	3.6919	12.6861
67.1	3.62184	12.2381
67.15	3.57546	11.7968
67.2	3.51058	11.3684
67.25	3.42871	10.8855
67.3	3.33162	10.39
67.35	3.26474	9.90075
67.4	3.15578	9.36024
67.45	3.0409	8.98126
67.5	2.9229	8.62294
67.55	2.84796	8.3097
67.6	2.74427	8.05121
67.65	2.64815	7.94238
67.7	2.56216	7.83048
67.75	2.45499	7.79681
67.8	2.40315	7.77661
67.85	2.36464	7.90948
67.9	2.34017	8.10643
67.95	2.32976	8.36267
68	2.33268	8.67101
68.05	2.34752	8.98872
68.1	2.38218	9.34613
68.15	2.40101	9.72919
68.2	2.46662	10.2001
68.25	2.53333	10.7582
68.3	2.59871	11.1341
68.35	2.70362	11.5666
68.4	2.77109	11.9693
68.45	2.83266	12.2335
68.5	2.8867	12.567
68.55	2.93192	12.8019
68.6	3.01084	13.0539
68.65	2.98155	13.2041
68.7	3.02744	13.2868
68.75	3.14975	13.3479
68.8	3.2009	13.3163
68.85	3.25004	13.2303
68.9	3.3862	13.0955
68.95	3.50583	12.9178
69	3.60386	12.7035
69.05	3.71625	12.4584
69.1	3.93177	12.188
69.15	4.10274	11.8971
69.2	4.34075	11.5897
69.25	4.57174	11.2688
69.3	4.82903	10.9801
69.35	5.11147	10.6936
69.4	5.41687	10.3694
69.45	5.78535	10.0513
69.5	6.13807	9.67335
69.55	6.51346	9.34255
69.6	6.90597	9.04845
69.65	7.34309	8.74946
69.7	7.74367	8.41403
69.75	8.13439	8.11902
69.8	8.50822	7.82348
69.85	8.82453	7.53985
69.9	9.1512	7.2709
69.95	9.43854	6.9093
70	9.68078	6.64876
70.05	9.83945	6.43712
70.1	9.98532	6.2003
70.15	10.0722	5.99165
70.2	10.0984	5.93123
70.25	10.1503	5.78477
70.3	10.0795	5.78223
70.35	9.95539	5.73205
70.4	9.78149	5.70198
70.45	9.56225	5.6921
70.5	9.30284	5.70198
70.55	9.00898	5.73064
70.6	8.65327	5.77668
70.65	8.31679	5.83833
70.7	8.04942	5.88004
70.75	7.75179	5.91723
70.8	7.42281	6.05409
70.85	7.06883	6.1924
70.9	6.81369	6.29674
70.95	6.54459	6.48287
71	6.29953	6.71705
71.05	6.08195	6.88098
71.1	5.86076	7.09254
71.15	5.71201	7.27493
71.2	5.63612	7.4499
71.25	5.49089	7.5822
71.3	5.45801	7.74494
71.35	5.44884	7.93683
71.4	5.43705	8.12564
71.45	5.46071	8.26981
71.5	5.538	8.4028
71.55	5.62187	8.56822
71.6	5.64137	8.69184
71.65	5.74181	8.85111
71.7	5.79908	8.97191
71.75	5.88424	9.08816
71.8	5.9505	9.16636
71.85	5.9948	9.24727
71.9	6.01447	9.36135
71.95	5.97387	9.43032
72	5.94627	9.52687
72.05	5.85421	9.60506
72.1	5.77254	9.66178
72.15	5.62539	9.69353
72.2	5.48915	9.6966
72.25	5.3228	9.66734
72.3	5.17256	9.60241
72.35	4.96706	9.4655
72.4	4.74355	9.32937
72.45	4.50597	9.14973
72.5	4.25837	8.97004
72.55	4.0048	8.7169
72.6	3.74915	8.42624
72.65	3.49517	8.1115
72.7	3.24632	7.79725
72.75	2.93877	7.5235
72.8	2.72491	7.13667
72.85	2.52078	6.82835
72.9	2.32866	6.52075
72.95	2.15021	6.26598
73	1.98647	6.041
73.05	1.83784	5.85568
73.1	1.70415	5.67565
73.15	1.62814	5.54005
73.2	1.46727	5.45292
73.25	1.37013	5.38312
73.3	1.3675	5.40588
73.35	1.34091	5.51998
73.4	1.28999	5.64779
73.45	1.28914	5.78463
73.5	1.2948	5.93211
73.55	1.30678	6.18903
73.6	1.32489	6.3936
73.65	1.34887	6.68653
73.7	1.34502	6.97206
73.75	1.38783	7.2844
73.8	1.43375	7.7136
73.85	1.48242	7.99691
73.9	1.4998	8.22929
73.95	1.55984	8.47179
74	1.66171	8.67882
74.05	1.72977	8.8161
74.1	1.79641	8.95904
74.15	1.86036	9.03282
74.2	1.92022	9.20214
74.25	1.97451	9.27864
74.3	2.02177	9.37779
74.35	2.06069	9.4302
74.4	2.0901	9.47447
74.45	2.10912	9.515
74.5	2.11718	9.55519
74.55	2.15741	9.59719
74.6	2.15538	9.6417
74.65	2.1453	9.688
74.7	2.12815	9.7773
74.75	2.10511	9.83161
74.8	2.044	9.88021
74.85	2.02099	9.91812
74.9	1.9942	9.9399
74.95	2.00843	9.93998
75	1.99029	9.92298
75.05	1.97448	9.92787
75.1	1.9619	9.86694
75.15	1.95314	9.73834
75.2	1.94845	9.54929
75.25	1.94779	9.41686
75.3	1.95082	9.3006
75.35	1.95696	9.12031
75.4	1.96537	8.91483
75.45	1.97506	8.65654
75.5	1.98488	8.39295
75.55	1.99359	8.12841
75.6	1.99987	7.90067
75.65	1.96895	7.67231
75.7	1.9744	7.49177
75.75	1.9719	7.28848
75.8	1.97058	7.14239
75.85	1.97013	6.99078
75.9	1.96076	6.91183
75.95	1.94279	6.82161
76	1.91674	6.79678
76.05	1.88329	6.80509
76.1	1.84332	6.80395
76.15	1.79781	6.825
76.2	1.74788	6.95274
76.25	1.69475	7.00205
76.3	1.63961	6.97874
76.35	1.58363	7.14671
76.4	1.52789	7.33184
76.45	1.47332	7.52362
76.5	1.38713	7.7211
76.55	1.34465	7.92278
76.6	1.30301	8.12658
76.65	1.26241	8.32979
76.7	1.22279	8.50551
76.75	1.18384	8.72494
76.8	1.145	8.89765
76.85	1.1056	9.09436
76.9	1.0649	9.26742
76.95	1.10894	9.41227
77	1.08809	9.5243
77.05	1.036	9.59903
77.1	1.02796	9.63238
77.15	1.06491	9.62088
77.2	1.11688	9.52843
77.25	1.14441	9.42823
77.3	1.18295	9.32012
77.35	1.23442	9.13056
77.4	1.30059	8.89554
77.45	1.34939	8.61866
77.5	1.45662	8.27109
77.55	1.57957	7.89966
77.6	1.71817	7.629
77.65	1.87153	7.27378
77.7	2.03792	6.9088
77.75	2.21471	6.50835
77.8	2.39845	6.12113
77.85	2.58503	5.78563
77.9	2.7697	5.46491
77.95	2.94736	5.20779
78	3.11272	4.98742
78.05	3.26053	4.7661
78.1	3.38586	4.57974
78.15	3.48429	4.47293
78.2	3.55212	4.38108
78.25	3.58658	4.33718
78.3	3.55246	4.34004
78.35	3.52398	4.39783
78.4	3.45858	4.46515
78.45	3.35816	4.60451
78.5	3.22559	4.77966
78.55	3.0646	4.95408
78.6	2.87954	5.18936
78.65	2.67529	5.48206
78.7	2.45694	5.68681
78.75	2.22965	5.9828
78.8	1.99843	6.27959
78.85	1.81137	6.53968
78.9	1.59818	6.92043
78.95	1.39635	7.2686
79	1.20926	7.57293
79.05	1.03961	7.90685
79.1	0.889364	8.23578
79.15	0.759823	8.51564
79.2	0.694992	8.74387
79.25	0.663797	8.99292
79.3	0.625022	9.21751
79.35	0.611851	9.41599
79.4	0.623577	9.58686
79.45	0.592208	9.7289
79.5	0.666012	9.84098
79.55	0.757054	9.92217
79.6	0.863845	10.0151
79.65	0.951027	10.1746
79.7	1.05774	10.254
79.75	1.21317	10.3668
79.8	1.37162	10.3654
79.85	1.53045	10.3936
79.9	1.68678	10.4107
79.95	1.83747	10.419
80	1.97934	10.4206
80.05	2.10914	10.4175
80.1	2.22379	10.3443
80.15	2.32041	10.3952
80.2	2.3965	10.4101
80.25	2.53682	10.4234
80.3	2.59087	10.4787
80.35	2.62546	10.5008
80.4	2.64115	10.5222
80.45	2.63915	10.5509
80.5	2.62133	10.5945
80.55	2.59001	10.6408
80.6	2.54797	10.6774
80.65	2.49822	10.6677
80.7	2.44382	10.6499
80.75	2.38777	10.6523
80.8	2.33282	10.5955
80.85	2.28125	10.5617
80.9	2.23484	10.5063
80.95	2.19471	10.4188
81	2.16128	10.2658
81.05	2.13426	10.1229
81.1	2.11269	9.94837
81.15	2.09507	9.71088
81.2	2.07937	9.4879
81.25	2.06328	9.23923
81.3	2.04434	8.96819
81.35	1.98663	8.72149
81.4	2.00615	8.36091
81.45	1.98341	8.08289
81.5	1.95108	7.84807
81.55	1.95229	7.58599
81.6	1.91281	7.34434
81.65	1.86732	7.11776
81.7	1.78405	6.98757
81.75	1.70648	6.85209
81.8	1.66875	6.70794
81.85	1.63054	6.59253
81.9	1.63821	6.50921
81.95	1.61991	6.46054
82	1.65511	6.44825
82.05	1.67132	6.47297
82.1	1.70369	6.50076
82.15	1.7532	6.50432
82.2	1.82	6.62852
82.25	1.90344	6.74784
82.3	2.00212	6.96419
82.35	2.11391	7.18562
82.4	2.23601	7.40564
82.45	2.36515	7.66021
82.5	2.49762	7.86661
82.55	2.67291	8.0502
82.6	2.81247	8.20299
82.65	2.94616	8.28406
82.7	3.07053	8.4052
82.75	3.11555	8.48703
82.8	3.2282	8.45213
82.85	3.32005	8.40796
82.9	3.38994	8.31244
82.95	3.43718	8.17853
83	3.46155	7.97777
83.05	3.46328	7.82509
83.1	3.44301	7.61052
83.15	3.40178	7.41979
83.2	3.38434	7.23077
83.25	3.31781	7.01142
83.3	3.23781	6.80387
83.35	3.19007	6.62563
83.4	3.10245	6.48317
83.45	3.01115	6.37172
83.5	2.91878	6.33799
83.55	2.82781	6.35226
83.6	2.74046	6.37334
83.65	2.65865	6.43309
83.7	2.58393	6.57167
83.75	2.51745	6.70992
83.8	2.5033	6.87583
83.85	2.46724	7.0295
83.9	2.40942	7.23874
83.95	2.40437	7.46299
84	2.40831	7.66185
84.05	2.38691	7.86026
84.1	2.41375	8.05027
84.15	2.44415	8.25807
84.2	2.47648	8.41229
84.25	2.50888	8.55074
84.3	2.5393	8.69267
84.35	2.60905	8.79334
84.4	2.60807	8.85199
84.45	2.64308	8.8685
84.5	2.63614	8.84328
84.55	2.66125	8.77734
84.6	2.67476	8.67216
84.65	2.67666	8.52971
84.7	2.66717	8.39578
84.75	2.64675	8.19857
84.8	2.61606	8.01832
84.85	2.5759	7.78411
84.9	2.52719	7.5335
84.95	2.47087	7.28055
85	2.40793	7.07311
85.05	2.39259	6.8748
85.1	2.35158	6.64933
85.15	2.35358	6.43494
85.2	2.32577	6.20249
85.25	2.30344	5.99708
85.3	2.28825	5.8969
85.35	2.28162	5.78688
85.4	2.28465	5.74611
85.45	2.29819	5.66782
85.5	2.32268	5.66081
85.55	2.35822	5.64789
85.6	2.40444	5.70246
85.65	2.46055	5.7888
85.7	2.49181	5.87048
85.75	2.57133	6.00881
85.8	2.6538	6.15625
85.85	2.70346	6.27451
85.9	2.7924	6.4331
85.95	2.87452	6.58327
86	2.9903	6.68612
86.05	3.06223	6.77776
86.1	3.12122	6.88496
86.15	3.16492	6.96051
86.2	3.19138	6.96776
86.25	3.19911	6.97914
86.3	3.15379	6.95002
86.35	3.13004	6.88002
86.4	3.08523	6.76968
86.45	3.02075	6.58693
86.5	2.93853	6.40879
86.55	2.84096	6.19512
86.6	2.77412	5.99313
86.65	2.6664	5.73262
86.7	2.55453	5.41857
86.75	2.44168	5.13102
86.8	2.33074	4.83217
86.85	2.19079	4.52748
86.9	2.09873	4.22218
86.95	2.01301	3.92115
87	1.93489	3.62875
87.05	1.86504	3.34883
87.1	1.80356	3.08458
87.15	1.75008	2.83848
87.2	1.70379	2.57888
87.25	1.66353	2.46848
87.3	1.62795	2.28214
87.35	1.59553	2.16233
87.4	1.56468	2.06611
87.45	1.53386	1.95983
87.5	1.50161	1.92756
87.55	1.39972	1.89192
87.6	1.37676	1.96057
87.65	1.31226	2.01492
87.7	1.281	2.08774
87.75	1.24006	2.17797
87.8	1.19006	2.2508
87.85	1.13176	2.37946
87.9	1.0661	2.48545
87.95	0.994086	2.68509
88	0.916873	2.85856
88.05	0.835652	3.03737
88.1	0.751715	3.21927
88.15	0.666324	3.41155
88.2	0.580734	3.61169
88.25	0.496173	3.80727
88.3	0.413742	3.99562
88.35	0.334451	4.17395
88.4	0.34596	4.33943
88.45	0.299994	4.48927
88.5	0.231304	4.62083
88.55	0.215875	4.73171
88.6	0.211583	4.81985
88.65	0.219483	4.8836
88.7	0.240346	4.96513
88.75	0.274622	4.9892
88.8	0.365863	4.98941
88.85	0.439338	4.96635
88.9	0.528277	4.92107
88.95	0.675453	4.855
89	0.805348	4.76985
89.05	0.99374	4.66757
89.1	1.13118	4.51684
89.15	1.32444	4.39465
89.2	1.5719	4.26009
89.25	1.84047	4.11557
89.3	2.08708	3.96332
89.35	2.3866	3.84879
89.4	2.66224	3.7427
89.45	2.9453	3.60597
89.5	3.23336	3.51755
89.55	3.52382	3.49164
89.6	3.81388	3.41467
89.65	4.10055	3.35607
89.7	4.38069	3.31801
89.75	4.69439	3.23541
89.8	5.00711	3.2594
89.85	5.27465	3.30473
89.9	5.52759	3.37225
89.95	5.76304	3.46209
90	5.97816	3.54004
90.05	6.17016	3.67932
90.1	6.33637	3.80084
90.15	6.47438	3.97628
90.2	6.58202	4.15852
90.25	6.65749	4.34295
90.3	6.6994	4.52436
90.35	6.70685	4.69698
90.4	6.72287	4.85481
90.45	6.6731	5.00178
90.5	6.59209	5.17592
90.55	6.48148	5.33173
90.6	6.34333	5.42484
90.65	6.1802	5.45334
90.7	5.99491	5.49129
90.75	5.79054	5.49606
90.8	5.57032	5.46956
90.85	5.33748	5.41477
90.9	5.0283	5.33558
90.95	4.79552	5.2365
91	4.55585	5.12246
91.05	4.35585	4.99848
91.1	4.1238	4.86933
91.15	3.89594	4.73929
91.2	3.67462	4.57846
91.25	3.46178	4.46427
91.3	3.22554	4.35524
91.35	3.04189	4.25213
91.4	2.91194	4.24147
91.45	2.72851	4.17304
91.5	2.60065	4.11251
91.55	2.45228	4.05815
91.6	2.35867	4.00787
91.65	2.27687	3.95955
91.7	2.1735	3.91119
91.75	2.13311	3.9045
91.8	2.1558	3.86369
91.85	2.12381	3.78834
91.9	2.14562	3.7199
91.95	2.17798	3.73403
92	2.22072	3.68083
92.05	2.27329	3.69038
92.1	2.33479	3.72222
92.15	2.44742	3.7598
92.2	2.53516	3.806
92.25	2.59656	3.86306
92.3	2.67137	3.93241
92.35	2.78946	4.01467
92.4	2.90602	4.1095
92.45	3.01938	4.2157
92.5	3.12771	4.33118
92.55	3.22903	4.4531
92.6	3.32127	4.6214
92.65	3.40234	4.7576
92.7	3.47018	4.89121
92.75	3.52282	5.01815
92.8	3.55847	5.13431
92.85	3.57555	5.23574
92.9	3.53935	5.31882
92.95	3.5238	5.34686
93	3.48532	5.35854
93.05	3.42411	5.35011
93.1	3.34081	5.3522
93.15	3.23647	5.32158
93.2	3.11256	5.25902
93.25	3.01432	5.20925
93.3	2.86945	5.09967
93.35	2.71427	5.00986
93.4	2.55181	4.8685
93.45	2.38528	4.75626
93.5	2.21791	4.68953
93.55	2.01938	4.60067
93.6	1.86748	4.48728
93.65	1.72184	4.3882
93.7	1.58503	4.30839
93.75	1.45919	4.25225
93.8	1.34587	4.22341
93.85	1.24608	4.22454
93.9	1.17018	4.19031
93.95	1.20518	4.27075
94	1.19219	4.37878
94.05	1.19838	4.51266
94.1	1.22364	4.6693
94.15	1.26743	4.84421
94.2	1.32889	5.03178
94.25	1.41681	5.19185
94.3	1.54007	5.39189
94.35	1.68811	5.62437
94.4	1.85051	5.85053
94.45	2.06987	5.98876
94.5	2.27059	6.18464
94.55	2.48506	6.24839
94.6	2.75517	6.3597
94.65	2.97107	6.43027
94.7	3.23904	6.45996
94.75	3.51347	6.44994
94.8	3.83506	6.4027
94.85	4.16946	6.32182
94.9	4.47227	6.21181
94.95	4.77352	6.07779
95	5.06949	5.92515
95.05	5.35621	5.75927
95.1	5.62957	5.55175
95.15	5.88545	5.38187
95.2	6.11983	5.21018
95.25	6.32887	5.03961
95.3	6.55248	4.87204
95.35	6.71304	4.70828
95.4	6.84177	4.54817
95.45	6.93692	4.39079
95.5	6.99735	4.23459
95.55	7.02245	4.07768
95.6	7.0556	3.91806
95.65	7.02279	3.75387
95.7	6.95888	3.58356
95.75	6.8322	3.37263
95.8	6.71985	3.19546
95.85	6.58127	2.97573
95.9	6.41952	2.78938
95.95	6.2378	2.56159
96	6.08271	2.30271
96.05	5.88293	2.08861
96.1	5.67532	1.91114
96.15	5.46314	1.73094
96.2	5.24935	1.55177
96.25	5.0366	1.37696
96.3	4.82715	1.20941
96.35	4.70967	1.13823
96.4	4.50311	1.01622
96.45	4.28402	0.912252
96.5	4.16031	0.827778
96.55	4.04696	0.763769
96.6	3.94522	0.720728
96.65	3.85582	0.698739
96.7	3.77898	0.697459
96.75	3.68094	0.75959
96.8	3.60234	0.809545
96.85	3.57382	0.846287
96.9	3.55105	0.909803
96.95	3.49926	1.03014
97	3.49165	1.12896
97.05	3.4832	1.27926
97.1	3.4386	1.47907
97.15	3.43067	1.65158
97.2	3.41423	1.82788
97.25	3.38749	2.00538
97.3	3.31529	2.18126
97.35	3.2375	2.35256
97.4	3.18465	2.51632
97.45	3.11309	2.66964
97.5	3.06634	2.8098
97.55	2.97046	2.93431
97.6	2.86023	3.04103
97.65	2.73747	3.12821
97.7	2.69121	3.19453
97.75	2.57502	3.2391
97.8	2.42593	3.2615
97.85	2.32252	3.26178
97.9	2.22546	3.24034
97.95	2.13858	3.24142
98	2.06537	3.19164
98.05	2.00876	3.12629
98.1	1.93751	3.04736
98.15	1.92788	2.95708
98.2	1.9807	2.85775
98.25	2.02131	2.75173
98.3	2.12582	2.64134
98.35	2.21802	2.52883
98.4	2.32915	2.4597
98.45	2.49968	2.36136
98.5	2.66149	2.26929
98.55	2.84477	2.18523
98.6	3.03633	2.154
98.65	3.23283	2.1021
98.7	3.43087	2.10743
98.75	3.62712	2.09605
98.8	3.81846	2.14533
98.85	3.97847	2.11396
98.9	4.17974	2.18506
98.95	4.36757	2.31548
99	4.54085	2.43042
99.05	4.69856	2.56288
99.1	4.83979	2.71192
99.15	4.96365	2.87606
99.2	5.06917	3.09671
99.25	5.15538	3.26347
99.3	5.2212	3.48207
99.35	5.26547	3.70643
99.4	5.28705	3.93346
99.45	5.28481	4.15967
99.5	5.25776	4.38124
99.55	5.24851	4.59413
99.6	5.18207	4.80407
99.65	5.09217	5.00719
99.7	5.02296	5.19011
99.75	4.90118	5.34959
99.8	4.7624	5.48274
99.85	4.60922	5.6305
99.9	4.44468	5.71643
[truncated: 3,079 more rows]
