# Supplementary material for: A wearable platform for closed-loop stimulation and recording of single-neuron and local field potential activity in freely moving humans
Source: Nat Neurosci. 2023 Feb 20;26(3):517–27. doi: 10.1038/s41593-023-01260-4 (PMC9991917; doi:10.1038/s41593-023-01260-4)
Supplement: Source Data Extended Data Fig. 4 — Contains data (EDFigure4_source_data.xlsx) and images (EDFigure4_source_images) used in making Extended Data Fig. 4. [file 41593_2023_1260_MOESM10_ESM.zip]

Archive with 7 entries (6 files):
- EDFigure4_source_images/
- EDFigure4_source_images/EDFig4_coral.tif
- __MACOSX/EDFigure4_source_images/._EDFig4_coral.tif
- EDFigure4_source_images/EDFig4_neurostack.tif
- __MACOSX/EDFigure4_source_images/._EDFig4_neurostack.tif
- EDFigure4_source_images/EDFig4_tablet.tif
- __MACOSX/EDFigure4_source_images/._EDFig4_tablet.tif
