# Supplementary material for: A wearable platform for closed-loop stimulation and recording of single-neuron and local field potential activity in freely moving humans
Source: Nat Neurosci. 2023 Feb 20;26(3):517–27. doi: 10.1038/s41593-023-01260-4 (PMC9991917; doi:10.1038/s41593-023-01260-4)
Supplement: Source Data Extended Data Fig. 5 — Contains data (EDFigure6_source_data.xlsx) and images (EDFigure6_source_images) used in making Extended Data Fig. 6. [file 41593_2023_1260_MOESM11_ESM.zip]

Archive with 3 entries (2 files):
- EDFigure5_source_images/
- EDFigure5_source_images/EDFig5_setup.jpg
- __MACOSX/EDFigure5_source_images/._EDFig5_setup.jpg
