# Supplementary material for: A wearable platform for closed-loop stimulation and recording of single-neuron and local field potential activity in freely moving humans
Source: Nat Neurosci. 2023 Feb 20;26(3):517–27. doi: 10.1038/s41593-023-01260-4 (PMC9991917; doi:10.1038/s41593-023-01260-4)
Supplement: Source Data Extended Data Fig. 6 — Contains data (EDFigure6_source_data.xlsx) and images (EDFigure6_source_images) used in making Extended Data Fig. 6. [file 41593_2023_1260_MOESM12_ESM.zip]

Archive with 19 entries (18 files):
- EDFigure6_source_images/
- EDFigure6_source_images/EDFig6C_coral.tif
- __MACOSX/EDFigure6_source_images/._EDFig6C_coral.tif
- EDFigure6_source_images/EDFig6C_comm.tif
- __MACOSX/EDFigure6_source_images/._EDFig6C_comm.tif
- EDFigure6_source_images/EDFig6C_analog.tif
- __MACOSX/EDFigure6_source_images/._EDFig6C_analog.tif
- EDFigure6_source_images/EDFig6E_oscilloscope1.jpg
- __MACOSX/EDFigure6_source_images/._EDFig6E_oscilloscope1.jpg
- EDFigure6_source_images/EDFig6E_oscilloscope2.jpg
- __MACOSX/EDFigure6_source_images/._EDFig6E_oscilloscope2.jpg
- EDFigure6_source_images/EDFig6D_oscilloscope1.jpg
- __MACOSX/EDFigure6_source_images/._EDFig6D_oscilloscope1.jpg
- EDFigure6_source_images/EDFig6C_digital.tif
- __MACOSX/EDFigure6_source_images/._EDFig6C_digital.tif
- EDFigure6_source_images/EDFig6D_oscilloscope2.jpg
- __MACOSX/EDFigure6_source_images/._EDFig6D_oscilloscope2.jpg
- EDFigure6_source_data.xlsx
- __MACOSX/._EDFigure6_source_data.xlsx
