# Supplementary material for: A wearable platform for closed-loop stimulation and recording of single-neuron and local field potential activity in freely moving humans
Source: Nat Neurosci. 2023 Feb 20;26(3):517–27. doi: 10.1038/s41593-023-01260-4 (PMC9991917; doi:10.1038/s41593-023-01260-4)
Supplement: Source Data Extended Data Fig. 6 — Contains data (EDFigure6_source_data.xlsx) and images (EDFigure6_source_images) used in making Extended Data Fig. 6. [file 41593_2023_1260_MOESM12_ESM.zip › EDFigure6_source_data.xlsx]

## Sheet: A_bottom
Time [s]	Neuro-stack
0	1.21212
0.00016	1.26487
0.00032	1.27173
0.00048	1.29926
0.00064	1.31403
0.0008	1.33634
0.00096	1.35323
0.00112	1.37291
0.00128	1.39032
0.00144	1.40834
0.0016	1.42547
0.00176	1.44217
0.00192	1.45842
0.00208	1.47423
0.00224	1.48958
0.0024	1.50444
0.00256	1.51859
0.00272	1.5322
0.00288	1.54528
0.00304	1.55781
0.0032	1.56977
0.00336	1.58117
0.00352	1.59199
0.00368	1.60223
0.00384	1.61186
0.004	1.6209
0.00416	1.62932
0.00432	1.63713
0.00448	1.64431
0.00464	1.65087
0.0048	1.65679
0.00496	1.66208
0.00512	1.66673
0.00528	1.67074
0.00544	1.6741
0.0056	1.67682
0.00576	1.67868
0.00592	1.67992
0.00608	1.68053
0.00624	1.68052
0.0064	1.67988
0.00656	1.6784
0.00672	1.67628
0.00688	1.67352
0.00704	1.67014
0.0072	1.66614
0.00736	1.66152
0.00752	1.65629
0.00768	1.65046
0.00784	1.64404
0.008	1.63703
0.00816	1.62944
0.00832	1.6213
0.00848	1.61259
0.00864	1.60335
0.0088	1.59357
0.00896	1.58327
0.00912	1.57247
0.00928	1.56118
0.00944	1.54941
0.0096	1.53717
0.00976	1.52428
0.00992	1.51098
0.01008	1.4973
0.01024	1.48324
0.0104	1.46883
0.01056	1.45388
0.01072	1.43855
0.01088	1.4229
0.01104	1.40695
0.0112	1.39072
0.01136	1.37424
0.01152	1.35751
0.01168	1.34056
0.01184	1.32342
0.012	1.3061
0.01216	1.28862
0.01232	1.271
0.01248	1.25327
0.01264	1.23545
0.0128	1.21755
0.01296	1.19961
0.01312	1.18164
0.01328	1.16367
0.01344	1.14571
0.0136	1.12779
0.01376	1.10977
0.01392	1.09186
0.01408	1.07408
0.01424	1.05645
0.0144	1.03899
0.01456	1.0216
0.01472	1.00442
0.01488	0.987464
0.01504	0.970755
0.0152	0.954314
0.01536	0.938159
0.01552	0.922312
0.01568	0.90679
0.01584	0.891613
0.016	0.876799
0.01616	0.862366
0.01632	0.848331
0.01648	0.834713
0.01664	0.821527
0.0168	0.808791
0.01696	0.79652
0.01712	0.784729
0.01728	0.773434
0.01744	0.762649
0.0176	0.752387
0.01776	0.742551
0.01792	0.733281
0.01808	0.724587
0.01824	0.716482
0.0184	0.708973
0.01856	0.701976
0.01872	0.695583
0.01888	0.689802
0.01904	0.684639
0.0192	0.680102
0.01936	0.676194
0.01952	0.672919
0.01968	0.670283
0.01984	0.668286
0.02	0.666933
0.02016	0.666222
0.02032	0.666157
0.02048	0.666734
0.02064	0.66796
0.0208	0.669821
0.02096	0.672333
0.02112	0.67545
0.02128	0.679117
0.02144	0.683425
0.0216	0.688344
0.02176	0.693796
0.02192	0.699862
0.02208	0.70654
0.02224	0.713818
0.0224	0.721688
0.02256	0.730019
0.02272	0.738905
0.02288	0.748333
0.02304	0.758292
0.0232	0.768768
0.02336	0.779747
0.02352	0.791216
0.02368	0.80316
0.02384	0.815562
0.024	0.828408
0.02416	0.841681
0.02432	0.855365
0.02448	0.869442
0.02464	0.883895
0.0248	0.898706
0.02496	0.913857
0.02512	0.929328
0.02528	0.9451
0.02544	0.961155
0.0256	0.97747
0.02576	0.993918
0.02592	1.0106
0.02608	1.02748
0.02624	1.04456
0.0264	1.0618
0.02656	1.079
0.02672	1.09631
0.02688	1.11369
0.02704	1.13113
0.0272	1.1486
0.02736	1.16608
0.02752	1.18355
0.02768	1.20099
0.02784	1.21837
0.028	1.23567
0.02816	1.25288
0.02832	1.26996
0.02848	1.2869
0.02864	1.30368
0.0288	1.32028
0.02896	1.33667
0.02912	1.35283
0.02928	1.36875
0.02944	1.3844
0.0296	1.39977
0.02976	1.41468
0.02992	1.42927
0.03008	1.44354
0.03024	1.45746
0.0304	1.47102
0.03056	1.48397
0.03072	1.4965
0.03088	1.5086
0.03104	1.52024
0.0312	1.53141
0.03136	1.5421
0.03152	1.5523
0.03168	1.56197
0.03184	1.5711
0.032	1.5797
0.03216	1.58775
0.03232	1.59525
0.03248	1.60219
0.03264	1.60855
0.0328	1.61434
0.03296	1.61954
0.03312	1.62414
0.03328	1.62815
0.03344	1.63155
0.0336	1.63435
0.03376	1.63632
0.03392	1.63771
0.03408	1.6385
0.03424	1.6387
0.0344	1.6383
0.03456	1.63707
0.03472	1.63523
0.03488	1.63278
0.03504	1.62972
0.0352	1.62605
0.03536	1.62178
0.03552	1.61691
0.03568	1.61145
0.03584	1.60541
0.036	1.59879
0.03616	1.5916
0.03632	1.58386
0.03648	1.57556
0.03664	1.56673
0.0368	1.55736
0.03696	1.54748
0.03712	1.5371
0.03728	1.52622
0.03744	1.51486
0.0376	1.50304
0.03776	1.49057
0.03792	1.47769
0.03808	1.46441
0.03824	1.45076
0.0384	1.43674
0.03856	1.42221
0.03872	1.40733
0.03888	1.39213
0.03904	1.37663
0.0392	1.36084
0.03936	1.34479
0.03952	1.3285
0.03968	1.31197
0.03984	1.29525
0.04	1.27833
0.04016	1.26125
0.04032	1.24403
0.04048	1.22668
0.04064	1.20923
0.0408	1.1917
0.04096	1.17411
0.04112	1.15648
0.04128	1.13883
0.04144	1.12119
0.0416	1.10357
0.04176	1.08584
0.04192	1.0682
0.04208	1.05068
0.04224	1.03324
0.0424	1.01592
0.04256	0.998663
0.04272	0.981581
0.04288	0.964707
0.04304	0.948053
0.0432	0.931644
0.04336	0.915496
0.04352	0.89963
0.04368	0.884063
0.04384	0.868814
0.044	0.8539
0.04416	0.839339
0.04432	0.825148
0.04448	0.811343
0.04464	0.797941
0.0448	0.784957
0.04496	0.772407
0.04512	0.760305
0.04528	0.748667
0.04544	0.737506
0.0456	0.726834
0.04576	0.716558
0.04592	0.706812
0.04608	0.697609
0.04624	0.688958
0.0464	0.680868
0.04656	0.673259
0.04672	0.666219
0.04688	0.659756
0.04704	0.653876
0.0472	0.648586
0.04736	0.643889
0.04752	0.639792
0.04768	0.636296
0.04784	0.633406
0.048	0.631123
0.04816	0.62945
0.04832	0.628388
0.04848	0.627936
0.04864	0.628094
0.0488	0.628862
0.04896	0.630239
0.04912	0.63222
0.04928	0.634805
0.04944	0.637988
0.0496	0.641765
0.04976	0.646051
0.04992	0.650929
0.05008	0.656394
0.05024	0.662437
0.0504	0.66905
0.05056	0.676113
0.05072	0.683712
0.05088	0.691837
0.05104	0.700476
0.0512	0.709617
0.05136	0.719249
0.05152	0.729357
0.05168	0.739929
0.05184	0.750951
0.052	0.762407
0.05216	0.774285
0.05232	0.786567
0.05248	0.799239
0.05264	0.812283
0.0528	0.825659
0.05296	0.839358
0.05312	0.853381
0.05328	0.867707
0.05344	0.88232
0.0536	0.897201
0.05376	0.912231
0.05392	0.927501
0.05408	0.942991
0.05424	0.958683
0.0544	0.974556
0.05456	0.990426
0.05472	1.00642
0.05488	1.02251
0.05504	1.03868
0.0552	1.05491
0.05536	1.07119
0.05552	1.08748
0.05568	1.10377
0.05584	1.12005
0.056	1.13628
0.05616	1.15246
0.05632	1.16855
0.05648	1.18455
0.05664	1.20043
0.0568	1.21618
0.05696	1.23177
0.05712	1.24719
0.05728	1.26242
0.05744	1.27744
0.0576	1.29223
0.05776	1.30663
0.05792	1.32078
0.05808	1.33467
0.05824	1.34828
0.0584	1.36159
0.05856	1.37437
0.05872	1.38681
0.05888	1.39888
0.05904	1.41058
0.0592	1.42188
0.05936	1.43278
0.05952	1.44326
0.05968	1.45332
0.05984	1.46293
0.06	1.4721
0.06016	1.48081
0.06032	1.48905
0.06048	1.49681
0.06064	1.50409
0.0608	1.51088
0.06096	1.51717
0.06112	1.52296
0.06128	1.52823
0.06144	1.533
0.0616	1.53725
0.06176	1.54078
0.06192	1.54381
0.06208	1.54633
0.06224	1.54835
0.0624	1.54986
0.06256	1.55065
0.06272	1.5509
0.06288	1.55063
0.06304	1.54984
0.0632	1.54852
0.06336	1.5467
0.06352	1.54437
0.06368	1.54153
0.06384	1.53819
0.064	1.53435
0.06416	1.53002
0.06432	1.52521
0.06448	1.51993
0.06464	1.51418
0.0648	1.50797
0.06496	1.50132
0.06512	1.49423
0.06528	1.48671
0.06544	1.47878
0.0656	1.47045
0.06576	1.46153
0.06592	1.45225
0.06608	1.44263
0.06624	1.43269
0.0664	1.42243
0.06656	1.41168
0.06672	1.40063
0.06688	1.3893
0.06704	1.3777
0.0672	1.36584
0.06736	1.35374
0.06752	1.34141
0.06768	1.32888
0.06784	1.31616
0.068	1.30326
0.06816	1.29021
0.06832	1.27701
0.06848	1.26369
0.06864	1.25026
0.0688	1.23675
0.06896	1.22316
0.06912	1.20951
0.06928	1.19583
0.06944	1.18213
0.0696	1.16843
0.06976	1.15458
0.06992	1.14078
0.07008	1.12705
0.07024	1.11342
0.0704	1.09989
0.07056	1.08634
0.07072	1.07292
0.07088	1.05964
0.07104	1.04652
0.0712	1.03357
0.07136	1.02081
0.07152	1.00826
0.07168	0.995924
0.07184	0.98382
0.072	0.971961
0.07216	0.960362
0.07232	0.949037
0.07248	0.937996
0.07264	0.927255
0.0728	0.916823
0.07296	0.906714
0.07312	0.896939
0.07328	0.887509
0.07344	0.878434
0.0736	0.869726
0.07376	0.861263
0.07392	0.853179
0.07408	0.845498
0.07424	0.838234
0.0744	0.831393
0.07456	0.82487
0.07472	0.818772
0.07488	0.813105
0.07504	0.807874
0.0752	0.803083
0.07536	0.798736
0.07552	0.794836
0.07568	0.791387
0.07584	0.78839
0.076	0.785848
0.07616	0.783762
0.07632	0.782133
0.07648	0.780962
0.07664	0.780248
0.0768	0.779992
0.07696	0.780193
0.07712	0.780849
0.07728	0.781959
0.07744	0.78352
0.0776	0.78553
0.07776	0.787884
0.07792	0.790693
0.07808	0.793951
0.07824	0.797654
0.0784	0.801796
0.07856	0.806247
0.07872	0.811109
0.07888	0.816377
0.07904	0.822042
0.0792	0.828097
0.07936	0.834534
0.07952	0.841345
0.07968	0.848521
0.07984	0.856054
0.08	0.863933
0.08016	0.87215
0.08032	0.880696
0.08048	0.889559
0.08064	0.898732
0.0808	0.908202
0.08096	0.917961
0.08112	0.927997
0.08128	0.938299
0.08144	0.948857
0.0816	0.959658
0.08176	0.97058
0.08192	0.981734
0.08208	0.993109
0.08224	1.00469
0.0824	1.01647
0.08256	1.02827
0.08272	1.04022
0.08288	1.05231
0.08304	1.06452
0.0832	1.07685
0.08336	1.08928
0.08352	1.1018
0.08368	1.1144
0.08384	1.12706
0.084	1.13977
0.08416	1.15253
0.08432	1.16531
0.08448	1.17812
0.08464	1.19093
0.0848	1.20374
0.08496	1.21652
0.08512	1.22928
0.08528	1.242
0.08544	1.25466
0.0856	1.26726
0.08576	1.27964
0.08592	1.29194
0.08608	1.30416
0.08624	1.31629
0.0864	1.32831
0.08656	1.34001
0.08672	1.35157
0.08688	1.36296
0.08704	1.37419
0.0872	1.38524
0.08736	1.39611
0.08752	1.40678
0.08768	1.41724
0.08784	1.42749
0.088	1.43752
0.08816	1.44732
0.08832	1.45689
0.08848	1.46621
0.08864	1.47528
0.0888	1.4841
0.08896	1.49265
0.08912	1.50093
0.08928	1.50893
0.08944	1.51665
0.0896	1.52408
0.08976	1.53103
0.08992	1.5377
0.09008	1.54408
0.09024	1.55018
0.0904	1.55598
0.09056	1.56126
0.09072	1.56621
0.09088	1.57083
0.09104	1.57512
0.0912	1.57907
0.09136	1.58269
0.09152	1.58596
0.09168	1.58889
0.09184	1.59148
0.092	1.59372
0.09216	1.59561
0.09232	1.59715
0.09248	1.59835
0.09264	1.59919
0.0928	1.59968
0.09296	1.59982
0.09312	1.59961
0.09328	1.59905
0.09344	1.59814
0.0936	1.59688
0.09376	1.59506
0.09392	1.59292
0.09408	1.59046
0.09424	1.58769
0.0944	1.58459
0.09456	1.58096
0.09472	1.57699
0.09488	1.57269
0.09504	1.56806
0.0952	1.5631
0.09536	1.55782
0.09552	1.55222
0.09568	1.5463
0.09584	1.54008
0.096	1.53355
0.09616	1.52671
0.09632	1.51958
0.09648	1.51216
0.09664	1.50445
0.0968	1.49646
0.09696	1.4882
0.09712	1.47967
0.09728	1.47087
0.09744	1.46182
0.0976	1.45251
0.09776	1.44277
0.09792	1.43281
0.09808	1.42265
0.09824	1.4123
0.0984	1.40175
0.09856	1.39084
0.09872	1.37974
0.09888	1.36845
0.09904	1.357
0.0992	1.34537
0.09936	1.33359
0.09952	1.32167
0.09968	1.3096
0.09984	1.2974
0.1	1.28509
0.10016	1.27266
0.10032	1.26013
0.10048	1.24751
0.10064	1.23481
0.1008	1.22204
0.10096	1.2092
0.10112	1.19632
0.10128	1.1834
0.10144	1.17045
0.1016	1.15748
0.10176	1.14434
0.10192	1.13123
0.10208	1.11816
0.10224	1.10514
0.1024	1.09218
0.10256	1.07915
0.10272	1.0662
0.10288	1.05333
0.10304	1.04055
0.1032	1.02788
0.10336	1.01533
0.10352	1.00291
0.10368	0.990626
0.10384	0.978499
0.104	0.966535
0.10416	0.954747
0.10432	0.943146
0.10448	0.931744
0.10464	0.920553
0.1048	0.909583
0.10496	0.898849
0.10512	0.888356
0.10528	0.878127
0.10544	0.868138
0.1056	0.858383
0.10576	0.84881
0.10592	0.839553
0.10608	0.830633
0.10624	0.822053
0.1064	0.813828
0.10656	0.805857
0.10672	0.798249
0.10688	0.791013
0.10704	0.784156
0.1072	0.777689
0.10736	0.77162
0.10752	0.765956
0.10768	0.760705
0.10784	0.755876
0.108	0.751475
0.10816	0.747509
0.10832	0.743985
0.10848	0.74091
0.10864	0.738289
0.1088	0.736128
0.10896	0.734433
0.10912	0.733209
0.10928	0.73246
0.10944	0.73219
0.1096	0.732404
0.10976	0.733009
0.10992	0.734115
0.11008	0.735725
0.11024	0.73784
0.1104	0.740462
0.11056	0.743476
0.11072	0.746982
0.11088	0.750981
0.11104	0.75547
0.1112	0.760448
0.11136	0.765912
0.11152	0.771859
0.11168	0.778287
0.11184	0.785192
0.112	0.792569
0.11216	0.800413
0.11232	0.808721
0.11248	0.817485
0.11264	0.8267
0.1128	0.836359
0.11296	0.846456
0.11312	0.856983
0.11328	0.867931
0.11344	0.879293
0.1136	0.891058
0.11376	0.903114
0.11392	0.915564
0.11408	0.928397
0.11424	0.941602
0.1144	0.955167
0.11456	0.968919
0.11472	0.982984
0.11488	0.997349
0.11504	1.012
0.1152	1.02692
0.11536	1.0421
0.11552	1.05752
0.11568	1.07317
0.11584	1.08903
0.116	1.10502
0.11616	1.12115
0.11632	1.13745
0.11648	1.1539
0.11664	1.17047
0.1168	1.18716
0.11696	1.20394
0.11712	1.22081
0.11728	1.23773
0.11744	1.2547
0.1176	1.27169
0.11776	1.28855
0.11792	1.3054
0.11808	1.32223
0.11824	1.33903
0.1184	1.35577
0.11856	1.37221
0.11872	1.38854
0.11888	1.40472
0.11904	1.42074
0.1192	1.43659
0.11936	1.45224
0.11952	1.46768
0.11968	1.48288
0.11984	1.49783
0.12	1.5125
0.12016	1.5269
0.12032	1.54098
0.12048	1.55474
0.12064	1.56817
0.1208	1.58124
0.12096	1.59393
0.12112	1.60624
0.12128	1.61815
0.12144	1.62963
0.1216	1.64069
0.12176	1.65109
0.12192	1.66106
0.12208	1.67057
0.12224	1.67961
0.1224	1.68816
0.12256	1.69598
0.12272	1.70326
0.12288	1.71001
0.12304	1.7162
0.1232	1.72183
0.12336	1.7269
0.12352	1.73138
0.12368	1.73529
0.12384	1.7386
0.124	1.74132
0.12416	1.74343
0.12432	1.74494
0.12448	1.74585
0.12464	1.74613
0.1248	1.74581
0.12496	1.74487
0.12512	1.74331
0.12528	1.74113
0.12544	1.73834
0.1256	1.73494
0.12576	1.7307
0.12592	1.72587
0.12608	1.72046
0.12624	1.71448
0.1264	1.70793
0.12656	1.70057
0.12672	1.69263
0.12688	1.68412
0.12704	1.67506
0.1272	1.66544
0.12736	1.65529
0.12752	1.64461
0.12768	1.63341
0.12784	1.6217
0.128	1.6095
0.12816	1.59683
0.12832	1.58368
0.12848	1.57009
0.12864	1.55606
0.1288	1.54161
0.12896	1.52676
0.12912	1.51152
0.12928	1.49591
0.12944	1.47995
0.1296	1.46366
0.12976	1.44684
0.12992	1.42977
0.13008	1.41244
0.13024	1.39489
0.1304	1.37713
0.13056	1.35901
0.13072	1.34072
0.13088	1.32227
0.13104	1.30369
0.1312	1.285
0.13136	1.26621
0.13152	1.24736
0.13168	1.22846
0.13184	1.20954
0.132	1.19062
0.13216	1.17172
0.13232	1.15287
0.13248	1.13408
0.13264	1.11538
0.1328	1.0968
0.13296	1.07835
0.13312	1.06006
0.13328	1.04195
0.13344	1.02404
0.1336	1.00636
0.13376	0.988776
0.13392	0.971483
0.13408	0.954503
0.13424	0.937857
0.1344	0.921564
0.13456	0.905533
0.13472	0.889886
0.13488	0.874642
0.13504	0.859818
0.1352	0.845434
0.13536	0.831505
0.13552	0.818049
0.13568	0.805082
0.13584	0.79262
0.136	0.780676
0.13616	0.769267
0.13632	0.758404
0.13648	0.748103
0.13664	0.738373
0.1368	0.729231
0.13696	0.720678
0.13712	0.712689
0.13728	0.705303
0.13744	0.698549
0.1376	0.692432
0.13776	0.686863
0.13792	0.681959
0.13808	0.677728
0.13824	0.674174
0.1384	0.671298
0.13856	0.669006
0.13872	0.667386
0.13888	0.666439
0.13904	0.666162
0.1392	0.666555
0.13936	0.667616
0.13952	0.66934
0.13968	0.671724
0.13984	0.674763
0.14	0.67845
0.14016	0.68278
0.14032	0.687744
0.14048	0.693335
0.14064	0.699542
0.1408	0.706357
0.14096	0.713768
0.14112	0.721764
0.14128	0.730333
0.14144	0.73946
0.1416	0.749132
0.14176	0.759246
0.14192	0.769883
0.14208	0.781026
0.14224	0.792659
0.1424	0.804762
0.14256	0.817178
0.14272	0.830008
0.14288	0.843231
0.14304	0.856825
0.1432	0.870768
0.14336	0.885039
0.14352	0.899614
0.14368	0.91447
0.14384	0.929583
0.144	0.94493
0.14416	0.960485
0.14432	0.976225
0.14448	0.992123
0.14464	1.00816
0.1448	1.0243
0.14496	1.04052
0.14512	1.0568
0.14528	1.07311
0.14544	1.08942
0.1456	1.1057
0.14576	1.12182
0.14592	1.13786
0.14608	1.15381
0.14624	1.16964
0.1464	1.18532
0.14656	1.20063
0.14672	1.21572
0.14688	1.23056
0.14704	1.24512
0.1472	1.25938
0.14736	1.27331
0.14752	1.28688
0.14768	1.30002
0.14784	1.31274
0.148	1.32505
0.14816	1.3369
0.14832	1.34829
0.14848	1.35917
0.14864	1.36954
0.1488	1.37938
0.14896	1.38865
0.14912	1.39734
0.14928	1.40544
0.14944	1.41291
0.1496	1.41975
0.14976	1.42577
0.14992	1.43112
0.15008	1.43581
0.15024	1.43982
0.1504	1.44312
0.15056	1.44551
0.15072	1.44716
0.15088	1.44805
0.15104	1.44817
0.1512	1.44753
0.15136	1.4461
0.15152	1.44388
0.15168	1.44086
0.15184	1.43705
0.152	1.43243
0.15216	1.427
0.15232	1.42076
0.15248	1.41372
0.15264	1.40586
0.1528	1.39719
0.15296	1.38771
0.15312	1.37743
0.15328	1.36635
0.15344	1.35448
0.1536	1.34181
0.15376	1.32818
0.15392	1.3138
0.15408	1.29869
0.15424	1.28284
0.1544	1.26627
0.15456	1.24885
0.15472	1.23073
0.15488	1.21193
0.15504	1.19245
0.1552	1.17233
0.15536	1.15157
0.15552	1.13019
0.15568	1.10822
0.15584	1.08568
0.156	1.06259
0.15616	1.03896
0.15632	1.01482
0.15648	0.990201
0.15664	0.96512
0.1568	0.939603
0.15696	0.913677
0.15712	0.887368
0.15728	0.860702
0.15744	0.833708
0.1576	0.806414
0.15776	0.778714
0.15792	0.750795
0.15808	0.722681
0.15824	0.694398
0.1584	0.665986
0.15856	0.637424
0.15872	0.608796
0.15888	0.580133
0.15904	0.551466
0.1592	0.522826
0.15936	0.494245
0.15952	0.465753
0.15968	0.43738
0.15984	0.409159
0.16	0.381118
0.16016	0.35329
0.16032	0.325703
0.16048	0.298388
0.16064	0.271375
0.1608	0.244694
0.16096	0.218372
0.16112	0.19244
0.16128	0.166925
0.16144	0.141857
0.1616	0.117261
0.16176	0.0931199
0.16192	0.0695176
0.16208	0.0464789
0.16224	0.0240279
0.1624	0.00218798
0.16256	-0.018991
0.16272	-0.0395083
0.16288	-0.059343
0.16304	-0.0784753
0.1632	-0.0968862
0.16336	-0.114558
0.16352	-0.131473
0.16368	-0.147616
0.16384	-0.162973
0.164	-0.177527
0.16416	-0.191268
0.16432	-0.204183
0.16448	-0.216262
0.16464	-0.227494
0.1648	-0.23787
0.16496	-0.247385
0.16512	-0.25603
0.16528	-0.2638
0.16544	-0.270692
0.1656	-0.276702
0.16576	-0.281804
0.16592	-0.286021
0.16608	-0.289355
0.16624	-0.291808
0.1664	-0.293385
0.16656	-0.294052
0.16672	-0.293852
0.16688	-0.292793
0.16704	-0.290882
0.1672	-0.288131
0.16736	-0.284551
0.16752	-0.280153
0.16768	-0.274951
0.16784	-0.268959
0.168	-0.262195
0.16816	-0.25467
0.16832	-0.246408
0.16848	-0.23742
0.16864	-0.22775
0.1688	-0.217464
0.16896	-0.206505
0.16912	-0.194906
0.16928	-0.182684
0.16944	-0.169866
0.1696	-0.156474
0.16976	-0.142503
0.16992	-0.128015
0.17008	-0.113039
0.17024	-0.0976014
0.1704	-0.0817302
0.17056	-0.06547
0.17072	-0.0488405
0.17088	-0.0318718
0.17104	-0.0145942
0.1712	0.00296172
0.17136	0.0207652
0.17152	0.0387852
0.17168	0.0569905
0.17184	0.0753499
0.172	0.093832
0.17216	0.112405
0.17232	0.131039
0.17248	0.1497
0.17264	0.168359
0.1728	0.186984
0.17296	0.205544
0.17312	0.224008
0.17328	0.242345
0.17344	0.260524
0.1736	0.278517
0.17376	0.296277
0.17392	0.313788
0.17408	0.331021
0.17424	0.347949
0.1744	0.364543
0.17456	0.380704
0.17472	0.396469
0.17488	0.411812
0.17504	0.42671
0.1752	0.441139
0.17536	0.455076
0.17552	0.4685
0.17568	0.481389
0.17584	0.493724
0.176	0.505486
0.17616	0.516656
0.17632	0.527219
0.17648	0.537158
0.17664	0.546458
0.1768	0.555105
0.17696	0.563087
0.17712	0.570391
0.17728	0.577008
0.17744	0.582928
0.1776	0.588142
0.17776	0.592576
0.17792	0.596297
0.17808	0.5993
0.17824	0.601582
0.1784	0.603142
0.17856	0.603895
0.17872	0.603919
0.17888	0.603214
0.17904	0.601788
0.1792	0.599622
0.17936	0.596723
0.17952	0.593118
0.17968	0.588816
0.17984	0.583825
0.18	0.578156
0.18016	0.571819
0.18032	0.564827
0.18048	0.557192
0.18064	0.548928
0.1808	0.540051
0.18096	0.530576
0.18112	0.52052
0.18128	0.509901
0.18144	0.498737
0.1816	0.487047
0.18176	0.474779
0.18192	0.462036
0.18208	0.448841
0.18224	0.435216
0.1824	0.421184
0.18256	0.406732
0.18272	0.391922
0.18288	0.376778
0.18304	0.361325
0.1832	0.34559
0.18336	0.329598
0.18352	0.313375
0.18368	0.296947
0.18384	0.280341
0.184	0.263584
0.18416	0.246703
0.18432	0.229723
0.18448	0.212672
0.18464	0.195577
0.1848	0.178465
0.18496	0.161361
0.18512	0.144293
0.18528	0.127287
0.18544	0.110369
0.1856	0.0935651
0.18576	0.0768689
0.18592	0.0603453
0.18608	0.0440189
0.18624	0.0279134
0.1864	0.0120522
0.18656	-0.00352207
0.18672	-0.018802
0.18688	-0.0337661
0.18704	-0.0483934
0.1872	-0.0626639
0.18736	-0.0765584
0.18752	-0.0900582
0.18768	-0.103146
0.18784	-0.115804
0.188	-0.128017
0.18816	-0.13977
0.18832	-0.151048
0.18848	-0.161839
0.18864	-0.172128
0.1888	-0.181906
0.18896	-0.191162
0.18912	-0.199885
0.18928	-0.208067
0.18944	-0.2157
0.1896	-0.222777
0.18976	-0.229281
0.18992	-0.235222
0.19008	-0.240585
0.19024	-0.245374
0.1904	-0.249584
0.19056	-0.253179
0.19072	-0.256195
0.19088	-0.258634
0.19104	-0.260498
0.1912	-0.261794
0.19136	-0.262525
0.19152	-0.262699
0.19168	-0.262322
0.19184	-0.261403
0.192	-0.259952
0.19216	-0.257977
0.19232	-0.25549
0.19248	-0.252503
0.19264	-0.249028
0.1928	-0.245078
0.19296	-0.240668
0.19312	-0.235812
0.19328	-0.230525
0.19344	-0.224824
0.1936	-0.218726
0.19376	-0.212214
0.19392	-0.205345
0.19408	-0.198138
0.19424	-0.19061
0.1944	-0.182783
0.19456	-0.174664
0.19472	-0.166286
0.19488	-0.157671
0.19504	-0.148839
0.1952	-0.139813
0.19536	-0.130614
0.19552	-0.121262
0.19568	-0.11178
0.19584	-0.102189
0.196	-0.0925117
0.19616	-0.0827685
0.19632	-0.0729813
0.19648	-0.0631715
0.19664	-0.0533603
0.1968	-0.0435688
0.19696	-0.0338178
0.19712	-0.0241279
0.19728	-0.0145193
0.19744	-0.00501207
0.1976	0.00437423
0.19776	0.0136311
0.19792	0.0227254
0.19808	0.0316392
0.19824	0.0403552
0.1984	0.0488564
0.19856	0.0571089
0.19872	0.0651118
0.19888	0.0728501
0.19904	0.0803099
0.1992	0.0874776
0.19936	0.0943407
0.19952	0.100887
0.19968	0.107107
0.19984	0.112988
0.2	0.118523
0.20016	0.1237
0.20032	0.128473
0.20048	0.132856
0.20064	0.136868
0.2008	0.140503
0.20096	0.143757
0.20112	0.146626
0.20128	0.149108
0.20144	0.151201
0.2016	0.152904
0.20176	0.154201
0.20192	0.15511
0.20208	0.155632
0.20224	0.155772
0.2024	0.155532
0.20256	0.154898
0.20272	0.153894
0.20288	0.152527
0.20304	0.150803
0.2032	0.14873
0.20336	0.146318
0.20352	0.143576
0.20368	0.140514
0.20384	0.137143
0.204	0.133474
0.20416	0.12952
0.20432	0.125292
0.20448	0.120805
0.20464	0.116073
0.2048	0.111108
0.20496	0.105928
0.20512	0.100546
0.20528	0.0949779
0.20544	0.0892408
0.2056	0.0833507
0.20576	0.077308
0.20592	0.0711494
0.20608	0.0648923
0.20624	0.0585545
0.2064	0.0521537
0.20656	0.0457101
0.20672	0.0392413
0.20688	0.0327654
0.20704	0.0263005
0.2072	0.0198646
0.20736	0.0134757
0.20752	0.00715158
0.20768	0.00091001
0.20784	-0.00523156
0.208	-0.0112558
0.20816	-0.0171458
0.20832	-0.0228848
0.20848	-0.0284562
0.20864	-0.0338441
0.2088	-0.0390326
0.20896	-0.0440065
0.20912	-0.0487508
0.20928	-0.0532511
0.20944	-0.0574935
0.2096	-0.0614645
0.20976	-0.0651489
0.20992	-0.0685358
0.21008	-0.0716132
0.21024	-0.0743714
0.2104	-0.0767986
0.21056	-0.0788764
0.21072	-0.0806046
0.21088	-0.0819972
0.21104	-0.0830324
0.2112	-0.0836923
0.21136	-0.0839761
0.21152	-0.0838766
0.21168	-0.0833917
0.21184	-0.0825172
0.212	-0.0812517
0.21216	-0.0795934
0.21232	-0.077542
0.21248	-0.0750976
0.21264	-0.0722615
0.2128	-0.0690355
0.21296	-0.0654224
0.21312	-0.0614258
0.21328	-0.0570502
0.21344	-0.0523008
0.2136	-0.0471837
0.21376	-0.0416955
0.21392	-0.035856
0.21408	-0.0296738
0.21424	-0.0231584
0.2144	-0.0163198
0.21456	-0.00917992
0.21472	-0.00174314
0.21488	0.0059779
0.21504	0.01397
0.2152	0.0222193
0.21536	0.0307113
0.21552	0.0394313
0.21568	0.0483636
0.21584	0.0574924
0.216	0.0668011
0.21616	0.0762729
0.21632	0.0858905
0.21648	0.0956361
0.21664	0.105492
0.2168	0.115439
0.21696	0.125458
0.21712	0.135532
0.21728	0.145639
0.21744	0.155762
0.2176	0.165879
0.21776	0.175962
0.21792	0.185998
0.21808	0.195968
0.21824	0.205852
0.2184	0.21563
0.21856	0.225237
0.21872	0.234692
0.21888	0.243975
0.21904	0.253067
0.2192	0.261948
0.21936	0.2706
0.21952	0.279003
0.21968	0.28714
0.21984	0.294992
0.22	0.302542
0.22016	0.309773
0.22032	0.316667
0.22048	0.323209
0.22064	0.329383
0.2208	0.335174
0.22096	0.340566
0.22112	0.345545
0.22128	0.350099
0.22144	0.35422
0.2216	0.357895
0.22176	0.361071
0.22192	0.363781
0.22208	0.366015
0.22224	0.367762
0.2224	0.369014
0.22256	0.369714
0.22272	0.3699
0.22288	0.369567
0.22304	0.368708
0.2232	0.367321
0.22336	0.3654
0.22352	0.362944
0.22368	0.359949
0.22384	0.356416
0.224	0.352344
0.22416	0.347732
0.22432	0.342582
0.22448	0.336896
0.22464	0.330678
0.2248	0.32393
0.22496	0.316656
0.22512	0.308863
0.22528	0.300557
0.22544	0.291743
0.2256	0.28243
0.22576	0.272581
0.22592	0.262257
0.22608	0.251469
0.22624	0.240226
0.2264	0.22854
0.22656	0.216414
0.22672	0.203872
0.22688	0.190931
0.22704	0.177604
0.2272	0.163906
0.22736	0.149853
0.22752	0.135462
0.22768	0.120748
0.22784	0.10573
0.228	0.0904248
0.22816	0.0748502
0.22832	0.0590248
0.22848	0.0429674
0.22864	0.0266973
0.2288	0.010234
0.22896	-0.00640274
0.22912	-0.0231927
0.22928	-0.0401153
0.22944	-0.0571499
0.2296	-0.0742756
0.22976	-0.0914807
0.22992	-0.108729
0.23008	-0.126
0.23024	-0.143273
0.2304	-0.160526
0.23056	-0.177688
0.23072	-0.19478
0.23088	-0.211778
0.23104	-0.228663
0.2312	-0.245414
0.23136	-0.26201
0.23152	-0.27843
0.23168	-0.294654
0.23184	-0.310671
0.232	-0.326502
0.23216	-0.342076
0.23232	-0.35737
0.23248	-0.372368
0.23264	-0.387051
0.2328	-0.401401
0.23296	-0.415401
0.23312	-0.429034
0.23328	-0.442285
0.23344	-0.455136
0.2336	-0.467573
0.23376	-0.479537
0.23392	-0.49106
0.23408	-0.502127
0.23424	-0.512728
0.2344	-0.52285
0.23456	-0.532397
0.23472	-0.541433
0.23488	-0.54995
0.23504	-0.557938
0.2352	-0.565391
0.23536	-0.5723
0.23552	-0.578659
0.23568	-0.584463
0.23584	-0.589706
0.236	-0.594384
0.23616	-0.598494
0.23632	-0.602033
0.23648	-0.604999
0.23664	-0.60739
0.2368	-0.609206
0.23696	-0.610448
0.23712	-0.611116
0.23728	-0.611212
0.23744	-0.610739
0.2376	-0.609699
0.23776	-0.608019
0.23792	-0.60579
0.23808	-0.603016
0.23824	-0.599705
0.2384	-0.595864
0.23856	-0.591425
0.23872	-0.586466
0.23888	-0.580996
0.23904	-0.575027
0.2392	-0.568568
0.23936	-0.561631
0.23952	-0.554227
0.23968	-0.546369
0.23984	-0.53807
0.24	-0.529342
0.24016	-0.520199
0.24032	-0.510657
0.24048	-0.500729
0.24064	-0.49043
0.2408	-0.479777
0.24096	-0.468785
0.24112	-0.457471
0.24128	-0.445851
0.24144	-0.433942
0.2416	-0.421763
0.24176	-0.409262
0.24192	-0.396537
0.24208	-0.383605
0.24224	-0.370484
0.2424	-0.357191
0.24256	-0.343713
0.24272	-0.330099
0.24288	-0.316369
0.24304	-0.302541
0.2432	-0.288636
0.24336	-0.274671
0.24352	-0.260667
0.24368	-0.246642
0.24384	-0.232616
0.244	-0.218607
0.24416	-0.204634
0.24432	-0.190716
0.24448	-0.176871
0.24464	-0.163119
0.2448	-0.149477
0.24496	-0.135963
0.24512	-0.122596
0.24528	-0.109393
0.24544	-0.0963715
0.2456	-0.0835493
0.24576	-0.0709166
0.24592	-0.058523
0.24608	-0.0463844
0.24624	-0.0345162
0.2464	-0.0229337
0.24656	-0.0116629
0.24672	-0.000709632
0.24688	0.00991234
0.24704	0.0201898
0.2472	0.0301101
0.24736	0.0396609
0.24752	0.0488306
0.24768	0.0576081
0.24784	0.0659827
0.248	0.0739444
0.24816	0.0814836
0.24832	0.0885913
0.24848	0.0952591
0.24864	0.101479
0.2488	0.107244
0.24896	0.112547
0.24912	0.117381
0.24928	0.121742
0.24944	0.125624
0.2496	0.129023
0.24976	0.131925
0.24992	0.134336
0.25008	0.136253
0.25024	0.137677
0.2504	0.138605
0.25056	0.139021
0.25072	0.138942
0.25088	0.138368
0.25104	0.137302
0.2512	0.135746
0.25136	0.133704
0.25152	0.131179
0.25168	0.128174
0.25184	0.124696
0.252	0.12075
0.25216	0.11634
0.25232	0.111475
0.25248	0.10616
0.25264	0.100404
0.2528	0.0942134
0.25296	0.0875968
0.25312	0.080565
0.25328	0.0731328
0.25344	0.0653093
0.2536	0.0571054
0.25376	0.0485168
0.25392	0.0395729
0.25408	0.0302855
0.25424	0.0206667
0.2544	0.0107292
0.25456	0.000502177
0.25472	-0.0100123
0.25488	-0.0208003
0.25504	-0.0318477
0.2552	-0.04314
0.25536	-0.0546627
0.25552	-0.0664009
0.25568	-0.0783397
0.25584	-0.0904638
0.256	-0.102758
0.25616	-0.115207
0.25632	-0.127794
0.25648	-0.140505
0.25664	-0.153324
0.2568	-0.166234
0.25696	-0.179219
0.25712	-0.192264
0.25728	-0.205352
0.25744	-0.218467
0.2576	-0.231593
0.25776	-0.244698
0.25792	-0.25778
0.25808	-0.270824
0.25824	-0.283812
0.2584	-0.296729
0.25856	-0.309499
0.25872	-0.322158
0.25888	-0.33469
0.25904	-0.34708
0.2592	-0.359313
0.25936	-0.371375
0.25952	-0.38325
0.25968	-0.394925
0.25984	-0.406385
0.26	-0.417618
0.26016	-0.428608
0.26032	-0.439345
0.26048	-0.449814
0.26064	-0.460003
0.2608	-0.4699
0.26096	-0.479494
0.26112	-0.488773
0.26128	-0.497725
0.26144	-0.506341
0.2616	-0.51461
0.26176	-0.522466
0.26192	-0.529959
0.26208	-0.537082
0.26224	-0.543824
0.2624	-0.550179
0.26256	-0.556055
0.26272	-0.56152
0.26288	-0.566568
0.26304	-0.571193
0.2632	-0.575392
0.26336	-0.579157
0.26352	-0.5825
0.26368	-0.585412
0.26384	-0.587879
0.264	-0.589899
0.26416	-0.591468
0.26432	-0.592585
0.26448	-0.593251
0.26464	-0.593463
0.2648	-0.593222
0.26496	-0.592529
0.26512	-0.591385
0.26528	-0.589791
0.26544	-0.58775
0.2656	-0.585264
0.26576	-0.58226
0.26592	-0.578827
0.26608	-0.57497
0.26624	-0.570692
0.2664	-0.566001
0.26656	-0.560831
0.26672	-0.555254
0.26688	-0.549277
0.26704	-0.542909
0.2672	-0.536157
0.26736	-0.52903
0.26752	-0.521537
0.26768	-0.513687
0.26784	-0.50549
0.268	-0.496955
0.26816	-0.488094
0.26832	-0.478918
0.26848	-0.469437
0.26864	-0.459663
0.2688	-0.449609
0.26896	-0.439286
0.26912	-0.428706
0.26928	-0.417884
0.26944	-0.406832
0.2696	-0.395563
0.26976	-0.384029
0.26992	-0.372316
0.27008	-0.360438
0.27024	-0.34841
0.2704	-0.336246
0.27056	-0.323931
0.27072	-0.31151
0.27088	-0.298998
0.27104	-0.286411
0.2712	-0.273762
0.27136	-0.261068
0.27152	-0.248345
0.27168	-0.235606
0.27184	-0.222868
0.272	-0.210145
0.27216	-0.197454
0.27232	-0.184808
0.27248	-0.172225
0.27264	-0.159718
0.2728	-0.147302
0.27296	-0.134994
0.27312	-0.122806
0.27328	-0.110756
0.27344	-0.0988556
0.2736	-0.0871234
0.27376	-0.0755421
0.27392	-0.0641652
0.27408	-0.0529563
0.27424	-0.0419387
0.2744	-0.0311699
0.27456	-0.0206576
0.27472	-0.0104161
0.27488	-0.000452688
0.27504	0.0092172
0.2752	0.0185839
0.27536	0.0276347
0.27552	0.0363592
0.27568	0.0447463
0.27584	0.0527857
0.276	0.0604674
0.27616	0.0677818
0.27632	0.0747195
0.27648	0.0812716
0.27664	0.0874295
0.2768	0.093185
0.27696	0.0985305
0.27712	0.103458
0.27728	0.107962
0.27744	0.112034
0.2776	0.115669
0.27776	0.118853
0.27792	0.121587
0.27808	0.123869
0.27824	0.125693
0.2784	0.127057
0.27856	0.127941
0.27872	0.128358
0.27888	0.128307
0.27904	0.127786
0.2792	0.126794
0.27936	0.125332
0.27952	0.1234
0.27968	0.120997
0.27984	0.118125
0.28	0.114785
0.28016	0.110979
0.28032	0.10671
0.28048	0.10198
0.28064	0.0967929
0.2808	0.0911516
0.28096	0.0850604
0.28112	0.0785238
0.28128	0.0715467
0.28144	0.0641345
0.2816	0.0562929
0.28176	0.0480139
0.28192	0.0393212
0.28208	0.0302219
0.28224	0.0207236
0.2824	0.0108341
0.28256	0.000579072
0.28272	-0.0100446
0.28288	-0.0210275
0.28304	-0.0323598
0.2832	-0.0440314
0.28336	-0.0560322
0.28352	-0.0683513
0.28368	-0.0809783
0.28384	-0.0939017
0.284	-0.107111
0.28416	-0.120593
0.28432	-0.134339
0.28448	-0.148331
0.28464	-0.16253
0.2848	-0.176939
0.28496	-0.191558
0.28512	-0.206373
0.28528	-0.22137
0.28544	-0.236538
0.2856	-0.251863
0.28576	-0.267315
0.28592	-0.282896
0.28608	-0.298592
0.28624	-0.314391
0.2864	-0.330277
0.28656	-0.346166
0.28672	-0.362104
0.28688	-0.378077
0.28704	-0.394073
0.2872	-0.410076
0.28736	-0.426074
0.28752	-0.442053
0.28768	-0.457998
0.28784	-0.473898
0.288	-0.489737
0.28816	-0.505504
0.28832	-0.521186
0.28848	-0.536768
0.28864	-0.552238
0.2888	-0.567584
0.28896	-0.582794
0.28912	-0.597853
0.28928	-0.612751
0.28944	-0.627474
0.2896	-0.642012
0.28976	-0.656285
0.28992	-0.670353
0.29008	-0.684203
0.29024	-0.697824
0.2904	-0.711207
0.29056	-0.72422
0.29072	-0.736958
0.29088	-0.749411
0.29104	-0.761569
0.2912	-0.773424
0.29136	-0.784965
0.29152	-0.796184
0.29168	-0.807073
0.29184	-0.817623
0.292	-0.827827
0.29216	-0.837676
0.29232	-0.847164
0.29248	-0.856285
0.29264	-0.86503
0.2928	-0.873394
0.29296	-0.881372
0.29312	-0.888957
0.29328	-0.896145
0.29344	-0.90293
0.2936	-0.909308
0.29376	-0.915166
0.29392	-0.920619
0.29408	-0.925663
0.29424	-0.930296
0.2944	-0.934516
0.29456	-0.938182
0.29472	-0.941417
0.29488	-0.944217
0.29504	-0.94658
0.2952	-0.948457
0.29536	-0.949885
0.29552	-0.950882
0.29568	-0.951441
0.29584	-0.951567
0.296	-0.95126
0.29616	-0.950522
0.29632	-0.949354
0.29648	-0.94776
0.29664	-0.945743
0.2968	-0.943306
0.29696	-0.940452
0.29712	-0.937185
0.29728	-0.93351
0.29744	-0.929431
0.2976	-0.924954
0.29776	-0.91996
0.29792	-0.914594
0.29808	-0.90886
0.29824	-0.902767
0.2984	-0.89632
0.29856	-0.88941
0.29872	-0.882151
0.29888	-0.874552
0.29904	-0.866621
0.2992	-0.858365
0.29936	-0.849794
0.29952	-0.840917
0.29968	-0.831743
0.29984	-0.822281
0.3	-0.812542
0.30016	-0.802534
0.30032	-0.792269
0.30048	-0.781756
0.30064	-0.771006
0.3008	-0.760031
0.30096	-0.748841
0.30112	-0.737448
0.30128	-0.725863
0.30144	-0.714098
0.3016	-0.702165
0.30176	-0.689972
0.30192	-0.67765
0.30208	-0.665212
0.30224	-0.652669
0.3024	-0.640034
0.30256	-0.627247
0.30272	-0.61439
0.30288	-0.601474
0.30304	-0.588512
0.3032	-0.575519
0.30336	-0.562506
0.30352	-0.549486
0.30368	-0.536473
0.30384	-0.52348
0.304	-0.510518
0.30416	-0.497602
0.30432	-0.484745
0.30448	-0.471958
0.30464	-0.459256
0.3048	-0.446651
0.30496	-0.434155
0.30512	-0.421784
0.30528	-0.409546
0.30544	-0.397459
0.3056	-0.385526
0.30576	-0.373683
0.30592	-0.362032
0.30608	-0.350588
0.30624	-0.339364
0.3064	-0.328369
0.30656	-0.317584
0.30672	-0.307051
0.30688	-0.29678
0.30704	-0.286783
0.3072	-0.27707
0.30736	-0.267652
0.30752	-0.258538
0.30768	-0.249738
0.30784	-0.241262
0.308	-0.23312
0.30816	-0.22532
0.30832	-0.217871
0.30848	-0.210781
0.30864	-0.20406
0.3088	-0.197715
0.30896	-0.191754
0.30912	-0.186185
0.30928	-0.181014
0.30944	-0.176248
0.3096	-0.171894
0.30976	-0.16793
0.30992	-0.164394
0.31008	-0.161293
0.31024	-0.15863
0.3104	-0.156411
0.31056	-0.154616
0.31072	-0.153267
0.31088	-0.152369
0.31104	-0.151923
0.3112	-0.151932
0.31136	-0.152396
0.31152	-0.153318
0.31168	-0.154698
0.31184	-0.156537
0.312	-0.158833
0.31216	-0.161589
0.31232	-0.164801
0.31248	-0.16847
0.31264	-0.172594
0.3128	-0.177171
0.31296	-0.182198
0.31312	-0.187674
0.31328	-0.193594
0.31344	-0.199956
0.3136	-0.206755
0.31376	-0.213965
0.31392	-0.221606
0.31408	-0.22967
0.31424	-0.238153
0.3144	-0.247048
0.31456	-0.256295
0.31472	-0.265932
0.31488	-0.27595
0.31504	-0.286341
0.3152	-0.297096
0.31536	-0.308207
0.31552	-0.319664
0.31568	-0.331458
0.31584	-0.343578
0.316	-0.356017
0.31616	-0.36874
0.31632	-0.381687
0.31648	-0.394918
0.31664	-0.408419
0.3168	-0.422179
0.31696	-0.436186
0.31712	-0.450429
0.31728	-0.464895
0.31744	-0.479573
0.3176	-0.494448
0.31776	-0.509461
0.31792	-0.524648
0.31808	-0.539996
0.31824	-0.555492
0.3184	-0.571122
0.31856	-0.586766
0.31872	-0.6025
0.31888	-0.618311
0.31904	-0.634184
0.3192	-0.650105
0.31936	-0.666059
0.31952	-0.682032
0.31968	-0.698009
[truncated: 623,001+ more rows]

## Sheet: A_top
Time [s]	Nihon Kohden
0	1.32064
0.0005	1.37042
0.001	1.41562
0.0015	1.45599
0.002	1.49135
0.0025	1.52159
0.003	1.54662
0.0035	1.56645
0.004	1.58112
0.0045	1.59073
0.005	1.59543
0.0055	1.59545
0.006	1.59101
0.0065	1.58242
0.007	1.56999
0.0075	1.55409
0.008	1.53509
0.0085	1.51339
0.009	1.48941
0.0095	1.46356
0.01	1.43625
0.0105	1.40791
0.011	1.37871
0.0115	1.34922
0.012	1.31983
0.0125	1.29088
0.013	1.26271
0.0135	1.23559
0.014	1.20979
0.0145	1.18552
0.015	1.16298
0.0155	1.14231
0.016	1.12361
0.0165	1.10697
0.017	1.09241
0.0175	1.07993
0.018	1.0695
0.0185	1.06104
0.019	1.05447
0.0195	1.04966
0.02	1.04646
0.0205	1.04472
0.021	1.04425
0.0215	1.04464
0.022	1.04585
0.0225	1.04773
0.023	1.05006
0.0235	1.05268
0.024	1.05538
0.0245	1.05801
0.025	1.0604
0.0255	1.06241
0.026	1.06392
0.0265	1.06482
0.027	1.06503
0.0275	1.0645
0.028	1.06317
0.0285	1.06103
0.029	1.05809
0.0295	1.05438
0.03	1.04994
0.0305	1.04483
0.031	1.03914
0.0315	1.03297
0.032	1.02627
0.0325	1.01926
0.033	1.01211
0.0335	1.00499
0.034	0.998023
0.0345	0.991379
0.035	0.985209
0.0355	0.979666
0.036	0.974898
0.0365	0.971048
0.037	0.968248
0.0375	0.96662
0.038	0.966274
0.0385	0.967305
0.039	0.969793
0.0395	0.973799
0.04	0.979368
0.0405	0.986524
0.041	0.995274
0.0415	1.0056
0.042	1.01748
0.0425	1.03069
0.043	1.04524
0.0435	1.0611
0.044	1.07817
0.0445	1.09633
0.045	1.11547
0.0455	1.13543
0.046	1.15606
0.0465	1.17721
0.047	1.1987
0.0475	1.22037
0.048	1.24203
0.0485	1.2635
0.049	1.28462
0.0495	1.3052
0.05	1.32508
0.0505	1.34408
0.051	1.36206
0.0515	1.37886
0.052	1.39436
0.0525	1.40842
0.053	1.42082
0.0535	1.43148
0.054	1.44043
0.0545	1.4476
0.055	1.45298
0.0555	1.45654
0.056	1.45832
0.0565	1.45833
0.057	1.45663
0.0575	1.45329
0.058	1.44841
0.0585	1.4421
0.059	1.43448
0.0595	1.42569
0.06	1.4159
0.0605	1.40527
0.061	1.39397
0.0615	1.3822
0.062	1.37014
0.0625	1.35798
0.063	1.34592
0.0635	1.33413
0.064	1.32279
0.0645	1.31209
0.065	1.3022
0.0655	1.29328
0.066	1.28547
0.0665	1.27888
0.067	1.27363
0.0675	1.26981
0.068	1.26747
0.0685	1.26667
0.069	1.26742
0.0695	1.26972
0.07	1.27355
0.0705	1.27886
0.071	1.28559
0.0715	1.29363
0.072	1.30289
0.0725	1.31322
0.073	1.3245
0.0735	1.33655
0.074	1.3492
0.0745	1.36225
0.075	1.37555
0.0755	1.38889
0.076	1.40208
0.0765	1.41494
0.077	1.42729
0.0775	1.43893
0.078	1.44971
0.0785	1.45946
0.079	1.46806
0.0795	1.47537
0.08	1.48128
0.0805	1.48573
0.081	1.48863
0.0815	1.48995
0.082	1.48967
0.0825	1.48779
0.083	1.48434
0.0835	1.47937
0.084	1.47295
0.0845	1.46516
0.085	1.45612
0.0855	1.44595
0.086	1.43479
0.0865	1.42279
0.087	1.41011
0.0875	1.39693
0.088	1.38341
0.0885	1.36974
0.089	1.35609
0.0895	1.34262
0.09	1.32951
0.0905	1.31691
0.091	1.30498
0.0915	1.29383
0.092	1.28359
0.0925	1.27437
0.093	1.26624
0.0935	1.25927
0.094	1.25351
0.0945	1.24898
0.095	1.24568
0.0955	1.24357
0.096	1.24266
0.0965	1.24288
0.097	1.24419
0.0975	1.2465
0.098	1.24972
0.0985	1.25374
0.099	1.25846
0.0995	1.26374
0.1	1.26948
0.1005	1.27554
0.101	1.28179
0.1015	1.28811
0.102	1.29438
0.1025	1.30048
0.103	1.30631
0.1035	1.31177
0.104	1.31677
0.1045	1.32125
0.105	1.32515
0.1055	1.32836
0.106	1.33075
0.1065	1.33252
0.107	1.33365
0.1075	1.33418
0.108	1.33412
0.1085	1.33353
0.109	1.33246
0.1095	1.33097
0.11	1.32916
0.1105	1.32709
0.111	1.32486
0.1115	1.32256
0.112	1.32029
0.1125	1.31814
0.113	1.31622
0.1135	1.3146
0.114	1.31338
0.1145	1.31264
0.115	1.31243
0.1155	1.31283
0.116	1.31382
0.1165	1.3153
0.117	1.31751
0.1175	1.32044
0.118	1.32409
0.1185	1.32841
0.119	1.33335
0.1195	1.33886
0.12	1.34484
0.1205	1.3512
0.121	1.35781
0.1215	1.36456
0.122	1.37131
0.1225	1.3779
0.123	1.3842
0.1235	1.39004
0.124	1.39527
0.1245	1.39972
0.125	1.40326
0.1255	1.40574
0.126	1.40702
0.1265	1.40696
0.127	1.4053
0.1275	1.40214
0.128	1.39743
0.1285	1.39111
0.129	1.38316
0.1295	1.37358
0.13	1.36239
0.1305	1.34964
0.131	1.3354
0.1315	1.31979
0.132	1.30292
0.1325	1.28494
0.133	1.26604
0.1335	1.24641
0.134	1.22626
0.1345	1.20583
0.135	1.18537
0.1355	1.16513
0.136	1.14537
0.1365	1.12638
0.137	1.10841
0.1375	1.09161
0.138	1.07638
0.1385	1.06297
0.139	1.05159
0.1395	1.04244
0.14	1.03571
0.1405	1.03152
0.141	1.03
0.1415	1.03121
0.142	1.03518
0.1425	1.04193
0.143	1.05139
0.1435	1.06348
0.144	1.07806
0.1445	1.09497
0.145	1.114
0.1455	1.13488
0.146	1.15734
0.1465	1.18105
0.147	1.20566
0.1475	1.23079
0.148	1.25591
0.1485	1.28077
0.149	1.30494
0.1495	1.32801
0.15	1.34954
0.1505	1.36911
0.151	1.38632
0.1515	1.40077
0.152	1.4121
0.1525	1.41998
0.153	1.42411
0.1535	1.42422
0.154	1.42011
0.1545	1.41162
0.155	1.39862
0.1555	1.38107
0.156	1.35895
0.1565	1.33234
0.157	1.30133
0.1575	1.26609
0.158	1.22685
0.1585	1.18369
0.159	1.13712
0.1595	1.08754
0.16	1.03534
0.1605	0.980955
0.161	0.924845
0.1615	0.867484
0.162	0.809362
0.1625	0.750973
0.163	0.692812
0.1635	0.635363
0.164	0.579097
0.1645	0.524464
0.165	0.471884
0.1655	0.421745
0.166	0.374398
0.1665	0.330147
0.167	0.289251
0.1675	0.25192
0.168	0.218309
0.1685	0.188519
0.169	0.16243
0.1695	0.140192
0.17	0.121792
0.1705	0.107119
0.171	0.0960122
0.1715	0.0882675
0.172	0.083638
0.1725	0.0818411
0.173	0.0825641
0.1735	0.0854701
0.174	0.0902043
0.1745	0.096401
0.175	0.10369
0.1755	0.111703
0.176	0.120082
0.1765	0.128483
0.177	0.136582
0.1775	0.144084
0.178	0.150723
0.1785	0.156269
0.179	0.160532
0.1795	0.163262
0.18	0.16445
0.1805	0.16408
0.181	0.162131
0.1815	0.158626
0.182	0.153631
0.1825	0.147245
0.183	0.139608
0.1835	0.130888
0.184	0.121285
0.1845	0.111017
0.185	0.100326
0.1855	0.0894639
0.186	0.078691
0.1865	0.06827
0.187	0.0584599
0.1875	0.0495111
0.188	0.0416597
0.1885	0.0351225
0.189	0.0300932
0.1895	0.0267375
0.19	0.0250815
0.1905	0.025313
0.191	0.0275621
0.1915	0.0318542
0.192	0.0381743
0.1925	0.0464674
0.193	0.056639
0.1935	0.0685568
0.194	0.082053
0.1945	0.0969275
0.195	0.112951
0.1955	0.129869
0.196	0.147408
0.1965	0.165277
0.197	0.183176
0.1975	0.200801
0.198	0.217846
0.1985	0.234013
0.199	0.249014
0.1995	0.262578
0.2	0.274453
0.2005	0.284341
0.201	0.292095
0.2015	0.297615
0.202	0.300772
0.2025	0.301473
0.203	0.299662
0.2035	0.295323
0.204	0.28848
0.2045	0.279194
0.205	0.267565
0.2055	0.253731
0.206	0.237864
0.2065	0.220166
0.207	0.200871
0.2075	0.180236
0.208	0.158539
0.2085	0.136078
0.209	0.113159
0.2095	0.0900992
0.21	0.0672155
0.2105	0.0448243
0.211	0.0231561
0.2115	0.00253847
0.212	-0.0166605
0.2125	-0.0341816
0.213	-0.0497919
0.2135	-0.0632877
0.214	-0.0744981
0.2145	-0.0832867
0.215	-0.0895542
0.2155	-0.093239
0.216	-0.0943187
0.2165	-0.0928094
0.217	-0.0887658
0.2175	-0.0822801
0.218	-0.0734802
0.2185	-0.0625281
0.219	-0.0496167
0.2195	-0.0349674
0.22	-0.0188263
0.2205	-0.00146092
0.221	0.0168444
0.2215	0.035756
0.222	0.0549896
0.2225	0.074296
0.223	0.0933632
0.2235	0.111882
0.224	0.129551
0.2245	0.146081
0.225	0.161199
0.2255	0.17465
0.226	0.186207
0.2265	0.195666
0.227	0.202857
0.2275	0.207638
0.228	0.209906
0.2285	0.209591
0.229	0.206662
0.2295	0.201124
0.23	0.19302
0.2305	0.182428
0.231	0.169462
0.2315	0.154269
0.232	0.136975
0.2325	0.117774
0.233	0.0970042
0.2335	0.0749165
0.234	0.0517768
0.2345	0.0278623
0.235	0.00345721
0.2355	-0.0211512
0.236	-0.0456775
0.2365	-0.0698416
0.237	-0.0933738
0.2375	-0.116018
0.238	-0.137535
0.2385	-0.157708
0.239	-0.176343
0.2395	-0.193274
0.24	-0.208361
0.2405	-0.221499
0.241	-0.232609
0.2415	-0.24165
0.242	-0.24861
0.2425	-0.253537
0.243	-0.256503
0.2435	-0.257504
0.244	-0.256652
0.2445	-0.254082
0.245	-0.249956
0.2455	-0.244452
0.246	-0.237768
0.2465	-0.230111
0.247	-0.2217
0.2475	-0.212753
0.248	-0.203492
0.2485	-0.19413
0.249	-0.184876
0.2495	-0.17592
0.25	-0.167441
0.2505	-0.159595
0.251	-0.152516
0.2515	-0.146313
0.252	-0.141069
0.2525	-0.136839
0.253	-0.133675
0.2535	-0.131626
0.254	-0.130545
0.2545	-0.130375
0.255	-0.131037
0.2555	-0.132429
0.256	-0.134432
0.2565	-0.136912
0.257	-0.139722
0.2575	-0.142706
0.258	-0.145706
0.2585	-0.148561
0.259	-0.151116
0.2595	-0.15322
0.26	-0.154736
0.2605	-0.155542
0.261	-0.155532
0.2615	-0.154624
0.262	-0.152757
0.2625	-0.149896
0.263	-0.146035
0.2635	-0.141195
0.264	-0.135417
0.2645	-0.128731
0.265	-0.121245
0.2655	-0.113091
0.266	-0.104425
0.2665	-0.0954286
0.267	-0.0862986
0.2675	-0.0772477
0.268	-0.0684985
0.2685	-0.0602793
0.269	-0.0528194
0.2695	-0.0463439
0.27	-0.0410691
0.2705	-0.0371978
0.271	-0.0349144
0.2715	-0.0343811
0.272	-0.035734
0.2725	-0.0390797
0.273	-0.0444925
0.2735	-0.0520129
0.274	-0.0616377
0.2745	-0.0732017
0.275	-0.0867555
0.2755	-0.1022
0.276	-0.119402
0.2765	-0.1382
0.277	-0.158402
0.2775	-0.179794
0.278	-0.202139
0.2785	-0.225186
0.279	-0.248672
0.2795	-0.272326
0.28	-0.295876
0.2805	-0.319054
0.281	-0.341599
0.2815	-0.363266
0.282	-0.383824
0.2825	-0.403065
0.283	-0.420809
0.2835	-0.436901
0.284	-0.451219
0.2845	-0.463674
0.285	-0.47406
0.2855	-0.482482
0.286	-0.48896
0.2865	-0.493547
0.287	-0.496327
0.2875	-0.497415
0.288	-0.496952
0.2885	-0.495106
0.289	-0.492059
0.2895	-0.488012
0.29	-0.483175
0.2905	-0.477762
0.291	-0.471988
0.2915	-0.466064
0.292	-0.460189
0.2925	-0.454551
0.293	-0.449317
0.2935	-0.444633
0.294	-0.440621
0.2945	-0.437375
0.295	-0.43496
0.2955	-0.433234
0.296	-0.432338
0.2965	-0.432268
0.297	-0.432972
0.2975	-0.434376
0.298	-0.43638
0.2985	-0.438863
0.299	-0.44169
0.2995	-0.444709
0.3	-0.447764
0.3005	-0.45069
0.301	-0.453328
0.3015	-0.455519
0.302	-0.457119
0.3025	-0.457994
0.303	-0.458032
0.3035	-0.45714
0.304	-0.455252
0.3045	-0.45233
0.305	-0.448364
0.3055	-0.443377
0.306	-0.437335
0.3065	-0.430371
0.307	-0.422617
0.3075	-0.414219
0.308	-0.405352
0.3085	-0.39621
0.309	-0.38701
0.3095	-0.377983
0.31	-0.369371
0.3105	-0.361421
0.311	-0.354378
0.3115	-0.348483
0.312	-0.343966
0.3125	-0.341038
0.313	-0.339891
0.3135	-0.340688
0.314	-0.343563
0.3145	-0.348613
0.315	-0.3559
0.3155	-0.365445
0.316	-0.377228
0.3165	-0.391065
0.317	-0.406919
0.3175	-0.424685
0.318	-0.444187
0.3185	-0.465211
0.319	-0.487512
0.3195	-0.51082
0.32	-0.534839
0.3205	-0.559258
0.321	-0.583755
0.3215	-0.608
0.322	-0.631664
0.3225	-0.654424
0.323	-0.675971
0.3235	-0.696013
0.324	-0.714279
0.3245	-0.730531
0.325	-0.74456
0.3255	-0.756194
0.326	-0.765304
0.3265	-0.771798
0.327	-0.775521
0.3275	-0.776513
0.328	-0.774866
0.3285	-0.770669
0.329	-0.764049
0.3295	-0.755175
0.33	-0.744248
0.3305	-0.731502
0.331	-0.717195
0.3315	-0.701606
0.332	-0.685029
0.3325	-0.667765
0.333	-0.650119
0.3335	-0.632394
0.334	-0.61488
0.3345	-0.597856
0.335	-0.581577
0.3355	-0.566276
0.336	-0.552155
0.3365	-0.539383
0.337	-0.528094
0.3375	-0.518303
0.338	-0.51008
0.3385	-0.503492
0.339	-0.498525
0.3395	-0.495126
0.34	-0.493207
0.3405	-0.492651
0.341	-0.493312
0.3415	-0.49502
0.342	-0.497587
0.3425	-0.500809
0.343	-0.504474
0.3435	-0.508367
0.344	-0.512274
0.3445	-0.515989
0.345	-0.519317
0.3455	-0.522082
0.346	-0.524128
0.3465	-0.525327
0.347	-0.525579
0.3475	-0.524815
0.348	-0.522848
0.3485	-0.51968
0.349	-0.515483
0.3495	-0.510336
0.35	-0.504353
0.3505	-0.497679
0.351	-0.490494
0.3515	-0.483002
0.352	-0.47543
0.3525	-0.468026
0.353	-0.461048
0.3535	-0.454764
0.354	-0.449445
0.3545	-0.445356
0.355	-0.442755
0.3555	-0.441885
0.356	-0.442967
0.3565	-0.4462
0.357	-0.451748
0.3575	-0.459747
0.358	-0.47029
0.3585	-0.483327
0.359	-0.498837
0.3595	-0.516914
0.36	-0.53749
0.3605	-0.560454
0.361	-0.585655
0.3615	-0.612903
0.362	-0.641973
0.3625	-0.672603
0.363	-0.704508
0.3635	-0.737375
0.364	-0.770872
0.3645	-0.804656
0.365	-0.838373
0.3655	-0.871668
0.366	-0.904188
0.3665	-0.935592
0.367	-0.96555
0.3675	-0.993755
0.368	-1.01992
0.3685	-1.0438
0.369	-1.06508
0.3695	-1.0835
0.37	-1.09907
0.3705	-1.11168
0.371	-1.12128
0.3715	-1.12786
0.372	-1.13145
0.3725	-1.13212
0.373	-1.13
0.3735	-1.12524
0.374	-1.11802
0.3745	-1.10857
0.375	-1.09713
0.3755	-1.08399
0.376	-1.06942
0.3765	-1.05373
0.377	-1.03724
0.3775	-1.02025
0.378	-1.00308
0.3785	-0.986032
0.379	-0.969404
0.3795	-0.953345
0.38	-0.937922
0.3805	-0.923645
0.381	-0.910729
0.3815	-0.899363
0.382	-0.889705
0.3825	-0.881885
0.383	-0.875997
0.3835	-0.872104
0.384	-0.870235
0.3845	-0.870389
0.385	-0.872529
0.3855	-0.876593
0.386	-0.882486
0.3865	-0.89009
0.387	-0.899262
0.3875	-0.909839
0.388	-0.921638
0.3885	-0.934462
0.389	-0.948104
0.3895	-0.962347
0.39	-0.976866
0.3905	-0.991177
0.391	-1.0054
0.3915	-1.01932
0.392	-1.03274
0.3925	-1.04548
0.393	-1.05735
0.3935	-1.06821
0.394	-1.07791
0.3945	-1.08633
0.395	-1.09337
0.3955	-1.09894
0.396	-1.10298
0.3965	-1.10545
0.397	-1.10634
0.3975	-1.10563
0.398	-1.10336
0.3985	-1.09955
0.399	-1.09425
0.3995	-1.08755
0.4	-1.07952
0.4005	-1.07018
0.401	-1.05931
0.4015	-1.0474
0.402	-1.03459
0.4025	-1.02102
0.403	-1.00684
0.4035	-0.992187
0.404	-0.977231
0.4045	-0.962122
0.405	-0.947014
0.4055	-0.932058
0.406	-0.917401
0.4065	-0.903183
0.407	-0.889539
0.4075	-0.876593
0.408	-0.864461
0.4085	-0.853247
0.409	-0.843044
0.4095	-0.833931
0.41	-0.825976
0.4105	-0.819229
0.411	-0.813692
0.4115	-0.808974
0.412	-0.805505
0.4125	-0.803289
0.413	-0.802316
0.4135	-0.802566
0.414	-0.804004
0.4145	-0.806587
0.415	-0.810256
0.4155	-0.814945
0.416	-0.820575
0.4165	-0.827062
0.417	-0.834308
0.4175	-0.842213
0.418	-0.850668
0.4185	-0.859558
0.419	-0.868765
0.4195	-0.878167
0.42	-0.887643
0.4205	-0.897068
0.421	-0.906319
0.4215	-0.915275
0.422	-0.923734
0.4225	-0.931676
0.423	-0.938995
0.4235	-0.945591
0.424	-0.951377
0.4245	-0.956269
0.425	-0.960199
0.4255	-0.963108
0.426	-0.96495
0.4265	-0.965693
0.427	-0.965319
0.4275	-0.963824
0.428	-0.961221
0.4285	-0.957537
0.429	-0.952814
0.4295	-0.947111
0.43	-0.940501
0.4305	-0.933072
0.431	-0.924926
0.4315	-0.916179
0.432	-0.906957
0.4325	-0.897259
0.433	-0.887379
0.4335	-0.877484
0.434	-0.867737
0.4345	-0.858304
0.435	-0.849356
0.4355	-0.841059
0.436	-0.833583
0.4365	-0.827089
0.437	-0.821735
0.4375	-0.817669
0.438	-0.815031
0.4385	-0.813948
0.439	-0.814533
0.4395	-0.816883
0.44	-0.821078
0.4405	-0.827181
0.441	-0.835232
0.4415	-0.845254
0.442	-0.857244
0.4425	-0.871178
0.443	-0.886916
0.4435	-0.904477
0.444	-0.923787
0.4445	-0.944732
0.445	-0.967177
0.4455	-0.990967
0.446	-1.01593
0.4465	-1.04186
0.447	-1.06857
0.4475	-1.09582
0.448	-1.12338
0.4485	-1.15102
0.449	-1.17847
0.4495	-1.20549
0.45	-1.23182
0.4505	-1.25722
0.451	-1.28144
0.4515	-1.30424
0.452	-1.3254
0.4525	-1.3447
0.453	-1.36195
0.4535	-1.37699
0.454	-1.38968
0.4545	-1.39988
0.455	-1.40749
0.4555	-1.41243
0.456	-1.41464
0.4565	-1.4141
0.457	-1.41082
0.4575	-1.40484
0.458	-1.39623
0.4585	-1.38508
0.459	-1.37152
0.4595	-1.35572
0.46	-1.33785
0.4605	-1.31814
0.461	-1.29682
0.4615	-1.27416
0.462	-1.25043
0.4625	-1.22594
0.463	-1.20101
0.4635	-1.17597
0.464	-1.15115
0.4645	-1.12692
0.465	-1.10362
0.4655	-1.0816
0.466	-1.0612
0.4665	-1.04274
0.467	-1.02654
0.4675	-1.01291
0.468	-1.00212
0.4685	-0.994425
0.469	-0.99007
0.4695	-0.989257
0.47	-0.992163
0.4705	-0.998929
0.471	-1.00967
0.4715	-1.02444
0.472	-1.0433
0.4725	-1.06623
0.473	-1.0932
0.4735	-1.12411
0.474	-1.15885
0.4745	-1.19721
0.475	-1.23903
0.4755	-1.28413
0.476	-1.33223
0.4765	-1.38303
0.477	-1.4362
0.4775	-1.49136
0.478	-1.54814
0.4785	-1.60612
0.479	-1.66487
0.4795	-1.72395
0.48	-1.7829
0.4805	-1.84127
0.481	-1.8986
0.4815	-1.95445
0.482	-2.00836
0.4825	-2.05991
0.483	-2.1087
0.4835	-2.15435
0.484	-2.19649
0.4845	-2.23482
0.485	-2.269
0.4855	-2.29882
0.486	-2.32415
0.4865	-2.34483
0.487	-2.36076
0.4875	-2.3719
0.488	-2.37825
0.4885	-2.37987
0.489	-2.37689
0.4895	-2.36946
0.49	-2.35781
0.4905	-2.34221
0.491	-2.32298
0.4915	-2.30049
0.492	-2.27514
0.4925	-2.24739
0.493	-2.21772
0.4935	-2.18661
0.494	-2.15462
0.4945	-2.12226
0.495	-2.09011
0.4955	-2.05867
0.496	-2.02852
0.4965	-2.00022
0.497	-1.97427
0.4975	-1.95113
0.498	-1.93125
0.4985	-1.915
0.499	-1.90273
0.4995	-1.89471
0.5	-1.89115
0.5005	-1.89221
0.501	-1.89797
0.5015	-1.90843
0.502	-1.92353
0.5025	-1.94311
0.503	-1.96696
0.5035	-1.99479
0.504	-2.02622
0.5045	-2.06083
0.505	-2.09812
0.5055	-2.13754
0.506	-2.17844
0.5065	-2.22019
0.507	-2.26216
0.5075	-2.30361
0.508	-2.34382
0.5085	-2.38202
0.509	-2.41747
0.5095	-2.44941
0.51	-2.47714
0.5105	-2.49994
0.511	-2.51717
0.5115	-2.52823
0.512	-2.53256
0.5125	-2.52969
0.513	-2.51921
0.5135	-2.5008
0.514	-2.47422
0.5145	-2.43932
0.515	-2.39606
0.5155	-2.34449
0.516	-2.28473
0.5165	-2.21703
0.517	-2.14174
0.5175	-2.0593
0.518	-1.97022
0.5185	-1.8751
0.519	-1.77459
0.5195	-1.66943
0.52	-1.56039
0.5205	-1.44831
0.521	-1.33405
0.5215	-1.2185
0.522	-1.10258
0.5225	-0.987195
0.523	-0.873244
0.5235	-0.761614
0.524	-0.65316
0.5245	-0.548697
0.525	-0.44899
0.5255	-0.354746
0.526	-0.266602
0.5265	-0.185123
0.527	-0.110783
0.5275	-0.0439858
0.528	0.0149255
0.5285	0.0657391
0.529	0.10834
0.5295	0.142708
0.53	0.16892
0.5305	0.187144
0.531	0.197636
0.5315	0.200739
0.532	0.196871
0.5325	0.186523
0.533	0.170251
0.5335	0.148663
0.534	0.122416
0.5345	0.0922044
0.535	0.0587474
0.5355	0.0227832
0.536	-0.0149431
0.5365	-0.0536887
0.537	-0.0927229
0.5375	-0.131322
0.538	-0.168775
0.5385	-0.204516
0.539	-0.237947
0.5395	-0.26852
0.54	-0.295746
0.5405	-0.319193
0.541	-0.338496
0.5415	-0.353357
0.542	-0.363549
0.5425	-0.368913
0.543	-0.369363
0.5435	-0.364881
0.544	-0.355516
0.5445	-0.341381
0.545	-0.322653
0.5455	-0.299562
0.546	-0.272391
0.5465	-0.241469
0.547	-0.207166
0.5475	-0.169882
0.548	-0.130041
0.5485	-0.0880583
0.549	-0.0444678
0.5495	0.000261902
0.55	0.0456638
0.5505	0.0912786
0.551	0.136661
0.5515	0.181384
0.552	0.225045
0.5525	0.267272
0.553	0.307724
0.5535	0.346096
0.554	0.382121
0.5545	0.415576
0.555	0.446276
0.5555	0.474081
0.556	0.498893
0.5565	0.520656
0.557	0.539356
0.5575	0.555018
0.558	0.567703
0.5585	0.577513
0.559	0.584694
0.5595	0.589236
0.56	0.591319
0.5605	0.591145
0.561	0.588935
0.5615	0.584924
0.562	0.579357
0.5625	0.572484
0.563	0.564556
0.5635	0.555821
0.564	0.546521
0.5645	0.536889
0.565	0.527142
0.5655	0.517484
0.566	0.508097
0.5665	0.499144
0.567	0.490765
0.5675	0.483077
0.568	0.476172
0.5685	0.470117
0.569	0.464955
0.5695	0.460754
0.57	0.457419
0.5705	0.454924
0.571	0.453224
0.5715	0.452261
0.572	0.451961
0.5725	0.452238
0.573	0.452997
0.5735	0.454136
0.574	0.455547
0.5745	0.457121
0.575	0.458751
0.5755	0.460331
0.576	0.46176
0.5765	0.462946
0.577	0.463805
0.5775	0.464266
0.578	0.464268
0.5785	0.463767
0.579	0.462731
0.5795	0.461146
0.58	0.459116
0.5805	0.456535
0.581	0.453419
0.5815	0.449819
0.582	0.4458
0.5825	0.441443
0.583	0.436841
0.5835	0.432099
0.584	0.427333
0.5845	0.422663
0.585	0.418216
0.5855	0.414123
0.586	0.410513
0.5865	0.407513
0.587	0.405247
0.5875	0.403829
0.588	0.403365
0.5885	0.403951
0.589	0.405668
0.5895	0.408582
0.59	0.412742
0.5905	0.418418
0.591	0.425384
0.5915	0.433571
0.592	0.442953
0.5925	0.453487
0.593	0.465116
0.5935	0.477763
0.594	0.491335
0.5945	0.505728
0.595	0.520819
0.5955	0.536477
0.596	0.552559
0.5965	0.568911
0.597	0.585376
0.5975	0.601789
0.598	0.617985
0.5985	0.633799
0.599	0.649066
0.5995	0.663629
0.6	0.677336
0.6005	0.690046
0.601	0.701827
0.6015	0.712385
0.602	0.721539
0.6025	0.729208
0.603	0.735328
0.6035	0.73986
0.604	0.742788
0.6045	0.744116
0.605	0.743872
0.6055	0.742107
0.606	0.738893
0.6065	0.734321
0.607	0.728503
0.6075	0.721565
0.608	0.713653
0.6085	0.704922
0.609	0.695539
0.6095	0.685679
0.61	0.675522
0.6105	0.66525
0.611	0.655048
0.6115	0.645297
0.612	0.636025
0.6125	0.627281
0.613	0.619219
0.6135	0.611981
0.614	0.605697
0.6145	0.600482
0.615	0.596431
0.6155	0.593621
0.616	0.592109
0.6165	0.591928
0.617	0.59309
0.6175	0.595584
0.618	0.599376
0.6185	0.604409
0.619	0.610606
0.6195	0.617867
0.62	0.626073
0.6205	0.63509
0.621	0.644765
0.6215	0.654935
0.622	0.665582
0.6225	0.676426
0.623	0.687154
0.6235	0.697576
0.624	0.707509
0.6245	0.716774
0.625	0.725204
0.6255	0.732642
0.626	0.738944
0.6265	0.743986
0.627	0.74766
0.6275	0.749877
0.628	0.750571
0.6285	0.749698
0.629	0.747236
0.6295	0.743186
0.63	0.737572
0.6305	0.730442
0.631	0.721862
0.6315	0.711923
0.632	0.700731
0.6325	0.688386
0.633	0.675019
0.6335	0.660809
0.634	0.64592
0.6345	0.630526
0.635	0.614807
0.6355	0.598944
0.636	0.58312
0.6365	0.567513
0.637	0.552296
0.6375	0.537633
0.638	0.523676
0.6385	0.510566
0.639	0.498423
0.6395	0.487355
0.64	0.477448
0.6405	0.468766
0.641	0.461354
0.6415	0.455234
0.642	0.450407
0.6425	0.446851
0.643	0.444502
0.6435	0.443281
0.644	0.443137
0.6445	0.443974
0.645	0.445683
0.6455	0.448142
0.646	0.451221
0.6465	0.454782
0.647	0.458686
0.6475	0.462791
0.648	0.466956
0.6485	0.471048
0.649	0.47494
0.6495	0.478514
0.65	0.481666
0.6505	0.484308
0.651	0.486367
0.6515	0.487789
0.652	0.488538
0.6525	0.488601
0.653	0.487984
0.6535	0.486695
0.654	0.484758
0.6545	0.482271
0.655	0.47932
0.6555	0.476009
0.656	0.472456
0.6565	0.468792
0.657	0.465159
0.6575	0.461704
0.658	0.458581
0.6585	0.455942
0.659	0.453939
0.6595	0.452715
0.66	0.452408
0.6605	0.453141
0.661	0.455023
0.6615	0.458145
0.662	0.462578
0.6625	0.46837
0.663	0.475546
0.6635	0.484106
0.664	0.494002
0.6645	0.505165
0.665	0.51757
0.6655	0.531112
0.666	0.545662
0.6665	0.561066
0.667	0.57715
0.6675	0.59372
0.668	0.610567
0.6685	0.627468
0.669	0.644194
0.6695	0.660508
0.67	0.676171
0.6705	0.69095
0.671	0.704614
0.6715	0.716947
0.672	0.727744
0.6725	0.736818
0.673	0.744005
0.6735	0.749163
0.674	0.752177
0.6745	0.752947
0.675	0.751384
0.6755	0.747524
0.676	0.741377
0.6765	0.732983
0.677	0.722412
0.6775	0.709769
0.678	0.695185
0.6785	0.678819
0.679	0.660855
0.6795	0.641499
0.68	0.620978
0.6805	0.599532
0.681	0.577415
0.6815	0.554889
0.682	0.532219
0.6825	0.509672
0.683	0.48751
0.6835	0.465988
0.684	0.445348
0.6845	0.42582
0.685	0.407602
0.6855	0.390837
0.686	0.375756
0.6865	0.362498
0.687	0.351172
0.6875	0.341857
0.688	0.334601
0.6885	0.329423
0.689	0.326307
0.6895	0.325212
0.69	0.326062
0.6905	0.328759
0.691	0.333176
0.6915	0.339162
0.692	0.346549
0.6925	0.355147
0.693	0.364756
0.6935	0.37516
0.694	0.386141
0.6945	0.397471
0.695	0.408925
0.6955	0.420271
0.696	0.431161
0.6965	0.44153
0.697	0.451184
0.6975	0.459947
0.698	0.467657
0.6985	0.474176
0.699	0.479384
0.6995	0.483185
0.7	0.485508
0.7005	0.486304
0.701	0.485552
0.7015	0.483254
0.702	0.479436
0.7025	0.474149
0.703	0.467464
0.7035	0.459475
0.704	0.450294
0.7045	0.44005
0.705	0.428888
0.7055	0.416965
0.706	0.404449
0.7065	0.391352
0.707	0.378026
0.7075	0.36466
0.708	0.351439
0.7085	0.338545
0.709	0.326156
0.7095	0.314443
0.71	0.303568
0.7105	0.293681
0.711	0.28492
0.7115	0.277409
0.712	0.271255
0.7125	0.266551
0.713	0.263371
0.7135	0.261772
0.714	0.26179
0.7145	0.263447
0.715	0.266741
0.7155	0.271656
0.716	0.278154
0.7165	0.286183
0.717	0.295525
0.7175	0.306235
0.718	0.318228
0.7185	0.331388
0.719	0.345589
0.7195	0.360689
0.72	0.37654
0.7205	0.392982
0.721	0.409848
0.7215	0.426968
0.722	0.444165
0.7225	0.461261
0.723	0.478079
0.7235	0.49444
0.724	0.510174
0.7245	0.52511
0.725	0.539088
0.7255	0.551956
0.726	0.563571
0.7265	0.573805
0.727	0.58254
0.7275	0.589525
0.728	0.594805
0.7285	0.598347
0.729	0.600105
0.7295	0.600055
0.73	0.598191
0.7305	0.59453
0.731	0.58911
0.7315	0.581988
0.732	0.573247
0.7325	0.562986
0.733	0.551327
0.7335	0.53841
0.734	0.524394
0.7345	0.509452
0.735	0.493775
0.7355	0.477562
0.736	0.461026
0.7365	0.444384
0.737	0.427859
0.7375	0.411677
0.738	0.395998
0.7385	0.3811
0.739	0.367217
0.7395	0.354546
0.74	0.343269
0.7405	0.333553
0.741	0.325541
0.7415	0.319354
0.742	0.315085
0.7425	0.312801
0.743	0.31254
0.7435	0.314306
0.744	0.318074
0.7445	0.323787
0.745	0.331353
0.7455	0.340653
0.746	0.351534
0.7465	0.363816
0.747	0.377293
0.7475	0.391733
0.748	0.406883
0.7485	0.422447
0.749	0.438168
0.7495	0.453764
0.75	0.468937
0.7505	0.483382
0.751	0.496799
0.7515	0.508895
0.752	0.519388
0.7525	0.528014
0.753	0.534527
0.7535	0.538709
0.754	0.540368
0.7545	0.539345
0.755	0.535516
0.7555	0.528793
0.756	0.51913
0.7565	0.506517
0.757	0.49099
0.7575	0.472621
0.758	0.451526
0.7585	0.427858
0.759	0.401806
0.7595	0.373613
0.76	0.343537
0.7605	0.311859
0.761	0.278882
0.7615	0.244929
0.762	0.210333
0.7625	0.175438
0.763	0.140587
0.7635	0.106125
0.764	0.0723861
0.7645	0.0396938
0.765	0.00835318
0.7655	-0.0213525
0.766	-0.049166
0.7665	-0.0748602
0.767	-0.098241
0.7675	-0.11915
0.768	-0.137467
0.7685	-0.153111
0.769	-0.166041
0.7695	-0.176282
0.77	-0.183858
0.7705	-0.188818
0.771	-0.191273
0.7715	-0.191371
0.772	-0.18929
0.7725	-0.185235
0.773	-0.179433
0.7735	-0.172131
0.774	-0.163589
0.7745	-0.154076
0.775	-0.143864
0.7755	-0.133224
0.776	-0.12242
0.7765	-0.111705
0.777	-0.101314
0.7775	-0.0914638
0.778	-0.0823451
0.7785	-0.0741216
0.779	-0.0669262
0.7795	-0.060859
0.78	-0.0560194
0.7805	-0.0524252
0.781	-0.0500259
0.7815	-0.0487818
0.782	-0.0486202
0.7825	-0.049437
0.783	-0.0510988
0.7835	-0.0534458
0.784	-0.0562954
0.7845	-0.0594455
0.785	-0.0626786
0.7855	-0.0657666
0.786	-0.068475
0.7865	-0.0705678
0.787	-0.0718121
0.7875	-0.0719831
0.788	-0.0708685
0.7885	-0.0682729
0.789	-0.0640219
0.7895	-0.0579658
0.79	-0.049983
0.7905	-0.0399887
0.791	-0.0279176
0.7915	-0.0137333
0.792	0.00254978
0.7925	0.0208803
0.793	0.0411698
0.7935	0.0632939
0.794	0.0870935
0.7945	0.112377
0.795	0.138924
0.7955	0.166485
0.796	0.194791
0.7965	0.223551
0.797	0.252462
0.7975	0.28121
0.798	0.309476
0.7985	0.336941
0.799	0.363294
0.7995	0.38823
0.8	0.411462
0.8005	0.432721
0.801	0.451757
0.8015	0.468359
0.802	0.482358
0.8025	0.493603
0.803	0.50198
0.8035	0.507412
0.804	0.509863
0.8045	0.509338
0.805	0.505881
0.8055	0.49958
0.806	0.49056
0.8065	0.478986
0.807	0.465056
0.8075	0.449005
0.808	0.431095
0.8085	0.411615
0.809	0.390876
0.8095	0.369206
0.81	0.346946
0.8105	0.324446
0.811	0.302056
0.8115	0.280147
0.812	0.259122
0.8125	0.239253
0.813	0.220848
0.8135	0.204189
0.814	0.189534
0.8145	0.177107
0.815	0.167097
0.8155	0.159656
0.816	0.154895
0.8165	0.152885
0.817	0.153651
0.8175	0.157176
0.818	0.163401
0.8185	0.172223
0.819	0.183497
0.8195	0.197041
0.82	0.212636
0.8205	0.230029
0.821	0.248939
0.8215	0.269059
0.822	0.290076
0.8225	0.311727
0.823	0.333583
0.8235	0.355278
0.824	0.376447
0.8245	0.396727
0.825	0.415765
0.8255	0.433223
0.826	0.44878
0.8265	0.462141
0.827	0.473041
0.8275	0.481244
0.828	0.486554
0.8285	0.48881
0.829	0.487897
0.8295	0.483739
0.83	0.476308
0.8305	0.465619
0.831	0.451732
0.8315	0.43475
0.832	0.414819
0.8325	0.392128
0.833	0.366951
0.8335	0.33952
0.834	0.310116
0.8345	0.279048
0.835	0.24664
0.8355	0.213235
0.836	0.17918
0.8365	0.144829
0.837	0.110533
0.8375	0.0766358
0.838	0.0434707
0.8385	0.0113521
0.839	-0.0194265
0.8395	-0.0485978
0.84	-0.0759245
0.8405	-0.101202
0.841	-0.124262
0.8415	-0.144975
0.842	-0.16325
0.8425	-0.179037
0.843	-0.192326
0.8435	-0.203101
0.844	-0.211458
0.8445	-0.217507
0.845	-0.221393
0.8455	-0.223295
0.846	-0.22342
0.8465	-0.222
0.847	-0.219289
0.8475	-0.215556
0.848	-0.21108
0.8485	-0.206146
0.849	-0.201041
0.8495	-0.196043
0.85	-0.191423
0.8505	-0.187436
0.851	-0.184317
0.8515	-0.182276
0.852	-0.181497
0.8525	-0.182131
0.853	-0.184296
0.8535	-0.188074
0.854	-0.193389
0.8545	-0.200331
0.855	-0.208881
0.8555	-0.218974
0.856	-0.230514
0.8565	-0.243369
0.857	-0.25738
0.8575	-0.272357
0.858	-0.288091
0.8585	-0.304348
0.859	-0.320882
0.8595	-0.337435
0.86	-0.353742
0.8605	-0.369538
0.861	-0.384561
0.8615	-0.398554
0.862	-0.411278
0.8625	-0.422508
0.863	-0.43204
0.8635	-0.439697
0.864	-0.445328
0.8645	-0.448728
0.865	-0.449859
0.8655	-0.448686
0.866	-0.445198
0.8665	-0.439424
0.867	-0.43143
0.8675	-0.421317
0.868	-0.409223
0.8685	-0.395318
0.869	-0.379801
0.8695	-0.362899
0.87	-0.344862
0.8705	-0.32596
0.871	-0.306475
0.8715	-0.286701
0.872	-0.266936
0.8725	-0.247479
0.873	-0.228623
0.8735	-0.210654
0.874	-0.193841
0.8745	-0.178436
0.875	-0.164514
0.8755	-0.15238
0.876	-0.142249
0.8765	-0.134267
0.877	-0.128547
0.8775	-0.125165
0.878	-0.124161
0.8785	-0.125537
0.879	-0.129259
0.8795	-0.135256
0.88	-0.143421
0.8805	-0.153614
0.881	-0.165665
0.8815	-0.179372
0.882	-0.194512
0.8825	-0.210836
0.883	-0.22808
0.8835	-0.245966
0.884	-0.264205
0.8845	-0.282505
0.885	-0.300574
0.8855	-0.318015
0.886	-0.334602
0.8865	-0.350113
0.887	-0.364305
0.8875	-0.376955
0.888	-0.387867
0.8885	-0.396873
0.889	-0.403839
0.8895	-0.40866
0.89	-0.411273
0.8905	-0.411646
0.891	-0.409787
0.8915	-0.405742
0.892	-0.399592
0.8925	-0.391455
0.893	-0.381482
0.8935	-0.369857
0.894	-0.356792
0.8945	-0.342526
0.895	-0.327321
0.8955	-0.311457
0.896	-0.295079
0.8965	-0.27854
0.897	-0.262233
0.8975	-0.246477
0.898	-0.231588
0.8985	-0.217875
0.899	-0.205633
0.8995	-0.195142
0.9	-0.186661
0.9005	-0.180425
0.901	-0.176638
0.9015	-0.175475
0.902	-0.177074
0.9025	-0.181537
0.903	-0.188928
0.9035	-0.19927
0.904	-0.212546
0.9045	-0.228697
0.905	-0.247627
0.9055	-0.2692
0.906	-0.293243
0.9065	-0.319496
0.907	-0.347711
0.9075	-0.377661
0.908	-0.40906
0.9085	-0.441606
0.909	-0.474983
0.9095	-0.508869
0.91	-0.542933
0.9105	-0.576851
0.911	-0.610303
0.9115	-0.642978
0.912	-0.674585
0.9125	-0.704851
0.913	-0.733525
0.9135	-0.760388
0.914	-0.785248
0.9145	-0.807949
0.915	-0.828368
0.9155	-0.84642
0.916	-0.862056
0.9165	-0.875267
0.917	-0.886021
0.9175	-0.894358
0.918	-0.900428
0.9185	-0.904359
0.919	-0.906311
0.9195	-0.906467
0.92	-0.905031
0.9205	-0.902226
0.921	-0.898283
0.9215	-0.893444
0.922	-0.887951
0.9225	-0.882042
0.923	-0.875948
0.9235	-0.869888
0.924	-0.864062
0.9245	-0.85865
0.925	-0.853805
0.9255	-0.849654
0.926	-0.846294
0.9265	-0.843789
0.927	-0.842169
0.9275	-0.841463
0.928	-0.841648
0.9285	-0.84261
0.929	-0.844252
0.9295	-0.84645
0.93	-0.849058
0.9305	-0.851908
0.931	-0.854817
0.9315	-0.857593
0.932	-0.860036
0.9325	-0.861948
0.933	-0.863134
0.9335	-0.863411
0.934	-0.862608
0.9345	-0.860577
0.935	-0.857194
0.9355	-0.852362
0.936	-0.846018
0.9365	-0.838132
0.937	-0.828711
0.9375	-0.817799
0.938	-0.805512
0.9385	-0.791999
0.939	-0.777348
0.9395	-0.761749
0.94	-0.745424
0.9405	-0.728622
0.941	-0.711615
0.9415	-0.694693
0.942	-0.678159
0.9425	-0.662324
0.943	-0.647498
0.9435	-0.633985
0.944	-0.622079
0.9445	-0.612054
0.945	-0.604161
0.9455	-0.598621
0.946	-0.595619
0.9465	-0.595303
0.947	-0.597777
0.9475	-0.6031
0.948	-0.611283
0.9485	-0.622286
0.949	-0.636021
0.9495	-0.652366
0.95	-0.671142
0.9505	-0.692127
0.951	-0.715059
0.9515	-0.739642
0.952	-0.76555
0.9525	-0.792432
0.953	-0.819923
0.9535	-0.847647
0.954	-0.875222
0.9545	-0.902275
0.955	-0.928439
0.9555	-0.953369
0.956	-0.976743
0.9565	-0.99827
0.957	-1.01769
0.9575	-1.0348
0.958	-1.04941
0.9585	-1.06142
0.959	-1.07075
0.9595	-1.07744
0.96	-1.08146
0.9605	-1.08288
0.961	-1.08182
0.9615	-1.07844
0.962	-1.07294
0.9625	-1.06554
0.963	-1.05652
0.9635	-1.04614
0.964	-1.03471
0.9645	-1.02254
0.965	-1.00992
0.9655	-0.997175
0.966	-0.984583
0.9665	-0.97242
0.967	-0.960937
0.9675	-0.950354
0.968	-0.940858
0.9685	-0.932599
0.969	-0.925684
0.9695	-0.920185
0.97	-0.916157
0.9705	-0.913567
0.971	-0.912353
0.9715	-0.912412
0.972	-0.913602
0.9725	-0.91575
0.973	-0.918653
0.9735	-0.922087
0.974	-0.92581
0.9745	-0.929569
0.975	-0.933111
0.9755	-0.936184
0.976	-0.938548
0.9765	-0.93998
0.977	-0.94028
0.9775	-0.939279
0.978	-0.936843
0.9785	-0.932874
0.979	-0.927319
0.9795	-0.92017
0.98	-0.911467
0.9805	-0.901366
0.981	-0.889936
0.9815	-0.877351
0.982	-0.863822
0.9825	-0.849597
0.983	-0.834958
0.9835	-0.820209
0.984	-0.805676
0.9845	-0.791698
0.985	-0.778618
0.9855	-0.766777
0.986	-0.756505
0.9865	-0.748118
0.987	-0.741903
0.9875	-0.738119
0.988	-0.736983
0.9885	-0.738673
0.989	-0.743314
0.9895	-0.750981
0.99	-0.761695
0.9905	-0.775419
0.991	-0.792085
0.9915	-0.811533
0.992	-0.833556
0.9925	-0.857898
0.993	-0.884252
0.9935	-0.912271
0.994	-0.941571
0.9945	-0.971738
0.995	-1.00234
0.9955	-1.03292
0.996	-1.06304
0.9965	-1.09223
0.997	-1.12008
0.9975	-1.14615
0.998	-1.17006
0.9985	-1.19147
0.999	-1.21007
[truncated: 198,001+ more rows]

## Sheet: B_bottom
Time [s]	Neuro-stack
2.59067e-05	-1.36115
5.18135e-05	-1.19041
7.77202e-05	-0.859973
0.000103627	-1.21435
0.000129534	-1.52036
0.00015544	-1.82304
0.000181347	-1.85608
0.000207254	-1.5578
0.000233161	-1.29364
0.000259067	-1.1648
0.000284974	-1.23026
0.000310881	-1.37352
0.000336788	-1.46711
0.000362694	-1.50154
0.000388601	-1.49589
0.000414508	-1.45978
0.000440415	-1.37547
0.000466321	-1.25356
0.000492228	-1.14619
0.000518135	-1.09154
0.000544041	-1.09104
0.000569948	-1.10715
0.000595855	-1.12106
0.000621762	-1.15633
0.000647668	-1.23625
0.000673575	-1.35518
0.000699482	-1.47391
0.000725389	-1.55239
0.000751295	-1.57117
0.000777202	-1.51689
0.000803109	-1.3776
0.000829016	-1.15102
0.000854922	-0.865747
0.000880829	-0.597328
0.000906736	-0.428655
0.000932642	-0.401173
0.000958549	-0.4721
0.000984456	-0.523228
0.00101036	-0.457159
0.00103627	-0.289062
0.00106218	-0.161058
0.00108808	-0.218422
0.00111399	-0.454907
0.0011399	-0.702842
0.0011658	-0.78393
0.00119171	-0.68255
0.00121762	-0.540864
0.00124352	-0.471921
0.00126943	-0.429046
0.00129534	-0.296568
0.00132124	-0.0829952
0.00134715	0.0422352
0.00137306	-0.0520645
0.00139896	-0.27117
0.00142487	-0.37421
0.00145078	-0.246258
0.00147668	-0.0338134
0.00150259	0.0431895
0.0015285	-0.0315855
0.0015544	-0.0561646
0.00158031	0.123561
0.00160622	0.397142
0.00163212	0.507788
0.00165803	0.364372
0.00168394	0.149608
0.00170984	0.0960607
0.00173575	0.207722
0.00176166	0.274444
0.00178756	0.149047
0.00181347	-0.0678107
0.00183938	-0.152695
0.00186528	-0.0218079
0.00189119	0.197214
0.0019171	0.343024
0.00194301	0.397651
0.00196891	0.458792
0.00199482	0.572568
0.00202073	0.669474
0.00204663	0.681299
0.00207254	0.646243
0.00209845	0.65305
0.00212435	0.698087
0.00215026	0.662833
0.00217617	0.466869
0.00220207	0.204497
0.00222798	0.0799249
0.00225389	0.19832
0.00227979	0.447093
0.0023057	0.59853
0.00233161	0.530476
0.00235751	0.325541
0.00238342	0.166135
0.00240933	0.166525
0.00243523	0.288081
0.00246114	0.403644
0.00248705	0.419224
0.00251295	0.330284
0.00253886	0.19396
0.00256477	0.0682391
0.00259067	-0.0199186
0.00261658	-0.0674736
0.00264249	-0.0755978
0.00266839	-0.0400242
0.0026943	0.0333996
0.00272021	0.11499
0.00274611	0.170919
0.00277202	0.189361
0.00279793	0.202035
0.00282383	0.26527
0.00284974	0.40357
0.00287565	0.577567
0.00290155	0.70854
0.00292746	0.742157
0.00295337	0.704039
0.00297927	0.688199
0.00300518	0.770949
0.00303109	0.922096
0.00305699	0.998416
0.0030829	0.849019
0.00310881	0.457733
0.00313472	-0.0145807
0.00316062	-0.340297
0.00318653	-0.396248
0.00321244	-0.237563
0.00323834	-0.00648294
0.00326425	0.198686
0.00329016	0.351236
0.00331606	0.426457
0.00334197	0.364981
0.00336788	0.153915
0.00339378	-0.0933239
0.00341969	-0.211837
0.0034456	-0.160957
0.0034715	-0.100702
0.00349741	-0.23203
0.00352332	-0.558224
0.00354922	-0.854771
0.00357513	-0.895739
0.00360104	-0.692841
0.00362694	-0.474389
0.00365285	-0.435003
0.00367876	-0.557022
0.00370466	-0.680821
0.00373057	-0.716719
0.00375648	-0.726558
0.00378238	-0.800546
0.00380829	-0.917714
0.0038342	-0.964469
0.0038601	-0.887277
0.00388601	-0.770096
0.00391192	-0.746438
0.00393782	-0.857823
0.00396373	-1.00588
0.00398964	-1.05221
0.00401554	-0.950067
0.00404145	-0.764594
0.00406736	-0.603964
0.00409326	-0.533276
0.00411917	-0.548362
0.00414508	-0.619446
0.00417098	-0.719437
0.00419689	-0.839802
0.0042228	-0.97051
0.0042487	-1.07918
0.00427461	-1.13095
0.00430052	-1.10931
0.00432642	-1.04098
0.00435233	-0.984789
0.00437824	-0.984932
0.00440415	-1.03297
0.00443005	-1.06396
0.00445596	-1.00921
0.00448187	-0.872535
0.00450777	-0.741619
0.00453368	-0.73579
0.00455959	-0.898797
0.00458549	-1.1381
0.0046114	-1.30468
0.00463731	-1.3165
0.00466321	-1.23733
0.00468912	-1.19741
0.00471503	-1.23696
0.00474093	-1.26948
0.00476684	-1.19403
0.00479275	-1.04281
0.00481865	-0.967244
0.00484456	-1.05757
0.00487047	-1.21166
0.00489637	-1.22323
0.00492228	-1.00484
0.00494819	-0.695156
0.00497409	-0.515773
0.005	-0.559054
0.00502591	-0.732067
0.00505181	-0.889079
0.00507772	-0.982586
0.00510363	-1.03777
0.00512953	-1.05222
0.00515544	-0.975455
0.00518135	-0.80059
0.00520725	-0.634187
0.00523316	-0.601236
0.00525907	-0.700937
0.00528497	-0.795268
0.00531088	-0.756964
0.00533679	-0.612671
0.00536269	-0.498369
0.0053886	-0.493597
0.00541451	-0.543419
0.00544041	-0.535497
0.00546632	-0.450484
0.00549223	-0.381166
0.00551813	-0.405787
0.00554404	-0.500149
0.00556995	-0.560162
0.00559585	-0.524862
0.00562176	-0.431097
0.00564767	-0.342772
0.00567358	-0.279296
0.00569948	-0.209234
0.00572539	-0.120813
0.0057513	-0.0691121
0.0057772	-0.124794
0.00580311	-0.293262
0.00582902	-0.488765
0.00585492	-0.596757
0.00588083	-0.570958
0.00590674	-0.461128
0.00593264	-0.373526
0.00595855	-0.393413
0.00598446	-0.529521
0.00601036	-0.724109
0.00603627	-0.88597
0.00606218	-0.942306
0.00608808	-0.872345
0.00611399	-0.706524
0.0061399	-0.509101
0.0061658	-0.347143
0.00619171	-0.270789
0.00621762	-0.308665
0.00624352	-0.461187
0.00626943	-0.687719
0.00629534	-0.893175
0.00632124	-0.952837
0.00634715	-0.797946
0.00637306	-0.493962
0.00639896	-0.223139
0.00642487	-0.143606
0.00645078	-0.243087
0.00647668	-0.352589
0.00650259	-0.317908
0.0065285	-0.159679
0.0065544	-0.0396927
0.00658031	-0.0715189
0.00660622	-0.191634
0.00663212	-0.238521
0.00665803	-0.141262
0.00668394	0.0118536
0.00670984	0.0896626
0.00673575	0.0677348
0.00676166	0.0292774
0.00678756	0.0277346
0.00681347	0.00486155
0.00683938	-0.123278
0.00686528	-0.325732
0.00689119	-0.437895
0.0069171	-0.311332
0.00694301	0.0219506
0.00696891	0.346743
0.00699482	0.432719
0.00702073	0.231638
0.00704663	-0.0762956
0.00707254	-0.235664
0.00709845	-0.12671
0.00712435	0.143452
0.00715026	0.348163
0.00717617	0.354775
0.00720207	0.236898
0.00722798	0.180138
0.00725389	0.286617
0.00727979	0.477238
0.0073057	0.586187
0.00733161	0.53951
0.00735751	0.415949
0.00738342	0.344861
0.00740933	0.373129
0.00743523	0.435281
0.00746114	0.448041
0.00748705	0.405585
0.00751295	0.368734
0.00753886	0.380736
0.00756477	0.402046
0.00759067	0.34195
0.00761658	0.157497
0.00764249	-0.0820526
0.00766839	-0.234713
0.0076943	-0.212673
0.00772021	-0.0712974
0.00774611	0.0436827
0.00777202	0.0379582
0.00779793	-0.0319238
0.00782383	-0.0253266
0.00784974	0.117692
0.00787565	0.30444
0.00790155	0.390695
0.00792746	0.350948
0.00795337	0.309744
0.00797927	0.39563
0.00800518	0.591316
0.00803109	0.745362
0.00805699	0.730741
0.0080829	0.56525
0.00810881	0.367229
0.00813472	0.229367
0.00816062	0.153691
0.00818653	0.103913
0.00821244	0.0872884
0.00823834	0.150234
0.00826425	0.308832
0.00829016	0.500961
0.00831606	0.620597
0.00834197	0.602706
0.00836788	0.467334
0.00839378	0.29835
0.00841969	0.186792
0.0084456	0.184993
0.0084715	0.2881
0.00849741	0.435882
0.00852332	0.543221
0.00854922	0.554972
0.00857513	0.483835
0.00860104	0.394929
0.00862694	0.334099
0.00865285	0.27618
0.00867876	0.166491
0.00870466	0.00773173
0.00873057	-0.105269
0.00875648	-0.0732917
0.00878238	0.0825846
0.00880829	0.217664
0.0088342	0.201671
0.0088601	0.0628986
0.00888601	-0.0303535
0.00891192	0.0565697
0.00893782	0.279437
0.00896373	0.452008
0.00898964	0.434032
0.00901554	0.272408
0.00904145	0.149932
0.00906736	0.207193
0.00909326	0.404797
0.00911917	0.560149
0.00914508	0.521053
0.00917098	0.302508
0.00919689	0.0705481
0.0092228	-0.015308
0.0092487	0.0516102
0.00927461	0.13778
0.00930052	0.115505
0.00932642	-0.0010324
0.00935233	-0.0783071
0.00937824	-0.024049
0.00940415	0.0936511
0.00943005	0.100792
0.00945596	-0.100101
0.00948187	-0.404441
0.00950777	-0.576586
0.00953368	-0.453244
0.00955959	-0.0936603
0.00958549	0.265192
0.0096114	0.407499
0.00963731	0.307123
0.00966321	0.130606
0.00968912	0.072213
0.00971503	0.180058
0.00974093	0.336251
0.00976684	0.388031
0.00979275	0.301998
0.00981865	0.182585
0.00984456	0.141016
0.00987047	0.174655
0.00989637	0.184172
0.00992228	0.103849
0.00994819	-0.00544942
0.00997409	-0.0122466
0.01	0.144226
0.0100259	0.377132
0.0100518	0.520889
0.0100777	0.480238
0.0101036	0.312015
0.0101295	0.174324
0.0101554	0.186405
0.0101813	0.329343
0.0102073	0.47419
0.0102332	0.506257
0.0102591	0.429092
0.010285	0.34564
0.0103109	0.344818
0.0103368	0.418282
0.0103627	0.489515
0.0103886	0.51112
0.0104145	0.507288
0.0104404	0.512512
0.0104663	0.499904
0.0104922	0.401869
0.0105181	0.210747
0.010544	0.0338697
0.0105699	0.00515096
0.0105959	0.14771
0.0106218	0.334355
0.0106477	0.400817
0.0106736	0.300565
0.0106995	0.140658
0.0107254	0.0799725
0.0107513	0.187037
0.0107772	0.390036
0.0108031	0.557909
0.010829	0.605802
0.0108549	0.550454
0.0108808	0.488562
0.0109067	0.504197
0.0109326	0.600673
0.0109585	0.682607
0.0109845	0.617481
0.0110104	0.365746
0.0110363	0.045789
0.0110622	-0.122569
0.0110881	0.00733201
0.011114	0.357372
0.0111399	0.672473
0.0111658	0.725697
0.0111917	0.511084
0.0112176	0.235389
0.0112435	0.110433
0.0112694	0.171611
0.0112953	0.288331
0.0113212	0.333733
0.0113472	0.327986
0.0113731	0.39067
0.011399	0.591438
0.0114249	0.854575
0.0114508	1.01893
0.0114767	1.0008
0.0115026	0.877897
0.0115285	0.825557
0.0115544	0.950794
0.0115803	1.18269
0.0116062	1.33403
0.0116321	1.27812
0.011658	1.07841
0.0116839	0.927843
0.0117098	0.949004
0.0117358	1.07322
0.0117617	1.12502
0.0117876	1.01848
0.0118135	0.851532
0.0118394	0.778781
0.0118653	0.833328
0.0118912	0.901368
0.0119171	0.871416
0.011943	0.779419
0.0119689	0.753884
0.0119948	0.853055
0.0120207	0.99325
0.0120466	1.04722
0.0120725	0.984937
0.0120984	0.876778
0.0121244	0.785776
0.0121503	0.695384
0.0121762	0.553332
0.0122021	0.372579
0.012228	0.237344
0.0122539	0.217343
0.0122798	0.313824
0.0123057	0.468571
0.0123316	0.635034
0.0123575	0.790493
0.0123834	0.890509
0.0124093	0.880615
0.0124352	0.748084
0.0124611	0.582799
0.012487	0.53223
0.012513	0.661192
0.0125389	0.883629
0.0125648	1.02789
0.0125907	0.99087
0.0126166	0.826657
0.0126425	0.667569
0.0126684	0.599513
0.0126943	0.610506
0.0127202	0.640197
0.0127461	0.661052
0.012772	0.675314
0.0127979	0.682743
0.0128238	0.677689
0.0128497	0.675849
0.0128756	0.723393
0.0129016	0.834131
0.0129275	0.946257
0.0129534	0.970621
0.0129793	0.894116
0.0130052	0.816178
0.0130311	0.850432
0.013057	0.996074
0.0130829	1.12999
0.0131088	1.13209
0.0131347	1.01955
0.0131606	0.924513
0.0131865	0.94283
0.0132124	1.03541
0.0132383	1.06707
0.0132642	0.951347
0.0132902	0.732673
0.0133161	0.528926
0.013342	0.424717
0.0133679	0.406805
0.0133938	0.405324
0.0134197	0.372532
0.0134456	0.317129
0.0134715	0.283885
0.0134974	0.308477
0.0135233	0.390869
0.0135492	0.4975
0.0135751	0.576223
0.013601	0.588528
0.0136269	0.538124
0.0136528	0.473542
0.0136788	0.458189
0.0137047	0.511322
0.0137306	0.59393
0.0137565	0.645563
0.0137824	0.635252
0.0138083	0.584077
0.0138342	0.528925
0.0138601	0.483194
0.013886	0.432797
0.0139119	0.363201
0.0139378	0.289955
0.0139637	0.241628
0.0139896	0.222699
0.0140155	0.203587
0.0140415	0.143961
0.0140674	0.0421991
0.0140933	-0.052207
0.0141192	-0.0842868
0.0141451	-0.0469841
0.014171	-0.00224762
0.0141969	-0.0287688
0.0142228	-0.143095
0.0142487	-0.268994
0.0142746	-0.287898
0.0143005	-0.153291
0.0143264	0.050725
0.0143523	0.163542
0.0143782	0.0758556
0.0144041	-0.167463
0.0144301	-0.400993
0.014456	-0.47202
0.0144819	-0.353095
0.0145078	-0.154326
0.0145337	-0.013507
0.0145596	0.0168095
0.0145855	-0.00562862
0.0146114	0.0300422
0.0146373	0.188352
0.0146632	0.439146
0.0146891	0.677476
0.014715	0.789524
0.0147409	0.731082
0.0147668	0.556735
0.0147927	0.387288
0.0148187	0.328212
0.0148446	0.393096
0.0148705	0.508772
0.0148964	0.593142
0.0149223	0.630271
0.0149482	0.669419
0.0149741	0.745084
0.015	0.822927
0.0150259	0.838323
0.0150518	0.778767
0.0150777	0.710682
0.0151036	0.696674
0.0151295	0.713595
0.0151554	0.675273
0.0151813	0.540192
0.0152073	0.376511
0.0152332	0.2902
0.0152591	0.306342
0.015285	0.346473
0.0153109	0.33273
0.0153368	0.290473
0.0153627	0.30969
0.0153886	0.419778
0.0154145	0.544759
0.0154404	0.586595
0.0154663	0.551531
0.0154922	0.542126
0.0155181	0.624365
0.015544	0.748951
0.0155699	0.791359
0.0155959	0.691379
0.0156218	0.514461
0.0156477	0.376402
0.0156736	0.346863
0.0156995	0.406891
0.0157254	0.504359
0.0157513	0.61325
0.0157772	0.721909
0.0158031	0.810154
0.015829	0.842339
0.0158549	0.801095
0.0158808	0.732209
0.0159067	0.715112
0.0159326	0.804257
0.0159585	0.972066
0.0159845	1.11063
0.0160104	1.12295
0.0160363	1.00688
0.0160622	0.879136
0.0160881	0.878173
0.016114	1.02485
0.0161399	1.19769
0.0161658	1.24882
0.0161917	1.15536
0.0162176	1.03652
0.0162435	1.01241
0.0162694	1.07736
0.0162953	1.13404
0.0163212	1.12961
0.0163472	1.12058
0.0163731	1.17308
0.016399	1.25138
0.0164249	1.25517
0.0164508	1.15894
0.0164767	1.06557
0.0165026	1.07201
0.0165285	1.12679
0.0165544	1.06978
0.0165803	0.838176
0.0166062	0.594972
0.0166321	0.588677
0.016658	0.886538
0.0166839	1.27217
0.0167098	1.42846
0.0167358	1.22877
0.0167617	0.834576
0.0167876	0.524878
0.0168135	0.45374
0.0168394	0.544708
0.0168653	0.61198
0.0168912	0.544499
0.0169171	0.387235
0.016943	0.287777
0.0169689	0.339929
0.0169948	0.49934
0.0170207	0.61631
0.0170466	0.551755
0.0170725	0.30869
0.0170984	0.0351176
0.0171244	-0.0833506
0.0171503	0.0388235
0.0171762	0.309849
0.0172021	0.540718
0.017228	0.587575
0.0172539	0.447973
0.0172798	0.258621
0.0173057	0.169787
0.0173316	0.237292
0.0173575	0.396358
0.0173834	0.522843
0.0174093	0.544983
0.0174352	0.4821
0.0174611	0.417073
0.017487	0.425086
0.017513	0.513193
0.0175389	0.635785
0.0175648	0.732862
0.0175907	0.766223
0.0176166	0.742273
0.0176425	0.697966
0.0176684	0.677869
0.0176943	0.697879
0.0177202	0.729915
0.0177461	0.743631
0.017772	0.752742
0.0177979	0.822225
0.0178238	0.983043
0.0178497	1.14773
0.0178756	1.16582
0.0179016	0.977095
0.0179275	0.713686
0.0179534	0.586049
0.0179793	0.650697
0.0180052	0.740203
0.0180311	0.658868
0.018057	0.437042
0.0180829	0.328889
0.0181088	0.522764
0.0181347	0.902332
0.0181606	1.14982
0.0181865	1.08379
0.0182124	0.841623
0.0182383	0.681291
0.0182642	0.677802
0.0182902	0.674745
0.0183161	0.534048
0.018342	0.358562
0.0183679	0.383077
0.0183938	0.686738
0.0184197	1.07587
0.0184456	1.27373
0.0184715	1.20153
0.0184974	1.02042
0.0185233	0.924877
0.0185492	0.950354
0.0185751	0.98195
0.018601	0.921848
0.0186269	0.787843
0.0186528	0.655787
0.0186788	0.56942
0.0187047	0.508757
0.0187306	0.455255
0.0187565	0.427907
0.0187824	0.445406
0.0188083	0.501483
0.0188342	0.568921
0.0188601	0.639005
0.018886	0.716961
0.0189119	0.772948
0.0189378	0.751706
0.0189637	0.646524
0.0189896	0.549226
0.0190155	0.58324
0.0190415	0.749234
0.0190674	0.885518
0.0190933	0.825238
0.0191192	0.597094
0.0191451	0.430364
0.019171	0.501467
0.0191969	0.727827
0.0192228	0.846623
0.0192487	0.70953
0.0192746	0.473036
0.0193005	0.435965
0.0193264	0.716736
0.0193523	1.12976
0.0193782	1.38094
0.0194041	1.36177
0.0194301	1.213
0.019456	1.12698
0.0194819	1.15084
0.0195078	1.18091
0.0195337	1.11747
0.0195596	0.967902
0.0195855	0.798799
0.0196114	0.648569
0.0196373	0.502126
0.0196632	0.36017
0.0196891	0.276415
0.019715	0.30649
0.0197409	0.450987
0.0197668	0.637646
0.0197927	0.774491
0.0198187	0.803311
0.0198446	0.709475
0.0198705	0.524057
0.0198964	0.319592
0.0199223	0.188733
0.0199482	0.191815
0.0199741	0.291676
0.02	0.378631
0.0200259	0.366757
0.0200518	0.280975
0.0200777	0.242442
0.0201036	0.322955
0.0201295	0.459577
0.0201554	0.503029
0.0201813	0.365914
0.0202073	0.145238
0.0202332	0.0506351
0.0202591	0.222929
0.020285	0.600377
0.0203109	0.944087
0.0203368	1.03681
0.0203627	0.86362
0.0203886	0.62105
0.0204145	0.552448
0.0204404	0.723931
0.0204663	0.975484
0.0204922	1.08086
0.0205181	0.96141
0.020544	0.762123
0.0205699	0.687071
0.0205959	0.804576
0.0206218	1.00693
0.0206477	1.14369
0.0206736	1.1877
0.0206995	1.23513
0.0207254	1.36584
0.0207513	1.5336
0.0207772	1.60151
0.0208031	1.48562
0.020829	1.25212
0.0208549	1.06408
0.0208808	1.04195
0.0209067	1.15655
0.0209326	1.27108
0.0209585	1.28111
0.0209845	1.21058
0.0210104	1.18122
0.0210363	1.26156
0.0210622	1.37842
0.0210881	1.37917
0.021114	1.19337
0.0211399	0.937045
0.0211658	0.819451
0.0211917	0.945861
0.0212176	1.21328
0.0212435	1.39728
0.0212694	1.34811
0.0212953	1.10776
0.0213212	0.846119
0.0213472	0.704972
0.0213731	0.688322
0.021399	0.699781
0.0214249	0.657399
0.0214508	0.574502
0.0214767	0.548407
0.0215026	0.647989
0.0215285	0.838396
0.0215544	0.993386
0.0215803	0.985753
0.0216062	0.801155
0.0216321	0.554207
0.021658	0.402832
0.0216839	0.429356
0.0217098	0.573384
0.0217358	0.690687
0.0217617	0.67334
0.0217876	0.525307
0.0218135	0.338045
0.0218394	0.185374
0.0218653	0.063706
0.0218912	-0.0737794
0.0219171	-0.236712
0.021943	-0.359244
0.0219689	-0.376021
0.0219948	-0.302627
0.0220207	-0.231019
0.0220466	-0.239385
0.0220725	-0.298272
0.0220984	-0.300939
0.0221244	-0.179533
0.0221503	0.0227356
0.0221762	0.189048
0.0222021	0.245672
0.022228	0.217825
0.0222539	0.18074
0.0222798	0.181231
0.0223057	0.19919
0.0223316	0.18206
0.0223575	0.0892464
0.0223834	-0.0862317
0.0224093	-0.301997
0.0224352	-0.468801
0.0224611	-0.482039
0.022487	-0.304928
0.022513	-0.0350066
0.0225389	0.15455
0.0225648	0.169285
0.0225907	0.0972852
0.0226166	0.130029
0.0226425	0.349974
0.0226684	0.621847
0.0226943	0.725725
0.0227202	0.598465
0.0227461	0.413246
0.022772	0.393074
0.0227979	0.565368
0.0228238	0.730561
0.0228497	0.674062
0.0228756	0.380881
0.0229016	0.0226062
0.0229275	-0.225344
0.0229534	-0.315465
0.0229793	-0.291629
0.0230052	-0.178993
0.0230311	0.022216
0.023057	0.259675
0.0230829	0.422575
0.0231088	0.442274
0.0231347	0.383708
0.0231606	0.38062
0.0231865	0.469194
0.0232124	0.540477
0.0232383	0.471126
0.0232642	0.286235
0.0232902	0.140127
0.0233161	0.138611
0.023342	0.230438
0.0233679	0.29473
0.0233938	0.309026
0.0234197	0.361273
0.0234456	0.497505
0.0234715	0.624754
0.0234974	0.616549
0.0235233	0.5017
0.0235492	0.473246
0.0235751	0.665693
0.023601	0.970263
0.0236269	1.12919
0.0236528	1.01964
0.0236788	0.801066
0.0237047	0.741204
0.0237306	0.921829
0.0237565	1.15247
0.0237824	1.18358
0.0238083	0.967239
0.0238342	0.677394
0.0238601	0.513156
0.023886	0.518582
0.0239119	0.586003
0.0239378	0.592629
0.0239637	0.499968
0.0239896	0.344435
0.0240155	0.185149
0.0240415	0.0730166
0.0240674	0.0484136
0.0240933	0.122422
0.0241192	0.247412
0.0241451	0.339473
0.024171	0.329321
0.0241969	0.222079
0.0242228	0.0935272
0.0242487	0.0170116
0.0242746	0.00666629
0.0243005	0.0138351
0.0243264	-0.0111639
0.0243523	-0.0502018
0.0243782	-0.0167459
0.0244041	0.170853
0.0244301	0.487633
0.024456	0.774338
0.0244819	0.836607
0.0245078	0.594049
0.0245337	0.168364
0.0245596	-0.186723
0.0245855	-0.266638
0.0246114	-0.0512924
0.0246373	0.295186
0.0246632	0.564929
0.0246891	0.654952
0.024715	0.609101
0.0247409	0.552211
0.0247668	0.580462
0.0247927	0.698407
0.0248187	0.831832
0.0248446	0.891375
0.0248705	0.83207
0.0248964	0.671587
0.0249223	0.470955
0.0249482	0.297643
0.0249741	0.190235
0.025	0.15501
0.0250259	0.177239
0.0250518	0.230562
0.0250777	0.28397
0.0251036	0.29987
0.0251295	0.254036
0.0251554	0.156462
0.0251813	0.0535463
0.0252073	0.0089767
0.0252332	0.0556433
0.0252591	0.166941
0.025285	0.272624
0.0253109	0.304781
0.0253368	0.243612
0.0253627	0.130158
0.0253886	0.0360293
0.0254145	0.0129827
0.0254404	0.0562393
0.0254663	0.122477
0.0254922	0.176031
0.0255181	0.220255
0.025544	0.286835
0.0255699	0.379937
0.0255959	0.455812
0.0256218	0.458169
0.0256477	0.376254
0.0256736	0.277001
0.0256995	0.255217
0.0257254	0.348329
0.0257513	0.503613
0.0257772	0.621112
0.0258031	0.630826
0.025829	0.534571
0.0258549	0.386011
0.0258808	0.247843
0.0259067	0.165447
0.0259326	0.163457
0.0259585	0.241442
0.0259845	0.363072
0.0260104	0.464701
0.0260363	0.483965
0.0260622	0.399847
0.0260881	0.24928
0.026114	0.101947
0.0261399	0.019982
0.0261658	0.0337334
0.0261917	0.135056
0.0262176	0.284038
0.0262435	0.424797
0.0262694	0.497554
0.0262953	0.459842
0.0263212	0.309347
0.0263472	0.0907791
0.0263731	-0.120403
0.026399	-0.254359
0.0264249	-0.281899
0.0264508	-0.222389
0.0264767	-0.123489
0.0265026	-0.0292294
0.0265285	0.043056
0.0265544	0.10258
0.0265803	0.163615
0.0266062	0.224034
0.0266321	0.249815
0.026658	0.190819
0.0266839	0.027413
0.0267098	-0.197713
0.0267358	-0.400074
0.0267617	-0.522809
0.0267876	-0.584888
0.0268135	-0.647952
0.0268394	-0.73327
0.0268653	-0.784748
0.0268912	-0.733117
0.0269171	-0.594515
0.026943	-0.479902
0.0269689	-0.49063
0.0269948	-0.602583
0.0270207	-0.673886
0.0270466	-0.583708
0.0270725	-0.359642
0.0270984	-0.166012
0.0271244	-0.157077
0.0271503	-0.326696
0.0271762	-0.50141
0.0272021	-0.48536
0.027228	-0.236948
0.0272539	0.083055
0.0272798	0.242961
0.0273057	0.142931
0.0273316	-0.105395
0.0273575	-0.294339
0.0273834	-0.317878
0.0274093	-0.253302
0.0274352	-0.238753
0.0274611	-0.309554
0.027487	-0.367994
0.027513	-0.308176
0.0275389	-0.156278
0.0275648	-0.0400267
0.0275907	-0.0391579
0.0276166	-0.09891
0.0276425	-0.088706
0.0276684	0.0444958
0.0276943	0.209991
0.0277202	0.267227
0.0277461	0.165199
0.027772	0.00592365
0.0277979	-0.0496927
0.0278238	0.0543629
0.0278497	0.20027
0.0278756	0.190669
0.0279016	-0.0522638
0.0279275	-0.392744
0.0279534	-0.604085
0.0279793	-0.594297
0.0280052	-0.506912
0.0280311	-0.57111
0.028057	-0.85461
0.0280829	-1.19104
0.0281088	-1.3529
0.0281347	-1.28158
0.0281606	-1.11009
0.0281865	-0.984389
0.0282124	-0.922155
0.0282383	-0.851527
0.0282642	-0.756773
0.0282902	-0.714459
0.0283161	-0.770018
0.028342	-0.841058
0.0283679	-0.785459
0.0283938	-0.568824
0.0284197	-0.326174
0.0284456	-0.237914
0.0284715	-0.356631
0.0284974	-0.567366
0.0285233	-0.702496
0.0285492	-0.675301
0.0285751	-0.513651
0.028601	-0.302506
0.0286269	-0.122127
0.0286528	-0.0266405
0.0286788	-0.0405025
0.0287047	-0.14679
0.0287306	-0.288904
0.0287565	-0.393672
0.0287824	-0.419153
0.0288083	-0.386081
0.0288342	-0.356554
0.0288601	-0.381768
0.028886	-0.445156
0.0289119	-0.46057
0.0289378	-0.350287
0.0289637	-0.138298
0.0289896	0.033735
0.0290155	0.0188399
0.0290415	-0.175286
0.0290674	-0.362261
0.0290933	-0.339348
0.0291192	-0.091697
0.0291451	0.172469
0.029171	0.219575
0.0291969	0.0209061
0.0292228	-0.221448
0.0292487	-0.274205
0.0292746	-0.0915278
0.0293005	0.167587
0.0293264	0.310458
0.0293523	0.279348
0.0293782	0.167196
0.0294041	0.0991237
0.0294301	0.122841
0.029456	0.201364
0.0294819	0.275987
0.0295078	0.323391
0.0295337	0.352784
0.0295596	0.362482
0.0295855	0.321503
0.0296114	0.199513
0.0296373	0.0250454
0.0296632	-0.0968632
0.0296891	-0.0660389
0.029715	0.107219
0.0297409	0.292068
0.0297668	0.351484
0.0297927	0.276279
0.0298187	0.18328
0.0298446	0.177084
0.0298705	0.239838
0.0298964	0.27501
0.0299223	0.241686
0.0299482	0.190647
0.0299741	0.15352
0.03	0.0589294
0.0300259	-0.179587
0.0300518	-0.494298
0.0300777	-0.649935
0.0301036	-0.471372
0.0301295	-0.0596907
0.0301554	0.260494
0.0301813	0.246833
0.0302073	-0.0132625
0.0302332	-0.191184
0.0302591	-0.0335486
0.030285	0.41639
0.0303109	0.888156
0.0303368	1.13991
0.0303627	1.12618
0.0303886	0.953963
0.0304145	0.747133
0.0304404	0.566606
0.0304663	0.439968
0.0304922	0.40026
0.0305181	0.469599
0.030544	0.631295
0.0305699	0.819627
0.0305959	0.952954
0.0306218	0.965002
0.0306477	0.821991
0.0306736	0.553396
0.0306995	0.27241
0.0307254	0.140425
0.0307513	0.254312
0.0307772	0.54341
0.0308031	0.803602
0.030829	0.87627
0.0308549	0.807583
0.0308808	0.79338
0.0309067	0.947377
0.0309326	1.16511
0.0309585	1.20306
0.0309845	0.946201
0.0310104	0.572399
0.0310363	0.355298
0.0310622	0.419703
0.0310881	0.638456
0.031114	0.752083
0.0311399	0.651669
0.0311658	0.429081
0.0311917	0.244492
0.0312176	0.19798
0.0312435	0.263077
0.0312694	0.379232
0.0312953	0.511605
0.0313212	0.626491
0.0313472	0.701514
0.0313731	0.704397
0.031399	0.621013
0.0314249	0.485789
0.0314508	0.347304
0.0314767	0.257372
0.0315026	0.248187
0.0315285	0.37586
0.0315544	0.772137
0.0315803	1.62326
0.0316062	3.03168
0.0316321	4.85465
0.031658	6.66182
0.0316839	7.93132
0.0317098	8.37213
0.0317358	8.08472
0.0317617	7.43989
0.0317876	6.76912
0.0318135	6.1701
0.0318394	5.58433
0.0318653	4.98108
0.0318912	4.42601
0.0319171	3.98244
0.031943	3.60194
0.0319689	3.18773
0.0319948	2.72705
0.0320207	2.30637
0.0320466	2.00271
0.0320725	1.7652
0.0320984	1.45036
0.0321244	0.98037
0.0321503	0.427221
0.0321762	-0.0497819
0.0322021	-0.369133
0.032228	-0.590345
0.0322539	-0.828986
0.0322798	-1.14077
0.0323057	-1.48616
0.0323316	-1.77745
0.0323575	-1.97318
0.0323834	-2.09411
0.0324093	-2.16961
0.0324352	-2.23562
0.0324611	-2.29981
0.032487	-2.33936
0.032513	-2.34836
0.0325389	-2.32015
0.0325648	-2.26138
0.0325907	-2.19098
0.0326166	-2.11251
0.0326425	-2.04059
0.0326684	-1.98632
0.0326943	-1.94811
0.0327202	-1.9084
0.0327461	-1.82731
0.032772	-1.67686
0.0327979	-1.47455
0.0328238	-1.27586
0.0328497	-1.1505
0.0328756	-1.14585
0.0329016	-1.25554
0.0329275	-1.43297
0.0329534	-1.59844
0.0329793	-1.66773
0.0330052	-1.59953
0.0330311	-1.42394
0.033057	-1.24647
0.0330829	-1.18805
0.0331088	-1.28378
0.0331347	-1.4589
0.0331606	-1.57525
0.0331865	-1.53385
0.0332124	-1.36562
0.0332383	-1.17675
0.0332642	-1.06273
0.0332902	-1.02461
0.0333161	-0.964523
0.033342	-0.808153
0.0333679	-0.580485
0.0333938	-0.413463
0.0334197	-0.444063
0.0334456	-0.670435
0.0334715	-0.943803
0.0334974	-1.07045
0.0335233	-0.962626
0.0335492	-0.715368
0.0335751	-0.506621
0.033601	-0.459765
0.0336269	-0.561786
0.0336528	-0.697487
0.0336788	-0.776264
0.0337047	-0.780817
0.0337306	-0.763958
0.0337565	-0.783481
0.0337824	-0.843711
0.0338083	-0.919966
0.0338342	-0.982023
0.0338601	-1.02951
0.033886	-1.08525
0.0339119	-1.15056
0.0339378	-1.20758
0.0339637	-1.24445
0.0339896	-1.28669
0.0340155	-1.39196
0.0340415	-1.56746
0.0340674	-1.74331
0.0340933	-1.82388
0.0341192	-1.77656
0.0341451	-1.68309
0.034171	-1.63885
0.0341969	-1.66038
0.0342228	-1.68162
0.0342487	-1.63511
0.0342746	-1.54082
0.0343005	-1.4587
0.0343264	-1.41191
0.0343523	-1.38195
0.0343782	-1.36988
0.0344041	-1.44106
0.0344301	-1.64914
0.034456	-1.92903
0.0344819	-2.11883
0.0345078	-2.08821
0.0345337	-1.88024
0.0345596	-1.68061
0.0345855	-1.63516
0.0346114	-1.73727
0.0346373	-1.84065
0.0346632	-1.83172
0.0346891	-1.74103
0.034715	-1.69172
0.0347409	-1.78325
0.0347668	-1.98356
0.0347927	-2.16589
0.0348187	-2.21979
0.0348446	-2.12874
0.0348705	-1.98272
0.0348964	-1.89518
0.0349223	-1.91267
0.0349482	-1.99628
0.0349741	-2.03789
0.035	-1.96092
0.0350259	-1.78891
0.0350518	-1.62689
0.0350777	-1.60466
0.0351036	-1.74569
0.0351295	-1.94903
0.0351554	-2.0636
0.0351813	-1.99759
0.0352073	-1.80557
0.0352332	-1.62166
0.0352591	-1.55774
0.035285	-1.63919
0.0353109	-1.80022
0.0353368	-1.94987
0.0353627	-2.01181
0.0353886	-1.94112
0.0354145	-1.7661
0.0354404	-1.57842
0.0354663	-1.51081
0.0354922	-1.64025
0.0355181	-1.89067
0.035544	-2.09466
0.0355699	-2.11258
0.0355959	-1.96884
0.0356218	-1.82562
0.0356477	-1.80777
0.0356736	-1.89347
0.0356995	-1.93653
0.0357254	-1.82682
0.0357513	-1.60659
0.0357772	-1.41752
0.0358031	-1.37614
0.035829	-1.48031
0.0358549	-1.63212
0.0358808	-1.74187
0.0359067	-1.76251
0.0359326	-1.7065
0.0359585	-1.62322
0.0359845	-1.56232
0.0360104	-1.5722
0.0360363	-1.64232
0.0360622	-1.70557
0.0360881	-1.68565
0.036114	-1.55274
0.0361399	-1.36561
0.0361658	-1.21037
0.0361917	-1.13116
0.0362176	-1.12036
0.0362435	-1.1497
0.0362694	-1.21249
0.0362953	-1.30408
0.0363212	-1.38406
0.0363472	-1.40693
0.0363731	-1.36182
0.036399	-1.3215
0.0364249	-1.39224
0.0364508	-1.60062
0.0364767	-1.87137
0.0365026	-2.06684
0.0365285	-2.10376
0.0365544	-2.01148
0.0365803	-1.87284
0.0366062	-1.75018
0.0366321	-1.64039
0.036658	-1.51463
0.0366839	-1.38455
0.0367098	-1.30027
0.0367358	-1.30194
0.0367617	-1.35928
0.0367876	-1.37257
0.0368135	-1.25938
0.0368394	-1.01945
0.0368653	-0.761153
0.0368912	-0.625004
0.0369171	-0.666071
0.036943	-0.832832
0.0369689	-1.01026
0.0369948	-1.12374
0.0370207	-1.18653
0.0370466	-1.24667
0.0370725	-1.31863
0.0370984	-1.34864
0.0371244	-1.26776
0.0371503	-1.07233
0.0371762	-0.838768
0.0372021	-0.678194
0.037228	-0.647075
0.0372539	-0.701475
0.0372798	-0.743957
0.0373057	-0.682842
0.0373316	-0.508603
0.0373575	-0.302514
0.0373834	-0.174619
0.0374093	-0.212461
0.0374352	-0.431843
0.0374611	-0.782466
0.037487	-1.16706
0.037513	-1.4579
0.0375389	-1.54688
0.0375648	-1.39771
0.0375907	-1.08291
0.0376166	-0.759563
0.0376425	-0.564851
0.0376684	-0.536787
0.0376943	-0.613926
0.0377202	-0.706825
0.0377461	-0.77001
0.037772	-0.790755
0.0377979	-0.768362
0.0378238	-0.714275
0.0378497	-0.664776
0.0378756	-0.678205
0.0379016	-0.755237
0.0379275	-0.805314
0.0379534	-0.719025
0.0379793	-0.483193
0.0380052	-0.228014
0.0380311	-0.1237
0.038057	-0.2265
0.0380829	-0.442306
0.0381088	-0.629259
0.0381347	-0.735007
0.0381606	-0.812675
0.0381865	-0.915152
0.0382124	-1.01159
0.0382383	-1.00288
0.0382642	-0.843691
0.0382902	-0.61778
0.0383161	-0.479503
0.038342	-0.528325
0.0383679	-0.706174
0.0383938	-0.841973
0.0384197	-0.802839
0.0384456	-0.615524
0.0384715	-0.464131
0.0384974	-0.533042
0.0385233	-0.842058
0.0385492	-1.22288
0.0385751	-1.44146
0.038601	-1.37832
0.0386269	-1.09821
0.0386528	-0.770282
0.0386788	-0.547624
0.0387047	-0.481512
0.0387306	-0.538522
0.0387565	-0.657754
0.0387824	-0.781998
0.0388083	-0.869567
0.0388342	-0.883903
0.0388601	-0.806407
0.038886	-0.661385
0.0389119	-0.519636
0.0389378	-0.463737
0.0389637	-0.517556
0.0389896	-0.61526
0.0390155	-0.666453
0.0390415	-0.652801
0.0390674	-0.655974
0.0390933	-0.752378
0.0391192	-0.888282
0.0391451	-0.917443
0.039171	-0.778517
0.0391969	-0.61474
0.0392228	-0.637969
0.0392487	-0.864876
0.0392746	-1.05383
0.0393005	-0.95826
0.0393264	-0.630971
0.0393523	-0.389846
0.0393782	-0.455986
0.0394041	-0.688757
0.0394301	-0.739237
0.039456	-0.451426
0.0394819	-0.0289378
0.0395078	0.223013
0.0395337	0.245474
0.0395596	0.24172
0.0395855	0.367608
0.0396114	0.511208
0.0396373	0.449321
0.0396632	0.164254
0.0396891	-0.0933733
0.039715	-0.0803787
0.0397409	0.16451
0.0397668	0.379897
0.0397927	0.383428
0.0398187	0.255769
0.0398446	0.211595
0.0398705	0.341306
0.0398964	0.535803
0.0399223	0.632225
0.0399482	0.576905
0.0399741	0.445784
0.04	0.324507
0.0400259	0.228497
0.0400518	0.13929
0.0400777	0.0580562
0.0401036	0.015847
0.0401295	0.0292254
0.0401554	0.0648244
0.0401813	0.0715464
0.0402073	0.026257
0.0402332	-0.0423042
0.0402591	-0.0717448
0.040285	-0.0230133
0.0403109	0.0821084
0.0403368	0.183417
0.0403627	0.239437
0.0403886	0.266947
0.0404145	0.308417
0.0404404	0.348458
0.0404663	0.284366
0.0404922	0.0144319
0.0405181	-0.435413
0.040544	-0.891076
0.0405699	-1.16123
0.0405959	-1.18801
0.0406218	-1.06239
0.0406477	-0.901087
0.0406736	-0.733583
0.0406995	-0.532817
0.0407254	-0.32037
0.0407513	-0.184388
0.0407772	-0.179752
0.0408031	-0.236326
0.040829	-0.208965
0.0408549	-0.0326847
0.0408808	0.200996
0.0409067	0.335653
0.0409326	0.309437
0.0409585	0.206265
0.0409845	0.154643
0.0410104	0.194475
0.0410363	0.253738
0.0410622	0.238311
0.0410881	0.118781
0.041114	-0.0625991
0.0411399	-0.232455
0.0411658	-0.322126
0.0411917	-0.280659
0.0412176	-0.0935307
0.0412435	0.183329
0.0412694	0.429888
0.0412953	0.53654
0.0413212	0.483233
0.0413472	0.345553
0.0413731	0.221533
0.041399	0.148792
0.0414249	0.100161
0.0414508	0.0491609
0.0414767	0.00757093
0.0415026	-0.00736894
0.0415285	-0.0145721
0.0415544	-0.054603
0.0415803	-0.124717
0.0416062	-0.149971
0.0416321	-0.052939
0.041658	0.15165
0.0416839	0.348137
0.0417098	0.414984
0.0417358	0.335337
0.0417617	0.209345
0.0417876	0.156142
0.0418135	0.214162
0.0418394	0.321391
0.0418653	0.384973
0.0418912	0.368981
0.0419171	0.312647
0.041943	0.277527
0.0419689	0.28508
0.0419948	0.303553
0.0420207	0.291781
0.0420466	0.253754
0.0420725	0.240978
0.0420984	0.297513
0.0421244	0.404534
0.0421503	0.495745
0.0421762	0.532559
0.0422021	0.548556
0.042228	0.610175
0.0422539	0.722491
0.0422798	0.795835
0.0423057	0.735629
0.0423316	0.549693
0.0423575	0.357932
0.0423834	0.287874
0.0424093	0.354171
0.0424352	0.456341
0.0424611	0.47337
0.042487	0.343609
0.042513	0.0786507
0.0425389	-0.262003
0.0425648	-0.573715
0.0425907	-0.723055
0.0426166	-0.63831
0.0426425	-0.404782
0.0426684	-0.240203
0.0426943	-0.308991
0.0427202	-0.539802
0.0427461	-0.674956
0.042772	-0.532989
0.0427979	-0.219099
0.0428238	-0.0375284
0.0428497	-0.18418
0.0428756	-0.554121
0.0429016	-0.868685
0.0429275	-0.966476
0.0429534	-0.928266
0.0429793	-0.925465
0.0430052	-0.993709
0.0430311	-1.01104
0.043057	-0.877837
0.0430829	-0.65899
0.0431088	-0.525991
0.0431347	-0.577475
0.0431606	-0.752971
0.0431865	-0.918515
0.0432124	-0.990882
0.0432383	-0.963599
0.0432642	-0.859021
0.0432902	-0.698186
0.0433161	-0.525976
0.043342	-0.418322
0.0433679	-0.403884
0.0433938	-0.411741
0.0434197	-0.341404
0.0434456	-0.195812
0.0434715	-0.114624
0.0434974	-0.227117
0.0435233	-0.48167
0.0435492	-0.672654
0.0435751	-0.653116
0.043601	-0.495546
0.0436269	-0.396534
0.0436528	-0.434177
0.0436788	-0.483723
0.0437047	-0.384001
0.0437306	-0.167442
0.0437565	-0.0495547
0.0437824	-0.178681
0.0438083	-0.456352
0.0438342	-0.643303
0.0438601	-0.630164
0.043886	-0.53779
0.0439119	-0.543479
0.0439378	-0.666529
0.0439637	-0.764302
0.0439896	-0.72898
0.0440155	-0.611923
0.0440415	-0.518758
0.0440674	-0.455177
0.0440933	-0.335996
0.0441192	-0.137059
0.0441451	0.0268985
0.044171	0.0257039
0.0441969	-0.114886
0.0442228	-0.229335
0.0442487	-0.202975
0.0442746	-0.0953384
0.0443005	-0.0368211
0.0443264	-0.0391091
0.0443523	0.0296304
0.0443782	0.260584
0.0444041	0.551698
0.0444301	0.68507
0.044456	0.56264
0.0444819	0.31787
0.0445078	0.173645
0.0445337	0.204587
0.0445596	0.263603
0.0445855	0.146238
0.0446114	-0.196744
0.0446373	-0.616342
0.0446632	-0.901125
0.0446891	-0.935349
0.044715	-0.74582
0.0447409	-0.441301
0.0447668	-0.136865
0.0447927	0.0856193
0.0448187	0.196826
0.0448446	0.231783
0.0448705	0.260705
0.0448964	0.314858
0.0449223	0.340699
0.0449482	0.258194
0.0449741	0.070762
0.045	-0.102199
0.0450259	-0.135726
0.0450518	-0.0391956
0.0450777	0.0496324
0.0451036	0.0394168
0.0451295	0.026953
0.0451554	0.197916
0.0451813	0.5825
0.0452073	0.967042
0.0452332	1.09806
0.0452591	0.961176
0.045285	0.79204
0.0453109	0.792419
0.0453368	0.889408
0.0453627	0.849175
0.0453886	0.596135
0.0454145	0.329251
0.0454404	0.289083
0.0454663	0.460742
0.0454922	0.601727
0.0455181	0.554927
0.045544	0.424336
0.0455699	0.39102
0.0455959	0.427818
0.0456218	0.312955
0.0456477	-0.0478645
0.0456736	-0.413414
0.0456995	-0.427852
0.0457254	-0.0366063
0.0457513	0.410356
0.0457772	0.50993
0.0458031	0.213034
0.045829	-0.165257
0.0458549	-0.311835
0.0458808	-0.211406
0.0459067	-0.0690766
0.0459326	-0.0180821
0.0459585	-0.00293354
0.0459845	0.0695354
0.0460104	0.17303
0.0460363	0.199848
0.0460622	0.133332
0.0460881	0.0830608
0.046114	0.129048
0.0461399	0.213992
0.0461658	0.230366
0.0461917	0.196714
0.0462176	0.260456
0.0462435	0.487928
0.0462694	0.727618
0.0462953	0.738049
0.0463212	0.459893
0.0463472	0.108131
0.0463731	-0.0496751
0.046399	0.0325632
0.0464249	0.162244
0.0464508	0.149734
0.0464767	0.0171787
0.0465026	-0.0614945
0.0465285	0.0147564
0.0465544	0.162172
0.0465803	0.226315
0.0466062	0.161166
0.0466321	0.0570444
0.046658	0.0086789
0.0466839	0.00569853
0.0467098	-0.0259121
0.0467358	-0.103056
0.0467617	-0.142399
0.0467876	-0.0457228
0.0468135	0.193609
0.0468394	0.471922
0.0468653	0.658561
0.0468912	0.687244
0.0469171	0.583988
0.046943	0.440884
0.0469689	0.359804
0.0469948	0.39804
0.0470207	0.527721
0.0470466	0.639851
0.0470725	0.621531
0.0470984	0.461012
0.0471244	0.277789
0.0471503	0.226309
0.0471762	0.348587
0.0472021	0.522668
0.047228	0.576093
0.0472539	0.456878
0.0472798	0.283836
0.0473057	0.218389
0.0473316	0.299196
0.0473575	0.417785
0.0473834	0.446689
0.0474093	0.369839
0.0474352	0.275624
0.0474611	0.240504
0.047487	0.252204
0.047513	0.249213
0.0475389	0.203509
0.0475648	0.133775
0.0475907	0.0550953
0.0476166	-0.0459224
0.0476425	-0.171853
0.0476684	-0.275059
0.0476943	-0.301595
0.0477202	-0.273096
0.0477461	-0.283227
0.047772	-0.388948
0.0477979	-0.515601
0.0478238	-0.519548
0.0478497	-0.352428
0.0478756	-0.125424
0.0479016	0.00329359
0.0479275	-0.00673513
0.0479534	-0.0651664
0.0479793	-0.0977118
0.0480052	-0.146087
0.0480311	-0.280886
0.048057	-0.446104
0.0480829	-0.470939
0.0481088	-0.271078
0.0481347	0.00880942
0.0481606	0.121145
0.0481865	-0.00576615
0.0482124	-0.177112
0.0482383	-0.161007
0.0482642	0.0325303
0.0482902	0.166264
0.0483161	0.0692906
0.048342	-0.14656
0.0483679	-0.213496
0.0483938	-0.0210507
0.0484197	0.275202
0.0484456	0.45242
0.0484715	0.459126
0.0484974	0.408699
0.0485233	0.373442
0.0485492	0.285403
0.0485751	0.0730833
0.048601	-0.179714
0.0486269	-0.292667
0.0486528	-0.212082
0.0486788	-0.100036
0.0487047	-0.150796
0.0487306	-0.343295
0.0487565	-0.441168
0.0487824	-0.259353
0.0488083	0.114987
0.0488342	0.396166
0.0488601	0.38585
0.048886	0.156493
0.0489119	-0.0450857
0.0489378	-0.0414119
0.0489637	0.128612
0.0489896	0.277769
0.0490155	0.247736
0.0490415	0.0238438
0.0490674	-0.273092
0.0490933	-0.484916
0.0491192	-0.511855
0.0491451	-0.360526
0.049171	-0.13568
0.0491969	0.0310412
0.0492228	0.054054
0.0492487	-0.0614544
0.0492746	-0.216859
0.0493005	-0.276237
0.0493264	-0.143026
0.0493523	0.16758
0.0493782	0.512228
0.0494041	0.705546
0.0494301	0.662254
0.049456	0.482524
0.0494819	0.380825
0.0495078	0.495175
0.0495337	0.764232
0.0495596	0.982598
0.0495855	0.987416
0.0496114	0.796787
0.0496373	0.556336
0.0496632	0.395206
0.0496891	0.33743
0.049715	0.336106
0.0497409	0.370247
0.0497668	0.465074
0.0497927	0.632518
0.0498187	0.81863
0.0498446	0.924631
0.0498705	0.887945
0.0498964	0.741759
0.0499223	0.590921
0.0499482	0.53557
0.0499741	0.599192
0.05	0.720343
0.0500259	0.806834
0.0500518	0.805961
0.0500777	0.745016
0.0501036	0.698452
0.0501295	0.730049
0.0501554	0.84003
0.0501813	0.965035
0.0502073	1.03889
0.0502332	1.04196
0.0502591	1.01107
0.050285	1.00097
0.0503109	1.02885
0.0503368	1.0625
0.0503627	1.05395
0.0503886	0.986486
0.0504145	0.898393
0.0504404	0.846945
0.0504663	0.8572
0.0504922	0.894394
0.0505181	0.886469
0.050544	0.788151
0.0505699	0.610869
0.0505959	0.423081
0.0506218	0.306979
0.0506477	0.303569
0.0506736	0.395663
0.0506995	0.514207
0.0507254	0.58505
0.0507513	0.57861
0.0507772	0.518463
0.0508031	0.459863
0.050829	0.439921
0.0508549	0.444243
0.0508808	0.426325
0.0509067	0.339656
0.0509326	0.184741
0.0509585	0.0216309
0.0509845	-0.0654259
0.0510104	-0.0176123
0.0510363	0.1378
0.0510622	0.304098
0.0510881	0.395898
0.051114	0.409132
0.0511399	0.420842
0.0511658	0.488625
0.0511917	0.573951
0.0512176	0.588487
0.0512435	0.511802
0.0512694	0.455462
0.0512953	0.561851
0.0513212	0.839864
0.0513472	1.13553
0.0513731	1.26594
0.051399	1.1943
0.0514249	1.03768
0.0514508	0.913694
0.0514767	0.830609
0.0515026	0.725027
0.0515285	0.594601
0.0515544	0.52455
0.0515803	0.570963
0.0516062	0.675184
0.0516321	0.725534
0.051658	0.699478
0.0516839	0.68824
0.0517098	0.759969
0.0517358	0.84597
0.0517617	0.809599
0.0517876	0.625371
[truncated: 22,227 more rows]

## Sheet: B_top
Time [s]	Blackrock
3.33333e-05	-0.790413
6.66667e-05	-0.760805
0.0001	-0.583095
0.000133333	-0.920583
0.000166667	-1.45842
0.0002	-1.295
0.000233333	-0.931218
0.000266667	-1.08263
0.0003	-0.847638
0.000333333	-0.827303
0.000366667	-1.09319
0.0004	-1.24458
0.000433333	-1.02386
0.000466667	-0.760212
0.0005	-0.725533
0.000533333	-0.647914
0.000566667	-0.684777
0.0006	-0.650079
0.000633333	-0.758485
0.000666667	-0.924129
0.0007	-1.06115
0.000733333	-0.997798
0.000766667	-1.19204
0.0008	-1.25748
0.000833333	-0.793399
0.000866667	-0.214818
0.0009	-0.0798789
0.000933333	0.0693786
0.000966667	-0.0532734
0.001	0.0244413
0.00103333	0.0592278
0.00106667	-0.00615725
0.0011	0.171756
0.00113333	-0.0510395
0.00116667	-0.40263
0.0012	-0.396432
0.00123333	-0.118313
0.00126667	0.174125
0.0013	0.0801645
0.00133333	0.0148329
0.00136667	0.436091
0.0014	0.485264
0.00143333	0.00492576
0.00146667	-0.0746896
0.0015	0.432463
0.00153333	0.596152
0.00156667	0.344821
0.0016	0.322477
0.00163333	0.915525
0.00166667	1.03631
0.0017	0.484465
0.00173333	0.290413
0.00176667	0.654507
0.0018	0.617892
0.00183333	0.209191
0.00186667	0.458815
0.0019	0.565333
0.00193333	0.772035
0.00196667	0.7927
0.002	0.71319
0.00203333	1.04872
0.00206667	1.24113
0.0021	1.00422
0.00213333	0.967673
0.00216667	0.959755
0.0022	0.851665
0.00223333	0.385798
0.00226667	0.578257
0.0023	0.870902
0.00233333	0.748527
0.00236667	0.611846
0.0024	0.360683
0.00243333	0.524552
0.00246667	0.631184
0.0025	0.694888
0.00253333	0.515307
0.00256667	0.350045
0.0026	0.3279
0.00263333	0.162652
0.00266667	-0.0598368
0.0027	0.261511
0.00273333	0.411128
0.00276667	0.41764
0.0028	0.32398
0.00283333	0.50224
0.00286667	0.709131
0.0029	0.916027
0.00293333	0.851016
0.00296667	0.929125
0.003	1.0788
0.00303333	1.12829
0.00306667	0.94882
0.0031	0.941087
0.00313333	0.403844
0.00316667	-0.190638
0.0032	-0.241284
0.00323333	0.0229227
0.00326667	0.344382
0.0033	0.522737
0.00333333	0.529361
0.00336667	0.378568
0.0034	0.385207
0.00343333	-0.109044
0.00346667	-0.274129
0.0035	-0.0957347
0.00353333	-0.117693
0.00356667	-0.869521
0.0036	-1.03458
0.00363333	-0.426821
0.00366667	-0.334263
0.0037	-0.59948
0.00373333	-0.793135
0.00376667	-0.71487
0.0038	-0.736775
0.00383333	-0.973343
0.00386667	-0.952302
0.0039	-0.759519
0.00393333	-0.795711
0.00396667	-1.01794
0.004	-1.26879
0.00403333	-0.918557
0.00406667	-0.639875
0.0041	-0.561544
0.00413333	-0.640629
0.00416667	-0.719708
0.0042	-0.970516
0.00423333	-1.06389
0.00426667	-1.22882
0.0043	-1.22201
0.00433333	-0.900338
0.00436667	-1.07956
0.0044	-1.15859
0.00443333	-1.18038
0.00446667	-1.05904
0.0045	-0.923383
0.00453333	-0.887901
0.00456667	-1.02415
0.0046	-1.33212
0.00463333	-1.49698
0.00466667	-1.44716
0.0047	-1.36871
0.00473333	-1.29026
0.00476667	-1.41215
0.0048	-1.33369
0.00483333	-1.15503
0.00486667	-1.24829
0.0049	-1.44172
0.00493333	-1.06269
0.00496667	-0.769517
0.005	-0.748255
0.00503333	-0.927346
0.00506667	-1.10643
0.0051	-1.24257
0.00513333	-1.27853
0.00516667	-1.18568
0.0052	-1.02127
0.00523333	-0.813919
0.00526667	-0.778294
0.0053	-1.0432
0.00533333	-1.09343
0.00536667	-0.742942
0.0054	-0.750227
0.00543333	-0.800438
0.00546667	-0.779088
0.0055	-0.62893
0.00553333	-0.707745
0.00556667	-0.815176
0.0056	-0.736556
0.00563333	-0.686551
0.00566667	-0.450493
0.0057	-0.500655
0.00573333	-0.693922
0.00576667	-0.343356
0.0058	-0.321941
0.00583333	-0.772794
0.00586667	-1.09484
0.0059	-0.844425
0.00593333	-1.08059
0.00596667	-0.715671
0.006	-0.908888
0.00603333	-1.18797
0.00606667	-1.22375
0.0061	-1.21659
0.00613333	-1.00906
0.00616667	-0.729979
0.0062	-0.479507
0.00623333	-0.701304
0.00626667	-1.19501
0.0063	-1.27368
0.00633333	-1.20923
0.00636667	-1.05891
0.0064	-0.47924
0.00643333	-0.514952
0.00646667	-0.522036
0.0065	-0.743781
0.00653333	-0.550494
0.00656667	-0.414446
0.0066	-0.621862
0.00663333	-0.643225
0.00666667	-0.578715
0.0067	-0.342463
0.00673333	-0.0489597
0.00676667	-0.370834
0.0068	-0.749949
0.00683333	-0.456426
0.00686667	-0.334633
0.0069	-0.885463
0.00693333	-0.763658
0.00696667	-0.169574
0.007	-0.033445
0.00703333	-0.255093
0.00706667	-0.290686
0.0071	-0.626811
0.00713333	-0.318921
0.00716667	-0.0539604
0.0072	-0.161087
0.00723333	-0.268207
0.00726667	-0.146339
0.0073	0.118647
0.00733333	-0.102946
0.00736667	-0.0383043
0.0074	0.241011
0.00743333	-0.0378075
0.00746667	-0.187818
0.0075	-0.0659081
0.00753333	0.0560067
0.00756667	-0.0653626
0.0076	-0.329839
0.00763333	-0.422574
0.00766667	-0.572548
0.0077	-0.736827
0.00773333	-0.886788
0.00776667	-0.449982
0.0078	-0.313707
0.00783333	-0.535207
0.00786667	-0.542031
0.0079	-0.119512
0.00793333	0.031099
0.00796667	-0.190377
0.008	-0.0826882
0.00803333	0.239677
0.00806667	0.218576
0.0081	-0.0171868
0.00813333	-0.467613
0.00816667	-0.374204
0.0082	-0.295102
0.00823333	-0.430663
0.00826667	-0.265681
0.0083	-0.00051356
0.00833333	0.121547
0.00836667	0.000322775
0.0084	-0.407123
0.00843333	-0.370911
0.00846667	-0.277451
0.0085	-0.126737
0.00853333	-0.21931
0.00856667	0.00297012
0.0086	-0.146834
0.00863333	-0.210767
0.00866667	-0.10296
0.0087	-0.481727
0.00873333	-0.445464
0.00876667	-0.638174
0.0088	-0.702076
0.00883333	-0.336635
0.00886667	-0.457772
0.0089	-0.607525
0.00893333	-0.227755
0.00896667	-0.119893
0.009	-0.0692707
0.00903333	-0.362112
0.00906667	-0.32579
0.0091	-0.160659
0.00913333	-0.238816
0.00916667	-0.145229
0.0092	-0.223373
0.00923333	-0.602048
0.00926667	-0.708803
0.0093	-0.443458
0.00933333	-0.621758
0.00936667	-0.67125
0.0094	-0.477445
0.00943333	-0.469682
0.00946667	-0.90556
0.0095	-1.12676
0.00953333	-0.890003
0.00956667	-0.69617
0.0096	-0.573886
0.00963333	-0.193995
0.00966667	-0.300679
0.0097	-0.507539
0.00973333	-0.599902
0.00976667	-0.177053
0.0098	-0.183536
0.00983333	-0.418996
0.00986667	-0.497023
0.0099	-0.389001
0.00993333	-0.395462
0.00996667	-0.616586
0.01	-0.33681
0.0100333	-0.185831
0.0100667	0.0510232
0.0101	-0.170079
0.0101333	-0.290995
0.0101667	-0.368974
0.0102	-0.175031
0.0102333	-0.0383279
0.0102667	-0.173534
0.0103	-0.222866
0.0103333	-0.200637
0.0103667	-0.0639115
0.0104	0.158687
0.0104333	-0.0337359
0.0104667	0.0600736
0.0105	-0.146649
0.0105333	-0.453545
0.0105667	-0.574389
0.0106	-0.423312
0.0106333	-0.186364
0.0106667	-0.307191
0.0107	-0.370768
0.0107333	-0.0479347
0.0107667	-0.297546
0.0108	-0.160747
0.0108333	0.0905464
0.0108667	0.0985529
0.0109	-0.0365467
0.0109333	-0.0571501
0.0109667	0.179855
0.011	0.159261
0.0110333	-0.362219
0.0110667	-0.783517
0.0111	-0.474934
0.0111333	0.00538952
0.0111667	0.256738
0.0112	-0.135915
0.0112333	-0.342515
0.0112667	0.00902884
0.0113	-0.226184
0.0113333	-0.275346
0.0113667	-0.152764
0.0114	0.08431
0.0114333	0.40726
0.0114667	0.372432
0.0115	0.480722
0.0115333	0.589018
0.0115667	0.554206
0.0116	0.719758
0.0116333	0.899627
0.0116667	0.85052
0.0117	0.486572
0.0117333	0.637832
0.0117667	0.717543
0.0118	0.682769
0.0118333	0.376087
0.0118667	0.470125
0.0119	0.492613
0.0119333	0.615284
0.0119667	0.337245
0.012	0.474239
0.0120333	0.625548
0.0120667	0.776863
0.0121	0.513157
0.0121333	0.278079
0.0121667	0.257673
0.0122	0.180031
0.0122333	-0.169522
0.0122667	0.110626
0.0123	-0.00993648
0.0123333	0.141421
0.0123667	0.435896
0.0124	0.544331
0.0124333	0.452412
0.0124667	0.203074
0.0125	0.182722
0.0125333	0.520157
0.0125667	0.685863
0.0126	0.407923
0.0126333	0.430526
0.0126667	0.224154
0.0127	0.275389
0.0127333	0.298008
0.0127667	0.349254
0.0128	0.443439
0.0128333	0.365894
0.0128667	0.216798
0.0129	0.497045
0.0129333	0.491072
0.0129667	0.685462
0.013	0.708122
0.0130333	0.559051
0.0130667	0.524475
0.0131	0.904932
0.0131333	1.0421
0.0131667	0.678383
0.0132	0.457781
0.0132333	0.838258
0.0132667	0.818024
0.0133	0.468637
0.0133333	0.219433
0.0133667	0.15628
0.0134	0.207624
0.0134333	0.11586
0.0134667	-0.262125
0.0135	0.0611473
0.0135333	0.284246
0.0135667	0.321303
0.0136	0.129384
0.0136333	0.338186
0.0136667	0.561304
0.0137	0.283534
0.0137333	0.349238
0.0137667	0.472192
0.0138	0.46635
0.0138333	0.374646
0.0138667	0.340191
0.0139	0.248496
0.0139333	0.31423
0.0139667	0.0794335
0.014	-0.126737
0.0140333	0.0248799
0.0140667	0.219435
0.0141	-0.2157
0.0141333	-0.42185
0.0141667	-0.170037
0.0142	-0.347553
0.0142333	-0.310398
0.0142667	-0.387727
0.0143	-0.350562
0.0143333	-0.227524
0.0143667	0.0529427
0.0144	-0.453705
0.0144333	-0.502387
0.0144667	-0.0501717
0.0145	-0.385069
0.0145333	-0.333559
0.0145667	-0.0673748
0.0146	-0.0730987
0.0146333	0.0356705
0.0146667	0.244624
0.0147	0.682563
0.0147333	0.848593
0.0147667	0.599599
0.0148	0.307678
0.0148333	0.316297
0.0148667	0.711326
0.0149	0.591153
0.0149333	0.41374
0.0149667	0.722915
0.015	1.11796
0.0150333	0.883318
0.0150667	0.620057
0.0151	0.743204
0.0151333	0.909289
0.0151667	0.717598
0.0152	0.339865
0.0152333	0.34854
0.0152667	0.68638
0.0153	0.40884
0.0153333	0.474775
0.0153667	0.368978
0.0154	0.764082
0.0154333	0.672607
0.0154667	0.638382
0.0155	0.647094
0.0155333	0.770303
0.0155667	0.922137
0.0156	0.573082
0.0156333	0.610436
0.0156667	0.576237
0.0157	0.513422
0.0157333	0.407678
0.0157667	0.80283
0.0158	1.18368
0.0158333	1.0207
0.0158667	0.914973
0.0159	0.895118
0.0159333	1.34754
0.0159667	1.18458
0.016	0.935759
0.0160333	1.28801
0.0160667	1.22525
0.0161	1.11955
0.0161333	1.38596
0.0161667	1.50925
0.0162	1.36063
0.0162333	1.26926
0.0162667	1.19221
0.0163	1.40139
0.0163333	1.46746
0.0163667	1.41905
0.0164	1.65686
0.0164333	1.55121
0.0164667	1.57437
0.0165	1.35423
0.0165333	1.40602
0.0165667	1.34332
0.0166	1.22338
0.0166333	0.845839
0.0166667	1.11231
0.0167	1.70795
0.0167333	1.83131
0.0167667	1.19619
0.0168	0.818672
0.0168333	0.79894
0.0168667	0.950948
0.0169	0.859668
0.0169333	0.467858
0.0169667	0.619877
0.017	1.12968
0.0170333	0.966867
0.0170667	0.746807
0.0171	0.412262
0.0171333	0.478436
0.0171667	0.458746
0.0172	0.625108
0.0172333	0.963209
0.0172667	0.829043
0.0173	0.551766
0.0173333	0.489165
0.0173667	0.784349
0.0174	1.09385
0.0174333	0.902458
0.0174667	0.324667
0.0175	0.834537
0.0175333	1.18699
0.0175667	1.13873
0.0176	1.16202
0.0176333	1.15671
0.0176667	1.12277
0.0177	1.13177
0.0177333	0.926103
0.0177667	1.19271
0.0178	1.38777
0.0178333	1.46835
0.0178667	1.40581
0.0179	1.54364
0.0179333	1.2092
0.0179667	1.04649
0.018	1.18433
0.0180333	1.16475
0.0180667	0.916192
0.0181	0.825061
0.0181333	1.24914
0.0181667	1.65891
0.0182	1.68229
0.0182333	1.23339
0.0182667	1.07072
0.0183	1.16566
0.0183333	1.08887
0.0183667	0.82604
0.0184	1.16428
0.0184333	1.68858
0.0184667	1.91234
0.0185	1.59228
0.0185333	1.54414
0.0185667	1.51031
0.0186	1.44786
0.0186333	1.32817
0.0186667	1.00813
0.0187	1.06018
0.0187333	1.11224
0.0187667	0.949634
0.0188	1.01601
0.0188333	1.08239
0.0188667	1.14878
0.0189	1.28672
0.0189333	1.09551
0.0189667	1.21915
0.019	1.45729
0.0190333	1.19453
0.0190667	1.14645
0.0191	1.39891
0.0191333	1.29359
0.0191667	0.987917
0.0192	0.997096
0.0192333	1.42131
0.0192667	1.41618
0.0193	0.967408
0.0193333	1.16265
0.0193667	1.83016
0.0194	1.99679
0.0194333	1.84857
0.0194667	1.67173
0.0195	1.78112
0.0195333	1.80465
0.0195667	1.57058
0.0196	1.23633
0.0196333	1.14538
0.0196667	0.982872
0.0197	0.834682
0.0197333	0.772362
0.0197667	1.16801
0.0198	1.42055
0.0198333	1.38686
0.0198667	0.923841
0.0199	0.918785
0.0199333	1.07116
0.0199667	0.794197
0.02	0.631728
0.0200333	0.941535
0.0200667	1.0653
0.0201	0.845597
0.0201333	0.99799
0.0201667	1.07883
0.0202	1.04519
0.0202333	0.610829
0.0202667	0.949283
0.0203	1.31637
0.0203333	1.54034
0.0203667	1.50671
0.0204	1.34428
0.0204333	1.19617
0.0204667	1.43447
0.0205	1.70139
0.0205333	1.29569
0.0205667	1.2907
0.0206	1.50039
0.0206333	1.65284
0.0206667	1.57631
0.0207	1.84325
0.0207333	2.43936
0.0207667	2.21973
0.0208	2.07165
0.0208333	1.90927
0.0208667	1.90432
0.0209	1.69901
0.0209333	1.70838
0.0209667	1.90379
0.021	2.27094
0.0210333	1.83667
0.0210667	1.71725
0.0211	1.98423
0.0211333	1.66446
0.0211667	1.41624
0.0212	1.65461
0.0212333	1.9073
0.0212667	1.7879
0.0213	1.74005
0.0213333	1.40599
0.0213667	1.25797
0.0214	1.10996
0.0214333	1.21955
0.0214667	1.07155
0.0215	1.15253
0.0215333	1.50542
0.0215667	1.5864
0.0216	1.30961
0.0216333	1.16162
0.0216667	1.12812
0.0217	1.00876
0.0217333	0.975274
0.0217667	1.22801
0.0218	1.22315
0.0218333	0.774645
0.0218667	0.512188
0.0219	0.407157
0.0219333	0.459554
0.0219667	0.0826169
0.022	0.13502
0.0220333	0.244671
0.0220667	0.16828
0.0221	0.149135
0.0221333	0.330353
0.0221667	0.568818
0.0222	0.83591
0.0222333	0.702288
0.0222667	0.740404
0.0223	0.664035
0.0223333	0.773713
0.0223667	0.539926
0.0224	0.120095
0.0224333	0.000802253
0.0224667	0.167739
0.0225	0.177255
0.0225333	0.473
0.0225667	0.625634
0.0226	0.678092
0.0226333	0.630376
0.0226667	0.768709
0.0227	1.19327
0.0227333	1.04538
0.0227667	0.811631
0.0228	1.02153
0.0228333	1.1885
0.0228667	1.012
0.0229	0.549284
0.0229333	0.11519
0.0229667	0.0531911
0.023	0.334665
0.0230333	0.35854
0.0230667	0.468285
0.0231	0.849948
0.0231333	1.01694
0.0231667	0.768916
0.0232	0.506581
0.0232333	0.916877
0.0232667	0.926462
0.0233	0.492399
0.0233333	0.645101
0.0233667	0.640382
0.0234	0.979137
0.0234333	0.745444
0.0234667	0.740733
0.0235	0.993628
0.0235333	1.17497
0.0235667	0.869731
0.0236	0.936589
0.0236333	1.50434
0.0236667	1.51396
0.0237	1.07993
0.0237333	1.1468
0.0237667	1.52852
0.0238	1.39503
0.0238333	1.08982
0.0238667	0.755983
0.0239	0.837177
0.0239333	0.918372
0.0239667	0.813525
0.024	0.622812
0.0240333	0.389168
0.0240667	0.284329
0.0241	0.365539
0.0241333	0.518308
0.0241667	0.599522
0.0242	0.709362
0.0242333	0.304
0.0242667	-0.0441146
0.0243	0.223157
0.0243333	0.375943
0.0243667	0.142325
0.0244	0.194936
0.0244333	0.648264
0.0244667	0.843993
0.0245	0.996791
0.0245333	0.648696
0.0245667	-0.0285544
0.0246	-0.076106
0.0246333	0.305683
0.0246667	0.572983
0.0247	0.840286
0.0247333	0.978791
0.0247667	0.730893
0.0248	0.783535
0.0248333	1.03654
0.0248667	1.03194
0.0249	0.855608
0.0249333	0.393054
0.0249667	0.359842
0.025	0.326632
0.0250333	0.279113
0.0250667	0.460576
0.0251	0.39875
0.0251333	0.13657
0.0251667	0.217861
0.0252	0.141731
0.0252333	0.0942266
0.0252667	0.375884
0.0253	0.357007
0.0253333	0.223643
0.0253667	0.190459
0.0254	0.171589
0.0254333	0.0525418
0.0254667	-0.00925735
0.0255	0.200861
0.0255333	0.396669
0.0255667	0.3635
0.0256	0.502067
0.0256333	0.468903
0.0256667	0.178138
0.0257	0.245157
0.0257333	0.269244
0.0257667	0.550936
0.0258	0.589339
0.0258333	0.541877
0.0258667	0.265436
0.0259	0.160734
0.0259333	0.24208
0.0259667	0.194628
0.026	0.233046
0.0260333	0.4432
0.0260667	0.524556
0.0261	0.147953
0.0261333	-0.200025
0.0261667	-0.0757287
0.0262	0.434973
0.0262333	0.244427
0.0262667	0.182683
0.0263	0.378544
0.0263333	0.0878251
0.0263667	-0.145648
0.0264	-0.393429
0.0264333	-0.440849
0.0264667	-0.273601
0.0265	-0.220838
0.0265333	-0.23963
0.0265667	-0.0437499
0.0266	0.237998
0.0266333	0.0904112
0.0266667	-0.35771
0.0267	-0.233379
0.0267333	-0.438205
0.0267667	-0.743208
0.0268	-0.96234
0.0268333	-0.938179
0.0268667	-0.942639
0.0269	-0.99003
0.0269333	-1.09466
0.0269667	-0.727023
0.027	-0.860277
0.0270333	-0.950593
0.0270667	-0.826239
0.0271	-0.458591
0.0271333	-0.420099
0.0271667	-0.682142
0.0272	-0.972808
0.0272333	-0.547906
0.0272667	-0.0657571
0.0273	-0.0415679
0.0273333	-0.503959
0.0273667	-0.608567
0.0274	-0.312457
0.0274333	-0.545862
0.0274667	-0.822199
0.0275	-0.697819
0.0275333	-0.287211
0.0275667	-0.377495
0.0276	-0.59658
0.0276333	-0.443568
0.0276667	0.153094
0.0277	-0.12323
0.0277333	-0.184883
0.0277667	-0.260843
0.0278	-0.293871
0.0278333	-0.28396
0.0278667	-0.0880018
0.0279	-0.307068
0.0279333	-0.640623
0.0279667	-1.03142
0.028	-1.19324
0.0280333	-0.954335
0.0280667	-1.47393
0.0281	-1.75023
0.0281333	-1.56857
0.0281667	-1.58726
0.0282	-1.17661
0.0282333	-1.35273
0.0282667	-1.25693
0.0283	-1.17543
0.0283333	-1.0367
0.0283667	-1.29867
0.0284	-1.20286
0.0284333	-0.734956
0.0284667	-0.882435
0.0285	-1.00129
0.0285333	-0.99134
0.0285667	-1.11019
0.0286	-0.670901
0.0286333	-0.589389
0.0286667	-0.608056
0.0287	-0.555164
0.0287333	-0.616762
0.0287667	-0.893026
0.0288	-1.14066
0.0288333	-0.858787
0.0288667	-0.777263
0.0289	-0.967653
0.0289333	-0.800259
0.0289667	-0.675798
0.029	-0.5084
0.0290333	-0.541358
0.0290667	-0.746051
0.0291	-0.864874
0.0291333	-0.439866
0.0291667	-0.25815
0.0292	-0.73475
0.0292333	-0.767697
0.0292667	-0.557352
0.0293	-0.418563
0.0293333	-0.437195
0.0293667	-0.255468
0.0294	-0.259785
0.0294333	-0.407215
0.0294667	-0.368595
0.0295	-0.215483
0.0295333	-0.0909934
0.0295667	-0.152549
0.0296	-0.357214
0.0296333	-0.433077
0.0296667	-0.394448
0.0297	-0.599109
0.0297333	-0.360119
0.0297667	-0.178373
0.0298	-0.311473
0.0298333	-0.373016
0.0298667	-0.80665
0.0299	-0.267114
0.0299333	-0.199851
0.0299667	-0.375877
0.03	-0.594835
0.0300333	-0.756546
0.0300667	-1.04706
0.0301	-1.19445
0.0301333	-0.826645
0.0301667	-0.272788
0.0302	-0.448803
0.0302333	-0.753618
0.0302667	-0.400114
0.0303	0.0249491
0.0303333	0.521569
0.0303667	0.631786
0.0304	0.3556
0.0304333	0.122351
0.0304667	-0.0679643
0.0305	-0.158098
0.0305333	-0.148053
0.0305667	0.205464
0.0306	0.458804
0.0306333	0.425921
0.0306667	-0.179412
0.0307	-0.226604
0.0307333	-0.0448142
0.0307667	-0.235117
0.0308	0.0897902
0.0308333	0.34314
0.0308667	0.281644
0.0309	0.306016
0.0309333	0.430569
0.0309667	0.683925
0.031	0.436388
0.0310333	-0.154619
0.0310667	-0.230418
0.0311	0.123123
0.0311333	0.161816
0.0311667	-0.071404
0.0312	-0.132887
0.0312333	-0.366104
0.0312667	-0.0841125
0.0313	-0.0597236
0.0313333	-0.00671062
0.0313667	0.175104
0.0314	0.0277615
0.0314333	-0.0766452
0.0314667	-0.410032
0.0315	-0.328388
0.0315333	0.0251676
0.0315667	0.364415
0.0316	1.51941
0.0316333	4.09121
0.0316667	7.12098
0.0317	8.10424
0.0317333	8.02847
0.0317667	7.39456
0.0318	6.4458
0.0318333	5.68309
0.0318667	4.8202
0.0319	4.10043
0.0319333	3.58101
0.0319667	2.99004
0.032	2.12716
0.0320333	1.80811
0.0320667	1.56061
0.0321	1.06982
0.0321333	0.292811
0.0321667	-0.298151
0.0322	-0.660134
0.0322333	-1.16523
0.0322667	-1.41272
0.0323	-1.94643
0.0323333	-2.43721
0.0323667	-2.65607
0.0324	-2.90355
0.0324333	-2.89343
0.0324667	-2.68296
0.0325	-3.03062
0.0325333	-3.30672
0.0325667	-2.95312
0.0326	-2.65677
0.0326333	-2.74683
0.0326667	-2.93705
0.0327	-2.59777
0.0327333	-2.58764
0.0327667	-2.39146
0.0328	-2.23821
0.0328333	-1.85599
0.0328667	-1.28771
0.0329	-1.79278
0.0329333	-2.2263
0.0329667	-2.23047
0.033	-1.89117
0.0330333	-2.05277
0.0330667	-1.98538
0.0331	-1.77488
0.0331333	-1.89354
0.0331667	-2.15531
0.0332	-2.04499
0.0332333	-1.82017
0.0332667	-1.45224
0.0333	-1.55658
0.0333333	-1.40332
0.0333667	-1.16419
0.0334	-0.796258
0.0334333	-0.972153
0.0334667	-1.77774
0.0335	-1.58154
0.0335333	-1.09911
0.0335667	-1.10327
0.0336	-1.2076
0.0336333	-1.02571
0.0336667	-1.13004
0.0337	-1.26299
0.0337333	-1.41025
0.0337667	-1.25698
0.0338	-1.01784
0.0338333	-1.43701
0.0338667	-1.84187
0.0339	-1.5741
0.0339333	-1.54962
0.0339667	-1.71119
0.034	-1.88707
0.0340333	-1.93414
0.0340667	-2.2102
0.0341	-2.31452
0.0341333	-2.27572
0.0341667	-2.12244
0.0342	-1.92621
0.0342333	-2.14502
0.0342667	-1.9488
0.0343	-1.92431
0.0343333	-2.02862
0.0343667	-1.80377
0.0344	-1.89377
0.0344333	-2.04101
0.0344667	-2.27412
0.0345	-2.5931
0.0345333	-2.51136
0.0345667	-2.10046
0.0346	-2.13321
0.0346333	-2.2232
0.0346667	-2.21302
0.0347	-2.13127
0.0347333	-2.30713
0.0347667	-2.32556
0.0348	-2.42986
0.0348333	-2.62003
0.0348667	-2.42379
0.0349	-2.2848
0.0349333	-2.2746
0.0349667	-2.40752
0.035	-2.21128
0.0350333	-2.14384
0.0350667	-2.24813
0.0351	-2.00895
0.0351333	-1.85564
0.0351667	-2.41789
0.0352	-2.35045
0.0352333	-1.98246
0.0352667	-1.91502
0.0353	-1.99068
0.0353333	-2.2667
0.0353667	-2.32806
0.0354	-2.03163
0.0354333	-1.96418
0.0354667	-1.96828
0.0355	-1.91514
0.0355333	-2.1196
0.0355667	-2.42424
0.0356	-2.38541
0.0356333	-2.07466
0.0356667	-2.06445
0.0357	-2.19735
0.0357333	-2.04402
0.0357667	-1.7619
0.0358	-1.62288
0.0358333	-1.66991
0.0358667	-1.9173
0.0359	-1.97864
0.0359333	-1.811
0.0359667	-1.81509
0.036	-1.83349
0.0360333	-1.79465
0.0360667	-1.52683
0.0361	-1.84577
0.0361333	-1.6495
0.0361667	-1.38167
0.0362	-1.37145
0.0362333	-1.24674
0.0362667	-1.36532
0.0363	-1.41234
0.0363333	-1.58816
0.0363667	-1.50637
0.0364	-1.4389
0.0364333	-1.50023
0.0364667	-1.37551
0.0365	-2.13809
0.0365333	-2.28529
0.0365667	-2.10332
0.0366	-1.74962
0.0366333	-1.7537
0.0366667	-1.61466
0.0367	-1.40407
0.0367333	-1.32228
0.0367667	-1.39792
0.0368	-1.37337
0.0368333	-1.17709
0.0368667	-0.637334
0.0369	-0.598474
0.0369333	-0.802906
0.0369667	-0.93578
0.037	-0.896919
0.0370333	-1.18722
0.0370667	-1.36302
0.0371	-1.33847
0.0371333	-1.07063
0.0371667	-0.945895
0.0372	-0.678049
0.0372333	-0.567627
0.0372667	-0.514449
0.0373	-0.647318
0.0373333	-0.350847
0.0373667	-0.168867
0.0374	-0.00119583
0.0374333	-0.205618
0.0374667	-0.581776
0.0375	-1.15829
0.0375333	-1.20529
0.0375667	-1.36677
0.0376	-1.18479
0.0376333	-0.53053
0.0376667	-0.276987
0.0377	-0.452782
0.0377333	-0.743066
0.0377667	-0.632635
0.0378	-0.278911
0.0378333	-0.540572
0.0378667	-0.67343
0.0379	-0.548686
0.0379333	-0.567052
0.0379667	-0.485241
0.038	-0.260315
0.0380333	0.107724
0.0380667	0.046425
0.0381	-0.301099
0.0381333	-0.619999
0.0381667	-0.595429
0.0382	-0.756903
0.0382333	-0.818199
0.0382667	-0.493091
0.0383	-0.354029
0.0383333	-0.129099
0.0383667	-0.39075
0.0384	-0.437733
0.0384333	-0.513336
0.0384667	-0.216848
0.0385	-0.220894
0.0385333	-0.911882
0.0385667	-1.10197
0.0386	-1.04877
0.0386333	-0.852461
0.0386667	-0.641836
0.0387	-0.18792
0.0387333	-0.220586
0.0387667	-0.36774
0.0388	-0.557829
0.0388333	-0.590493
0.0388667	-0.43711
0.0389	-0.298038
0.0389333	-0.31639
0.0389667	-0.163006
0.039	-0.0811775
0.0390333	-0.328508
0.0390667	-0.761885
0.0391	-0.408141
0.0391333	-0.297688
0.0391667	-0.516394
0.0392	-0.577674
0.0392333	-0.295485
0.0392667	-0.456945
0.0393	-0.675648
0.0393333	-0.207412
0.0393667	0.0175352
0.0394	-0.287035
0.0394333	-0.376937
0.0394667	0.0913025
0.0395	0.545231
0.0395333	0.784492
0.0395667	0.694593
0.0396	0.590384
0.0396333	0.987068
0.0396667	0.754059
0.0397	0.335003
0.0397333	0.273729
0.0397667	0.813528
0.0398	0.923991
0.0398333	0.705294
0.0398667	0.686956
0.0399	1.01209
0.0399333	0.993751
0.0399667	1.03266
0.04	0.656539
0.0400333	0.724072
0.0400667	0.949027
0.0401	0.515666
0.0401333	0.382841
0.0401667	0.564863
0.0402	0.847067
0.0402333	0.470952
0.0402667	0.166392
0.0403	0.505842
0.0403333	0.773735
0.0403667	0.755401
0.0404	0.651202
0.0404333	0.861852
0.0404667	1.05819
0.0405	0.524655
0.0405333	-0.180616
0.0405667	-0.628284
0.0406	-0.689545
0.0406333	-0.579074
0.0406667	-0.296865
0.0407	-0.100523
0.0407333	0.281864
0.0407667	0.349405
0.0408	0.288145
0.0408333	0.29844
0.0408667	0.738076
0.0409	0.83424
0.0409333	0.830227
0.0409667	0.754658
0.041	0.965314
0.0410333	0.789565
0.0410667	0.570884
0.0411	0.638429
0.0411333	0.54855
0.0411667	0.21538
0.0412	0.0825682
0.0412333	0.536519
0.0412667	1.24807
0.0413	1.11526
0.0413333	0.796405
0.0413667	0.849642
0.0414	0.91719
0.0414333	0.655579
0.0414667	0.637261
0.0415	0.547387
0.0415333	0.715114
0.0415667	0.482129
0.0416	0.206209
0.0416333	0.459806
0.0416667	1.11412
0.0417	0.967002
0.0417333	0.562282
0.0417667	0.787259
0.0418	0.8405
0.0418333	0.836498
0.0418667	0.803873
0.0419	0.942983
0.0419333	1.01054
0.0419667	0.849112
0.042	0.558886
0.0420333	0.855422
0.0420667	0.937289
0.0421	0.847422
0.0421333	0.786178
0.0421667	1.09703
0.0422	1.19321
0.0422333	1.18921
0.0422667	1.32832
0.0423	1.38157
0.0423333	1.14859
0.0423667	0.915616
0.0424	0.940242
0.0424333	0.993491
0.0424667	0.975185
0.0425	0.856699
0.0425333	0.394744
0.0425667	-0.00996635
0.0426	-0.0282714
0.0426333	-0.0608885
0.0426667	-0.093504
0.0427	0.21735
0.0427333	0.0273119
0.0427667	-0.148416
0.0428	0.119507
0.0428333	0.487609
0.0428667	0.0972135
0.0429	-0.307493
0.0429333	-0.411662
0.0429667	-0.458586
0.043	-0.348085
0.0430333	-0.566744
0.0430667	-0.484865
0.0431	-0.116759
0.0431333	-0.206615
0.0431667	-0.282159
0.0432	-0.372015
0.0432333	-0.547736
0.0432667	-0.308431
0.0433	-0.226549
0.0433333	-0.187601
0.0433667	0.066016
0.0434	0.333945
0.0434333	0.158227
0.0434667	-0.0604263
0.0435	0.27906
0.0435333	0.518368
0.0435667	-0.258424
0.0436	-0.376896
0.0436333	0.0484592
0.0436667	0.158969
0.0437	-0.0167482
0.0437333	0.222562
0.0437667	0.404628
0.0438	0.214601
0.0438333	-0.190094
0.0438667	-0.25132
0.0439	-0.112186
0.0439333	-0.144788
0.0439667	-0.363434
0.044	-0.281546
0.0440333	-0.171032
0.0440667	-0.060519
0.0441	0.0643056
0.0441333	0.146197
0.0441667	0.471381
0.0442	0.367226
0.0442333	0.162893
0.0442667	0.0587389
0.0443	0.355301
0.0443333	0.465817
0.0443667	0.476155
0.0444	0.78703
0.0444333	1.11221
0.0444667	0.879262
0.0445	0.632
0.0445333	0.513537
0.0445667	0.652678
0.0446	0.33386
0.0446333	-0.0994495
0.0446667	-0.475513
0.0447	-0.622594
0.0447333	-0.268782
0.0447667	0.113654
0.0448	0.281419
0.0448333	0.563678
0.0448667	0.659889
0.0449	0.655922
0.0449333	0.566088
0.0449667	0.519189
0.045	0.443665
0.0450333	0.167786
0.0450667	0.0922662
0.0451	0.360216
0.0451333	0.585231
0.0451667	0.552645
0.0452	0.749039
0.0452333	1.44633
0.0452667	1.37081
0.0453	1.09493
0.0453333	1.14822
0.0453667	1.18719
0.0454	0.95425
0.0454333	0.549575
0.0454667	0.660105
0.0455	0.885126
0.0455333	0.823923
0.0455667	0.648229
0.0456	0.715826
0.0456333	0.511512
0.0456667	0.350131
0.0457	-0.283522
0.0457333	-0.0155644
0.0457667	0.724666
0.0458	0.649154
0.0458333	0.0584371
0.0458667	-0.20312
0.0459	0.0362176
0.0459333	0.0322639
0.0459667	0.171422
0.046	0.210405
0.0460333	0.378188
0.0460667	0.388547
0.0461	0.241483
0.0461333	0.180287
0.0461667	0.391006
0.0462	0.55879
0.0462333	0.468974
0.0462667	0.708317
0.0463	0.919037
0.0463333	0.614551
0.0463667	0.10971
0.0464	-0.0516605
0.0464333	0.273551
0.0464667	0.398407
0.0465	0.0366798
0.0465333	-0.081756
0.0465667	0.272081
0.0466	0.139335
0.0466333	0.149703
0.0466667	0.0455808
0.0467	0.0559501
0.0467333	0.0376969
0.0467667	-0.109358
0.0468	-0.0846769
0.0468333	0.383655
0.0468667	0.78043
0.0469	0.747868
0.0469333	0.615127
0.0469667	0.41083
0.047	0.592939
0.0470333	0.589001
0.0470667	0.513507
0.0471	0.523881
0.0471333	0.648747
0.0471667	0.244096
0.0472	0.197226
0.0472333	0.579696
0.0472667	0.461271
0.0473	0.199734
0.0473333	0.124245
0.0473667	0.392226
0.0474	0.45985
0.0474333	0.255561
0.0474667	-0.0775287
0.0475	0.190454
0.0475333	0.301014
0.0475667	0.0681052
0.0476	-0.0789373
0.0476333	-0.197356
0.0476667	-0.27284
0.0477	-0.434191
0.0477333	-0.56692
0.0477667	-0.470668
0.0478	-0.360103
0.0478333	-0.678876
0.0478667	-0.725734
0.0479	-0.171519
0.0479333	0.210961
0.0479667	-0.23661
0.048	-0.498135
0.0480333	-0.4305
0.0480667	-0.491666
0.0481	-0.624388
0.0481333	-0.284838
0.0481667	-0.0597755
0.0482	-0.106629
0.0482333	-0.411083
0.0482667	-0.128775
0.0483	-0.0325128
0.0483333	-0.365588
0.0483667	-0.455371
0.0484	-0.373418
0.0484333	0.123561
0.0484667	0.262759
0.0485	0.201601
0.0485333	0.0259536
0.0485667	-0.0208922
0.0486	-0.253785
0.0486333	-0.572543
0.0486667	-0.361785
0.0487	-0.380005
0.0487333	-0.641517
0.0487667	-0.745605
0.0488	-0.391731
0.0488333	0.0623216
0.0488667	-0.0990093
0.0489	-0.203094
0.0489333	-0.249933
0.0489667	-0.210904
0.049	-0.0860068
0.0490333	-0.132843
0.0490667	-0.551773
0.0491	-0.8419
0.0491333	-0.61682
0.0491667	-0.5921
0.0492	-0.596
0.0492333	-0.299362
0.0492667	-0.360506
0.0493	-0.650631
0.0493333	-0.396924
0.0493667	-0.0859738
0.0494	0.453959
0.0494333	0.349884
0.0494667	-0.0261035
0.0495	0.0415594
0.0495333	0.452692
0.0495667	0.649157
0.0496	0.373352
0.0496333	0.297904
0.0496667	0.036411
0.0497	-0.0533473
0.0497333	-0.186037
0.0497667	0.0390552
0.0498	0.507439
0.0498333	0.489241
0.0498667	0.19913
0.0499	0.381291
0.0499333	0.234292
0.0499667	0.14454
0.05	0.226525
0.0500333	0.40869
0.0500667	0.361874
0.0501	0.300748
0.0501333	0.253934
0.0501667	0.450411
0.0502	0.689825
0.0502333	0.643013
0.0502667	0.639135
0.0503	0.592325
0.0503333	0.688628
0.0503667	0.641819
0.0504	0.666566
0.0504333	0.433713
0.0504667	0.515706
0.0505	0.45459
0.0505333	0.36485
0.0505667	0.232178
0.0506	0.14244
0.0506333	-0.190588
0.0506667	-0.137212
0.0507	0.00203318
0.0507333	0.25577
0.0507667	0.0801692
0.0508	-0.267166
0.0508333	-0.0563609
0.0508667	0.0399544
0.0509	-0.107021
0.0509333	-0.339863
0.0509667	-0.515459
0.051	-0.333273
0.0510333	-0.465933
0.0510667	-0.312368
0.0511	-0.115868
0.0511333	0.0377
0.0511667	-0.0520236
0.0512	-0.0558799
0.0512333	0.0547553
0.0512667	-0.19239
0.0513	0.0184282
0.0513333	0.515469
0.0513667	0.740599
0.0514	0.879863
0.0514333	0.532543
0.0514667	0.0993562
0.0515	0.252934
0.0515333	0.206152
0.0515667	-0.0123622
0.0516	-0.130696
0.0516333	0.19462
0.0516667	0.319578
0.0517	0.172624
0.0517333	0.297583
0.0517667	0.293744
0.0518	0.118171
0.0518333	-0.157583
0.0518667	-0.104174
0.0519	0.0351014
0.0519333	-0.0689123
0.0519667	-0.0155016
0.052	0.25258
0.0520333	0.363237
0.0520667	0.173359
0.0521	-0.0594516
0.0521333	-0.120526
0.0521667	0.176181
0.0522	0.200977
0.0522333	-0.00320807
0.0522667	-0.293259
0.0523	-0.0394817
0.0523333	-0.000372075
0.0523667	0.0673616
0.0524	0.120785
0.0524333	0.30301
0.0524667	0.442304
0.0525	0.395551
0.0525333	0.219998
0.0525667	0.359293
0.0526	0.541524
0.0526333	0.423219
0.0526667	0.376471
0.0527	0.487148
0.0527333	0.841118
0.0527667	1.06629
0.0528	0.947988
0.0528333	0.772444
0.0528667	0.782949
0.0529	0.306869
0.0529333	0.0740838
0.0529667	0.170457
0.053	0.481502
0.0530333	0.191474
0.0530667	-0.0413069
0.0531	0.0693817
0.0531333	0.0942045
0.0531667	-0.138573
0.0532	0.43008
0.0532333	0.426285
0.0532667	0.222132
0.0533	-0.0392648
0.0533333	-0.329283
0.0533667	-0.104093
0.0534	-0.0935731
0.0534333	-0.183231
0.0534667	-0.0582175
0.0535	0.0524853
0.0535333	0.177502
0.0535667	-0.0266427
0.0536	-0.259406
0.0536333	0.00872543
0.0536667	0.176679
0.0537	-0.0274586
0.0537333	-0.0312379
0.0537667	-0.249685
0.0538	-0.0817277
0.0538333	-0.0855038
0.0538667	-0.175146
0.0539	0.0500611
0.0539333	0.218023
0.0539667	0.300121
0.054	0.353594
0.0540333	0.535873
0.0540667	0.560727
0.0541	0.370915
0.0541333	0.209726
0.0541667	0.520809
0.0542	0.517046
0.0542333	0.370172
0.0542667	0.566769
0.0543	0.877858
0.0543333	0.959967
0.0543667	1.01345
0.0544	0.608985
0.0544333	1.03457
0.0544667	1.13099
0.0545	1.17018
0.0545333	1.56714
0.0545667	1.86393
0.0546	1.71707
0.0546333	1.48434
0.0546667	0.965391
0.0547	1.11907
0.0547333	1.00084
0.0547667	0.796739
0.0548	0.807309
0.0548333	1.06117
0.0548667	1.1433
0.0549	1.23974
0.0549333	1.42206
0.0549667	1.70455
0.055	1.64357
0.0550333	1.09601
0.0550667	0.906234
0.0551	0.974062
0.0551333	0.927402
0.0551667	1.02386
0.0552	0.77684
0.0552333	0.58707
0.0552667	0.826639
0.0553	0.765675
0.0553333	0.532976
0.0553667	0.901351
0.0554	1.26973
0.0554333	1.20877
0.0554667	0.80434
0.0555	0.671826
0.0555333	0.596559
0.0555667	0.464047
0.0556	0.58914
0.0556333	1.02908
0.0556667	1.39747
0.0557	1.3079
0.0557333	0.960728
0.0557667	1.07152
0.0558	1.28249
0.0558333	0.878072
0.0558667	0.802819
0.0559	0.813436
0.0559333	0.967166
0.0559667	0.92054
0.056	1.20307
0.0560333	1.0849
0.0560667	1.09552
0.0561	0.905785
0.0561333	0.9021
0.0561667	0.984284
0.0562	1.02354
0.0562333	0.976922
0.0562667	1.21653
0.0563	1.47046
0.0563333	1.42385
0.0563667	1.03377
0.0564	1.20183
0.0564333	1.45576
0.0564667	1.53796
0.0565	1.46274
0.0565333	1.23009
0.0565667	1.16918
0.0566	1.20845
0.0566333	1.07599
0.0566667	1.14388
0.0567	1.29765
0.0567333	1.45141
0.0567667	1.54794
0.0568	1.64446
0.0568333	1.82686
0.0568667	1.63716
0.0569	1.21848
0.0569333	0.771186
0.0569667	0.967898
0.057	1.13599
0.0570333	0.788874
0.0570667	0.828167
0.0571	0.910395
0.0571333	1.13574
0.0571667	1.06054
0.0572	0.95673
0.0572333	0.967409
0.0572667	1.02102
0.0573	0.516499
0.0573333	0.298201
0.0573667	0.652356
0.0574	0.849088
0.0574333	0.816842
0.0574667	0.69873
0.0575	0.709422
0.0575333	0.820293
0.0575667	0.616318
0.0576	0.584082
0.0576333	1.1243
0.0576667	1.22086
0.0577	1.21725
0.0577333	0.941731
0.0577667	0.637588
0.0578	0.662608
0.0578333	0.61607
0.0578667	0.497978
0.0579	0.49438
0.0579333	0.390602
0.0579667	0.215272
0.058	0.268923
0.0580333	0.422754
0.0580667	0.333296
0.0581	-0.0566974
0.0581333	0.0542067
0.0581667	0.36547
0.0582	0.433441
0.0582333	-0.113969
0.0582667	-0.332218
0.0583	-0.178373
0.0583333	0.0470302
0.0583667	0.1007
0.0584	-0.0889199
0.0584333	0.122178
0.0584667	-0.0101927
0.0585	-0.414476
0.0585333	-0.375108
0.0585667	-0.206936
0.0586	-0.45379
0.0586333	-0.78651
0.0586667	-0.761445
0.0587	-0.493088
0.0587333	-0.110239
0.0587667	-0.500196
0.0588	-0.689792
0.0588333	-1.22286
0.0588667	-0.696887
0.0589	-0.0707374
0.0589333	0.0258986
0.0589667	-0.106444
0.059	-0.238784
0.0590333	-0.600103
0.0590667	-0.904175
0.0591	-0.879087
0.0591333	-0.839683
0.0591667	-0.929081
0.0592	-1.03279
0.0592333	-1.022
0.0592667	-0.524632
0.0593	-0.413663
0.0593333	-0.359938
0.0593667	-0.492257
0.0594	-0.281104
0.0594333	-0.284618
0.0594667	-0.602978
0.0595	-0.763912
0.0595333	-0.438261
0.0595667	-0.499012
0.0596	-1.14652
0.0596333	-1.23589
0.0596667	-1.08197
0.0597	-0.870797
0.0597333	-1.11759
0.0597667	-1.16401
0.0598	-1.31062
0.0598333	-1.5574
0.0598667	-1.81849
0.0599	-1.73611
0.0599333	-1.41043
0.0599667	-1.2708
0.06	-1.34584
0.0600333	-1.12033
0.0600667	-1.2383
0.0601	-1.28471
0.0601333	-1.4456
0.0601667	-1.39183
0.0602	-1.22356
0.0602333	-1.47032
0.0602667	-1.51671
0.0603	-1.62035
0.0603333	-1.63812
0.0603667	-1.99936
0.0604	-1.88833
0.0604333	-1.51969
0.0604667	-1.3514
0.0605	-1.35485
0.0605333	-1.27243
0.0605667	-1.24725
0.0606	-1.265
0.0606333	-1.66916
0.0606667	-1.90158
0.0607	-1.80483
0.0607333	-1.80826
0.0607667	-1.75445
0.0608	-1.50028
0.0608333	-1.10299
0.0608667	-0.920368
0.0609	-0.852233
0.0609333	-1.07032
0.0609667	-1.17392
0.061	-1.29182
0.0610333	-1.36679
0.0610667	-1.28434
0.0611	-1.44517
0.0611333	-0.904751
0.0611667	-0.822287
0.0612	-0.711199
0.0612333	-0.471307
0.0612667	-0.617819
0.0613	-0.778637
0.0613333	-0.925143
0.0613667	-0.842667
0.0614	-0.831744
0.0614333	-1.0498
0.0614667	-0.981629
0.0615	-0.970699
0.0615333	-0.974078
0.0615667	-1.24937
0.0616	-1.29568
0.0616333	-0.998515
0.0616667	-0.758595
0.0617	-0.747652
0.0617333	-0.79395
0.0617667	-1.09785
0.0618	-0.872231
0.0618333	-0.99008
0.0618667	-0.964814
0.0619	-0.910923
0.0619333	-0.885652
0.0619667	-0.974869
0.062	-1.09271
0.0620333	-1.32503
0.0620667	-1.29975
0.0621	-1.63225
0.0621333	-1.37798
0.0621667	-1.32407
0.0622	-1.38465
0.0622333	-1.87456
0.0622667	-2.07825
0.0623	-1.93846
0.0623333	-1.584
0.0623667	-1.74475
0.0624	-1.70513
0.0624333	-1.43653
0.0624667	-1.18224
0.0625	-1.01382
0.0625333	-0.8597
0.0625667	-0.863006
0.0626	-0.88062
0.0626333	-1.17015
0.0626667	-1.41674
0.0627	-1.30554
0.0627333	-1.33746
0.0627667	-1.55542
0.0628	-1.21523
0.0628333	-1.3187
0.0628667	-1.23612
0.0629	-1.32526
0.0629333	-1.31423
0.0629667	-1.50355
0.063	-1.69287
0.0630333	-1.82495
0.0630667	-2.21462
0.0631	-2.03184
0.0631333	-1.63439
0.0631667	-1.52316
0.0632	-1.49779
0.0632333	-1.52967
0.0632667	-1.38981
0.0633	-1.45031
0.0633333	-1.02422
0.0633667	-0.755548
0.0634	-0.801726
0.0634333	-0.991013
0.0634667	-1.29479
0.0635	-1.38389
0.0635333	-1.28694
0.0635667	-1.54778
0.0636	-1.86585
0.0636333	-1.79752
0.0636667	-1.55745
0.0637	-1.81827
0.0637333	-1.8358
0.0637667	-1.99644
0.0638	-2.12845
0.0638333	-2.24615
0.0638667	-2.1778
0.0639	-1.72305
0.0639333	-1.69763
0.0639667	-1.97274
0.064	-1.86144
0.0640333	-1.96482
0.0640667	-1.96801
0.0641	-1.87102
0.0641333	-1.58798
0.0641667	-1.31924
0.0642	-1.39398
0.0642333	-1.64045
0.0642667	-1.85829
0.0643	-1.41781
0.0643333	-1.33511
0.0643667	-1.43846
0.0644	-1.61336
0.0644333	-1.37323
0.0644667	-1.10447
0.0645	-1.52265
0.0645333	-1.51149
0.0645667	-1.15686
0.0646	-1.2745
0.0646333	-1.46369
0.0646667	-1.65288
0.0647	-1.6417
0.0647333	-1.25844
0.0647667	-1.27588
0.0648	-1.5223
0.0648333	-1.53974
0.0648667	-1.457
0.0649	-1.17389
0.0649333	-1.14839
0.0649667	-1.06564
0.065	-0.982884
0.0650333	-0.842881
0.0650667	-1.03203
0.0651	-0.992206
0.0651333	-1.03824
0.0651667	-1.39912
0.0652	-1.33066
0.0652333	-1.36238
0.0652667	-1.37978
0.0653	-1.46874
0.0653333	-1.40027
0.0653667	-1.13143
0.0654	-1.04864
0.0654333	-0.994476
0.0654667	-1.15497
0.0655	-0.900442
0.0655333	-0.602972
0.0655667	-0.734838
0.0656	-1.26742
0.0656333	-1.34203
0.0656667	-1.40233
0.0657	-1.44832
0.0657333	-1.29395
0.0657667	-0.810411
0.0658	-0.813455
0.0658333	-0.816497
0.0658667	-0.576244
0.0659	-0.221498
0.0659333	-0.253153
0.0659667	-0.156004
0.066	0.170127
0.0660333	-0.0475653
0.0660667	0.13546
0.0661	-0.0536036
0.0661333	-0.142486
0.0661667	-0.15981
0.0662	0.0375381
0.0662333	-0.237382
0.0662667	0.0315297
0.0663	0.14302
0.0663333	0.197269
0.0663667	0.065472
0.0664	0.00523546
0.0664333	0.102428
0.0664667	0.0565082
0.0665	-0.146831
0.0665333	-0.393101
0.0665667	-0.467633
0.0666	-0.313182
0.0666333	-0.0585492
[truncated: 16,829 more rows]
