# Supplementary material for: A wearable platform for closed-loop stimulation and recording of single-neuron and local field potential activity in freely moving humans
Source: Nat Neurosci. 2023 Feb 20;26(3):517–27. doi: 10.1038/s41593-023-01260-4 (PMC9991917; doi:10.1038/s41593-023-01260-4)
Supplement: Source Data Extended Data Fig. 7 — Contains data (EDFigure7_source_data.xlsx) and images (EDFigure7_source_images) used in making Extended Data Fig. 7. [file 41593_2023_1260_MOESM13_ESM.zip › EDFigure7_source/EDFigure7_source_data.xlsx]

## Sheet: A_top
Time [s]	Ch1
0	0.295704
0.004	-0.0524535
0.008	0.0019052
0.012	0.0798703
0.016	0.0536695
0.02	-0.0138857
0.024	-0.062296
0.028	-0.0246742
0.032	-0.00154623
0.036	-0.0458734
0.04	-0.121035
0.044	-0.105235
0.048	-0.0272669
0.052	0.00787634
0.056	-0.0249683
0.06	-0.0552382
0.064	-0.0745632
0.068	-0.116408
0.072	-0.119812
0.076	-0.123461
0.08	-0.191047
0.084	-0.226911
0.088	-0.221713
0.092	-0.229965
0.096	-0.218833
0.1	-0.242642
0.104	-0.286647
0.108	-0.309267
0.112	-0.266925
0.116	-0.229474
0.12	-0.234383
0.124	-0.279087
0.128	-0.318514
0.132	-0.32309
0.136	-0.278878
0.14	-0.293614
0.144	-0.28266
0.148	-0.283259
0.152	-0.296214
0.156	-0.231102
0.16	-0.209154
0.164	-0.220401
0.168	-0.192248
0.172	-0.187466
0.176	-0.193661
0.18	-0.241657
0.184	-0.272362
0.188	-0.306517
0.192	-0.312697
0.196	-0.291833
0.2	-0.297614
0.204	-0.258726
0.208	-0.23355
0.212	-0.245727
0.216	-0.256881
0.22	-0.240751
0.224	-0.176963
0.228	-0.19884
0.232	-0.213392
0.236	-0.160591
0.24	-0.165618
0.244	-0.197691
0.248	-0.222225
0.252	-0.231472
0.256	-0.202428
0.26	-0.150471
0.264	-0.143205
0.268	-0.170931
0.272	-0.155575
0.276	-0.113418
0.28	-0.100797
0.284	-0.0925281
0.288	-0.111617
0.292	-0.087389
0.296	-0.0901037
0.3	-0.0954044
0.304	-0.0995047
0.308	-0.118196
0.312	-0.121688
0.316	-0.166732
0.32	-0.211949
0.324	-0.256347
0.328	-0.300287
0.332	-0.25883
0.336	-0.199586
0.34	-0.113547
0.344	-0.100062
0.348	-0.09859
0.352	-0.0908753
0.356	-0.0877886
0.36	-0.0477169
0.364	-0.0035995
0.368	-0.0309878
0.372	-0.139229
0.376	-0.168393
0.38	-0.129566
0.384	-0.0736523
0.388	-0.0115449
0.392	-0.0451682
0.396	-0.144293
0.4	-0.143114
0.404	-0.0808022
0.408	-0.0146404
0.412	0.0248559
0.416	0.0260223
0.42	0.0511442
0.424	0.074814
0.428	0.0508518
0.432	-0.00465601
0.436	-0.0360293
0.44	-0.0580645
0.444	-0.0475601
0.448	-0.013695
0.452	-0.0281551
0.456	-0.0429579
0.46	-0.0949864
0.464	-0.164339
0.468	-0.184748
0.472	-0.181804
0.476	-0.188051
0.48	-0.188514
0.484	-0.142208
0.488	-0.0945757
0.492	-0.107639
0.496	-0.137594
0.5	-0.137639
0.504	-0.141686
0.508	-0.173137
0.512	-0.22776
0.516	-0.296959
0.52	-0.279685
0.524	-0.198911
0.528	-0.107963
0.532	-0.0496055
0.536	-0.0780544
0.54	-0.105345
0.544	-0.100872
0.548	-0.0714379
0.552	-0.021003
0.556	-0.0682077
0.56	-0.12846
0.564	-0.12646
0.568	-0.0964324
0.572	-0.0519847
0.576	-0.0626185
0.58	-0.143219
0.584	-0.147005
0.588	-0.0979625
0.592	0.026504
0.596	0.0548483
0.6	-0.0186434
0.604	-0.099111
0.608	-0.0557889
0.612	0.00983927
0.616	0.0386999
0.62	0.105309
0.624	0.131245
0.628	0.129409
0.632	0.136374
0.636	0.103484
0.64	0.117126
0.644	0.0456994
0.648	0.0318976
0.652	0.0619941
0.656	0.064893
0.66	0.124411
0.664	0.178508
0.668	0.120665
0.672	0.0669839
0.676	0.121802
0.68	0.181543
0.684	0.139039
0.688	0.0975439
0.692	0.12967
0.696	0.132573
0.7	0.146195
0.704	0.108541
0.708	0.038295
0.712	-0.0253049
0.716	-0.0844885
0.72	-0.0830092
0.724	-0.0696269
0.728	-0.101281
0.732	-0.171179
0.736	-0.186077
0.74	-0.173824
0.744	-0.150882
0.748	-0.135295
0.752	-0.167157
0.756	-0.227657
0.76	-0.235431
0.764	-0.216349
0.768	-0.23999
0.772	-0.279292
0.776	-0.25671
0.78	-0.213164
0.784	-0.237548
0.788	-0.27522
0.792	-0.302345
0.796	-0.316045
0.8	-0.242323
0.804	-0.131626
0.808	-0.116951
0.812	-0.174335
0.816	-0.2019
0.82	-0.168303
0.824	-0.160319
0.828	-0.201532
0.832	-0.251272
0.836	-0.280746
0.84	-0.281888
0.844	-0.276084
0.848	-0.357778
0.852	-0.435158
0.856	-0.52402
0.86	-0.552754
0.864	-0.498344
0.868	-0.46657
0.872	-0.426337
0.876	-0.430364
0.88	-0.439032
0.884	-0.444127
0.888	-0.486775
0.892	-0.526264
0.896	-0.535906
0.9	-0.497747
0.904	-0.508882
0.908	-0.540174
0.912	-0.570722
0.916	-0.614681
0.92	-0.623804
0.924	-0.613863
0.928	-0.606352
0.932	-0.621866
0.936	-0.606202
0.94	-0.541365
0.944	-0.461854
0.948	-0.376801
0.952	-0.333414
0.956	-0.283543
0.96	-0.282447
0.964	-0.335201
0.968	-0.384593
0.972	-0.334127
0.976	-0.254899
0.98	-0.188008
0.984	-0.143772
0.988	-0.156534
0.992	-0.14729
0.996	-0.130266
1	-0.115044
1.004	-0.0638262
1.008	-0.0248493
1.012	-0.0428999
1.016	-0.0594222
1.02	-0.0254184
1.024	0.079206
1.028	0.194301
1.032	0.217546
1.036	0.210043
1.04	0.16599
1.044	0.18348
1.048	0.222988
1.052	0.237705
1.056	0.224712
1.06	0.23316
1.064	0.265206
1.068	0.263506
1.072	0.278597
1.076	0.306858
1.08	0.32497
1.084	0.366959
1.088	0.403345
1.092	0.384716
1.096	0.320671
1.1	0.229024
1.104	0.187106
1.108	0.214647
1.112	0.295719
1.116	0.331542
1.12	0.285488
1.124	0.272937
1.128	0.306479
1.132	0.299281
1.136	0.259991
1.14	0.214717
1.144	0.151499
1.148	0.0868717
1.152	0.0389126
1.156	0.0317242
1.16	0.039254
1.164	0.0507706
1.168	0.0598255
1.172	-0.0156546
1.176	-0.0970788
1.18	-0.122361
1.184	-0.118281
1.188	-0.149593
1.192	-0.181073
1.196	-0.173555
1.2	-0.210007
1.204	-0.264802
1.208	-0.311866
1.212	-0.289136
1.216	-0.275087
1.22	-0.302867
1.224	-0.32616
1.228	-0.354821
1.232	-0.357909
1.236	-0.365048
1.24	-0.362522
1.244	-0.335803
1.248	-0.321328
1.252	-0.343475
1.256	-0.30712
1.26	-0.305788
1.264	-0.306702
1.268	-0.303551
1.272	-0.320013
1.276	-0.300548
1.28	-0.273045
1.284	-0.28073
1.288	-0.296411
1.292	-0.271138
1.296	-0.236906
1.3	-0.208841
1.304	-0.165952
1.308	-0.156667
1.312	-0.181192
1.316	-0.181385
1.32	-0.0847697
1.324	-0.0426852
1.328	-0.00953003
1.332	0.0213961
1.336	0.0105604
1.34	0.0546914
1.344	0.0695441
1.348	-0.00692352
1.352	-0.0709209
1.356	-0.0330572
1.36	0.0286241
1.364	0.112615
1.368	0.212569
1.372	0.305588
1.376	0.33404
1.38	0.370788
1.384	0.390853
1.388	0.43669
1.392	0.414743
1.396	0.360588
1.4	0.389316
1.404	0.436425
1.408	0.4414
1.412	0.425995
1.416	0.468392
1.42	0.502202
1.424	0.483892
1.428	0.50368
1.432	0.500901
1.436	0.414401
1.44	0.341582
1.444	0.345793
1.448	0.355
1.452	0.370438
1.456	0.351374
1.46	0.354901
1.464	0.360852
1.468	0.349848
1.472	0.303182
1.476	0.267458
1.48	0.32451
1.484	0.361597
1.488	0.367439
1.492	0.380333
1.496	0.324254
1.5	0.227774
1.504	0.137904
1.508	0.144367
1.512	0.153304
1.516	0.149765
1.52	0.159581
1.524	0.146089
1.528	0.135156
1.532	0.119452
1.536	0.0923799
1.54	0.0769235
1.544	0.11355
1.548	0.173334
1.552	0.198776
1.556	0.197414
1.56	0.159695
1.564	0.109719
1.568	0.0844659
1.572	0.0925568
1.576	0.0996808
1.58	0.0997215
1.584	0.0526848
1.588	0.0487928
1.592	0.0261386
1.596	0.0161978
1.6	0.0408151
1.604	0.0207938
1.608	0.00501046
1.612	0.00827223
1.616	-0.0197307
1.62	-0.0526297
1.624	-0.0953201
1.628	-0.121019
1.632	-0.116011
1.636	-0.109788
1.64	-0.158876
1.644	-0.17715
1.648	-0.145452
1.652	-0.051121
1.656	0.0397035
1.66	0.032159
1.664	-0.0200248
1.668	-0.028951
1.672	0.0460565
1.676	0.110747
1.68	0.0780943
1.684	-0.0227433
1.688	-0.0586964
1.692	0.0251126
1.696	0.093583
1.7	0.0729691
1.704	-0.0238961
1.708	-0.0883775
1.712	-0.08479
1.716	-0.0237234
1.72	0.0530235
1.724	0.0897447
1.728	0.0437622
1.732	0.0238928
1.736	0.0931841
1.74	0.162081
1.744	0.139618
1.748	0.10392
1.752	0.152648
1.756	0.267703
1.76	0.280468
1.764	0.221731
1.768	0.129481
1.772	0.0530413
1.776	0.0856338
1.78	0.14062
1.784	0.160749
1.788	0.151342
1.792	0.170365
1.796	0.185609
1.8	0.234201
1.804	0.258279
1.808	0.235228
1.812	0.204491
1.816	0.214913
1.82	0.266712
1.824	0.293881
1.828	0.252096
1.832	0.210614
1.836	0.17276
1.84	0.109931
1.844	0.0686212
1.848	0.0417612
1.852	0.0594727
1.856	0.0356435
1.86	0.0592192
1.864	0.0670679
1.868	0.0426997
1.872	-0.00386681
1.876	-0.0807102
1.88	-0.0906643
1.884	-0.0125855
1.888	0.0119883
1.892	0.0125028
1.896	-0.0405452
1.9	-0.0975165
1.904	-0.0659353
1.908	-0.0401898
1.912	-0.0375794
1.916	-0.0173554
1.92	-0.00939498
1.924	-0.0410599
1.928	-0.0605296
1.932	-0.075712
1.936	-0.117703
1.94	-0.119587
1.944	-0.0820255
1.948	-0.0434327
1.952	-0.0458249
1.956	-0.0532301
1.96	-0.0504661
1.964	-0.032713
1.968	-0.000329416
1.972	0.0480645
1.976	0.060271
1.98	0.0563366
1.984	0.0354621
1.988	0.080911
1.992	0.156901
1.996	0.156476
2	0.114912
2.004	0.11806
2.008	0.135493
2.012	0.105825
2.016	0.0524101
2.02	0.00185679
2.024	-0.0346004
2.028	-0.0687577
2.032	-0.0970429
2.036	-0.0935387
2.04	-0.146077
2.044	-0.241639
2.048	-0.262012
2.052	-0.259475
2.056	-0.278655
2.06	-0.353336
2.064	-0.379199
2.068	-0.363738
2.072	-0.340329
2.076	-0.339489
2.08	-0.32572
2.084	-0.28861
2.088	-0.228369
2.092	-0.119899
2.096	-0.0760285
2.1	-0.103981
2.104	-0.10254
2.108	-0.0534283
2.112	0.0404223
2.116	0.0856308
2.12	0.0795059
2.124	0.0854149
2.128	0.145797
2.132	0.182274
2.136	0.178406
2.14	0.123775
2.144	0.0305885
2.148	-0.0313955
2.152	-0.0259955
2.156	-0.0373303
2.16	-0.0690089
2.164	-0.163324
2.168	-0.244072
2.172	-0.211095
2.176	-0.160474
2.18	-0.18172
2.184	-0.278682
2.188	-0.369556
2.192	-0.410741
2.196	-0.398975
2.2	-0.367211
2.204	-0.359914
2.208	-0.390425
2.212	-0.362712
2.216	-0.318242
2.22	-0.284621
2.224	-0.291676
2.228	-0.361338
2.232	-0.377639
2.236	-0.361757
2.24	-0.338397
2.244	-0.332243
2.248	-0.301154
2.252	-0.304408
2.256	-0.319992
2.26	-0.354207
2.264	-0.401959
2.268	-0.441949
2.272	-0.438309
2.276	-0.404773
2.28	-0.386847
2.284	-0.416945
2.288	-0.424584
2.292	-0.401683
2.296	-0.317423
2.3	-0.22247
2.304	-0.128582
2.308	-0.151622
2.312	-0.187668
2.316	-0.171883
2.32	-0.164143
2.324	-0.203074
2.328	-0.222568
2.332	-0.175545
2.336	-0.117019
2.34	-0.0658797
2.344	-0.0338542
2.348	-0.0062883
2.352	0.0215592
2.356	0.076918
2.36	0.0836745
2.364	0.0909332
2.368	0.100741
2.372	0.0188068
2.376	-0.0371178
2.38	-0.0052267
2.384	0.091429
2.388	0.11227
2.392	0.0865604
2.396	0.037709
2.4	0.0827015
2.404	0.157406
2.408	0.203214
2.412	0.189386
2.416	0.140909
2.42	0.134786
2.424	0.136946
2.428	0.179623
2.432	0.195571
2.436	0.177958
2.44	0.208729
2.444	0.24444
2.448	0.211312
2.452	0.129146
2.456	0.0740198
2.46	0.03567
2.464	0.0100904
2.468	-0.00285953
2.472	-0.0176118
2.476	-0.0890511
2.48	-0.179199
2.484	-0.140457
2.488	-0.108295
2.492	-0.0977802
2.496	-0.157689
2.5	-0.243521
2.504	-0.287557
2.508	-0.318036
2.512	-0.294377
2.516	-0.258555
2.52	-0.245524
2.524	-0.183756
2.528	-0.122407
2.532	-0.0923573
2.536	-0.0573639
2.54	0.00211681
2.544	0.0817919
2.548	0.0925693
2.552	0.00928289
2.556	-0.115097
2.56	-0.20188
2.564	-0.180429
2.568	-0.0780959
2.572	-0.047136
2.576	-0.0996732
2.58	-0.203469
2.584	-0.297016
2.588	-0.280917
2.592	-0.19796
2.596	-0.137828
2.6	-0.155451
2.604	-0.205384
2.608	-0.228695
2.612	-0.194053
2.616	-0.159949
2.62	-0.20227
2.624	-0.271326
2.628	-0.286365
2.632	-0.293069
2.636	-0.272663
2.64	-0.249954
2.644	-0.259779
2.648	-0.260174
2.652	-0.257429
2.656	-0.221013
2.66	-0.220525
2.664	-0.275677
2.668	-0.317328
2.672	-0.266702
2.676	-0.192381
2.68	-0.147853
2.684	-0.177236
2.688	-0.184431
2.692	-0.113114
2.696	-0.108231
2.7	-0.12759
2.704	-0.177438
2.708	-0.195197
2.712	-0.135953
2.716	-0.105952
2.72	-0.0827294
2.724	-0.116126
2.728	-0.142756
2.732	-0.091694
2.736	-0.0385864
2.74	-0.0153035
2.744	0.000289604
2.748	-0.0160138
2.752	-0.0400179
2.756	-0.0624601
2.76	-0.0239371
2.764	0.037437
2.768	0.0320209
2.772	0.0216954
2.776	0.0884081
2.78	0.13706
2.784	0.0978973
2.788	0.0158806
2.792	-0.00167256
2.796	0.0658661
2.8	0.0919832
2.804	0.12952
2.808	0.114024
2.812	0.0733258
2.816	0.0773388
2.82	0.168002
2.824	0.23507
2.828	0.183968
2.832	0.157894
2.836	0.162375
2.84	0.239143
2.844	0.321849
2.848	0.383055
2.852	0.368994
2.856	0.374951
2.86	0.451822
2.864	0.542852
2.868	0.570906
2.872	0.551618
2.876	0.483485
2.88	0.450084
2.884	0.449667
2.888	0.449708
2.892	0.483258
2.896	0.430293
2.9	0.351667
2.904	0.306799
2.908	0.29753
2.912	0.294216
2.916	0.269479
2.92	0.262113
2.924	0.269649
2.928	0.278966
2.932	0.235709
2.936	0.172453
2.94	0.159429
2.944	0.191886
2.948	0.209932
2.952	0.180285
2.956	0.181594
2.96	0.193031
2.964	0.20441
2.968	0.196402
2.972	0.12613
2.976	0.0570831
2.98	0.0715542
2.984	0.118805
2.988	0.144967
2.992	0.0645851
2.996	-0.00788558
3	-0.0838956
3.004	-0.0905292
3.008	-0.0360657
3.012	0.0551516
3.016	0.0944539
3.02	0.0834824
3.024	0.0630406
3.028	0.0308008
3.032	0.0714165
3.036	0.0951387
3.04	0.0686797
3.044	0.0301331
3.048	0.0105303
3.052	0.00898625
3.056	-0.0143969
3.06	-0.0253327
3.064	-0.0212331
3.068	0.00423805
3.072	-0.00624004
3.076	-0.0311222
3.08	-0.0288763
3.084	0.0350601
3.088	0.0797227
3.092	0.0594354
3.096	-0.0239876
3.1	-0.154097
3.104	-0.153889
3.108	-0.11589
3.112	-0.108688
3.116	-0.140922
3.12	-0.191903
3.124	-0.171331
3.128	-0.119668
3.132	-0.072735
3.136	-0.102498
3.14	-0.191252
3.144	-0.250994
3.148	-0.216028
3.152	-0.157243
3.156	-0.146602
3.16	-0.185052
3.164	-0.221048
3.168	-0.228907
3.172	-0.16926
3.176	-0.142651
3.18	-0.192283
3.184	-0.267801
3.188	-0.318508
3.192	-0.268351
3.196	-0.286069
3.2	-0.300874
3.204	-0.291522
3.208	-0.306097
3.212	-0.311351
3.216	-0.305811
3.22	-0.308679
3.224	-0.330374
3.228	-0.374777
3.232	-0.386936
3.236	-0.323698
3.24	-0.289533
3.244	-0.384983
3.248	-0.473511
3.252	-0.469204
3.256	-0.440225
3.26	-0.417547
3.264	-0.440984
3.268	-0.504911
3.272	-0.540939
3.276	-0.495898
3.28	-0.417721
3.284	-0.38524
3.288	-0.407407
3.292	-0.44299
3.296	-0.416301
3.3	-0.422274
3.304	-0.500705
3.308	-0.526144
3.312	-0.486368
3.316	-0.397531
3.32	-0.358182
3.324	-0.380818
3.328	-0.47202
3.332	-0.570361
3.336	-0.558821
3.34	-0.472579
3.344	-0.412376
3.348	-0.412075
3.352	-0.486535
3.356	-0.604119
3.36	-0.636052
3.364	-0.582544
3.368	-0.474308
3.372	-0.438252
3.376	-0.494333
3.38	-0.536845
3.384	-0.488007
3.388	-0.373181
3.392	-0.284587
3.396	-0.275749
3.4	-0.227203
3.404	-0.134508
3.408	-0.0895259
3.412	-0.124534
3.416	-0.124153
3.42	-0.139413
3.424	-0.140446
3.428	-0.114626
3.432	-0.0963951
3.436	-0.0548416
3.44	-0.0581961
3.444	-0.0780674
3.448	-0.089986
3.452	-0.0714784
3.456	-0.0306135
3.46	-0.0149546
3.464	0.00381187
3.468	-0.0308165
3.472	-0.0586795
3.476	-0.0460361
3.48	0.0131667
3.484	0.0763316
3.488	0.121023
3.492	0.106505
3.496	0.0777896
3.5	0.0345537
3.504	0.0232348
3.508	0.0712481
3.512	0.101245
3.516	0.0220941
3.52	-0.0542412
3.524	0.00506071
3.528	0.0946181
3.532	0.133629
3.536	0.146227
3.54	0.094783
3.544	0.0267568
3.548	0.0675701
3.552	0.0953771
3.556	0.11841
3.56	0.150309
3.564	0.18008
3.568	0.110888
3.572	0.00716481
3.576	-0.0172547
3.58	-0.0293386
3.584	-0.0772905
3.588	-0.149915
3.592	-0.182651
3.596	-0.167395
3.6	-0.156301
3.604	-0.14481
3.608	-0.122374
3.612	-0.110957
3.616	-0.102418
3.62	-0.129458
3.624	-0.154343
3.628	-0.19527
3.632	-0.203958
3.636	-0.170503
3.64	-0.15007
3.644	-0.193281
3.648	-0.240305
3.652	-0.230597
3.656	-0.265768
3.66	-0.314761
3.664	-0.365033
3.668	-0.381898
3.672	-0.393938
3.676	-0.42504
3.68	-0.443421
3.684	-0.504119
3.688	-0.57042
3.692	-0.588875
3.696	-0.558281
3.7	-0.563537
3.704	-0.577103
3.708	-0.60636
3.712	-0.600962
3.716	-0.585264
3.72	-0.578282
3.724	-0.574193
3.728	-0.552976
3.732	-0.520621
3.736	-0.470145
3.74	-0.449704
3.744	-0.453682
3.748	-0.509443
3.752	-0.546271
3.756	-0.517447
3.76	-0.45044
3.764	-0.452145
3.768	-0.487517
3.772	-0.511488
3.776	-0.500637
3.78	-0.439824
3.784	-0.377388
3.788	-0.338028
3.792	-0.324684
3.796	-0.3079
3.8	-0.262215
3.804	-0.231566
3.808	-0.320592
3.812	-0.419565
3.816	-0.44381
3.82	-0.359767
3.824	-0.268805
3.828	-0.253508
3.832	-0.29838
3.836	-0.309378
3.84	-0.326881
3.844	-0.318258
3.848	-0.292537
3.852	-0.272713
3.856	-0.254914
3.86	-0.193516
3.864	-0.177693
3.868	-0.172845
3.872	-0.195647
3.876	-0.198412
3.88	-0.169674
3.884	-0.129443
3.888	-0.107779
3.892	-0.0935581
3.896	-0.0918097
3.9	-0.0415026
3.904	0.0154609
3.908	0.0596751
3.912	0.058394
3.916	-0.0157269
3.92	-0.047809
3.924	-0.0269909
3.928	-0.0267275
3.932	-0.0377941
3.936	-0.0585149
3.94	-0.102774
3.944	-0.0904956
3.948	-0.114385
3.952	-0.102929
3.956	-0.137581
3.96	-0.222961
3.964	-0.273359
3.968	-0.236327
3.972	-0.230762
3.976	-0.242828
3.98	-0.203898
3.984	-0.156734
3.988	-0.126501
3.992	-0.110383
3.996	-0.10792
4	-0.0686116
4.004	0.0048592
4.008	0.057813
4.012	0.0765844
4.016	0.0534094
4.02	-0.00989971
4.024	-0.0169773
4.028	0.0528382
4.032	0.119263
4.036	0.106918
4.04	0.0768288
4.044	0.0401228
4.048	0.0790335
4.052	0.141971
4.056	0.0935151
4.06	-0.0447406
4.064	-0.0930468
4.068	-0.0748323
4.072	-0.0529462
4.076	-0.064721
4.08	-0.111547
4.084	-0.133004
4.088	-0.133129
4.092	-0.135419
4.096	-0.131289
4.1	-0.109978
4.104	-0.0731615
4.108	0.0135719
4.112	0.0876594
4.116	0.0649571
4.12	0.0225145
4.124	0.00759682
4.128	0.00844301
4.132	0.0575291
4.136	0.0854932
4.14	0.0435242
4.144	0.0475741
4.148	0.10456
4.152	0.187788
4.156	0.226781
4.16	0.234826
4.164	0.220617
4.168	0.246321
4.172	0.301663
4.176	0.310957
4.18	0.316697
4.184	0.329503
4.188	0.388252
4.192	0.414048
4.196	0.437239
4.2	0.430601
4.204	0.384672
4.208	0.266182
4.212	0.215377
4.216	0.27788
4.22	0.329248
4.224	0.296254
4.228	0.19348
4.232	0.124841
4.236	0.12187
4.24	0.092689
4.244	0.0150061
4.248	-0.0784444
4.252	-0.144628
4.256	-0.143284
4.26	-0.121984
4.264	-0.137391
4.268	-0.205941
4.272	-0.238632
4.276	-0.222667
4.28	-0.154429
4.284	-0.141507
4.288	-0.171651
4.292	-0.221337
4.296	-0.230075
4.3	-0.20196
4.304	-0.143382
4.308	-0.12909
4.312	-0.143353
4.316	-0.0965214
4.32	-0.0292252
4.324	-0.0161203
4.328	-0.077741
4.332	-0.111995
4.336	-0.111656
4.34	-0.08553
4.344	-0.100747
4.348	-0.162266
4.352	-0.262022
4.356	-0.289732
4.36	-0.29604
4.364	-0.290188
4.368	-0.343638
4.372	-0.402664
4.376	-0.445788
4.38	-0.448965
4.384	-0.451929
4.388	-0.501395
4.392	-0.531898
4.396	-0.570307
4.4	-0.528741
4.404	-0.453095
4.408	-0.413479
4.412	-0.41026
4.416	-0.419872
4.42	-0.39417
4.424	-0.370854
4.428	-0.380473
4.432	-0.371142
4.436	-0.315389
4.44	-0.280691
4.444	-0.244946
4.448	-0.218775
4.452	-0.182571
4.456	-0.168387
4.46	-0.176022
4.464	-0.188148
4.468	-0.148905
4.472	-0.104683
4.476	-0.0649615
4.48	-0.0353795
4.484	-0.0589362
4.488	-0.0580149
4.492	-0.0561573
4.496	-0.0224766
4.5	-0.0678226
4.504	-0.0794072
4.508	-0.0289365
4.512	-0.0059569
4.516	0.0750509
4.52	0.160101
4.524	0.205809
4.528	0.252972
4.532	0.284902
4.536	0.340626
4.54	0.398554
4.544	0.434004
4.548	0.525435
4.552	0.625075
4.556	0.682437
4.56	0.67398
4.564	0.701778
4.568	0.730429
4.572	0.738306
4.576	0.728408
4.58	0.723426
4.584	0.658936
4.588	0.655964
4.592	0.679901
4.596	0.642422
4.6	0.619597
4.604	0.608396
4.608	0.640353
4.612	0.721342
4.616	0.703577
4.62	0.68064
4.624	0.663279
4.628	0.645715
4.632	0.706932
4.636	0.767076
4.64	0.809635
4.644	0.795987
4.648	0.805753
4.652	0.825139
4.656	0.821816
4.66	0.798931
4.664	0.838887
4.668	0.848182
4.672	0.822443
4.676	0.853417
4.68	0.855898
4.684	0.786659
4.688	0.710421
4.692	0.713591
4.696	0.711482
4.7	0.654918
4.704	0.610395
4.708	0.568698
4.712	0.530999
4.716	0.508436
4.72	0.493435
4.724	0.44401
4.728	0.343672
4.732	0.283984
4.736	0.283577
4.74	0.310493
4.744	0.283209
4.748	0.18878
4.752	0.12341
4.756	0.104998
4.76	0.0914272
4.764	0.0740036
4.768	0.00424774
4.772	-0.0411243
4.776	0.00467934
4.78	0.0687811
4.784	0.102621
4.788	0.0650114
4.792	-0.0276007
4.796	-0.063976
4.8	-0.0740021
4.804	-0.0794164
4.808	-0.125938
4.812	-0.147708
4.816	-0.106734
4.82	-0.129349
4.824	-0.164744
4.828	-0.202831
4.832	-0.239745
4.836	-0.19367
4.84	-0.100696
4.844	-0.0867087
4.848	-0.115046
4.852	-0.164519
4.856	-0.177524
4.86	-0.13387
4.864	-0.139593
4.868	-0.185383
4.872	-0.217239
4.876	-0.247173
4.88	-0.170259
4.884	-0.110612
4.888	-0.119451
4.892	-0.187979
4.896	-0.285094
4.9	-0.279934
4.904	-0.190647
4.908	-0.142494
4.912	-0.185749
4.916	-0.281098
4.92	-0.332739
4.924	-0.279634
4.928	-0.156716
4.932	-0.137372
4.936	-0.2157
4.94	-0.262447
4.944	-0.25731
4.948	-0.200499
4.952	-0.146095
4.956	-0.138648
4.96	-0.148012
4.964	-0.120925
4.968	-0.0670158
4.972	-0.0512982
4.976	-0.080248
4.98	-0.0991586
4.984	-0.0775632
4.988	-0.0127691
4.992	-0.0319716
4.996	-0.0202512
5	-0.0217321
5.004	-0.0213678
5.008	-0.00691846
5.012	-0.0534414
5.016	-0.0752649
5.02	-0.0833245
5.024	-0.0832242
5.028	-0.0647704
5.032	-0.0652282
5.036	-0.0571309
5.04	-0.106428
5.044	-0.134427
5.048	-0.156733
5.052	-0.122084
5.056	-0.0731761
5.06	-0.110148
5.064	-0.160909
5.068	-0.137134
5.072	-0.052734
5.076	-0.0162332
5.08	-0.0521849
5.084	-0.0781754
5.088	-0.0171727
5.092	0.0489709
5.096	0.0730105
5.1	0.0170088
5.104	-0.0721721
5.108	-0.081921
5.112	-0.088083
5.116	-0.14321
5.12	-0.177709
5.124	-0.257335
5.128	-0.314012
5.132	-0.327502
5.136	-0.2879
5.14	-0.249159
5.144	-0.236995
5.148	-0.206947
5.152	-0.129866
5.156	-0.0815192
5.16	-0.0731178
5.164	-0.082926
5.168	-0.129652
5.172	-0.114321
5.176	-0.0613142
5.18	-0.0177557
5.184	-0.0309126
5.188	-0.00915775
5.192	0.0222526
5.196	0.0314092
5.2	0.0494924
5.204	0.0418983
5.208	-0.00567265
5.212	-0.0623779
5.216	-0.0659011
5.22	-0.0456524
5.224	-0.0619444
5.228	-0.118027
5.232	-0.149269
5.236	-0.17278
5.24	-0.187921
5.244	-0.191019
5.248	-0.278969
5.252	-0.335776
5.256	-0.308847
5.26	-0.276262
5.264	-0.305849
5.268	-0.311719
5.272	-0.289085
5.276	-0.28322
5.28	-0.276639
5.284	-0.282796
5.288	-0.304734
5.292	-0.323041
5.296	-0.295764
5.3	-0.297508
5.304	-0.333508
5.308	-0.301327
5.312	-0.230815
5.316	-0.145721
5.32	-0.0825957
5.324	-0.0617653
5.328	-0.0440295
5.332	-0.0348226
5.336	-0.0417466
5.34	-0.00856333
5.344	0.0312546
5.348	0.0282759
5.352	0.00554386
5.356	0.00303256
5.36	-0.0072614
5.364	-0.0133997
5.368	0.0326253
5.372	0.0542542
5.376	-0.0017114
5.38	-0.0697838
5.384	-0.0365384
5.388	0.0203319
5.392	0.0161627
5.396	-0.044965
5.4	-0.00673577
5.404	0.0653694
5.408	0.0788326
5.412	0.0209392
5.416	-0.0286215
5.42	-0.00965458
5.424	0.0405117
5.428	0.0797062
5.432	0.11044
5.436	0.110825
5.44	0.0880687
5.444	0.137573
5.448	0.194878
5.452	0.187455
5.456	0.153807
5.46	0.145281
5.464	0.147284
5.468	0.154318
5.472	0.130227
5.476	0.0906268
5.48	0.05127
5.484	0.0334969
5.488	0.0912514
5.492	0.127785
5.496	0.0906525
5.5	0.0403931
5.504	0.00523419
5.508	0.0226045
5.512	0.0469595
5.516	0.0735566
5.52	0.0612025
5.524	0.131017
5.528	0.218566
5.532	0.280937
5.536	0.275921
5.54	0.202957
5.544	0.14453
5.548	0.165632
5.552	0.189971
5.556	0.202348
5.56	0.175927
5.564	0.165025
5.568	0.187967
5.572	0.24727
5.576	0.327532
5.58	0.339466
5.584	0.247089
5.588	0.196235
5.592	0.261493
5.596	0.31632
5.6	0.319149
5.604	0.265616
5.608	0.181003
5.612	0.12321
5.616	0.104014
5.62	0.0804649
5.624	0.0188826
5.628	0.0175285
5.632	0.0303777
5.636	0.0106571
5.64	-0.00923505
5.644	-0.0516506
5.648	-0.110989
5.652	-0.0661804
5.656	0.0260216
5.66	0.0951298
5.664	0.0839824
5.668	-0.00624969
5.672	-0.030945
5.676	-0.0157474
5.68	-0.0067164
5.684	-0.0205913
5.688	-0.0575306
5.692	-0.042086
5.696	0.0246212
5.7	0.0257382
5.704	-0.00588175
5.708	-0.0489064
5.712	-0.0543656
5.716	-0.0500318
5.72	-0.0477208
5.724	-0.0283249
5.728	-0.0974097
5.732	-0.129346
5.736	-0.0773106
5.74	-0.00464902
5.744	0.044128
5.748	-0.0259945
5.752	-0.0657402
5.756	-0.0458873
5.76	-0.0381614
5.764	-0.0586168
5.768	-0.097646
5.772	-0.0911979
5.776	-0.00895251
5.78	0.0283963
5.784	0.0100554
5.788	-0.0323993
5.792	-0.0889848
5.796	-0.126185
5.8	-0.0882266
5.804	-0.0897886
5.808	-0.14404
5.812	-0.157384
5.816	-0.152496
5.82	-0.0815123
5.824	-0.0614554
5.828	-0.138704
5.832	-0.223557
5.836	-0.330845
5.84	-0.33339
5.844	-0.282103
5.848	-0.283839
5.852	-0.336983
5.856	-0.344456
5.86	-0.251178
5.864	-0.153406
5.868	-0.131791
5.872	-0.180692
5.876	-0.223792
5.88	-0.172378
5.884	-0.101025
5.888	-0.0750615
5.892	-0.0982027
5.896	-0.0670353
5.9	-0.0279387
5.904	-0.0422963
5.908	-0.0642849
5.912	-0.0602481
5.916	-0.0649422
5.92	-0.0890535
5.924	-0.0687379
5.928	-0.0582056
5.932	-0.0726749
5.936	-0.0758508
5.94	-0.0743107
5.944	-0.039435
5.948	0.0227743
5.952	0.0555985
5.956	0.0901386
5.96	0.0319576
5.964	-0.0603894
5.968	-0.103109
5.972	-0.0560505
5.976	-0.0682257
5.98	-0.124363
5.984	-0.148989
5.988	-0.134218
5.992	-0.0789109
5.996	-0.0895827
6	-0.135414
6.004	-0.127258
6.008	-0.11349
6.012	-0.145464
6.016	-0.180884
6.02	-0.287296
6.024	-0.354307
6.028	-0.292431
6.032	-0.156719
6.036	-0.100088
6.04	-0.164331
6.044	-0.198612
6.048	-0.196867
6.052	-0.148669
6.056	-0.110535
6.06	-0.135498
6.064	-0.180408
6.068	-0.220204
6.072	-0.207896
6.076	-0.151479
6.08	-0.188194
6.084	-0.224554
6.088	-0.269837
6.092	-0.274207
6.096	-0.23585
6.1	-0.170659
6.104	-0.143539
6.108	-0.15648
6.112	-0.187698
6.116	-0.191041
6.12	-0.204481
6.124	-0.224883
6.128	-0.210483
6.132	-0.173846
6.136	-0.177114
6.14	-0.223426
6.144	-0.28162
6.148	-0.256603
6.152	-0.170521
6.156	-0.125729
6.16	-0.144106
6.164	-0.229274
6.168	-0.323247
6.172	-0.36624
6.176	-0.367822
6.18	-0.324181
6.184	-0.349502
6.188	-0.345275
6.192	-0.265238
6.196	-0.169111
6.2	-0.118356
6.204	-0.213716
6.208	-0.31822
6.212	-0.33244
6.216	-0.194917
6.22	-0.0617317
6.224	-0.0781115
6.228	-0.139906
6.232	-0.125702
6.236	-0.0826684
6.24	-0.0534294
6.244	-0.0679324
6.248	-0.116157
6.252	-0.0897706
6.256	-0.0260768
6.26	0.0362129
6.264	0.0611756
6.268	0.0213402
6.272	-0.00260904
6.276	0.0399548
6.28	0.0662736
6.284	0.0558871
6.288	-0.00533053
6.292	-0.0520908
6.296	-0.0538076
6.3	-0.022643
6.304	0.0508923
6.308	0.0615603
6.312	0.0592044
6.316	0.134723
6.32	0.177322
6.324	0.163245
6.328	0.0664839
6.332	-0.0572358
6.336	-0.0699476
6.34	0.0146167
6.344	0.14939
6.348	0.197125
6.352	0.085593
6.356	0.00267015
6.36	-0.00256434
6.364	0.0447593
6.368	0.066714
6.372	0.00980383
6.376	-0.0407173
6.38	0.00303348
6.384	0.103481
6.388	0.0584071
6.392	-0.0254776
6.396	-0.0524961
6.4	-0.000766667
6.404	0.0392756
6.408	0.0618284
6.412	0.0104433
6.416	-0.0927197
6.42	-0.092772
6.424	-0.0494732
6.428	-0.0235886
6.432	0.0245
6.436	0.0239666
6.44	-0.0231862
6.444	-0.0359557
6.448	-0.0185195
6.452	-0.00131531
6.456	-0.00757384
6.46	-0.037721
6.464	-0.0881355
6.468	-0.128486
6.472	-0.132704
6.476	-0.133003
6.48	-0.139956
6.484	-0.170402
6.488	-0.160727
6.492	-0.102548
6.496	-0.0792968
6.5	-0.100209
6.504	-0.0948953
6.508	-0.0964199
6.512	-0.123222
6.516	-0.15019
6.52	-0.145124
6.524	-0.167612
6.528	-0.193077
6.532	-0.201415
6.536	-0.192604
6.54	-0.261282
6.544	-0.318833
6.548	-0.304315
6.552	-0.269399
6.556	-0.219025
6.56	-0.196426
6.564	-0.201264
6.568	-0.25046
6.572	-0.290738
6.576	-0.270802
6.58	-0.237405
6.584	-0.20339
6.588	-0.216373
6.592	-0.233173
6.596	-0.252237
6.6	-0.265145
6.604	-0.227252
6.608	-0.234756
6.612	-0.234877
6.616	-0.266485
6.62	-0.321643
6.624	-0.355434
6.628	-0.330246
6.632	-0.265804
6.636	-0.26709
6.64	-0.299623
6.644	-0.344358
6.648	-0.37183
6.652	-0.336575
6.656	-0.26464
6.66	-0.303526
6.664	-0.396183
6.668	-0.407194
6.672	-0.376827
6.676	-0.249148
6.68	-0.21045
6.684	-0.261715
6.688	-0.341217
6.692	-0.38906
6.696	-0.371357
6.7	-0.345499
6.704	-0.32712
6.708	-0.305434
6.712	-0.264476
6.716	-0.23304
6.72	-0.210872
6.724	-0.196109
6.728	-0.177629
6.732	-0.134796
6.736	-0.106404
6.74	-0.0955578
6.744	-0.140236
6.748	-0.191694
6.752	-0.172744
6.756	-0.109756
6.76	-0.113212
6.764	-0.177367
6.768	-0.210488
6.772	-0.254303
6.776	-0.232226
6.78	-0.212413
6.784	-0.25542
6.788	-0.318126
6.792	-0.376625
6.796	-0.33908
6.8	-0.262514
6.804	-0.283525
6.808	-0.359768
6.812	-0.413682
6.816	-0.391665
6.82	-0.314035
6.824	-0.313226
6.828	-0.319988
6.832	-0.359909
6.836	-0.358009
6.84	-0.321126
6.844	-0.312345
6.848	-0.352875
6.852	-0.454025
6.856	-0.47786
6.86	-0.44889
6.864	-0.432382
6.868	-0.412314
6.872	-0.403886
6.876	-0.358087
6.88	-0.3045
6.884	-0.299918
6.888	-0.322708
6.892	-0.32024
6.896	-0.344821
6.9	-0.296713
6.904	-0.208207
6.908	-0.155541
6.912	-0.153601
6.916	-0.22431
6.92	-0.260937
6.924	-0.199086
6.928	-0.118534
6.932	-0.122918
6.936	-0.158952
6.94	-0.204356
6.944	-0.251932
6.948	-0.266887
6.952	-0.24934
6.956	-0.238088
6.96	-0.242319
6.964	-0.211492
6.968	-0.168466
6.972	-0.152371
6.976	-0.158353
6.98	-0.134817
6.984	-0.0440769
6.988	0.0220352
6.992	0.0217788
6.996	0.00789179
7	0.0259146
7.004	0.0944337
7.008	0.16285
7.012	0.153895
7.016	0.114962
7.02	0.114659
7.024	0.158596
7.028	0.231166
7.032	0.252752
7.036	0.266797
7.04	0.300998
7.044	0.310166
7.048	0.31875
7.052	0.346779
7.056	0.329712
7.06	0.265017
7.064	0.22463
7.068	0.208244
7.072	0.232959
7.076	0.247536
7.08	0.242872
7.084	0.240347
7.088	0.206336
7.092	0.195831
7.096	0.203333
7.1	0.199695
7.104	0.195919
7.108	0.177761
7.112	0.157501
7.116	0.169742
7.12	0.133101
7.124	0.0867736
7.128	0.0490373
7.132	0.0761798
7.136	0.118447
7.14	0.0705173
7.144	0.00142473
7.148	-0.047813
7.152	-0.116734
7.156	-0.0855506
7.16	-0.0382454
7.164	-0.0290165
7.168	-0.0133798
7.172	0.00428573
7.176	0.00487005
7.18	0.0160292
7.184	0.00654732
7.188	-0.0419539
7.192	0.00113122
7.196	0.054817
7.2	0.0498901
7.204	-0.000214324
7.208	0.000267313
7.212	0.0185928
7.216	0.0268177
7.22	0.0256947
7.224	0.0118877
7.228	-0.0060197
7.232	-0.0549992
7.236	-0.0892545
7.24	-0.0658943
7.244	-0.0537927
7.248	-0.0747224
7.252	-0.0910809
7.256	-0.0618358
7.26	0.00131217
7.264	0.000634714
7.268	-0.0500116
7.272	-0.120445
7.276	-0.16499
7.28	-0.161015
7.284	-0.157659
7.288	-0.202061
7.292	-0.228346
7.296	-0.251167
7.3	-0.260935
7.304	-0.239223
7.308	-0.244158
7.312	-0.252786
7.316	-0.192554
7.32	-0.134912
7.324	-0.0774736
7.328	-0.0783469
7.332	-0.091623
7.336	-0.01198
7.34	0.0619805
7.344	0.0560183
7.348	-0.00748561
7.352	-0.0430789
7.356	-0.0322919
7.36	0.0265866
7.364	0.115147
7.368	0.109709
7.372	0.0299666
7.376	0.043988
7.38	0.0767241
7.384	0.0821919
7.388	0.0419397
7.392	0.00850107
7.396	0.00108525
7.4	-0.0169032
7.404	-0.0114759
7.408	0.0262498
7.412	0.0526523
7.416	0.0986909
7.42	0.127209
7.424	0.112177
7.428	0.0968175
7.432	0.0665904
7.436	0.0376162
7.44	0.00987879
7.444	0.0331497
7.448	0.0657816
7.452	0.0634312
7.456	0.0755202
7.46	0.107503
7.464	0.109991
7.468	0.0942417
7.472	0.0597552
7.476	0.00475562
7.48	-0.0396925
7.484	-0.0159375
7.488	0.0265903
7.492	-0.00956881
7.496	-0.0978212
7.5	-0.0657384
7.504	-0.0189063
7.508	0.00879912
7.512	-0.0040337
7.516	-0.0447821
7.52	-0.08201
7.524	-0.0341013
7.528	-0.0288544
7.532	-0.0611389
7.536	-0.0784693
7.54	-0.117246
7.544	-0.147725
7.548	-0.12805
7.552	-0.147337
7.556	-0.170089
7.56	-0.161001
7.564	-0.101806
7.568	-0.0243645
7.572	0.00813993
7.576	-0.00043509
7.58	-0.0565875
7.584	-0.052198
7.588	0.0125452
7.592	-0.0227273
7.596	-0.0988903
7.6	-0.177735
7.604	-0.256932
7.608	-0.234619
7.612	-0.141754
7.616	-0.085585
7.62	-0.0868276
7.624	-0.115429
7.628	-0.147615
7.632	-0.09667
7.636	-0.0470232
7.64	-0.0621486
7.644	-0.130379
7.648	-0.159772
7.652	-0.0973618
7.656	-0.00831466
7.66	0.0543886
7.664	0.0177172
7.668	-0.033798
7.672	-0.0145055
7.676	0.0193828
7.68	-0.0442559
7.684	-0.089159
7.688	-0.0977284
7.692	-0.123249
7.696	-0.0872881
7.7	-0.144216
7.704	-0.225494
7.708	-0.241385
7.712	-0.196022
7.716	-0.152932
7.72	-0.177073
7.724	-0.188638
7.728	-0.128972
7.732	-0.0982237
7.736	-0.0436675
7.74	-0.0216415
7.744	-0.0689171
7.748	-0.140015
7.752	-0.167751
7.756	-0.117344
7.76	-0.0492436
7.764	-0.0268177
7.768	-0.0469526
7.772	-0.067921
7.776	-0.0806061
7.78	-0.0859035
7.784	-0.0101329
7.788	0.0413275
7.792	0.0114062
7.796	0.0135728
7.8	0.0566566
7.804	0.0905639
7.808	0.113984
7.812	0.0764523
7.816	0.0438497
7.82	0.0279473
7.824	0.0203012
7.828	0.0401332
7.832	0.0755566
7.836	0.105283
7.84	0.16021
7.844	0.175048
7.848	0.142269
7.852	0.102014
7.856	0.106573
7.86	0.177107
7.864	0.235194
7.868	0.203279
7.872	0.108957
7.876	0.0920308
7.88	0.146334
7.884	0.212859
7.888	0.28119
7.892	0.262494
7.896	0.174055
7.9	0.122178
7.904	0.141488
7.908	0.133983
7.912	0.0574967
7.916	-0.0979755
7.92	-0.19855
7.924	-0.186014
7.928	-0.157891
7.932	-0.192861
7.936	-0.259462
7.94	-0.280308
7.944	-0.182376
7.948	-0.113321
7.952	-0.137827
7.956	-0.222459
7.96	-0.292615
7.964	-0.283765
7.968	-0.264481
7.972	-0.237419
7.976	-0.242354
7.98	-0.250446
7.984	-0.247859
7.988	-0.21463
7.992	-0.188728
[truncated: 3,001 more rows]

## Sheet: A_bottom
Time [s]	Ch1_1	Ch1_2
0	0.316594	0.245784
0.004	0.0280182	-0.132796
0.008	0.0768998	-0.104665
0.012	0.165546	-0.144473
0.016	0.134363	-0.174873
0.02	0.0640073	-0.28431
0.024	0.0107926	-0.349094
0.028	0.051849	-0.288494
0.032	0.0762371	-0.152302
0.036	0.0290549	-0.0963042
0.04	-0.0516284	-0.160325
0.044	-0.0348496	-0.194474
0.048	0.0486795	-0.192679
0.052	0.0864721	-0.144521
0.056	0.0513412	-0.106551
0.06	0.0188625	-0.131561
0.064	-0.00181534	-0.176366
0.068	-0.0466555	-0.216076
0.072	-0.050419	-0.203573
0.076	-0.0541922	-0.147406
0.08	-0.12652	-0.184178
0.084	-0.165168	-0.220447
0.088	-0.159561	-0.265626
0.092	-0.168454	-0.269837
0.096	-0.156483	-0.231439
0.1	-0.181881	-0.166393
0.104	-0.229003	-0.139486
0.108	-0.253469	-0.152511
0.112	-0.208224	-0.183637
0.116	-0.167981	-0.186893
0.12	-0.17302	-0.200416
0.124	-0.22088	-0.220691
0.128	-0.263178	-0.206175
0.132	-0.268375	-0.169634
0.136	-0.220942	-0.173138
0.14	-0.236519	-0.219482
0.144	-0.225047	-0.277446
0.148	-0.225371	-0.251967
0.152	-0.239593	-0.16608
0.156	-0.169986	-0.121658
0.16	-0.146021	-0.140333
0.164	-0.158261	-0.225605
0.168	-0.12812	-0.319181
0.172	-0.122887	-0.361884
0.176	-0.129353	-0.363128
0.18	-0.180656	-0.319651
0.184	-0.21371	-0.345285
0.188	-0.250245	-0.340463
0.192	-0.257235	-0.260429
0.196	-0.23474	-0.164398
0.2	-0.24097	-0.114551
0.204	-0.199605	-0.210334
0.208	-0.172234	-0.314283
0.212	-0.185242	-0.327592
0.216	-0.197192	-0.189564
0.22	-0.180373	-0.0574718
0.224	-0.111907	-0.0746837
0.228	-0.134635	-0.136092
0.232	-0.15099	-0.121369
0.236	-0.0943256	-0.078507
0.24	-0.0992283	-0.0494309
0.244	-0.133584	-0.0644481
0.248	-0.159984	-0.112306
0.252	-0.17007	-0.0854043
0.256	-0.139357	-0.0217484
0.26	-0.0835407	0.0402828
0.264	-0.0752676	0.0647233
0.268	-0.104981	0.0245607
0.272	-0.0891206	0.0013185
0.276	-0.0437233	0.0439729
0.28	-0.0301269	0.0699725
0.284	-0.0210141	0.0591592
0.288	-0.0415704	-0.00219782
0.292	-0.0158839	-0.0484213
0.296	-0.0183262	-0.0498586
0.3	-0.024292	-0.0182928
0.304	-0.0283864	0.0550918
0.308	-0.0485797	0.0649039
0.312	-0.0521925	0.0632758
0.316	-0.100014	0.138922
0.32	-0.148771	0.180811
0.324	-0.195996	0.16615
0.328	-0.243784	0.068684
0.332	-0.199988	-0.0542023
0.336	-0.136698	-0.065567
0.34	-0.0444143	0.0195786
0.344	-0.0289732	0.154166
0.348	-0.0278816	0.199892
0.352	-0.0192401	0.0877517
0.356	-0.0163595	0.00601478
0.36	0.0263416	0.00142429
0.364	0.0738566	0.0490693
0.368	0.0459934	0.0699773
0.372	-0.0700284	0.0127609
0.376	-0.102628	-0.0371492
0.38	-0.061361	0.0080868
0.384	-0.00170201	0.107442
0.388	0.0652566	0.0608783
0.392	0.0309708	-0.0224422
0.396	-0.0757305	-0.0484137
0.4	-0.0759201	0.00373525
0.404	-0.00942307	0.0432597
0.408	0.0615779	0.0655023
0.412	0.104521	0.0127881
0.416	0.105926	-0.0895918
0.42	0.132352	-0.0882255
0.424	0.158263	-0.0452689
0.428	0.133219	-0.0192696
0.432	0.0738615	0.028697
0.436	0.0397108	0.0271894
0.44	0.0161959	-0.0198154
0.444	0.0264556	-0.0319092
0.448	0.0633491	-0.0143634
0.452	0.0481344	0.00265917
0.456	0.0324653	-0.00402806
0.46	-0.0226056	-0.0343677
0.464	-0.0972025	-0.0849218
0.468	-0.119984	-0.124639
0.472	-0.116664	-0.12857
0.476	-0.123366	-0.128898
0.48	-0.124135	-0.136125
0.484	-0.0754454	-0.166589
0.488	-0.0234563	-0.155832
0.492	-0.0368236	-0.0976947
0.496	-0.0689683	-0.0754355
0.5	-0.0696673	-0.0963733
0.504	-0.07328	-0.0906411
0.508	-0.106913	-0.0926572
0.512	-0.164617	-0.119669
0.516	-0.239557	-0.146164
0.52	-0.22267	-0.140981
0.524	-0.136682	-0.163978
0.528	-0.0391333	-0.189116
0.532	0.0246395	-0.197021
0.536	-0.00465344	-0.188659
0.54	-0.0347762	-0.258526
0.544	-0.0301203	-0.314421
0.548	0.000453764	-0.299467
0.552	0.0553775	-0.264087
0.556	0.00650975	-0.214103
0.56	-0.059071	-0.191942
0.564	-0.0578315	-0.197528
0.568	-0.025985	-0.247118
0.572	0.0216234	-0.286463
0.576	0.0123261	-0.265736
0.58	-0.0744	-0.232449
0.584	-0.0798919	-0.198771
0.588	-0.0287631	-0.212665
0.592	0.10435	-0.228919
0.596	0.13766	-0.248514
0.6	0.0600447	-0.260279
0.604	-0.0274888	-0.222501
0.608	0.0164913	-0.230771
0.612	0.0879584	-0.230459
0.616	0.118622	-0.263331
0.62	0.189543	-0.317854
0.624	0.21899	-0.351281
0.628	0.216301	-0.324275
0.632	0.224869	-0.260825
0.636	0.189002	-0.263107
0.64	0.203987	-0.296026
0.644	0.128796	-0.340606
0.648	0.111377	-0.367303
0.652	0.14446	-0.330513
0.656	0.147089	-0.259524
0.66	0.209632	-0.301191
0.664	0.269314	-0.392474
0.668	0.209463	-0.402434
0.672	0.149754	-0.370366
0.676	0.206797	-0.242313
0.68	0.272242	-0.206846
0.684	0.228925	-0.258686
0.688	0.182295	-0.338451
0.692	0.216618	-0.384488
0.696	0.220014	-0.366161
0.7	0.234735	-0.340417
0.704	0.196035	-0.322268
0.708	0.120629	-0.300213
0.712	0.0526276	-0.259166
0.716	-0.0116537	-0.22821
0.72	-0.011387	-0.206094
0.724	0.00353694	-0.191673
0.728	-0.0289211	-0.172593
0.732	-0.10406	-0.129801
0.736	-0.121568	-0.101839
0.74	-0.108551	-0.0917962
0.744	-0.0842669	-0.137669
0.748	-0.0668623	-0.18789
0.752	-0.0995244	-0.167296
0.756	-0.164838	-0.104512
0.76	-0.174629	-0.110537
0.764	-0.153967	-0.174203
0.768	-0.177818	-0.207202
0.772	-0.220907	-0.250429
0.776	-0.198253	-0.226767
0.78	-0.150844	-0.208612
0.784	-0.175128	-0.252404
0.788	-0.216296	-0.315376
0.792	-0.244982	-0.37255
0.796	-0.261251	-0.33236
0.8	-0.184606	-0.257261
0.804	-0.0651364	-0.280774
0.808	-0.0461463	-0.356999
0.812	-0.107234	-0.409663
0.816	-0.138466	-0.385106
0.82	-0.103327	-0.308433
0.824	-0.0930659	-0.309141
0.828	-0.136483	-0.315866
0.832	-0.189994	-0.356447
0.836	-0.222275	-0.352292
0.84	-0.224452	-0.316163
0.844	-0.216893	-0.307882
0.848	-0.302436	-0.350713
0.852	-0.386386	-0.451287
0.856	-0.480738	-0.47246
0.86	-0.515497	-0.443491
0.864	-0.457049	-0.427181
0.868	-0.423146	-0.407217
0.872	-0.379426	-0.398766
0.876	-0.382603	-0.351659
0.88	-0.392445	-0.29924
0.884	-0.397153	-0.295968
0.888	-0.442153	-0.318486
0.892	-0.484928	-0.315906
0.896	-0.496875	-0.340662
0.9	-0.456132	-0.289415
0.904	-0.466158	-0.202201
0.908	-0.500092	-0.150158
0.912	-0.532217	-0.150889
0.916	-0.579634	-0.221972
0.92	-0.590637	-0.256285
0.924	-0.580073	-0.191911
0.928	-0.571691	-0.113432
0.932	-0.587772	-0.119717
0.936	-0.573177	-0.155965
0.94	-0.504157	-0.201579
0.944	-0.41989	-0.24864
0.948	-0.327589	-0.262289
0.952	-0.280687	-0.244363
0.956	-0.226936	-0.233834
0.96	-0.223622	-0.237775
0.964	-0.278921	-0.205733
0.968	-0.333826	-0.163424
0.972	-0.282793	-0.148112
0.976	-0.197246	-0.154412
0.98	-0.125622	-0.128677
0.984	-0.076302	-0.0372478
0.988	-0.089214	0.0266893
0.992	-0.0805707	0.0249775
0.996	-0.0617448	0.0116551
1	-0.0463044	0.031042
1.004	0.0077448	0.100745
1.008	0.0510747	0.167361
1.012	0.0332559	0.156083
1.016	0.0141473	0.117851
1.02	0.0487464	0.11891
1.024	0.158241	0.164313
1.028	0.284019	0.23626
1.032	0.311086	0.256046
1.036	0.304242	0.271184
1.04	0.257014	0.30491
1.044	0.273023	0.313419
1.048	0.316205	0.322588
1.052	0.332708	0.350575
1.056	0.319558	0.330927
1.06	0.32669	0.266525
1.064	0.361845	0.226929
1.068	0.360544	0.211905
1.072	0.375627	0.237281
1.076	0.406148	0.250786
1.08	0.425494	0.246191
1.084	0.469415	0.243062
1.088	0.509993	0.208574
1.092	0.491857	0.199587
1.096	0.424921	0.206753
1.1	0.326435	0.202915
1.104	0.27886	0.199185
1.108	0.305899	0.180058
1.112	0.391961	0.161275
1.116	0.43399	0.17291
1.12	0.385874	0.134908
1.124	0.369694	0.0887953
1.128	0.405662	0.0523507
1.132	0.40001	0.0818751
1.136	0.358267	0.122121
1.14	0.310241	0.0711909
1.144	0.243057	0.00372141
1.148	0.173481	-0.0465269
1.152	0.120989	-0.113652
1.156	0.11172	-0.0790841
1.16	0.120052	-0.0337422
1.164	0.131575	-0.0246889
1.168	0.143258	-0.00891687
1.172	0.0652944	0.00860433
1.176	-0.0238626	0.00845479
1.18	-0.052891	0.0207009
1.184	-0.0485577	0.00829162
1.188	-0.0801901	-0.0381808
1.192	-0.11592	0.00745983
1.196	-0.107626	0.0596455
1.2	-0.144804	0.0519604
1.204	-0.20341	0.00241738
1.208	-0.255265	0.00493126
1.212	-0.233631	0.0227806
1.216	-0.215777	0.0307972
1.22	-0.245697	0.0290797
1.224	-0.270001	0.015131
1.228	-0.301704	-0.00334726
1.232	-0.305209	-0.0533329
1.236	-0.313026	-0.0850584
1.24	-0.310729	-0.0607511
1.244	-0.28347	-0.0500909
1.248	-0.265362	-0.0716921
1.252	-0.290277	-0.0869271
1.256	-0.252534	-0.0554395
1.26	-0.248843	0.00683588
1.264	-0.25123	0.00308805
1.268	-0.246573	-0.0485176
1.272	-0.264696	-0.118941
1.276	-0.245467	-0.161431
1.28	-0.215022	-0.15602
1.284	-0.221879	-0.154509
1.288	-0.239519	-0.199462
1.292	-0.214334	-0.224657
1.296	-0.17673	-0.247751
1.3	-0.147561	-0.25601
1.304	-0.101068	-0.234082
1.308	-0.0894958	-0.240792
1.312	-0.114534	-0.247143
1.316	-0.118749	-0.185336
1.32	-0.0169331	-0.128591
1.324	0.0319254	-0.0714931
1.328	0.0653388	-0.0760304
1.332	0.101374	-0.0856868
1.336	0.0887625	-0.00421259
1.34	0.134446	0.0675306
1.344	0.154121	0.0575213
1.348	0.0755082	-0.00586367
1.352	0.00259413	-0.0396639
1.356	0.0403075	-0.0267526
1.36	0.105651	0.03397
1.364	0.194912	0.121608
1.368	0.300982	0.109968
1.372	0.403175	0.0322357
1.376	0.435073	0.0496506
1.38	0.474151	0.0813001
1.384	0.495955	0.0851636
1.388	0.544428	0.0435574
1.392	0.526136	0.0118613
1.396	0.465224	0.00447481
1.4	0.493228	-0.0136642
1.404	0.544289	-0.00617586
1.408	0.552398	0.0315086
1.412	0.534343	0.0578294
1.416	0.577501	0.104698
1.42	0.61648	0.13068
1.424	0.597415	0.115202
1.428	0.616474	0.0994457
1.432	0.617432	0.0690471
1.436	0.527336	0.0399456
1.44	0.445768	0.01349
1.444	0.448203	0.038964
1.448	0.4581	0.0700614
1.452	0.475188	0.0669849
1.456	0.455833	0.0807163
1.46	0.457809	0.112071
1.464	0.465214	0.113203
1.468	0.454377	0.0968646
1.472	0.406204	0.0614328
1.476	0.364544	0.00584048
1.48	0.422242	-0.0362048
1.484	0.465902	-0.00972549
1.488	0.470746	0.0312592
1.492	0.486968	-0.0100898
1.496	0.429581	-0.0952167
1.5	0.328131	-0.0586218
1.504	0.228248	-0.013503
1.508	0.231661	0.0133177
1.512	0.242974	-0.00166741
1.516	0.238407	-0.0432216
1.52	0.249247	-0.0775962
1.524	0.235824	-0.0275585
1.528	0.223503	-0.0267079
1.532	0.207562	-0.0578916
1.536	0.17866	-0.0757013
1.54	0.16054	-0.115326
1.544	0.196809	-0.143432
1.548	0.261677	-0.123269
1.552	0.290724	-0.14503
1.556	0.290743	-0.165921
1.56	0.252106	-0.155424
1.564	0.198166	-0.0934248
1.568	0.169055	-0.0178138
1.572	0.176999	0.0127343
1.576	0.184549	0.00148785
1.58	0.186549	-0.0549304
1.584	0.136822	-0.0450045
1.588	0.130171	0.0176244
1.592	0.108501	-0.0227066
1.596	0.0943087	-0.0981936
1.6	0.121793	-0.178134
1.604	0.102202	-0.254348
1.608	0.0835801	-0.226265
1.612	0.08764	-0.133191
1.616	0.0590729	-0.0805005
1.62	0.0238227	-0.0835405
1.624	-0.0215853	-0.113503
1.628	-0.0508074	-0.143062
1.632	-0.047016	-0.0887261
1.636	-0.0381791	-0.0423223
1.64	-0.0891252	-0.0605171
1.644	-0.112118	-0.129828
1.648	-0.0806867	-0.154141
1.652	0.0169831	-0.0888346
1.656	0.118288	0.000122337
1.66	0.115209	0.059003
1.664	0.0593701	0.0178134
1.668	0.0453859	-0.030445
1.672	0.122357	-0.00825095
1.676	0.195775	0.022849
1.68	0.166301	-0.0450787
1.684	0.0595553	-0.0846725
1.688	0.0133448	-0.0958816
1.692	0.0997128	-0.117819
1.696	0.176655	-0.08307
1.7	0.160567	-0.145187
1.704	0.0581818	-0.223704
1.708	-0.0145104	-0.2359
1.712	-0.0146851	-0.188432
1.716	0.0486056	-0.14827
1.72	0.130931	-0.175037
1.724	0.174976	-0.182271
1.728	0.12848	-0.121974
1.732	0.102461	-0.092469
1.736	0.172708	-0.0363102
1.74	0.250436	-0.0190784
1.744	0.230841	-0.0683283
1.748	0.190069	-0.13934
1.752	0.235986	-0.162407
1.756	0.359855	-0.109222
1.76	0.381581	-0.0424667
1.764	0.319689	-0.023177
1.768	0.223851	-0.0444646
1.772	0.136187	-0.0644883
1.776	0.166756	-0.0775774
1.78	0.226098	-0.0799738
1.784	0.251075	-0.000866804
1.788	0.240112	0.0446494
1.792	0.25985	0.013876
1.796	0.275547	0.0192616
1.8	0.326075	0.0628257
1.804	0.355377	0.096039
1.808	0.332393	0.117475
1.812	0.298615	0.0771462
1.816	0.306321	0.046991
1.82	0.360879	0.0306924
1.824	0.393635	0.0246476
1.828	0.352039	0.0458198
1.832	0.305523	0.081029
1.836	0.267128	0.111447
1.84	0.199181	0.166558
1.844	0.154536	0.177467
1.848	0.12277	0.143482
1.852	0.142001	0.104131
1.856	0.117514	0.112897
1.86	0.139282	0.18541
1.864	0.151433	0.239557
1.868	0.125702	0.201986
1.872	0.0784704	0.108251
1.876	-0.00400766	0.0982391
1.88	-0.0220692	0.153157
1.884	0.0605853	0.221222
1.888	0.0910453	0.286202
1.892	0.0923766	0.261981
1.896	0.0401321	0.172101
1.9	-0.0255122	0.126016
1.904	0.00467989	0.145867
1.908	0.0348449	0.135674
1.912	0.0374716	0.0533137
1.916	0.0580877	-0.102695
1.92	0.0691887	-0.19647
1.924	0.0365106	-0.178855
1.928	0.013939	-0.15419
1.932	-0.000845248	-0.191892
1.936	-0.0454974	-0.25902
1.94	-0.0515799	-0.272693
1.944	-0.0123563	-0.171237
1.948	0.0301094	-0.108453
1.952	0.0303419	-0.137181
1.956	0.0210968	-0.224266
1.96	0.023861	-0.289202
1.964	0.0415195	-0.278244
1.968	0.0751403	-0.258299
1.972	0.127249	-0.232435
1.976	0.143006	-0.238665
1.98	0.139528	-0.246504
1.984	0.116806	-0.242025
1.988	0.159324	-0.208244
1.992	0.243344	-0.183062
1.996	0.24836	-0.17551
2	0.203393	-0.214365
2.004	0.20313	-0.268326
2.008	0.223638	-0.316319
2.012	0.194928	-0.297097
2.016	0.138149	-0.294579
2.02	0.0832999	-0.348526
2.024	0.0433942	-0.355938
2.028	0.00708131	-0.307861
2.032	-0.0248395	-0.265346
2.036	-0.0219572	-0.274394
2.04	-0.0713432	-0.304231
2.044	-0.176479	-0.272878
2.048	-0.202814	-0.207203
2.052	-0.200478	-0.149796
2.056	-0.217029	-0.118569
2.06	-0.29617	-0.154905
2.064	-0.328714	-0.189161
2.068	-0.313542	-0.287392
2.072	-0.287856	-0.286918
2.076	-0.28576	-0.227799
2.08	-0.273206	-0.255717
2.084	-0.234324	-0.345244
2.088	-0.172887	-0.384258
2.092	-0.0579326	-0.397574
2.096	-0.00270753	-0.390987
2.1	-0.0322363	-0.409261
2.104	-0.0331944	-0.426764
2.108	0.0147478	-0.421734
2.112	0.11544	-0.393511
2.116	0.168508	-0.362874
2.12	0.164344	-0.330896
2.124	0.166592	-0.339624
2.128	0.22994	-0.355861
2.132	0.271845	-0.334768
2.136	0.271114	-0.334354
2.14	0.215867	-0.410105
2.144	0.117849	-0.476205
2.148	0.0453918	-0.461143
2.152	0.0498727	-0.401774
2.156	0.0390417	-0.410685
2.16	0.00816459	-0.403562
2.164	-0.0890187	-0.439626
2.168	-0.181429	-0.474035
2.172	-0.153355	-0.431438
2.176	-0.0955753	-0.423969
2.18	-0.112492	-0.447849
2.184	-0.212495	-0.402299
2.188	-0.313365	-0.348036
2.192	-0.360954	-0.386786
2.196	-0.352	-0.393422
2.2	-0.317577	-0.415051
2.204	-0.306591	-0.412209
2.208	-0.339119	-0.335716
2.212	-0.315088	-0.295231
2.216	-0.265281	-0.276812
2.22	-0.229863	-0.283714
2.224	-0.230403	-0.265865
2.228	-0.305655	-0.218731
2.232	-0.326896	-0.173385
2.236	-0.312106	-0.147085
2.24	-0.285127	-0.174646
2.244	-0.27998	-0.209954
2.248	-0.246237	-0.243706
2.252	-0.2475	-0.233722
2.256	-0.263154	-0.195037
2.26	-0.298775	-0.194381
2.264	-0.348684	-0.238788
2.268	-0.394487	-0.292409
2.272	-0.393058	-0.272943
2.276	-0.359318	-0.151859
2.28	-0.335322	-0.0609604
2.284	-0.367354	-0.0881828
2.288	-0.376936	-0.158587
2.292	-0.357087	-0.197535
2.296	-0.269156	-0.230213
2.3	-0.168928	-0.221171
2.304	-0.0636808	-0.200483
2.308	-0.0799823	-0.191635
2.312	-0.12285	-0.224744
2.316	-0.1081	-0.231947
2.32	-0.0968912	-0.218126
2.324	-0.136059	-0.228906
2.328	-0.161805	-0.27138
2.332	-0.115107	-0.307283
2.336	-0.0517721	-0.283913
2.34	0.00377278	-0.24991
2.344	0.0396002	-0.270016
2.348	0.0690108	-0.246869
2.352	0.0979359	-0.242877
2.356	0.156271	-0.233471
2.36	0.169234	-0.219025
2.364	0.172295	-0.160434
2.368	0.18921	-0.103463
2.372	0.104898	-0.148405
2.376	0.0400993	-0.141374
2.38	0.0654449	-0.142109
2.384	0.170161	-0.158434
2.388	0.198807	-0.162232
2.392	0.174324	-0.176795
2.396	0.119928	-0.220406
2.4	0.159568	-0.223372
2.404	0.241918	-0.145608
2.408	0.293054	-0.0958934
2.412	0.285023	-0.115095
2.416	0.23085	-0.182089
2.42	0.222559	-0.161351
2.424	0.222969	-0.0880696
2.428	0.266481	-0.0694028
2.432	0.288527	-0.0837731
2.436	0.268687	-0.178575
2.44	0.297441	-0.213739
2.444	0.338919	-0.182395
2.448	0.309904	-0.0851292
2.452	0.222543	-0.0675825
2.456	0.160521	-0.104807
2.46	0.118984	-0.139175
2.464	0.090015	-0.112112
2.468	0.0756726	-0.0821518
2.472	0.0611658	-0.0591988
2.476	-0.00846779	-0.108972
2.48	-0.111414	-0.160916
2.484	-0.078131	-0.162269
2.488	-0.0390278	-0.0713345
2.492	-0.026919	0.000272515
2.496	-0.0824938	-0.0567819
2.5	-0.178639	-0.119878
2.504	-0.22639	-0.119159
2.508	-0.262693	-0.0738485
2.512	-0.240898	-0.000458303
2.516	-0.201302	-0.0149325
2.52	-0.187098	-0.075523
2.524	-0.126329	-0.100932
2.528	-0.0562661	-0.0800152
2.532	-0.0241407	-0.0813495
2.536	0.013275	-0.100626
2.54	0.0730642	-0.154871
2.544	0.160421	-0.163725
2.548	0.179932	-0.095114
2.552	0.0976952	-0.0789017
2.556	-0.0353464	-0.145412
2.56	-0.134487	-0.273994
2.564	-0.122332	-0.295177
2.568	-0.0137844	-0.222649
2.572	0.0290768	-0.212971
2.576	-0.0226744	-0.255781
2.58	-0.129533	-0.289682
2.584	-0.236562	-0.305954
2.588	-0.228282	-0.285512
2.592	-0.142233	-0.206545
2.596	-0.0718081	-0.146867
2.6	-0.0851386	-0.1489
2.604	-0.138074	-0.124993
2.608	-0.16774	-0.0220037
2.612	-0.134518	0.0460388
2.616	-0.0941093	0.00912411
2.62	-0.132316	-0.0302612
2.624	-0.209013	0.00381139
2.628	-0.228817	0.055621
2.632	-0.23598	0.109389
2.636	-0.217661	0.161194
2.64	-0.190112	0.181302
2.644	-0.200021	0.209901
2.648	-0.200837	0.290721
2.652	-0.199685	0.338937
2.656	-0.162232	0.329694
2.66	-0.155663	0.294322
2.664	-0.211781	0.220178
2.668	-0.262011	0.231705
2.672	-0.215156	0.331336
2.676	-0.134083	0.41637
2.68	-0.0821642	0.387023
2.684	-0.10738	0.285524
2.688	-0.124281	0.203397
2.692	-0.048278	0.176634
2.696	-0.0362687	0.178622
2.7	-0.0568145	0.179043
2.704	-0.106615	0.155366
2.708	-0.134616	0.149018
2.712	-0.0725272	0.153773
2.716	-0.0380266	0.168396
2.72	-0.0114209	0.155707
2.724	-0.0416117	0.0577204
2.728	-0.0763698	-0.017947
2.732	-0.0265996	-0.0411809
2.736	0.0332079	-0.055554
2.74	0.0595595	-0.0595374
2.744	0.0777478	-0.144039
2.748	0.0630837	-0.197602
2.752	0.0371259	-0.231278
2.756	0.0116357	-0.221095
2.76	0.0454171	-0.191152
2.764	0.114957	-0.232661
2.768	0.11451	-0.291482
2.772	0.0991411	-0.27494
2.776	0.164436	-0.22878
2.78	0.224454	-0.175159
2.784	0.188823	-0.19308
2.788	0.102311	-0.23935
2.792	0.0717167	-0.313761
2.796	0.143485	-0.308257
2.8	0.174062	-0.245941
2.804	0.213764	-0.210518
2.808	0.204503	-0.233308
2.812	0.15856	-0.309404
2.816	0.157343	-0.331647
2.82	0.246235	-0.250914
2.824	0.330343	-0.180927
2.828	0.279733	-0.17906
2.832	0.248545	-0.177015
2.836	0.248108	-0.163761
2.84	0.325496	-0.117014
2.844	0.415098	-0.0882248
2.848	0.485583	-0.0721626
2.852	0.475954	-0.0575602
2.856	0.475523	-0.112523
2.86	0.552595	-0.142143
2.864	0.652942	-0.134193
2.868	0.6895	-0.107398
2.872	0.672905	-0.13978
2.876	0.603029	-0.160295
2.88	0.559937	-0.143288
2.884	0.561062	-0.112377
2.888	0.556968	-0.0904301
2.892	0.59503	-0.149093
2.896	0.54734	-0.180335
2.9	0.46071	-0.153821
2.904	0.409512	-0.125267
2.908	0.39623	-0.142994
2.912	0.394792	-0.169451
2.916	0.368576	-0.24136
2.92	0.358595	-0.307571
2.924	0.365361	-0.280708
2.928	0.377465	-0.243427
2.932	0.337054	-0.21303
2.936	0.267082	-0.239042
2.94	0.247388	-0.264649
2.944	0.279427	-0.219015
2.948	0.303896	-0.210467
2.952	0.273501	-0.134287
2.956	0.270821	-0.120695
2.96	0.283863	-0.140055
2.964	0.295695	-0.0560885
2.968	0.291563	0.0269559
2.972	0.222227	0.0662402
2.976	0.141827	0.0438862
2.98	0.150983	0.0446236
2.984	0.199356	0.06008
2.988	0.235829	0.0465415
2.992	0.156314	0.0135258
2.996	0.0762117	0.0173753
3	-0.00581631	0.0449868
3.004	-0.0226636	0.119926
3.008	0.0319601	0.146233
3.012	0.127787	0.147268
3.016	0.179354	0.134138
3.02	0.167865	0.103921
3.024	0.149463	0.0499688
3.028	0.111048	0.0341823
3.032	0.148614	0.051459
3.036	0.180674	0.0334305
3.04	0.154659	0.0258598
3.044	0.114319	0.0232283
3.048	0.088792	0.00212931
3.052	0.089294	0.00988923
3.056	0.0639528	0.0571501
3.06	0.0519047	0.040795
3.064	0.0524663	-0.00427514
3.068	0.0813016	0.00869003
3.072	0.0731663	0.00570152
3.076	0.0470454	-0.0345259
3.08	0.0431981	-0.0958039
3.084	0.107975	-0.182324
3.088	0.161769	-0.184226
3.092	0.146054	-0.156696
3.096	0.0648734	-0.134496
3.1	-0.0775636	-0.136607
3.104	-0.0929471	-0.208763
3.108	-0.0476515	-0.233195
3.112	-0.0391744	-0.181458
3.116	-0.0664519	-0.12973
3.12	-0.126044	-0.0938592
3.124	-0.10995	-0.0957033
3.128	-0.0567935	-0.136679
3.132	-0.00228251	-0.209558
3.136	-0.0249632	-0.21154
3.14	-0.117375	-0.191273
3.144	-0.189263	-0.182585
3.148	-0.160584	-0.19368
3.152	-0.0951201	-0.145407
3.156	-0.0776384	-0.0293605
3.16	-0.115538	0.025121
3.164	-0.156372	0.0270569
3.168	-0.16937	-0.000534068
3.172	-0.111742	0.0221485
3.176	-0.0723542	0.00671653
3.18	-0.12241	-0.0395328
3.184	-0.199182	-0.093064
3.188	-0.264886	-0.124578
3.192	-0.213774	-0.146921
3.196	-0.224247	-0.112951
3.2	-0.245783	-0.0906961
3.204	-0.234235	-0.124781
3.208	-0.248643	-0.193315
3.212	-0.256085	-0.220535
3.216	-0.25052	-0.196926
3.22	-0.25174	-0.161851
3.224	-0.272846	-0.152543
3.228	-0.318774	-0.137937
3.232	-0.339861	-0.106319
3.236	-0.27721	-0.0943484
3.24	-0.230147	-0.0895624
3.244	-0.320548	-0.107658
3.248	-0.425762	-0.0760595
3.252	-0.427266	-0.0274797
3.256	-0.397763	0.0658915
3.26	-0.3701	0.119598
3.264	-0.389838	0.106606
3.268	-0.455834	0.0294812
3.272	-0.502018	-0.0163718
3.276	-0.461686	-0.0369256
3.28	-0.377205	0.0331511
3.284	-0.335549	0.0830681
3.288	-0.354381	0.0629127
3.292	-0.395457	0.00900837
3.296	-0.372945	0.0059096
3.3	-0.368357	0.0549221
3.304	-0.451374	0.0944215
3.308	-0.486566	0.149485
3.312	-0.451424	0.160606
3.316	-0.357169	0.17167
3.32	-0.306892	0.20861
3.324	-0.324609	0.237205
3.328	-0.415194	0.267615
3.332	-0.52655	0.239797
3.336	-0.528353	0.197678
3.34	-0.438098	0.178872
3.344	-0.368164	0.150471
3.348	-0.360448	0.122451
3.352	-0.431175	0.121907
3.356	-0.558866	0.0824952
3.36	-0.60542	0.0255912
3.364	-0.556199	-0.028881
3.368	-0.441927	-0.0741317
3.372	-0.389577	-0.107994
3.376	-0.444271	-0.147884
3.38	-0.496686	-0.131756
3.384	-0.455205	-0.150467
3.388	-0.336208	-0.178268
3.392	-0.232143	-0.17154
3.396	-0.218581	-0.161563
3.4	-0.174756	-0.169953
3.404	-0.0766036	-0.184215
3.408	-0.0176894	-0.163926
3.412	-0.0521019	-0.133904
3.416	-0.0563327	-0.147663
3.42	-0.068333	-0.122435
3.424	-0.0756017	-0.0582277
3.428	-0.0467995	-0.0329861
3.432	-0.0292092	-0.148857
3.436	0.0153502	-0.283934
3.44	0.0183658	-0.282709
3.444	-0.00452238	-0.223627
3.448	-0.0174002	-0.23026
3.452	-0.0039765	-0.314762
3.456	0.0423643	-0.358107
3.46	0.0591225	-0.382795
3.464	0.0821809	-0.370977
3.468	0.0500944	-0.355207
3.472	0.0162344	-0.380516
3.476	0.0242938	-0.42731
3.48	0.0840598	-0.483279
3.484	0.152566	-0.454233
3.488	0.205197	-0.460487
3.492	0.195411	-0.460222
3.496	0.165017	-0.465108
3.5	0.119792	-0.498764
3.504	0.100552	-0.488106
3.508	0.14695	-0.476737
3.512	0.188216	-0.467504
3.516	0.114574	-0.485815
3.52	0.0221706	-0.497418
3.524	0.0710397	-0.484868
3.528	0.171767	-0.436076
3.532	0.217739	-0.352741
3.536	0.235386	-0.35829
3.54	0.1895	-0.38286
3.544	0.109063	-0.36353
3.548	0.143133	-0.319246
3.552	0.178919	-0.284726
3.556	0.200714	-0.301019
3.56	0.234894	-0.382669
3.564	0.270154	-0.397972
3.568	0.210922	-0.37333
3.572	0.0934887	-0.285144
3.576	0.0599932	-0.236399
3.58	0.0493081	-0.207975
3.584	0.00296532	-0.197305
3.588	-0.074922	-0.192413
3.592	-0.11744	-0.132651
3.596	-0.104	-0.0888391
3.6	-0.090229	-0.131527
3.604	-0.0799253	-0.18833
3.608	-0.0552566	-0.240002
3.612	-0.0427539	-0.242634
3.616	-0.0311427	-0.199951
3.62	-0.0569961	-0.179349
3.624	-0.0843467	-0.202034
3.628	-0.126258	-0.184701
3.632	-0.143367	-0.157809
3.636	-0.108908	-0.192121
3.64	-0.0832016	-0.197472
3.644	-0.120456	-0.15104
3.648	-0.178717	-0.094201
3.652	-0.169029	-0.0213968
3.656	-0.200835	0.0220008
3.66	-0.253371	-0.00237141
3.664	-0.308094	-0.0195397
3.668	-0.331422	-0.00932736
3.672	-0.340754	0.0282421
3.676	-0.37511	0.0668128
3.68	-0.393392	0.0662526
3.684	-0.453251	0.102483
3.688	-0.526846	0.121031
3.692	-0.555165	0.139609
3.696	-0.523085	0.130913
3.7	-0.524195	0.0354765
3.704	-0.538201	-0.0669761
3.708	-0.569053	-0.11754
3.712	-0.56893	-0.0756247
3.716	-0.550458	0.0173759
3.72	-0.542471	0.0361939
3.724	-0.538604	-0.0223454
3.728	-0.518094	-0.0790941
3.732	-0.485401	-0.0760219
3.736	-0.431451	-0.0907883
3.74	-0.405027	-0.064179
3.744	-0.405339	-0.0950224
3.748	-0.459791	-0.132585
3.752	-0.506597	-0.128347
3.756	-0.4839	-0.0911122
3.76	-0.411263	-0.0271118
3.764	-0.402253	0.0526893
3.768	-0.441038	0.0565131
3.772	-0.467931	0.0545714
3.776	-0.463651	0.129604
3.78	-0.401919	0.196025
3.784	-0.33377	0.221164
3.788	-0.287287	0.219617
3.792	-0.271718	0.190924
3.796	-0.254878	0.247922
3.8	-0.211241	0.292237
3.804	-0.16733	0.274956
3.808	-0.250951	0.2614
3.812	-0.361905	0.279517
3.816	-0.401462	0.312373
3.82	-0.321282	0.298369
3.824	-0.218958	0.280393
3.828	-0.18994	0.245121
3.832	-0.237831	0.173227
3.836	-0.252287	0.176243
3.84	-0.271025	0.20684
3.844	-0.265504	0.235959
3.848	-0.239811	0.193352
3.852	-0.214842	0.103226
3.856	-0.201413	0.0352177
3.86	-0.135554	0.0518145
3.864	-0.113338	0.104744
3.868	-0.106613	0.107326
3.872	-0.128674	0.076859
3.876	-0.136507	0.0629139
3.88	-0.10912	0.084565
3.884	-0.0650672	0.123591
3.888	-0.0401042	0.148613
3.892	-0.0229802	0.119581
3.896	-0.0224265	0.106946
3.9	0.0244266	0.0933542
3.904	0.0885603	0.0624985
3.908	0.136402	0.0839912
3.912	0.146479	0.0965639
3.916	0.0704572	0.0906765
3.92	0.0266256	0.0670181
3.924	0.0458127	0.0671577
3.928	0.0515203	0.0759818
3.932	0.0374367	0.0462415
3.936	0.0215823	0.0011138
3.94	-0.0303997	-0.0126137
3.944	-0.019568	0.00831621
3.948	-0.0419211	0.0043308
3.952	-0.0346299	-0.00428049
3.956	-0.0597883	0.00177561
3.96	-0.150068	0.0261229
3.964	-0.213821	0.066601
3.968	-0.181679	0.121551
3.972	-0.16626	0.158694
3.976	-0.183871	0.179921
3.98	-0.147559	0.199153
3.984	-0.0952597	0.193625
3.988	-0.0611824	0.222069
3.992	-0.0411582	0.269805
3.996	-0.0391527	0.306247
4	-0.00401238	0.284259
4.004	0.0734211	0.417953
4.008	0.134925	0.535403
4.012	0.159236	0.549082
4.016	0.141759	0.464977
4.02	0.0747001	0.357598
4.024	0.0551779	0.2905
4.028	0.122649	0.319335
4.032	0.201388	-0.0132844
4.036	0.19649	-0.245772
4.04	0.164992	-0.202237
4.044	0.123451	-0.203359
4.048	0.152222	-0.191985
4.052	0.226052	-0.239263
4.056	0.193088	-0.248934
4.06	0.0466938	-0.314804
4.064	-0.0222689	-0.368428
4.068	-0.00496696	-0.312583
4.072	0.0184709	-0.225562
4.076	0.0138944	-0.225873
4.08	-0.036298	-0.314492
4.084	-0.0633501	-0.315204
4.088	-0.0652665	-0.265511
4.092	-0.0664406	-0.210921
4.096	-0.0649249	-0.293705
4.1	-0.0431225	-0.349101
4.104	-0.00827797	-0.299344
4.108	0.0784313	-0.230716
4.112	0.167097	-0.153196
4.116	0.154598	-0.104965
4.12	0.105693	-0.110095
4.124	0.0875223	-0.164054
4.128	0.0843803	-0.251208
4.132	0.130819	-0.188797
4.136	0.171424	-0.0750286
4.14	0.129759	-0.0180088
4.144	0.124178	0.0536308
4.148	0.179647	0.0945889
4.152	0.268597	0.101923
4.156	0.318832	0.0950292
4.16	0.329115	0.109744
4.164	0.316811	0.165146
4.168	0.333033	0.144996
4.172	0.397172	0.139627
4.176	0.409789	0.229997
4.18	0.417727	0.290356
4.184	0.425199	0.295201
4.188	0.486955	0.309282
4.192	0.518814	0.353606
4.196	0.544135	0.394746
4.2	0.542198	0.42628
4.204	0.501137	0.351123
4.208	0.380589	0.308554
4.212	0.306353	0.391371
4.216	0.365176	0.505195
4.22	0.42731	0.571325
4.224	0.406328	0.495859
4.228	0.299871	0.465596
4.232	0.216633	0.487509
4.236	0.207707	0.480615
4.24	0.18578	0.404404
4.244	0.105776	0.365001
4.248	0.00778615	0.366595
4.252	-0.0728396	0.367392
4.256	-0.0777046	0.354052
4.26	-0.0559914	0.383252
4.264	-0.0617148	0.388463
4.268	-0.134487	0.388206
4.272	-0.175302	0.438714
4.276	-0.168081	0.459562
4.28	-0.0956915	0.473155
4.284	-0.0719456	0.411225
4.288	-0.099739	0.39649
4.292	-0.153545	0.404351
4.296	-0.170365	0.427657
4.3	-0.144792	0.42243
4.304	-0.0839473	0.430389
4.308	-0.0577717	0.367977
4.312	-0.0771351	0.272173
4.316	-0.035085	0.231718
4.32	0.0379711	0.216675
4.324	0.0652002	0.222903
4.328	0.00341592	0.17268
4.332	-0.0395923	0.168073
4.336	-0.0444427	0.19675
4.34	-0.0160929	0.256256
4.344	-0.0251227	0.26556
4.348	-0.0829923	0.206797
4.352	-0.191284	0.200415
4.356	-0.232038	0.219878
4.36	-0.239048	0.221731
4.364	-0.232222	0.233717
4.368	-0.279167	0.236268
4.372	-0.347247	0.211924
4.376	-0.394259	0.248851
4.38	-0.406219	0.303335
4.384	-0.40129	0.325658
4.388	-0.453415	0.305916
4.392	-0.486901	0.283054
4.396	-0.530402	0.311594
4.4	-0.500507	0.323645
4.404	-0.416444	0.286754
4.408	-0.369233	0.307859
4.412	-0.359716	0.335815
4.416	-0.372897	0.329516
4.42	-0.349406	0.360544
4.424	-0.321144	0.378321
4.428	-0.327108	0.397288
4.432	-0.3259	0.359316
4.436	-0.267408	0.329693
4.44	-0.227826	0.424764
4.444	-0.189242	0.536968
4.448	-0.161072	0.561693
4.452	-0.122561	0.488089
4.456	-0.103024	0.414827
4.46	-0.108239	0.387749
4.464	-0.124417	0.37291
4.468	-0.0900806	0.373235
4.472	-0.0391889	0.384
4.476	0.000840042	0.379556
4.48	0.0401399	0.373873
4.484	0.0175569	0.367871
4.488	0.0152772	0.353376
4.492	0.0152001	0.324447
4.496	0.0510582	0.306509
4.5	0.0159854	0.297408
4.504	-0.0137844	0.352079
4.508	0.0422273	0.383899
4.512	0.0655348	0.394428
4.516	0.143067	0.414938
4.52	0.239706	0.365966
4.524	0.292143	0.353814
4.528	0.342022	0.271487
4.532	0.379008	0.204295
4.536	0.431255	0.234632
4.54	0.500164	0.301633
4.544	0.533835	0.332629
4.548	0.625608	0.390794
4.552	0.733064	0.43011
4.556	0.806915	0.336696
4.56	0.800205	0.210788
4.564	0.824285	0.196124
4.568	0.857197	0.242115
4.572	0.870365	0.24263
4.576	0.858382	0.246572
4.58	0.85778	0.209421
4.584	0.79374	0.179324
4.588	0.775152	0.206695
4.592	0.807563	0.245788
4.596	0.772973	0.217497
4.6	0.743391	0.140661
4.604	0.731335	0.130084
4.608	0.752874	0.116808
4.612	0.842902	0.144844
4.616	0.839503	0.105321
4.62	0.807274	0.0283037
4.624	0.794677	0.0508098
4.628	0.766676	0.0972467
4.632	0.824618	0.101989
4.636	0.891053	0.0623973
4.64	0.942712	-0.0128084
4.644	0.933704	-0.0314859
4.648	0.937471	0.00963671
4.652	0.960176	0.0493643
4.656	0.961695	-0.00689775
4.66	0.934449	-0.153228
4.664	0.968463	-0.220256
4.668	0.99112	-0.153287
4.672	0.959616	-0.0622461
4.676	0.98626	-0.050543
4.68	1	-0.0667432
4.684	0.934733	-0.149754
4.688	0.846752	-0.170553
4.692	0.838421	-0.12736
4.696	0.84564	-0.111221
4.7	0.788854	-0.133855
4.704	0.737719	-0.238886
4.708	0.694577	-0.280705
4.712	0.651276	-0.248353
4.716	0.625939	-0.26104
4.72	0.608885	-0.295108
4.724	0.566836	-0.354463
4.728	0.460962	-0.426109
4.732	0.387518	-0.482099
4.736	0.378152	-0.453422
4.74	0.407948	-0.403265
4.744	0.391451	-0.364097
4.748	0.296099	-0.326459
4.752	0.215645	-0.295365
4.756	0.192905	-0.23773
4.76	0.177121	-0.176877
4.764	0.162913	-0.17673
4.768	0.0955463	-0.217703
4.772	0.0342694	-0.248734
4.776	0.071936	-0.328523
4.78	0.14275	-0.29979
4.784	0.185697	-0.264238
4.788	0.160004	-0.209796
4.792	0.0609309	-0.142592
4.796	0.011495	-0.109766
4.8	-0.000336283	-0.135935
4.804	-0.00499018	-0.268864
4.808	-0.0472878	-0.263475
4.812	-0.0839101	-0.176502
4.816	-0.0408932	-0.122394
4.82	-0.053278	-0.102517
4.824	-0.0946454	-0.122799
4.828	-0.131304	-0.195422
4.832	-0.177398	-0.203873
4.836	-0.143633	-0.157003
4.84	-0.0418061	-0.0932511
4.844	-0.0120286	-0.0546293
4.848	-0.0398939	-0.0162934
4.852	-0.0900632	-0.025217
4.856	-0.116156	-0.0127766
4.86	-0.0720634	-0.00979217
4.864	-0.0652186	0.013332
4.868	-0.115266	0.0754399
4.872	-0.148013	0.0823646
4.876	-0.188343	0.046975
4.88	-0.121433	-0.0104349
4.884	-0.0439656	-0.116551
4.888	-0.0460068	-0.153337
4.892	-0.106958	-0.103902
4.896	-0.216594	-0.0104779
4.9	-0.231441	0.0994184
4.904	-0.141745	0.101766
4.908	-0.076036	0.1183
4.912	-0.108942	0.142726
4.916	-0.207716	0.206589
4.92	-0.277116	0.310422
4.924	-0.238147	0.373959
4.928	-0.108292	0.328792
4.932	-0.061225	0.226946
4.936	-0.141163	0.187237
4.94	-0.198786	0.24505
4.944	-0.203355	0.301077
4.948	-0.147814	0.307074
4.952	-0.0853399	0.246312
4.956	-0.0685915	0.175306
4.96	-0.0814663	0.181132
4.964	-0.0587627	0.210504
4.968	-0.00285914	0.133354
4.972	0.0255802	0.0378639
4.976	-0.00400845	-0.0270344
4.98	-0.0258279	-0.00912428
4.984	-0.0153495	0.0229665
4.988	0.0583773	0.0981267
4.992	0.048451	0.12613
4.996	0.0510801	0.0210537
5	0.0584692	-0.0493194
5.004	0.0504995	-0.0722578
5.008	0.0728694	-0.0299901
5.012	0.0289926	0.00869235
5.016	-0.00219951	0.0250016
5.02	-0.00897786	-0.0146296
5.024	-0.0144742	-0.062099
5.028	0.00754289	0.000552225
5.032	0.00632187	0.0252488
5.036	0.018866	-0.023414
5.04	-0.0269898	-0.0822928
5.044	-0.063364	-0.0760049
5.048	-0.0876192	0.0153617
5.052	-0.0643539	0.146337
5.056	-0.00309004	0.228245
5.06	-0.0296978	0.251688
5.064	-0.0899252	0.288008
5.068	-0.0795216	0.270139
5.072	0.00721333	0.288596
5.076	0.0608207	0.303224
5.08	0.0301714	0.330087
5.084	-0.00714423	0.381705
5.088	0.0449642	0.441609
5.092	0.122297	0.499285
5.096	0.155836	0.501073
5.1	0.112158	0.495626
5.104	0.0111576	0.48332
5.108	-0.012844	0.517954
5.112	-0.0100991	0.587728
5.116	-0.0676999	0.563378
5.12	-0.104802	0.498264
5.124	-0.182814	0.459277
5.128	-0.252927	0.492236
5.132	-0.274061	0.546351
5.136	-0.24024	0.519133
5.14	-0.192868	0.478602
5.144	-0.178327	0.478949
5.148	-0.152562	0.47116
5.152	-0.0758207	0.48837
5.156	-0.0127289	0.459801
5.16	-0.00231032	0.403283
5.164	-0.00484078	0.318482
5.168	-0.0558312	0.383968
5.172	-0.0524501	0.452071
5.176	0.0018152	0.423609
5.18	0.0548228	0.352855
5.184	0.0475315	0.341735
5.188	0.0593762	0.401433
5.192	0.09935	0.415988
5.196	0.107996	0.340966
5.2	0.128692	0.232964
5.204	0.126063	0.124223
5.208	0.0825507	0.0756265
5.212	0.0172533	0.0808762
5.216	0.00387404	0.14304
5.22	0.0261787	0.198836
5.224	0.0180643	0.172191
5.228	-0.0394412	0.118291
5.232	-0.0796033	0.11443
5.236	-0.102209	0.113482
5.24	-0.124923	0.0582465
5.244	-0.121264	0.0175432
5.248	-0.20325	0.0480091
5.252	-0.280074	0.0891631
5.256	-0.261413	0.127679
5.26	-0.220221	0.0954851
5.264	-0.243106	0.0283613
5.268	-0.260529	-0.0766031
5.272	-0.234533	-0.176338
5.276	-0.227476	-0.17539
5.28	-0.219321	-0.158959
5.284	-0.223712	-0.19711
5.288	-0.24393	-0.260963
5.292	-0.268874	-0.289884
5.296	-0.245553	-0.243263
5.3	-0.235532	-0.167626
5.304	-0.277221	-0.108983
5.308	-0.255825	-0.0751886
5.312	-0.183828	-0.0726401
5.316	-0.0937677	-0.0943835
5.32	-0.0188784	-0.103299
5.324	0.00919626	-0.0970799
5.328	0.0261345	-0.0523096
5.332	0.0411223	0.0398861
5.336	0.0318013	0.127225
5.34	0.0596574	0.120752
5.344	0.106488	0.066496
5.348	0.111108	7.04069e-05
5.352	0.0865906	-0.00243117
5.356	0.0798431	0.0157029
5.36	0.073791	0.0562687
5.364	0.0594234	0.0636432
5.368	0.103574	0.0218602
5.372	0.136375	0.0199019
5.376	0.0915213	0.0758356
5.38	0.00745936	0.182073
5.384	0.0276851	0.266155
5.388	0.0906912	0.276118
5.392	0.103807	0.201017
5.396	0.0354609	0.121917
5.4	0.0565342	0.113008
5.404	0.137267	0.125652
5.408	0.165881	0.108866
5.412	0.112706	0.079383
5.416	0.0511271	0.0823984
5.42	0.0591687	0.142451
5.424	0.112292	0.156986
5.428	0.156505	0.111121
5.432	0.191193	0.0674882
5.436	0.200149	0.0743296
5.44	0.172331	0.0893246
5.444	0.211085	0.080217
5.448	0.280615	0.053049
5.452	0.283651	0.0284177
5.456	0.247147	-0.0554998
5.46	0.233192	-0.0712399
5.464	0.234293	-0.0410829
5.468	0.242756	-0.0933557
5.472	0.224027	-0.134806
5.476	0.181532	-0.124506
5.48	0.139661	-0.100036
5.484	0.111497	-0.0708104
5.488	0.161025	-0.0808786
5.492	0.21552	-0.145743
5.496	0.182626	-0.176228
5.5	0.131265	-0.138055
5.504	0.0841894	-0.106192
5.508	0.0980993	-0.107362
5.512	0.121131	-0.123059
5.516	0.155966	-0.162028
5.52	0.141644	-0.138076
5.524	0.199678	-0.0498987
5.528	0.29747	0.00427409
5.532	0.370335	0.00119638
5.536	0.380561	0.0553698
5.54	0.311023	-0.0343662
5.544	0.23635	-0.044875
5.548	0.24876	0.011053
5.552	0.277179	-0.000513313
5.556	0.294756	-0.0845229
5.56	0.271934	-0.150834
5.564	0.253258	-0.123728
5.568	0.272193	-0.0632127
5.572	0.328445	-0.0236386
5.576	0.41508	-0.116661
5.58	0.448955	-0.210193
5.584	0.361765	-0.1301
5.588	0.287176	0.0627876
5.592	0.341533	0.16039
5.596	0.411442	0.165284
5.6	0.4219	0.0761452
5.604	0.37736	0.0220657
5.608	0.285581	0.0317652
5.612	0.217978	0.0878951
5.616	0.189694	0.182829
5.62	0.172967	0.200602
5.624	0.106768	0.192886
5.628	0.0918965	0.213536
5.632	0.11068	0.224106
5.636	0.0933824	0.20569
5.64	0.0712186	0.206314
5.644	0.0341906	0.2321
5.648	-0.0356428	0.262601
5.652	-0.0101089	0.285815
5.656	0.0894794	0.251188
5.66	0.169223	0.183575
5.664	0.1797	0.118319
5.668	0.0856034	-0.00181867
5.672	0.043169	-0.0504157
5.676	0.0577451	0.0206547
5.68	0.0696406	-0.0384713
5.684	0.0607255	-0.180028
5.688	0.0217897	-0.161395
5.692	0.0221188	-0.0850944
5.696	0.094002	0.0546328
5.7	0.109919	0.120023
5.704	0.077716	0.10148
5.708	0.0328507	0.0749431
5.712	0.0159161	0.0435571
5.716	0.0261429	0.0516786
5.72	0.0214449	0.0576439
5.724	0.0493427	0.0149228
5.728	-0.0104289	-0.0784149
5.732	-0.0647188	-0.0627956
5.736	-0.0177072	-0.00955278
5.74	0.0562905	0.00732298
5.744	0.12429	-0.0551672
5.748	0.0665895	-0.0629659
5.752	0.0063545	0.0228866
5.756	0.0241144	0.118958
5.76	0.036503	0.169309
5.764	0.0205898	0.180594
5.768	-0.0207437	0.0758004
5.772	-0.0297213	0.100679
5.776	0.0512732	0.229521
5.78	0.106581	0.32692
5.784	0.0934469	0.458785
5.788	0.0521069	0.550802
5.792	-0.00688983	0.502217
5.796	-0.0567407	0.399653
5.8	-0.027296	0.446348
5.804	-0.0105732	0.538184
5.808	-0.0697077	0.492264
5.812	-0.0906035	0.430121
5.816	-0.0916746	0.398875
5.82	-0.0271781	0.284487
5.824	0.0187743	0.22932
5.828	-0.0565069	0.257599
5.832	-0.142593	0.225935
5.836	-0.261703	0.17954
5.84	-0.28908	0.136031
5.844	-0.233148	0.0982289
5.848	-0.221269	0.00490028
5.852	-0.27381	-0.125254
5.856	-0.299482	-0.15988
5.86	-0.215485	-0.128893
5.864	-0.1014	-0.149126
5.868	-0.0624221	-0.193896
5.872	-0.10351	-0.208217
5.876	-0.161757	-0.197662
5.88	-0.12311	-0.181166
5.884	-0.0431595	-0.258553
5.888	-0.00319864	-0.368135
5.892	-0.0250811	-0.387645
5.896	-0.00654086	-0.328751
5.9	0.0444058	-0.231802
5.904	0.0360687	-0.269712
5.908	0.0111673	-0.310536
5.912	0.00923909	-0.356465
5.916	0.0122748	-0.337758
5.92	-0.0173472	-0.278027
5.924	-0.00221259	-0.144992
5.928	0.0149537	-0.0297028
5.932	0.00219999	0.000818475
5.936	-0.00557738	-0.0455345
5.94	-0.00292797	-0.0619119
5.944	0.0217298	-0.0431018
5.948	0.0926672	0.00982043
5.952	0.128062	0.0383608
5.956	0.172224	-0.00106408
5.96	0.128927	-0.0410986
5.964	0.0292456	-0.0171913
5.968	-0.0339037	0.0426377
5.972	0.00668512	-0.00205828
5.976	0.0144734	-0.0922699
5.98	-0.0479843	-0.0928924
5.984	-0.0796478	-0.0284866
5.988	-0.0755911	-0.0506533
5.992	-0.0163494	-0.0745822
5.996	-0.0104769	-0.13132
6	-0.0620401	-0.175952
6.004	-0.0654702	-0.133273
6.008	-0.0426694	-0.0843323
6.012	-0.0727103	-0.158869
6.016	-0.105744	-0.183929
6.02	-0.206244	-0.165969
6.024	-0.300434	-0.0874521
6.028	-0.257844	-0.0905339
6.032	-0.11853	-0.148509
6.036	-0.0281018	-0.152307
6.04	-0.0853087	-0.148266
6.044	-0.133125	-0.101114
6.048	-0.137724	-0.0253462
6.052	-0.0949425	0.0361135
6.056	-0.0441956	0.0162292
6.06	-0.0595539	-0.0189573
6.064	-0.108243	-0.0578138
6.068	-0.151784	-0.0299645
6.072	-0.157383	0.0596121
6.076	-0.0900302	0.0586035
6.08	-0.114369	-0.0409895
6.084	-0.156733	-0.140871
6.088	-0.204169	-0.102964
6.092	-0.220663	-0.0054554
6.096	-0.187042	0.0187694
6.1	-0.118268	-0.0507819
6.104	-0.0784182	-0.0870967
6.108	-0.0856352	-0.139818
6.112	-0.119347	-0.179677
6.116	-0.128744	-0.175713
6.12	-0.136967	-0.209218
6.124	-0.162474	-0.237937
6.128	-0.154773	-0.205391
6.132	-0.115965	-0.219628
6.136	-0.107498	-0.187744
6.14	-0.15088	-0.165381
6.144	-0.216117	-0.177484
6.148	-0.212901	-0.122038
6.152	-0.121942	-0.0817953
6.156	-0.062354	-0.100115
6.16	-0.0679883	-0.150973
6.164	-0.147258	-0.151522
6.168	-0.254501	-0.0450029
6.172	-0.309613	0.0310745
6.176	-0.322876	0.014806
6.18	-0.276812	0.1016
6.184	-0.288128	0.138253
6.188	-0.303679	0.141949
6.192	-0.22527	0.185902
6.196	-0.12579	0.148849
6.2	-0.0478284	0.0854789
6.204	-0.125983	0.070595
6.208	-0.247732	0.0811825
6.212	-0.288833	0.141354
6.216	-0.169265	0.216481
6.22	-0.00494086	0.261055
6.224	0.00598638	0.249103
6.228	-0.0648119	0.274206
6.232	-0.0668469	0.356272
6.236	-0.0192905	0.412934
6.24	0.014633	0.387956
6.244	0.01352	0.349412
6.248	-0.0421376	0.359977
6.252	-0.0305567	0.386214
6.256	0.0348345	0.428177
6.26	0.104253	0.424127
6.264	0.142367	0.379327
6.268	0.111582	0.346131
6.272	0.0714041	0.295685
6.276	0.110105	0.320295
6.28	0.144767	0.399882
6.284	0.143554	0.40353
6.288	0.085771	0.269628
6.292	0.0262126	0.155728
6.296	0.0173181	0.199035
6.3	0.0411949	0.353589
6.304	0.117034	0.398867
6.308	0.147862	0.264093
6.312	0.132821	0.198063
6.316	0.20427	0.310175
6.32	0.263177	0.407319
6.324	0.260134	0.330754
6.328	0.17594	0.244562
6.332	0.035149	0.277927
6.336	-0.00604186	0.341656
6.34	0.0687477	0.365055
6.344	0.208543	0.376593
6.348	0.29448	0.361529
6.352	0.196554	0.341616
6.356	0.0889299	0.354075
6.36	0.0705748	0.367885
6.364	0.111923	0.457
6.368	0.152126	0.453479
6.372	0.101488	0.377107
6.376	0.0397008	0.36628
6.38	0.05868	0.420634
6.384	0.175496	0.45599
6.388	0.15893	0.40327
6.392	0.0639049	0.314599
6.396	0.018862	0.297516
6.4	0.0623441	0.336095
6.404	0.113209	0.404232
6.408	0.140376	0.438711
6.412	0.109086	0.472551
6.416	-0.00628742	0.492265
6.42	-0.0314033	0.519777
6.424	0.017045	0.546215
6.428	0.0440776	0.48517
6.432	0.0935753	0.477401
6.436	0.1094	0.465718
6.44	0.0611265	0.493489
6.444	0.0368834	0.475501
6.448	0.0526329	0.371102
6.452	0.0727182	0.249764
6.456	0.0727773	0.200452
6.46	0.0443561	0.207157
6.464	-0.00543311	0.169033
6.468	-0.0559437	0.108486
6.472	-0.0656909	0.088111
6.476	-0.0655787	0.065605
6.48	-0.0696459	0.039929
6.484	-0.0993398	0.100987
6.488	-0.104223	0.159317
6.492	-0.0452969	0.0914595
6.496	-0.00762921	0.00892293
6.5	-0.0265509	-0.0495445
6.504	-0.0280844	-0.0604721
6.508	-0.0232853	0.0402629
6.512	-0.0481063	0.0648477
6.516	-0.081175	0.0228822
6.52	-0.0796758	0.0521073
6.524	-0.095282	0.118052
6.528	-0.126127	0.120784
6.532	-0.139788	0.0901027
6.536	-0.128124	0.0649118
6.54	-0.181854	-0.0158784
6.544	-0.261345	-0.0388234
6.548	-0.253921	-0.0407638
6.552	-0.222738	-0.0482927
6.556	-0.166785	-0.0952919
6.56	-0.136973	-0.140235
6.564	-0.133643	-0.176833
6.568	-0.178822	-0.160944
6.572	-0.230802	-0.154728
6.576	-0.221333	-0.219082
6.58	-0.184745	-0.281888
6.584	-0.146841	-0.333059
6.588	-0.148067	-0.311126
6.592	-0.172147	-0.268062
6.596	-0.186187	-0.258954
6.6	-0.210807	-0.280985
6.604	-0.173517	-0.372308
6.608	-0.170239	-0.40997
6.612	-0.176697	-0.3123
6.616	-0.195367	-0.243994
6.62	-0.258821	-0.209341
6.624	-0.297853	-0.196881
6.628	-0.291725	-0.13984
6.632	-0.2169	-0.0143833
6.636	-0.205426	-0.0236286
6.64	-0.234967	-0.0702195
6.644	-0.282889	-0.0621005
6.648	-0.319045	-0.0139304
6.652	-0.299008	0.0924443
6.656	-0.217851	0.109014
6.66	-0.227373	0.0577198
6.664	-0.334293	-0.0185706
6.668	-0.360235	-0.0434157
6.672	-0.3428	-0.0271114
6.676	-0.219325	0.0227876
6.68	-0.143976	0.0805094
6.684	-0.190146	0.0995132
6.688	-0.269547	0.108744
6.692	-0.33722	0.134388
6.696	-0.327105	0.117348
6.7	-0.298939	0.0347884
6.704	-0.277087	-0.0600244
6.708	-0.257377	-0.0828163
6.712	-0.216234	-0.0439868
6.716	-0.178323	-0.0497929
6.72	-0.154242	-0.0451612
6.724	-0.135318	-0.0453744
6.728	-0.120742	-0.0901069
6.732	-0.0769375	-0.162159
6.736	-0.0424089	-0.194052
6.74	-0.0244939	-0.159701
6.744	-0.0586861	-0.0558927
6.748	-0.122285	0.00253553
6.752	-0.118921	0.0348809
6.756	-0.0539279	0.100651
6.76	-0.0334264	0.108059
6.764	-0.101656	0.0675501
6.768	-0.140444	0.0667266
6.772	-0.188794	0.0725649
6.776	-0.182662	0.0530942
6.78	-0.148425	0.0382842
6.784	-0.184633	0.0605246
6.788	-0.248309	0.10638
6.792	-0.318916	0.103152
6.796	-0.304918	0.0858625
6.8	-0.215569	0.111242
6.804	-0.213496	0.135312
6.808	-0.291658	0.113906
6.812	-0.358578	0.0856641
6.816	-0.357647	0.092054
6.82	-0.272674	0.139612
6.824	-0.254833	0.205156
6.828	-0.264197	0.248348
6.832	-0.297803	0.273223
6.836	-0.315549	0.312407
6.84	-0.272366	0.286998
6.844	-0.258651	0.133802
6.848	-0.283091	0.0647973
6.852	-0.389532	0.0851702
6.856	-0.43858	0.172852
6.86	-0.410237	0.244734
6.864	-0.390164	0.231263
6.868	-0.369171	0.16914
6.872	-0.358592	0.0796392
6.876	-0.32215	0.0554318
6.88	-0.257593	0.119736
6.884	-0.241469	0.193378
6.888	-0.26533	0.19074
6.892	-0.266549	0.171086
6.896	-0.28722	0.138692
6.9	-0.262934	0.193043
6.904	-0.161964	0.289016
6.908	-0.100921	0.328774
6.912	-0.0789115	0.285872
6.916	-0.14675	0.229429
6.92	-0.201917	0.280593
6.924	-0.159023	0.402741
6.928	-0.0614926	0.451691
6.932	-0.0486488	0.392188
6.936	-0.084464	0.330933
6.94	-0.130635	0.331576
6.944	-0.183762	0.242561
6.948	-0.209781	0.221129
6.952	-0.195455	0.286823
6.956	-0.178598	0.325554
6.96	-0.183296	0.319128
6.964	-0.160891	0.187541
6.968	-0.111385	0.0940149
6.972	-0.0881124	0.112306
6.976	-0.090693	0.137614
6.98	-0.08068	0.15077
6.984	0.00660814	0.189942
6.988	0.0914833	0.201701
6.992	0.104069	0.115111
6.996	0.0865238	-0.0135765
7	0.0960177	-0.0278101
7.004	0.158214	0.0528796
7.008	0.240989	0.125906
7.012	0.250364	0.120386
7.016	0.206567	0.0645131
7.02	0.195897	0.0479123
7.024	0.231718	0.106517
7.028	0.309725	0.146824
7.032	0.347354	0.116893
7.036	0.355623	0.0488694
7.04	0.393089	-0.0317065
7.044	0.408565	0.0231924
7.048	0.414383	0.115293
7.052	0.442189	0.154814
7.056	0.441974	0.158776
7.06	0.374565	0.102017
7.064	0.325427	0.0902431
7.068	0.299691	0.0917991
7.072	0.319148	0.131375
7.076	0.341709	0.152958
7.08	0.337499	0.0842411
7.084	0.337176	0.0127736
7.088	0.306939	0.0200014
7.092	0.28499	-0.0233392
7.096	0.294177	-0.0931228
7.1	0.292038	-0.14231
7.104	0.287501	-0.253549
7.108	0.274642	-0.301124
7.112	0.245605	-0.343785
7.116	0.258556	-0.465975
7.12	0.231328	-0.434342
7.124	0.180632	-0.360124
7.128	0.134497	-0.312817
7.132	0.14567	-0.312011
7.136	0.199831	-0.366317
7.14	0.171569	-0.374323
7.144	0.0899641	-0.328323
7.148	0.0414104	-0.250637
7.152	-0.0376882	-0.187814
7.156	-0.0306747	-0.139316
7.16	0.0300866	-0.191115
7.164	0.0431933	-0.280694
7.168	0.0584431	-0.251994
7.172	0.0774658	-0.20781
7.176	0.0837472	-0.175834
7.18	0.0880992	-0.175637
7.184	0.0946985	-0.239627
7.188	0.0366857	-0.278565
7.192	0.0618953	-0.205926
7.196	0.12648	-0.127588
7.2	0.138705	-0.0698145
7.204	0.0863432	-0.0167068
7.208	0.0721962	-0.00150961
7.212	0.0936762	0.0020917
7.216	0.103893	0.0376305
7.22	0.106188	0.102351
7.224	0.0930765	0.137481
7.228	0.0764256	0.140358
7.232	0.0322873	0.159791
7.236	-0.0171456	0.156234
7.24	-0.00117045	0.145535
7.244	0.0198458	0.219466
7.248	0.00323407	0.160193
7.252	-0.0197845	0.0578201
7.256	-0.00239653	0.0535535
7.26	0.0656608	0.0957479
7.264	0.0848425	0.1575
7.268	0.0378172	0.184085
7.272	-0.035163	0.185562
7.276	-0.094116	0.163454
7.28	-0.0999872	0.0710935
7.284	-0.0878685	-0.0210768
7.288	-0.128244	-0.0634921
7.292	-0.163785	-0.055565
7.296	-0.186016	-0.042619
7.3	-0.204332	-0.110522
7.304	-0.185025	-0.14692
7.308	-0.179328	-0.119557
7.312	-0.19832	-0.0472176
7.316	-0.147464	0.0163652
7.32	-0.0801904	0.032217
7.324	-0.0196033	-0.0295251
7.328	0.00184964	-0.128896
7.332	-0.0280866	-0.132619
7.336	0.0409651	-0.0697072
7.34	0.130108	-0.0166781
7.344	0.147733	0.00540654
7.348	0.0834047	-0.0122648
7.352	0.0354957	-0.0709394
7.356	0.0346099	-0.155227
7.36	0.0863327	-0.190657
7.364	0.180777	-0.144966
7.368	0.210268	-0.0421304
7.372	0.122334	0.0130469
7.376	0.113674	0.0245102
7.38	0.153434	0.0335092
7.384	0.167261	-0.0119715
7.388	0.134508	-0.0753749
7.392	0.0900886	-0.157044
7.396	0.080208	-0.210214
7.4	0.0633238	-0.162779
7.404	0.0582334	-0.0723048
7.408	0.0960969	-0.00345489
7.412	0.126345	0.0276813
7.416	0.169198	-0.0123775
7.42	0.211945	-0.0190174
7.424	0.201048	0.0314785
7.428	0.185663	0.0852
7.432	0.155805	0.0614045
7.436	0.124985	0.0115097
7.44	0.0910766	-0.00806114
7.444	0.101885	0.0304418
7.448	0.142827	0.0296294
7.452	0.146489	0.0427392
7.456	0.150869	0.0300763
7.46	0.185758	-0.0451406
7.464	0.196684	-0.104895
7.468	0.183017	-0.0546472
7.472	0.151565	0.0442612
7.476	0.0971051	0.078684
7.48	0.0398522	0.0997159
7.484	0.0482663	0.144375
7.488	0.0981979	0.106872
7.492	0.087133	0.00521334
7.496	-0.0141382	-0.0326105
7.5	-0.0101286	0.0357378
7.504	0.0483163	0.149991
7.508	0.0810869	0.196949
7.512	0.0799875	0.208554
7.516	0.0409909	0.261112
7.52	-0.00852825	0.296129
7.524	0.024652	0.228105
7.528	0.0537891	0.208046
7.532	0.0164303	0.254699
7.536	-0.00141259	0.25735
7.54	-0.0372568	0.320942
7.544	-0.079225	0.409537
7.548	-0.0656154	0.448782
7.552	-0.0713273	0.478898
7.556	-0.103853	0.506775
7.56	-0.100813	0.514192
7.564	-0.0533215	0.499547
7.568	0.0351846	0.487178
7.572	0.0806618	0.472029
7.576	0.0841493	0.443149
7.58	0.0304985	0.430375
7.584	0.00804032	0.460827
7.588	0.0793922	0.499823
7.592	0.0710131	0.475052
7.596	-0.0114873	0.401307
7.6	-0.0906504	0.344333
7.604	-0.184895	0.350242
7.608	-0.191661	0.308868
7.612	-0.0987123	0.242461
7.616	-0.0224478	0.149809
7.62	-0.0129228	0.138836
7.624	-0.0366456	0.187859
7.628	-0.0791293	0.197238
7.632	-0.046055	0.180669
7.636	0.0203666	0.205219
7.64	0.0198895	0.155441
7.644	-0.0435633	0.0691831
7.648	-0.0972847	0.0275567
7.652	-0.0486606	-0.0551955
7.656	0.0449814	-0.0755117
7.66	0.126697	-0.0175633
7.664	0.113544	0.0136682
7.668	0.0468244	-0.00487215
7.672	0.0510172	-0.0512801
7.676	0.0949026	-0.111715
7.68	0.0536199	-0.108254
7.684	-0.0181472	-0.0941834
7.688	-0.0191308	-0.0870965
7.692	-0.0571807	-0.0599364
7.696	-0.0221137	-0.033781
7.7	-0.0536791	-0.0863704
7.704	-0.149558	-0.185001
7.708	-0.184524	-0.250012
7.712	-0.14885	-0.22414
7.716	-0.0923261	-0.148258
7.72	-0.102132	-0.097377
7.724	-0.131322	-0.0927054
7.728	-0.0770833	-0.118461
7.732	-0.034811	-0.0800823
7.736	0.0127958	-0.0304977
7.74	0.0572117	-0.0112861
7.744	0.0184136	-0.0631148
7.748	-0.0549509	-0.0989419
7.752	-0.104691	-0.089662
7.756	-0.0668658	-0.105056
7.76	0.00897901	-0.0926657
7.764	0.0477814	-0.122419
7.768	0.0335702	-0.1353
7.772	0.00755734	-0.120897
7.776	-0.00513564	-0.117505
7.78	-0.0198753	-0.0607436
7.784	0.0403274	-0.0499113
7.788	0.119125	-0.0725333
7.792	0.0972727	-0.0765652
7.796	0.084915	-0.10553
7.8	0.125696	-0.142342
7.804	0.165876	-0.14772
7.808	0.196689	-0.165171
7.812	0.173244	-0.206105
7.816	0.12773	-0.206823
7.82	0.111986	-0.181323
7.824	0.0974577	-0.165643
7.828	0.112182	-0.180667
7.832	0.14907	-0.176342
7.836	0.180025	-0.137507
7.84	0.233945	-0.0976219
7.844	0.267426	-0.091321
7.848	0.23973	-0.0967957
7.852	0.195036	-0.0614736
7.856	0.182182	0.0101403
7.86	0.244729	0.107025
7.864	0.320691	0.115601
7.868	0.312897	0.0697905
7.872	0.216792	0.0155219
7.876	0.167672	0.0200877
7.88	0.218993	0.0413083
7.884	0.283893	0.0832644
7.888	0.36647	0.118913
7.892	0.372283	0.0986149
7.896	0.289026	0.0682189
7.9	0.210914	0.0721
7.904	0.2234	0.178275
7.908	0.226714	0.303309
7.912	0.169445	0.333951
7.916	0.0133511	0.302523
7.92	-0.120847	0.241825
7.924	-0.134121	0.231271
7.928	-0.0932544	0.27466
7.932	-0.116418	0.304664
7.936	-0.182483	0.317378
7.94	-0.231029	0.310142
7.944	-0.149936	0.252654
7.948	-0.052151	0.149889
7.952	-0.0578535	0.0945569
7.956	-0.134721	0.0662687
7.96	-0.227589	0.0872314
7.964	-0.232304	0.0773328
7.968	-0.213355	0.00235486
7.972	-0.182449	-0.100969
7.976	-0.179919	-0.214697
7.98	-0.189623	-0.18391
7.984	-0.192983	-0.0461971
7.988	-0.162692	0.0144694
7.992	-0.131544	0.0203242
[truncated: 501 more rows]

## Sheet: B
Time [s]	Ch1	Ch2	Ch3	Ch4	Ch5	Ch6
0	0.316594	0.304866	0.0951491	0.162584	0.316162	0.321782
0.004	0.0280182	0.308535	-0.0505403	-0.128228	0.244114	0.214163
0.008	0.0768998	0.520922	0.0350328	-0.110135	0.378834	0.283878
0.012	0.165546	0.50516	0.0066104	-0.117444	0.308785	0.331246
0.016	0.134363	0.344067	0.0587551	-0.0725264	0.0708784	0.179428
0.02	0.0640073	0.253519	-0.0463834	-0.0666555	-0.0708699	0.123076
0.024	0.0107926	0.198128	-0.0300937	0.00202484	0.19043	0.265788
0.028	0.051849	0.309676	-0.0754717	0.0116999	0.397356	0.326669
0.032	0.0762371	0.314104	0.172736	-0.0584803	0.509349	0.358739
0.036	0.0290549	0.184059	0.196403	-0.0522778	0.279873	0.12728
0.04	-0.0516284	0.0967698	0.0785381	0.0712908	-0.162221	-0.0885473
0.044	-0.0348496	0.174368	0.0869609	-0.0397879	-0.182927	-0.0076241
0.048	0.0486795	0.350999	0.256067	-0.132724	-0.0554483	0.166047
0.052	0.0864721	0.36723	0.336703	-0.105923	0.0471051	0.161564
0.056	0.0513412	0.314956	0.258199	-0.186847	0.013214	0.0120523
0.06	0.0188625	0.234288	0.362181	-0.13861	-0.169178	-0.306002
0.064	-0.00181534	0.166547	0.314078	-0.100873	-0.171225	-0.35808
0.068	-0.0466555	0.293436	0.494974	-0.116283	0.0966848	-0.0179085
0.072	-0.050419	0.373687	0.350777	-0.101332	0.225067	0.0401539
0.076	-0.0541922	0.213573	0.436299	-0.185821	0.0736412	-0.0438733
0.08	-0.12652	0.203383	0.360957	-0.091639	-0.169359	-0.249401
0.084	-0.165168	0.209268	0.599522	-0.176333	-0.246903	-0.289737
0.088	-0.159561	0.286011	0.369376	-0.206231	-0.0927635	-0.0425715
0.092	-0.168454	0.335326	0.212473	-0.0913736	0.271645	0.222038
0.096	-0.156483	0.215323	0.265328	-0.217073	0.381389	0.267223
0.1	-0.181881	0.209564	0.580662	-0.281907	0.177984	0.0177671
0.104	-0.229003	0.196438	0.470823	-0.263657	-0.125605	-0.176329
0.108	-0.253469	0.231571	0.502546	-0.170201	0.0193881	-0.0062877
0.112	-0.208224	0.303173	0.464432	-0.124866	0.197902	0.177125
0.116	-0.167981	0.214314	0.735485	-0.0920653	0.214737	0.333054
0.12	-0.17302	0.122365	0.620007	-0.0586626	0.0966949	0.210842
0.124	-0.22088	-0.0964699	0.615466	0.0715255	-0.126041	-0.0128878
0.128	-0.263178	-0.23059	0.565946	-0.0160789	-0.124624	0.0748969
0.132	-0.268375	-0.192537	0.716237	-0.0239705	0.0461121	0.3648
0.136	-0.220942	-0.27569	0.786097	-0.0691482	0.182991	0.38727
0.14	-0.236519	-0.391869	0.607145	-0.0775093	0.119004	0.160308
0.144	-0.225047	-0.486368	0.654383	0.0450087	-0.175459	-0.0443753
0.148	-0.225371	-0.482732	0.727211	0.0677175	-0.116308	0.0964703
0.152	-0.239593	-0.357024	0.825493	0.0138986	0.119797	0.327413
0.156	-0.169986	-0.370629	0.788474	0.13932	0.260611	0.551976
0.16	-0.146021	-0.171168	0.880923	0.133947	0.191518	0.439673
0.164	-0.158261	-0.304638	0.950331	-0.0252269	-0.0772189	0.00651807
0.168	-0.12812	-0.341168	0.98221	0.0452072	-0.107482	-0.097988
0.172	-0.122887	-0.0624215	0.774048	0.0545159	0.0979369	0.103793
0.176	-0.129353	0.0896377	0.775812	-0.00135227	0.303181	0.336811
0.18	-0.180656	0.0419729	0.753389	0.0749399	0.293991	0.277281
0.184	-0.21371	-0.10696	0.78991	-0.0043613	0.072337	0.101847
0.188	-0.250245	0.0382384	0.541393	-0.0164434	-0.113551	-0.038272
0.192	-0.257235	0.0315336	0.511207	-0.0479293	-0.0696864	0.0637136
0.196	-0.23474	-0.0605306	0.554069	-0.0258392	-0.00644913	0.207481
0.2	-0.24097	-0.0896089	0.659933	0.0575783	0.0267694	0.188227
0.204	-0.199605	-0.223229	0.461223	0.113049	-0.0164436	-0.0397162
0.208	-0.172234	-0.290185	0.52007	0.0543475	-0.226708	-0.275628
0.212	-0.185242	-0.11503	0.469232	-0.000826072	-0.0548042	-0.126669
0.216	-0.197192	-0.0956635	0.573923	-0.0780773	0.187752	0.0665868
0.22	-0.180373	-0.132608	0.471281	-0.0405073	0.17041	0.0640062
0.224	-0.111907	-0.202862	0.402239	0.0605062	-0.207371	-0.144449
0.228	-0.134635	-0.126211	0.267255	0.0639092	-0.473127	-0.31283
0.232	-0.15099	-0.124335	0.438239	0.0287765	-0.291267	-0.165423
0.236	-0.0943256	-0.00493546	0.360274	0.0672917	-0.00858728	0.0612794
0.24	-0.0992283	0.0113705	0.216262	0.0734702	0.118016	0.0681804
0.244	-0.133584	0.0279813	0.129786	0.11077	0.04873	-0.0994986
0.248	-0.159984	-0.0143362	0.240036	0.0961183	-0.0285857	-0.248539
0.252	-0.17007	-0.0485335	0.32528	0.0375488	0.12959	-0.225641
0.256	-0.139357	0.0141708	0.179197	0.0576989	0.23025	-0.140293
0.26	-0.0835407	0.0742444	0.11106	-0.0350764	0.346088	-0.0218302
0.264	-0.0752676	0.0487171	0.280524	-0.0132614	0.244972	0.0026892
0.268	-0.104981	0.228358	0.441017	-0.0455715	-0.0255764	-0.200421
0.272	-0.0891206	0.202654	0.235679	-0.0910393	-0.0516886	-0.297523
0.276	-0.0437233	0.263887	0.332765	-0.0750168	0.194973	-0.0533273
0.28	-0.0301269	0.125655	0.395624	-0.0876012	0.296299	0.0264571
0.284	-0.0210141	0.0569513	0.496187	-0.0253712	0.237816	0.017343
0.288	-0.0415704	-0.0649867	0.328805	-0.145451	0.0633194	-0.200784
0.292	-0.0158839	-0.158658	0.348832	-0.100523	-0.0741561	-0.276529
0.296	-0.0183262	0.00893072	0.311685	-0.0284909	0.0305683	-0.0553399
0.3	-0.024292	0.0715154	0.462563	0.0256711	0.1475	0.0987788
0.304	-0.0283864	0.0866051	0.322412	0.140257	0.232721	0.218157
0.308	-0.0485797	0.150983	0.37102	0.127255	0.0115334	0.0838402
0.312	-0.0521925	0.216565	0.291649	0.182862	-0.229645	-0.182438
0.316	-0.100014	0.333414	0.413249	0.138131	-0.151143	-0.026972
0.32	-0.148771	0.457785	0.183684	0.148906	0.0204633	0.24495
0.324	-0.195996	0.442836	0.17979	0.201713	0.110718	0.205311
0.328	-0.243784	0.426336	0.203921	0.186573	-0.109465	-0.101116
0.332	-0.199988	0.371062	0.335575	0.182415	-0.433993	-0.333528
0.336	-0.136698	0.48931	0.219267	0.224291	-0.382545	-0.155498
0.34	-0.0444143	0.428323	0.0939901	0.274182	-0.155432	0.00503435
0.344	-0.0289732	0.709243	0.143952	0.26056	-0.0573412	-0.0744881
0.348	-0.0278816	0.754181	0.200848	0.264162	-0.33642	-0.298998
0.352	-0.0192401	0.575048	0.176604	0.190352	-0.58326	-0.577391
0.356	-0.0163595	0.525535	0.138666	0.250788	-0.57601	-0.622239
0.36	0.0263416	0.570203	0.149987	0.308954	-0.248907	-0.45388
0.364	0.0738566	0.57864	0.152233	0.338103	-0.0824153	-0.186321
0.368	0.0459934	0.748876	0.227139	0.280587	-0.204008	-0.248311
0.372	-0.0700284	0.720918	0.0501833	0.198628	-0.401985	-0.590434
0.376	-0.102628	0.580729	-0.0224712	0.14621	-0.395138	-0.698402
0.38	-0.061361	0.617135	-0.0010208	0.0909975	-0.316551	-0.572487
0.384	-0.00170201	0.734284	0.213616	0.0222211	-0.194007	-0.458241
0.388	0.0652566	0.641962	0.0937958	0.150154	-0.140624	-0.377745
0.392	0.0309708	0.639272	0.111328	0.0624912	-0.369302	-0.542423
0.396	-0.0757305	0.420434	0.0200938	-0.0691223	-0.419276	-0.667581
0.4	-0.0759201	0.433797	0.275904	-0.105922	-0.381062	-0.434287
0.404	-0.00942307	0.547551	0.0964644	-0.0265654	-0.145844	-0.273407
0.408	0.0615779	0.327306	0.154524	-0.133275	-0.156242	-0.329525
0.412	0.104521	0.232374	0.172957	-0.110804	-0.462802	-0.492988
0.416	0.105926	0.123834	0.333831	0.00650043	-0.630953	-0.755766
0.42	0.132352	0.172215	0.17148	0.0249731	-0.543025	-0.600071
0.424	0.158263	0.180399	0.0964319	0.0700577	-0.230964	-0.424273
0.428	0.133219	0.286861	-0.00909341	0.137364	-0.260609	-0.460908
0.432	0.0738615	0.302248	0.138345	0.09634	-0.398135	-0.643216
0.436	0.0397108	0.179632	0.194881	0.145887	-0.471831	-0.860186
0.44	0.0161959	0.181137	-0.0347839	0.197839	-0.26754	-0.666333
0.444	0.0264556	0.300797	-0.0275056	0.186537	-0.0726962	-0.438324
0.448	0.0633491	0.463242	0.0667194	0.111799	-0.0719724	-0.258682
0.452	0.0481344	0.44188	0.050315	0.0739908	-0.23696	-0.166781
0.456	0.0324653	0.221892	-0.0961817	0.116073	-0.410151	-0.351862
0.46	-0.0226056	0.0979712	-0.0841231	0.110003	-0.336886	-0.359852
0.464	-0.0972025	0.0229322	-0.0168529	-0.0439843	-0.143079	-0.159635
0.468	-0.119984	0.141496	0.0593106	-0.0612509	0.0790427	0.00984464
0.472	-0.116664	0.130183	-0.14259	-0.114829	0.137101	-0.0205865
0.476	-0.123366	-0.0809332	-0.165772	-0.11575	-0.177968	-0.29853
0.48	-0.124135	0.0447269	-0.0832038	-0.0806658	-0.290808	-0.389856
0.484	-0.0754454	0.291967	0.0747985	-0.0585309	-0.137985	-0.277009
0.488	-0.0234563	0.43812	-0.0562448	-0.101483	0.0153659	-0.146526
0.492	-0.0368236	0.634785	-0.0165877	-0.127222	0.017249	-0.107113
0.496	-0.0689683	0.536622	-0.0282189	-0.0558822	-0.138569	-0.330703
0.5	-0.0696673	0.381262	0.247465	-0.0716281	-0.301678	-0.466211
0.504	-0.07328	0.34222	0.163103	0.0476731	-0.195945	-0.204507
0.508	-0.106913	0.254952	0.0949553	0.00710577	-0.0583292	0.14031
0.512	-0.164617	0.260192	0.0368382	-0.000659162	-0.0328058	0.0206644
0.516	-0.239557	0.0927685	0.199435	-0.010689	-0.238732	-0.265697
0.52	-0.22267	-0.00762137	0.0423637	-0.0190986	-0.418837	-0.376537
0.524	-0.136682	-0.0373778	0.000457344	-0.00494163	-0.203558	-0.248031
0.528	-0.0391333	0.188263	-0.0520263	0.00590934	0.0866256	-0.0849233
0.532	0.0246395	0.298299	0.113913	0.0404328	0.21343	0.0177604
0.536	-0.00465344	0.445254	0.140456	0.0543982	0.153948	-0.0529435
0.54	-0.0347762	0.456608	-0.000256959	0.00821679	0.0380995	-0.146177
0.544	-0.0301203	0.279463	0.0202352	0.0111037	0.0279485	-0.0672888
0.548	0.000453764	0.403588	0.146928	0.00177586	0.0943593	0.0876704
0.552	0.0553775	0.417369	0.14682	-0.00975693	0.156126	0.268067
0.556	0.00650975	0.358472	0.11817	0.0596349	-0.0387756	0.246833
0.56	-0.059071	0.319884	0.0238661	0.106302	-0.291848	0.0168992
0.564	-0.0578315	0.377106	0.131331	0.155831	-0.346576	0.032033
0.568	-0.025985	0.508818	0.154647	0.287237	-0.155754	0.197244
0.572	0.0216234	0.609795	-0.0130604	0.297708	0.023169	0.393152
0.576	0.0123261	0.558947	0.0205179	0.310526	-0.122815	0.226016
0.58	-0.0744	0.469532	-0.0955805	0.246709	-0.461651	-0.12842
0.584	-0.0798919	0.349649	0.12418	0.233114	-0.543148	-0.174855
0.588	-0.0287631	0.547393	-0.0614944	0.284161	-0.38904	-0.104639
0.592	0.10435	0.605803	-0.106243	0.264103	-0.274741	0.0218665
0.596	0.13766	0.51307	-0.283928	0.295457	-0.32621	-0.0339009
0.6	0.0600447	0.392327	-0.0966618	0.286684	-0.554237	-0.289611
0.604	-0.0274888	0.481634	-0.220555	0.259948	-0.684298	-0.481406
0.608	0.0164913	0.453072	-0.348183	0.246736	-0.431959	-0.299852
0.612	0.0879584	0.492664	-0.332715	0.360138	-0.122784	-0.121829
0.616	0.118622	0.438248	-0.188057	0.279511	-0.0675072	-0.029505
0.62	0.189543	0.332014	-0.412907	0.227888	-0.270616	-0.284899
0.624	0.21899	0.151878	-0.415173	0.242534	-0.450175	-0.407197
0.628	0.216301	0.189218	-0.455185	0.250029	-0.300174	-0.276467
0.632	0.224869	0.368743	-0.430795	0.2551	-0.196053	-0.0114603
0.636	0.189002	0.462017	-0.484943	0.249518	-0.10268	0.151878
0.64	0.203987	0.26568	-0.493743	0.273828	-0.20459	0.0168441
0.644	0.128796	0.131257	-0.49092	0.291201	-0.434277	-0.219807
0.648	0.111377	0.0344385	-0.290724	0.234548	-0.378701	-0.155904
0.652	0.14446	0.0981717	-0.278075	0.299622	-0.220839	0.161034
0.656	0.147089	0.261396	-0.416874	0.337172	-0.0478867	0.243658
0.66	0.209632	0.158578	-0.33563	0.269811	-0.148952	0.144086
0.664	0.269314	0.11004	-0.257486	0.306603	-0.39596	0.0243517
0.668	0.209463	0.136488	-0.174563	0.332234	-0.504556	0.0742881
0.672	0.149754	0.152333	-0.369919	0.276725	-0.270809	0.165484
0.676	0.206797	0.198257	-0.269514	0.280913	-0.106561	0.258583
0.68	0.272242	0.0554094	-0.178537	0.278488	-0.0710293	0.132516
0.684	0.228925	-0.0590726	-0.112657	0.251282	-0.225263	-0.147434
0.688	0.182295	0.0483376	-0.190983	0.261693	-0.22285	-0.282118
0.692	0.216618	0.0537234	-0.190783	0.332172	-0.050308	-0.0956245
0.696	0.220014	0.286608	-0.20067	0.405006	0.177892	0.0640306
0.7	0.234735	0.39469	-0.111	0.457978	0.213337	0.0587255
0.704	0.196035	0.155958	-0.363715	0.493121	0.0113593	-0.0926352
0.708	0.120629	-0.0366846	-0.33075	0.570857	-0.203052	-0.297769
0.712	0.0526276	-0.0449035	-0.422774	0.558026	-0.0156789	-0.233974
0.716	-0.0116537	0.0587507	-0.223266	0.470003	0.186259	0.000834996
0.72	-0.011387	0.0725525	-0.378461	0.462752	0.234831	0.070973
0.724	0.00353694	-0.0263007	-0.424415	0.422122	0.171211	-0.0829078
0.728	-0.0289211	-0.266613	-0.464916	0.486534	-0.140893	-0.38568
0.732	-0.10406	-0.277814	-0.284257	0.521768	-0.123279	-0.261001
0.736	-0.121568	-0.102096	-0.34039	0.574796	0.0833561	-0.056279
0.74	-0.108551	-0.117187	-0.479878	0.598754	0.176282	-0.12922
0.744	-0.0842669	-0.151526	-0.423844	0.434677	-0.0296447	-0.23149
0.748	-0.0668623	-0.355848	-0.220227	0.498839	-0.323278	-0.453923
0.752	-0.0995244	-0.488146	-0.182783	0.561442	-0.265722	-0.530831
0.756	-0.164838	-0.360212	-0.328031	0.531424	-0.088344	-0.333671
0.76	-0.174629	-0.104216	-0.273709	0.633978	0.0777948	-0.123327
0.764	-0.153967	-0.305957	-0.120384	0.592448	-0.000791633	-0.268464
0.768	-0.177818	-0.314937	0.0152554	0.469295	-0.243039	-0.590746
0.772	-0.220907	-0.163264	-0.188619	0.414638	-0.348613	-0.661641
0.776	-0.198253	-0.0839254	-0.0537822	0.383086	-0.251339	-0.535927
0.78	-0.150844	-0.0406335	0.0052923	0.373965	-0.184316	-0.404261
0.784	-0.175128	-0.0570356	0.0910548	0.359989	-0.25853	-0.447905
0.788	-0.216296	-0.0798144	-0.00578156	0.481249	-0.583514	-0.686586
0.792	-0.244982	-0.0878864	0.0744136	0.494635	-0.737948	-0.807294
0.796	-0.261251	-0.00124128	0.0842061	0.450199	-0.518318	-0.562698
0.8	-0.184606	-0.112873	0.187994	0.314142	-0.256732	-0.311745
0.804	-0.0651364	-0.100373	0.0782151	0.246223	-0.118121	-0.238461
0.808	-0.0461463	-0.0491906	0.0318137	0.23823	-0.481312	-0.472332
0.812	-0.107234	-0.00491774	0.106969	0.193955	-0.664301	-0.672079
0.816	-0.138466	-0.046916	0.322556	0.164422	-0.517405	-0.565401
0.82	-0.103327	-0.0332923	0.100127	0.179404	-0.373533	-0.318681
0.824	-0.0930659	-0.138963	0.175159	0.267904	-0.199459	-0.347492
0.828	-0.136483	-0.132054	0.104933	0.303327	-0.371829	-0.596381
0.832	-0.189994	-0.177032	0.283768	0.36826	-0.436393	-0.697436
0.836	-0.222275	-0.0738211	0.167265	0.420184	-0.198983	-0.577772
0.84	-0.224452	-0.0825283	0.234882	0.492315	0.0316024	-0.43513
0.844	-0.216893	-0.0544422	0.208706	0.501505	0.0844086	-0.357642
0.848	-0.302436	-0.0766399	0.270229	0.565532	0.0756393	-0.450161
0.852	-0.386386	-0.0680018	0.340655	0.471266	-0.0390135	-0.631008
0.856	-0.480738	0.0903186	0.231521	0.549034	-0.020593	-0.608536
0.86	-0.515497	0.210771	0.258551	0.634448	0.292991	-0.293931
0.864	-0.457049	0.242743	0.377588	0.614826	0.498465	-0.218184
0.868	-0.423146	0.120014	0.337975	0.634749	0.457096	-0.289962
0.872	-0.379426	-0.0586176	0.215663	0.734664	0.201023	-0.585966
0.876	-0.382603	-0.05869	0.292907	0.755166	0.151236	-0.737521
0.88	-0.392445	0.206375	0.257189	0.653632	0.373099	-0.453952
0.884	-0.397153	0.290478	0.493766	0.621405	0.604988	-0.343706
0.888	-0.442153	0.225224	0.211561	0.678476	0.556362	-0.321975
0.892	-0.484928	0.132487	0.248931	0.643017	0.305255	-0.558557
0.896	-0.496875	0.126702	0.332803	0.586314	0.100459	-0.728418
0.9	-0.456132	0.132976	0.458246	0.464995	0.262486	-0.536005
0.904	-0.466158	0.149601	0.26829	0.482636	0.404742	-0.404328
0.908	-0.500092	0.201946	0.415854	0.518143	0.431236	-0.319244
0.912	-0.532217	0.160765	0.270284	0.407919	0.194366	-0.477442
0.916	-0.579634	0.2837	0.380204	0.356052	-0.0154898	-0.701602
0.92	-0.590637	0.377458	0.286111	0.334819	0.0262557	-0.464476
0.924	-0.580073	0.489512	0.280827	0.36167	0.173651	-0.234567
0.928	-0.571691	0.706319	0.276188	0.340197	0.216228	-0.146286
0.932	-0.587772	0.594092	0.530654	0.314896	-0.0808034	-0.313622
0.936	-0.573177	0.565279	0.350187	0.292293	-0.442176	-0.545304
0.94	-0.504157	0.505509	0.265986	0.374775	-0.487266	-0.58993
0.944	-0.41989	0.649659	0.315743	0.347025	-0.333216	-0.332695
0.948	-0.327589	0.786228	0.362413	0.290668	-0.292522	-0.0527675
0.952	-0.280687	0.700934	0.230265	0.266283	-0.487266	-0.173982
0.956	-0.226936	0.541493	0.102336	0.206891	-0.788871	-0.51677
0.96	-0.223622	0.47082	0.180752	0.314847	-0.811959	-0.53841
0.964	-0.278921	0.453869	0.348398	0.353635	-0.622283	-0.294884
0.968	-0.333826	0.45604	0.47349	0.320378	-0.420051	-0.271416
0.972	-0.282793	0.376091	0.296575	0.35211	-0.425276	-0.207436
0.976	-0.197246	0.183328	0.285924	0.474495	-0.539878	-0.272935
0.98	-0.125622	0.0650825	0.28228	0.384197	-0.658074	-0.35729
0.984	-0.076302	0.169555	0.398592	0.271875	-0.54466	-0.186429
0.988	-0.089214	0.190982	0.263317	0.408822	-0.323392	0.0391737
0.992	-0.0805707	0.177878	0.392815	0.401772	-0.30661	-0.0334263
0.996	-0.0617448	0.0989392	0.243178	0.375042	-0.568787	-0.209882
1	-0.0463044	-0.107634	0.534404	0.392048	-0.766878	-0.233357
1.004	0.0077448	-0.126372	0.350792	0.457947	-0.721254	-0.0646183
1.008	0.0510747	-0.258772	0.385386	0.454446	-0.502889	0.087943
1.012	0.0332559	-0.281723	0.280093	0.480278	-0.416789	0.130328
1.016	0.0141473	-0.263184	0.381595	0.530774	-0.610977	-0.0645972
1.02	0.0487464	-0.320674	0.356921	0.550599	-0.79207	-0.399091
1.024	0.158241	-0.307381	0.366499	0.514176	-0.650288	-0.316276
1.028	0.284019	-0.316731	0.296268	0.493372	-0.418368	-0.215808
1.032	0.311086	-0.348308	0.507504	0.524177	-0.365288	-0.0786591
1.036	0.304242	-0.406065	0.495191	0.501652	-0.514247	-0.14205
1.04	0.257014	-0.40361	0.362492	0.540719	-0.737583	-0.278333
1.044	0.273023	-0.259494	0.374978	0.472855	-0.540355	-0.15844
1.048	0.316205	-0.23047	0.625482	0.396292	-0.163429	0.0503051
1.052	0.332708	-0.221078	0.57919	0.370134	-0.0142691	0.187511
1.056	0.319558	-0.25062	0.48505	0.344266	-0.212161	0.122235
1.06	0.32669	-0.335315	0.449283	0.298252	-0.44452	-0.136379
1.064	0.361845	-0.167759	0.614437	0.321841	-0.499894	-0.279575
1.068	0.360544	0.00800579	0.678068	0.151363	-0.309223	-0.0588299
1.072	0.375627	0.0738922	0.504853	0.199342	-0.12342	0.174852
1.076	0.406148	0.0901179	0.628788	0.242595	-0.191957	0.19382
1.08	0.425494	0.126066	0.671624	0.151143	-0.387583	-0.0907859
1.084	0.469415	0.0591356	0.696747	0.169356	-0.476038	-0.155224
1.088	0.509993	0.171803	0.481034	0.313595	-0.159086	0.167152
1.092	0.491857	0.174446	0.585906	0.340105	0.115722	0.325896
1.096	0.424921	0.202668	0.521467	0.217231	0.13679	0.27056
1.1	0.326435	0.249139	0.823379	0.0817846	-0.0811095	0.0566006
1.104	0.27886	0.368485	0.627733	0.0177059	-0.245666	-0.04549
1.108	0.305899	0.320157	0.506997	-0.00653384	-0.12156	0.132452
1.112	0.391961	0.450189	0.322543	0.086103	0.00725126	0.364437
1.116	0.43399	0.636937	0.54598	0.0572083	0.111741	0.415355
1.12	0.385874	0.559748	0.464599	0.267661	0.0712468	0.236716
1.124	0.369694	0.383131	0.46169	0.269302	-0.262336	-0.00142652
1.128	0.405662	0.344052	0.466768	0.264772	-0.307981	-0.0123674
1.132	0.40001	0.372496	0.635869	0.231163	-0.131236	0.143459
1.136	0.358267	0.47541	0.509882	0.178799	0.0101598	0.207306
1.14	0.310241	0.369484	0.41005	0.093168	-0.0857595	0.0785242
1.144	0.243057	0.265796	0.443256	0.03154	-0.248834	-0.124505
1.148	0.173481	0.166568	0.654942	0.045499	-0.16405	-0.0342477
1.152	0.120989	0.23049	0.604816	0.0604599	-0.0427331	0.173555
1.156	0.11172	0.309194	0.45563	0.117359	0.0857536	0.23416
1.16	0.120052	0.364126	0.464174	0.223132	-0.023205	0.135058
1.164	0.131575	0.265199	0.533098	0.100788	-0.22728	-0.103125
1.168	0.143258	0.0488316	0.590494	0.0772214	-0.231948	-0.177995
1.172	0.0652944	-0.0282798	0.434356	0.0878356	-0.00241486	0.141402
1.176	-0.0238626	0.121951	0.466943	0.0561022	0.175327	0.240974
1.18	-0.052891	0.173622	0.556693	0.0997495	0.148607	0.219508
1.184	-0.0485577	0.179755	0.746393	0.0185687	-0.149175	-0.0805007
1.188	-0.0801901	0.100457	0.569986	0.0226088	-0.190958	-0.180599
1.192	-0.11592	0.129274	0.631909	0.0570902	-0.195596	-0.0486787
1.196	-0.107626	0.304071	0.586803	0.00387196	-0.148756	0.0828559
1.2	-0.144804	0.480258	0.619002	-0.0423947	-0.0994161	0.0245276
1.204	-0.20341	0.512758	0.437112	0.0806605	-0.230575	-0.209197
1.208	-0.255265	0.370172	0.433849	0.119361	-0.374372	-0.383347
1.212	-0.233631	0.420239	0.37089	0.162927	-0.188993	-0.191744
1.216	-0.215777	0.382021	0.614817	0.0746059	-0.0326727	0.0324288
1.22	-0.245697	0.417923	0.436826	0.118854	-0.0961883	0.107821
1.224	-0.270001	0.303193	0.349307	0.115483	-0.201361	0.0420619
1.228	-0.301704	0.42688	0.192866	0.0547949	-0.232529	-0.0770507
1.232	-0.305209	0.422389	0.399906	-0.116493	0.00170873	0.0742915
1.236	-0.313026	0.390053	0.269073	-0.167954	0.196422	0.265828
1.24	-0.310729	0.330768	0.262309	-0.137268	0.313477	0.432195
1.244	-0.28347	0.313734	0.18899	-0.121512	0.2256	0.248533
1.248	-0.265362	0.26856	0.235692	-0.0887945	0.00259071	0.0101427
1.252	-0.290277	0.179816	0.353533	0.0859976	-0.0498638	0.0113018
1.256	-0.252534	0.332433	0.150517	0.162225	0.144065	0.190875
1.26	-0.248843	0.317904	0.0861716	0.162245	0.346141	0.256677
1.264	-0.25123	0.184565	0.216817	0.0318337	0.229797	0.153155
1.268	-0.246573	0.0411549	0.307056	0.0436512	0.0213768	-0.110651
1.272	-0.264696	0.199865	0.123022	0.0225951	-0.0945057	-0.110343
1.276	-0.245467	0.261831	0.215629	0.0193227	0.102195	0.154732
1.28	-0.215022	0.255576	0.106062	-0.0447793	0.289644	0.257122
1.284	-0.221879	0.196913	0.258212	-0.160554	0.327315	0.235059
1.288	-0.239519	0.1404	0.0697434	-0.146566	0.234557	0.0533887
1.292	-0.214334	0.148349	-0.0254844	-0.196688	0.21398	-0.0681377
1.296	-0.17673	0.23211	-0.0567551	-0.180162	0.25195	0.187486
1.3	-0.147561	0.179387	0.131931	-0.190456	0.456881	0.37701
1.304	-0.101068	0.0197832	0.043826	-0.184794	0.371393	0.315613
1.308	-0.0894958	-0.132437	0.151931	-0.172506	0.204216	0.12691
1.312	-0.114534	-0.14608	0.0751412	-0.073283	0.0889406	0.0436508
1.316	-0.118749	-0.0658141	0.301699	-0.137854	0.16922	0.165591
1.32	-0.0169331	0.0915741	0.225727	-0.0717103	0.2675	0.264102
1.324	0.0319254	0.177492	0.142044	-0.0291263	0.338257	0.243668
1.328	0.0653388	0.106997	0.0991462	-0.0796288	0.254339	0.0872853
1.332	0.101374	-0.0490781	0.23308	-0.0377529	0.108927	0.040685
1.336	0.0887625	-0.143209	0.120666	-0.10587	0.1909	0.180732
1.34	0.134446	-0.110597	0.0651834	-0.108039	0.348873	0.347953
1.344	0.154121	-0.0575684	0.0598158	-0.0960744	0.469563	0.403694
1.348	0.0755082	-0.224112	0.218868	-0.148796	0.36178	0.229632
1.352	0.00259413	-0.255555	0.226858	-0.0758163	0.150242	-0.0142447
1.356	0.0403075	-0.248145	0.145752	0.009195	0.126341	-0.0180751
1.36	0.105651	-0.0519099	0.0900692	-0.12596	0.29586	0.234782
1.364	0.194912	0.0243583	0.145916	-0.16739	0.417385	0.41577
1.368	0.300982	0.0796714	0.340551	-0.183386	0.291853	0.369305
1.372	0.403175	-0.0369228	0.203207	-0.176704	0.0344562	0.204132
1.376	0.435073	-0.173628	0.268413	-0.182912	-0.0580946	0.137108
1.38	0.474151	-0.15611	0.292878	-0.252212	0.175143	0.360262
1.384	0.495955	-0.24481	0.354657	-0.367724	0.312113	0.510407
1.388	0.544428	-0.173107	0.292527	-0.399544	0.274405	0.484045
1.392	0.526136	-0.156203	0.283144	-0.368573	-0.00129362	0.1666
1.396	0.465224	-0.239136	0.248867	-0.408981	-0.109408	0.140576
1.4	0.493228	-0.347134	0.458472	-0.418545	0.0273365	0.249069
1.404	0.544289	-0.269387	0.293248	-0.371979	0.217189	0.299164
1.408	0.552398	-0.0896085	0.284499	-0.378537	0.297544	0.405546
1.412	0.534343	-0.1655	0.211068	-0.429116	-0.0070101	0.153352
1.416	0.577501	-0.138534	0.374357	-0.46235	-0.1798	-0.105352
1.42	0.61648	-0.0613922	0.269975	-0.428443	0.0225967	-0.102619
1.424	0.597415	-0.0241297	0.171558	-0.478695	0.2851	0.0936164
1.428	0.616474	-0.0547797	0.137817	-0.452083	0.434776	0.23814
1.432	0.617432	-0.0974831	0.320638	-0.404577	0.305587	0.0609847
1.436	0.527336	-0.242802	0.301831	-0.286312	0.0770186	-0.0850342
1.44	0.445768	-0.360577	0.197717	-0.201084	0.13215	-0.0255805
1.444	0.448203	-0.184915	0.129094	-0.122322	0.317945	0.033036
1.448	0.4581	-0.106778	0.302133	-0.192486	0.453228	0.159352
1.452	0.475188	-0.0747405	0.130098	-0.163963	0.525495	0.0803719
1.456	0.455833	-0.0746808	0.0259533	-0.0792972	0.306184	-0.185969
1.46	0.457809	0.0326432	0.124017	0.0218955	0.235295	-0.177101
1.464	0.465214	0.00998133	0.145413	-0.00967805	0.414366	0.0673287
1.468	0.454377	-0.0782096	0.187113	-0.0490796	0.648992	0.173814
1.472	0.406204	-0.0840204	0.0710968	-0.0392101	0.688643	0.0995702
1.476	0.364544	-0.0907657	0.0318093	-0.0834853	0.524509	-0.0209238
1.48	0.422242	-0.230644	0.0592898	-0.198779	0.477419	-0.163058
1.484	0.465902	-0.295497	0.133302	-0.178763	0.734155	0.109134
1.488	0.470746	-0.272351	0.0112103	-0.10681	0.90644	0.366933
1.492	0.486968	-0.405644	0.208041	-0.137233	0.897631	0.542221
1.496	0.429581	-0.511611	0.118258	-0.198699	0.755895	0.484839
1.5	0.328131	-0.703722	0.297038	-0.239116	0.611681	0.37472
1.504	0.228248	-0.684648	0.119162	-0.205876	0.633327	0.583705
1.508	0.231661	-0.632878	0.145102	-0.18364	0.80372	0.83667
1.512	0.242974	-0.503821	0.0999946	-0.11488	0.845972	1
1.516	0.238407	-0.471289	0.260318	-0.154704	0.571951	0.762099
1.52	0.249247	-0.606196	0.157787	-0.166706	0.33939	0.589705
1.524	0.235824	-0.521697	0.119148	-0.110689	0.362302	0.660639
1.528	0.223503	-0.436632	-0.0186024	-0.0736018	0.432778	0.867565
1.532	0.207562	-0.435327	0.267601	-0.181436	0.459937	0.87212
1.536	0.17866	-0.343133	0.339236	-0.238242	0.220485	0.620452
1.54	0.16054	-0.511633	0.112003	-0.295485	-0.0621939	0.311727
1.544	0.196809	-0.52931	0.163216	-0.253816	-0.0487343	0.274278
1.548	0.261677	-0.574657	0.341758	-0.211319	0.0916428	0.357577
1.552	0.290724	-0.458193	0.295087	-0.282816	0.251072	0.465726
1.556	0.290743	-0.523663	0.131272	-0.217209	0.292528	0.306401
1.56	0.252106	-0.704734	0.119844	-0.156498	0.169192	0.0643727
1.564	0.198166	-0.829472	0.134563	-0.139532	0.132397	0.120228
1.568	0.169055	-0.726871	0.188114	-0.307744	0.367677	0.357497
1.572	0.176999	-0.558041	0.0255671	-0.355927	0.572043	0.384467
1.576	0.184549	-0.398303	0.0292309	-0.26603	0.652787	0.454366
1.58	0.186549	-0.330797	0.074829	-0.355477	0.518775	0.414091
1.584	0.136822	-0.471009	0.146667	-0.316246	0.422029	0.248977
1.588	0.130171	-0.355139	0.012334	-0.232898	0.527867	0.28815
1.592	0.108501	-0.354093	0.0858234	-0.327894	0.552383	0.42895
1.596	0.0943087	-0.280302	0.0713517	-0.41961	0.512499	0.344981
1.6	0.121793	-0.385103	0.343662	-0.495374	0.25902	0.0650727
1.604	0.102202	-0.465254	0.131171	-0.456757	-0.0854831	-0.0998288
1.608	0.0835801	-0.367101	0.144667	-0.45505	-0.10456	-0.00617027
1.612	0.08764	-0.245857	0.153982	-0.428707	-0.0238002	0.112716
1.616	0.0590729	-0.233178	0.323234	-0.367553	0.0317131	0.0635002
1.62	0.0238227	-0.417122	0.207696	-0.332473	-0.132548	-0.133
1.624	-0.0215853	-0.511486	0.203702	-0.315232	-0.322236	-0.432301
1.628	-0.0508074	-0.547705	0.0926844	-0.369176	-0.353105	-0.444007
1.632	-0.047016	-0.459816	0.146305	-0.328783	-0.169745	-0.248655
1.636	-0.0381791	-0.346025	0.102489	-0.356418	-0.0631372	-0.178882
1.64	-0.0891252	-0.312141	0.144921	-0.366736	-0.0974811	-0.216447
1.644	-0.112118	-0.288377	0.0821649	-0.453546	-0.206322	-0.416426
1.648	-0.0806867	-0.25253	0.318573	-0.453934	-0.0663855	-0.379571
1.652	0.0169831	-0.331035	0.350845	-0.408852	0.228858	-0.0245292
1.656	0.118288	-0.263434	0.169361	-0.385587	0.358549	0.24188
1.66	0.115209	-0.301452	0.285191	-0.391508	0.230794	0.188398
1.664	0.0593701	-0.326152	0.255366	-0.410316	-0.106391	0.00126723
1.668	0.0453859	-0.189017	0.182942	-0.314213	-0.115559	0.124694
1.672	0.122357	-0.186275	0.063823	-0.280243	0.154901	0.402335
1.676	0.195775	-0.227624	0.0418843	-0.288553	0.295583	0.464581
1.68	0.166301	-0.283448	0.0663348	-0.378419	0.315278	0.480313
1.684	0.0595553	-0.241571	0.21363	-0.353065	-0.00424429	0.17582
1.688	0.0133448	-0.390407	0.0459265	-0.278596	-0.230721	0.0512286
1.692	0.0997128	-0.410836	0.0952835	-0.196707	-0.147835	0.359869
1.696	0.176655	-0.47771	0.0714723	-0.188936	0.0183893	0.55072
1.7	0.160567	-0.468503	0.199971	-0.261326	0.0310797	0.570018
1.704	0.0581818	-0.449612	0.0198275	-0.177106	-0.0754733	0.38497
1.708	-0.0145104	-0.48246	0.083184	-0.17341	-0.220151	0.137653
1.712	-0.0146851	-0.291247	0.0995759	-0.258464	-0.0661254	0.355042
1.716	0.0486056	-0.218825	0.173679	-0.251625	0.249986	0.689134
1.72	0.130931	-0.225493	0.0247167	-0.171611	0.448731	0.665883
1.724	0.174976	-0.426839	0.0341424	-0.098372	0.203177	0.370269
1.728	0.12848	-0.464372	-0.0656956	-0.178904	-0.113826	0.178081
1.732	0.102461	-0.427957	0.0993057	-0.231883	-0.0582065	0.2848
1.736	0.172708	-0.231709	-0.00459892	-0.152016	0.0799405	0.429831
1.74	0.250436	-0.321502	-0.130739	-0.201201	0.231587	0.519522
1.744	0.230841	-0.272507	-0.150248	-0.185385	0.114479	0.383762
1.748	0.190069	-0.319418	0.0215033	-0.235853	-0.0157815	0.17615
1.752	0.235986	-0.350825	0.0789599	-0.371033	-0.0519352	0.14364
1.756	0.359855	-0.387127	-0.124815	-0.40649	0.153604	0.407245
1.76	0.381581	-0.189374	-0.162107	-0.435455	0.186901	0.581898
1.764	0.319689	-0.204989	-0.16193	-0.489987	0.167185	0.536806
1.768	0.223851	-0.390104	-0.0488752	-0.532694	-0.131384	0.276639
1.772	0.136187	-0.428894	-0.178309	-0.480938	-0.348684	0.0748961
1.776	0.166756	-0.49034	-0.106031	-0.525375	-0.2241	0.117828
1.78	0.226098	-0.364542	-0.185223	-0.545339	-0.100211	0.231245
1.784	0.251075	-0.382982	0.00589772	-0.666916	-0.0575049	0.268877
1.788	0.240112	-0.510747	-0.166741	-0.610494	-0.354818	-0.0920063
1.792	0.25985	-0.514732	-0.156025	-0.419374	-0.569778	-0.251196
1.796	0.275547	-0.435926	-0.216554	-0.479116	-0.474381	-0.111061
1.8	0.326075	-0.473649	0.105947	-0.542092	-0.360326	-0.000228446
1.804	0.355377	-0.443694	-0.0770816	-0.511766	-0.315027	0.0940051
1.808	0.332393	-0.470762	-0.139018	-0.615662	-0.444351	-0.14423
1.812	0.298615	-0.298625	-0.16487	-0.690751	-0.586133	-0.327755
1.816	0.306321	-0.353965	0.0511085	-0.669727	-0.397482	-0.171705
1.82	0.360879	-0.420194	-0.0496381	-0.56563	-0.212922	0.17034
1.824	0.393635	-0.276349	-0.106831	-0.512639	-0.188826	0.248524
1.828	0.352039	-0.276589	-0.161424	-0.490945	-0.303962	0.0788831
1.832	0.305523	-0.323757	0.12399	-0.489221	-0.547539	-0.113141
1.836	0.267128	-0.1854	0.00600326	-0.394218	-0.406462	-0.0430872
1.84	0.199181	-0.102583	-0.0748199	-0.239312	-0.197669	0.169019
1.844	0.154536	-0.0967819	-0.121609	-0.202544	-0.0449896	0.442599
1.848	0.12277	-0.130974	0.0428095	-0.290073	-0.0644701	0.432417
1.852	0.142001	-0.258065	0.132635	-0.218512	-0.416745	0.113385
1.856	0.117514	-0.233319	-0.105309	-0.253829	-0.486081	0.127464
1.86	0.139282	-0.206431	-0.143965	-0.199696	-0.145645	0.319403
1.864	0.151433	-0.219807	0.0268782	-0.209632	0.0137209	0.410684
1.868	0.125702	-0.224577	0.120288	-0.221226	-0.0339608	0.255439
1.872	0.0784704	-0.404701	-0.0129866	-0.314623	-0.29573	0.0294783
1.876	-0.00400766	-0.191683	-0.126043	-0.410139	-0.382373	-0.10325
1.88	-0.0220692	-0.0778944	-0.096298	-0.374125	-0.215009	-0.0547284
1.884	0.0605853	0.14343	0.0425299	-0.338498	0.0388539	-0.0435896
1.888	0.0910453	0.015214	-0.200938	-0.289662	0.0821911	-0.145023
1.892	0.0923766	-0.0190354	-0.121613	-0.280517	-0.068099	-0.340689
1.896	0.0401321	-0.0659866	-0.170763	-0.31002	-0.239756	-0.441194
1.9	-0.0255122	-0.0425324	0.046313	-0.278123	-0.207428	-0.318536
1.904	0.00467989	-0.033124	-0.196422	-0.281136	-0.0363522	-0.124881
1.908	0.0348449	-0.187919	-0.167481	-0.366768	0.0398388	0.0798941
1.912	0.0374716	-0.422072	-0.256161	-0.419642	-0.135409	-0.0673585
1.916	0.0580877	-0.492861	-0.0675089	-0.439163	-0.425514	-0.31365
1.92	0.0691887	-0.327778	-0.241484	-0.334254	-0.427016	-0.151176
1.924	0.0365106	-0.154259	-0.213507	-0.397555	-0.361909	-0.0417672
1.928	0.013939	-0.199647	-0.316371	-0.41644	-0.329377	-0.0228219
1.932	-0.000845248	-0.398839	-0.183793	-0.376824	-0.454127	-0.18536
1.936	-0.0454974	-0.519782	-0.302167	-0.345442	-0.73504	-0.464192
1.94	-0.0515799	-0.503263	-0.495631	-0.234018	-0.837947	-0.425789
1.944	-0.0123563	-0.47452	-0.443167	-0.278386	-0.71714	-0.259884
1.948	0.0301094	-0.630714	-0.267663	-0.271373	-0.348217	0.0495245
1.952	0.0303419	-0.845768	-0.232872	-0.25016	-0.327353	-0.0437894
1.956	0.0210968	-0.874568	-0.26607	-0.179526	-0.577204	-0.290641
1.96	0.023861	-1	-0.306343	-0.135149	-0.582726	-0.299078
1.964	0.0415195	-0.869255	-0.159311	-0.230521	-0.323542	-0.0861065
1.968	0.0751403	-0.770393	-0.0383278	-0.243403	-0.123445	0.185907
1.972	0.127249	-0.706893	-0.151075	-0.242857	0.00961933	0.322617
1.976	0.143006	-0.807946	-0.13053	-0.271603	-0.0622231	0.169406
1.98	0.139528	-0.856885	-0.177011	-0.258385	-0.160134	0.0507797
1.984	0.116806	-0.772961	-0.0178025	-0.195701	-0.047857	0.259443
1.988	0.159324	-0.625544	-0.214287	-0.04268	0.134163	0.320613
1.992	0.243344	-0.479988	-0.156212	0.0128918	0.202234	0.256725
1.996	0.24836	-0.429285	-0.0597289	0.051142	0.0301476	0.147953
2	0.203393	-0.375912	0.00451516	0.062943	-0.0803398	0.0445763
2.004	0.20313	-0.374226	-0.25546	0.0544244	0.101753	0.161297
2.008	0.223638	-0.225011	-0.285789	-0.0100824	0.188364	0.387107
2.012	0.194928	-0.115951	-0.268427	-0.0972958	0.200365	0.509425
2.016	0.138149	-0.160596	0.0227443	-0.143334	0.200021	0.192595
2.02	0.0832999	-0.30973	-0.0171016	-0.105807	0.00605625	-0.0563924
2.024	0.0433942	-0.401762	-0.0628978	-0.105713	0.01988	0.0789586
2.028	0.00708131	-0.251676	-0.054417	-0.0760259	0.20185	0.23961
2.032	-0.0248395	-0.179013	0.195218	-0.0678491	0.372749	0.315124
2.036	-0.0219572	-0.217092	0.0661018	-0.154569	0.341447	0.185185
2.04	-0.0713432	-0.325025	-0.0702919	-0.0240374	0.0446204	-0.0327308
2.044	-0.176479	-0.198031	-0.0714248	0.00895835	0.0108585	-0.00474814
2.048	-0.202814	-0.0767229	0.0103555	-0.00697775	0.222923	0.147036
2.052	-0.200478	-0.0690294	0.0288545	-0.084373	0.318349	0.181568
2.056	-0.217029	-0.0737543	-0.0474276	-0.143453	0.338347	0.121923
2.06	-0.29617	-0.148096	0.0235839	-0.182902	0.157522	0.049075
2.064	-0.328714	-0.205787	0.0675429	-0.238179	0.00661581	-0.0048741
2.068	-0.313542	-0.0119284	0.178134	-0.211718	0.156078	0.125378
2.072	-0.287856	0.292175	0.0386011	-0.16421	0.377173	0.285298
2.076	-0.28576	0.43501	0.0834366	-0.110754	0.468083	0.290164
2.08	-0.273206	0.280029	0.16376	-0.154065	0.183226	-0.0216102
2.084	-0.234324	0.144589	0.327424	-0.138611	0.0477933	-0.130152
2.088	-0.172887	0.231152	0.22065	-0.124824	0.109281	0.139824
2.092	-0.0579326	0.0928514	0.189913	-0.0965446	0.187863	0.346978
2.096	-0.00270753	0.0105094	0.226548	-0.0906714	0.19401	0.341241
2.1	-0.0322363	-0.137563	0.475084	-0.0503229	-0.053657	-0.00456108
2.104	-0.0331944	-0.247167	0.171144	-0.166648	-0.223474	-0.219307
2.108	0.0147478	-0.189793	0.218196	-0.0568008	-0.111458	0.052907
2.112	0.11544	-0.0935929	0.157769	-0.151022	0.159535	0.312588
2.116	0.168508	-0.0259967	0.380643	-0.190466	0.275317	0.39671
2.12	0.164344	-0.063587	0.214289	-0.0713253	0.135829	0.26766
2.124	0.166592	-0.125138	0.155235	-0.00996061	-0.110837	0.100943
2.128	0.22994	-0.0390828	0.192084	0.00273632	-0.17247	0.289236
2.132	0.271845	-0.0618815	0.379049	-0.0807202	0.162984	0.474741
2.136	0.271114	-0.0763018	0.348957	-0.0390447	0.308581	0.535121
2.14	0.215867	-0.0949915	0.265459	-0.0753935	0.217838	0.448003
2.144	0.117849	-0.12995	0.170082	-0.0752781	0.039538	0.221827
2.148	0.0453918	-0.0379914	0.278944	-0.133521	0.108463	0.258348
2.152	0.0498727	-0.0141991	0.347795	-0.127883	0.448522	0.469091
2.156	0.0390417	0.0757624	0.172383	-0.142252	0.612039	0.598094
2.16	0.00816459	-0.000375423	0.204465	-0.178581	0.540429	0.43956
2.164	-0.0890187	-0.0328027	0.292562	-0.188669	0.289874	0.202865
2.168	-0.181429	-0.00653231	0.278512	-0.197471	0.313632	0.175336
2.172	-0.153355	0.109939	0.0489855	-0.14061	0.463581	0.309063
2.176	-0.0955753	0.0659718	0.0628701	-0.122711	0.686291	0.476515
2.18	-0.112492	0.11584	0.102095	-0.148839	0.682569	0.452244
2.184	-0.212495	0.055125	0.143902	-0.120039	0.434411	0.230913
2.188	-0.313365	-0.16706	0.126699	-0.0855912	0.296545	0.0462563
2.192	-0.360954	-0.204048	0.220577	-0.081218	0.444109	0.208514
2.196	-0.352	-0.253037	0.32681	-0.0465328	0.714211	0.431282
2.2	-0.317577	-0.426976	0.462664	-0.151769	0.779067	0.361515
2.204	-0.306591	-0.426347	0.329065	-0.131242	0.635309	0.0752924
2.208	-0.339119	-0.291008	0.310508	-0.0797149	0.469891	-0.21055
2.212	-0.315088	-0.222763	0.13408	-0.166665	0.546037	-0.0797212
2.216	-0.265281	-0.23299	0.243006	-0.131073	0.804587	0.255767
2.22	-0.229863	-0.199643	0.00365943	-0.0416894	0.855858	0.222521
2.224	-0.230403	-0.534997	-0.0093518	-0.0159951	0.697265	0.0149724
2.228	-0.305655	-0.513889	-0.0983073	0.00172349	0.382533	-0.180992
2.232	-0.326896	-0.458227	0.180337	-0.0302146	0.361686	-0.0392019
2.236	-0.312106	-0.437439	-0.00708836	0.00929087	0.52752	0.16911
2.24	-0.285127	-0.36899	-0.117722	-0.0323728	0.631462	0.270068
2.244	-0.27998	-0.275412	-0.0924517	0.00865325	0.480733	0.180981
2.248	-0.246237	-0.350361	0.0729935	0.00720066	0.225304	-0.00389655
2.252	-0.2475	-0.315564	0.128998	-0.0697744	0.249703	-0.030839
2.256	-0.263154	-0.231474	-0.034169	-0.0457926	0.320879	0.142463
2.26	-0.298775	-0.136004	-0.0121343	-0.0463698	0.433112	0.256769
2.264	-0.348684	-0.0463235	0.117525	-0.0418554	0.313403	0.259762
2.268	-0.394487	-0.104094	0.16954	-0.0986951	0.131817	-0.0126644
2.272	-0.393058	-0.322837	-0.0770905	-0.0634447	-0.0163854	-0.110322
2.276	-0.359318	-0.386206	-0.0769868	0.0195073	0.113336	0.045658
2.28	-0.335322	-0.334438	-0.0129531	0.0190071	0.402021	0.290222
2.284	-0.367354	-0.385295	0.132298	0.103461	0.476641	0.31888
2.288	-0.376936	-0.397182	-0.0316923	0.122502	0.250735	0.00163774
2.292	-0.357087	-0.388472	0.101548	0.110823	0.118221	-0.118795
2.296	-0.269156	-0.411853	0.142307	0.0220884	0.395359	0.175201
2.3	-0.168928	-0.320871	0.361823	-0.0731093	0.670655	0.507082
2.304	-0.0636808	-0.262527	0.183333	-0.0709129	0.675304	0.442807
2.308	-0.0799823	-0.135961	0.129522	-0.145581	0.364971	0.286693
2.312	-0.12285	-0.0982424	0.108346	-0.101391	0.112	0.170211
2.316	-0.1081	-0.107933	0.333699	-0.118512	0.23467	0.284051
2.32	-0.0968912	0.00602374	0.163132	-0.019899	0.489917	0.437945
2.324	-0.136059	0.0739775	0.205385	0.0481871	0.577064	0.606832
2.328	-0.161805	0.0541047	0.144371	0.15599	0.432613	0.565336
2.332	-0.115107	-0.240614	0.342095	0.0770611	0.178039	0.192435
2.336	-0.0517721	-0.204059	0.326304	0.103953	0.157777	0.276903
2.34	0.00377278	-0.0724514	0.231927	0.0207447	0.336797	0.480952
2.344	0.0396002	-0.0277963	0.184318	-0.0144325	0.429792	0.635641
2.348	0.0690108	-0.111837	0.397071	-0.0531789	0.361192	0.441262
2.352	0.0979359	-0.283958	0.386971	-0.0386706	0.0963729	0.0793782
2.356	0.156271	-0.262377	0.284942	0.0655334	0.106756	0.0826856
2.36	0.169234	-0.102903	0.220469	0.0170175	0.307972	0.378979
2.364	0.172295	-0.0539759	0.341497	-0.0621972	0.5258	0.544026
2.368	0.18921	-0.128336	0.46471	-0.004142	0.459398	0.518876
2.372	0.104898	-0.300577	0.253406	-0.0103201	0.123685	0.254598
2.376	0.0400993	-0.282145	0.278129	-0.0112498	-0.0341944	0.101944
2.38	0.0654449	-0.154928	0.289573	-0.0768609	0.183595	0.353957
2.384	0.170161	-0.0583373	0.332789	-0.178212	0.415467	0.597809
2.388	0.198807	-0.0875672	0.1611	-0.162818	0.502376	0.57346
2.392	0.174324	-0.25322	0.135635	-0.211425	0.338742	0.332055
2.396	0.119928	-0.291578	0.169745	-0.261017	0.117668	0.160745
2.4	0.159568	-0.16443	0.495891	-0.264635	0.171582	0.214905
2.404	0.241918	-0.130109	0.353041	-0.106403	0.401631	0.526638
2.408	0.293054	-0.230235	0.35792	-0.0363436	0.389756	0.718736
2.412	0.285023	-0.292136	0.456291	-0.0440536	0.275099	0.520523
2.416	0.23085	-0.450149	0.588432	-0.147974	0.00555941	0.241252
2.42	0.222559	-0.265157	0.370501	-0.136799	0.000796866	0.323591
2.424	0.222969	-0.214199	0.324082	-0.034373	0.254436	0.626434
2.428	0.266481	-0.108529	0.229665	-0.217587	0.299622	0.595601
2.432	0.288527	-0.108735	0.443373	-0.194748	0.231939	0.385906
2.436	0.268687	-0.23932	0.354886	-0.183869	0.0274397	0.269563
2.44	0.297441	-0.261597	0.385475	-0.139675	0.0801708	0.227899
2.444	0.338919	-0.0683988	0.420992	-0.190481	0.232421	0.404595
2.448	0.309904	-0.057524	0.626553	-0.329325	0.222643	0.413969
2.452	0.222543	-0.1176	0.629762	-0.334372	0.13747	0.353282
2.456	0.160521	-0.0751474	0.465777	-0.427314	-0.18452	0.0766415
2.46	0.118984	0.0999627	0.478657	-0.382684	-0.245704	-0.0342322
2.464	0.090015	0.0116753	0.537907	-0.460617	-0.0740301	0.0911201
2.468	0.0756726	-0.02796	0.642242	-0.34539	0.11941	0.306561
2.472	0.0611658	-0.15165	0.453879	-0.269981	0.108227	0.381877
2.476	-0.00846779	-0.163059	0.540851	-0.233987	0.0473827	0.146968
2.48	-0.111414	-0.0506353	0.545051	-0.2312	0.0638576	0.142055
2.484	-0.078131	-0.114095	0.610082	-0.298954	0.198378	0.319214
2.488	-0.0390278	-0.112978	0.366327	-0.31638	0.281247	0.427412
2.492	-0.026919	-0.142841	0.462504	-0.234418	0.409987	0.520683
2.496	-0.0824938	-0.366797	0.543337	-0.2132	0.269365	0.405523
2.5	-0.178639	-0.504715	0.688734	-0.202922	0.0810769	0.237984
2.504	-0.22639	-0.400755	0.421899	-0.20731	0.181088	0.313705
2.508	-0.262693	-0.281355	0.436964	-0.195232	0.32593	0.540904
2.512	-0.240898	-0.373293	0.420256	-0.148552	0.305076	0.59205
2.516	-0.201302	-0.373325	0.455386	-0.104618	-0.0107228	0.376987
2.52	-0.187098	-0.311402	0.311228	-0.14386	-0.35182	0.0476668
2.524	-0.126329	-0.174527	0.291775	-0.121774	-0.168273	0.0105314
2.528	-0.0562661	-0.088153	0.320182	-0.15448	0.0952326	0.355009
2.532	-0.0241407	-0.0385609	0.567843	-0.193972	0.108498	0.422569
2.536	0.013275	-0.209311	0.378376	-0.1763	-0.0923372	0.135359
2.54	0.0730642	-0.344061	0.321451	-0.131733	-0.401293	-0.00763321
2.544	0.160421	-0.433297	0.282024	-0.0730397	-0.352597	0.00379079
2.548	0.179932	-0.485309	0.347714	-0.0691699	-0.117681	0.133066
2.552	0.0976952	-0.474529	0.245163	-0.0927295	-0.0214012	0.194963
2.556	-0.0353464	-0.545862	0.192678	-0.0634115	-0.193174	0.0501901
2.56	-0.134487	-0.675293	0.105167	0.0465773	-0.474902	-0.212706
2.564	-0.122332	-0.660428	0.300857	0.0758413	-0.615334	-0.316029
2.568	-0.0137844	-0.724489	0.318229	0.0517454	-0.493053	-0.20395
2.572	0.0290768	-0.781647	0.0822773	0.115182	-0.400002	-0.0717417
2.576	-0.0226744	-0.691747	0.162269	0.104884	-0.439343	-0.113557
2.58	-0.129533	-0.528545	0.237435	0.0946048	-0.623375	-0.252374
2.584	-0.236562	-0.566247	0.437584	0.0919007	-0.693473	-0.356952
2.588	-0.228282	-0.555078	0.186725	0.180169	-0.406283	-0.123426
2.592	-0.142233	-0.561465	0.0691097	0.330195	-0.133258	0.0464083
2.596	-0.0718081	-0.471552	0.0860767	0.157309	-0.138685	0.0503904
2.6	-0.0851386	-0.402602	0.277098	0.0292753	-0.358828	-0.0424321
2.604	-0.138074	-0.425126	0.176818	0.136363	-0.554218	-0.181343
2.608	-0.16774	-0.26058	0.0170693	0.129016	-0.414703	-0.0498138
2.612	-0.134518	-0.209695	0.0212458	0.107513	-0.198961	0.0972205
2.616	-0.0941093	-0.26426	0.24578	0.171594	-0.0886067	0.0276986
2.62	-0.132316	-0.268337	-0.0196748	0.14261	-0.307232	-0.178022
2.624	-0.209013	-0.213417	0.0515042	0.159618	-0.508776	-0.455616
2.628	-0.228817	-0.192392	0.170584	0.188073	-0.447564	-0.252033
2.632	-0.23598	0.0140519	0.354905	0.190843	-0.230745	0.0574051
2.636	-0.217661	0.133508	0.148728	0.251175	-0.0351425	0.106674
2.64	-0.190112	0.0122073	-0.0611984	0.265998	-0.00476488	-0.0627042
2.644	-0.200021	-0.14467	-0.0750659	0.258028	-0.0920337	-0.233085
2.648	-0.200837	-0.0934215	0.057389	0.229908	-0.108518	-0.187625
2.652	-0.199685	0.163789	-0.0143903	0.305841	-0.0162677	-9.26945e-05
2.656	-0.162232	0.223723	-0.0852838	0.292898	0.0307213	0.120253
2.66	-0.155663	0.307736	-0.0666002	0.24034	-0.0268593	0.208258
2.664	-0.211781	0.052934	-0.00628469	0.391669	-0.238963	-0.0157839
2.668	-0.262011	-0.0208622	0.0466604	0.469449	-0.393431	-0.100959
2.672	-0.215156	0.0627408	-0.1443	0.427446	-0.243219	0.179807
2.676	-0.134083	-0.134937	-0.0917594	0.344138	-0.070693	0.371263
2.68	-0.0821642	-0.107614	-0.00916014	0.192521	-0.133501	0.318368
2.684	-0.10738	-0.0745791	0.0686248	0.167682	-0.333498	0.0155705
2.688	-0.124281	-0.0172634	-0.00685291	0.148715	-0.435843	-0.0517193
2.692	-0.048278	-0.016917	0.13292	0.147906	-0.303107	0.170108
2.696	-0.0362687	0.0258199	0.146812	0.0703158	-0.0749456	0.375456
2.7	-0.0568145	-0.0797872	0.393998	0.0838998	0.0636254	0.423174
2.704	-0.106615	-0.167338	0.120679	0.0878242	-0.10251	0.1406
2.708	-0.134616	-0.252038	0.0734285	0.131243	-0.395743	-0.148184
2.712	-0.0725272	-0.248206	0.053607	0.257321	-0.316883	-0.0247222
2.716	-0.0380266	-0.214236	0.386927	0.21851	-0.036722	0.226994
2.72	-0.0114209	-0.235569	0.12424	0.230668	0.143897	0.453899
2.724	-0.0416117	-0.30034	0.216376	0.19865	-0.0507321	0.330177
2.728	-0.0763698	-0.34569	0.0846846	0.134072	-0.224898	0.0478397
2.732	-0.0265996	-0.326088	0.33446	0.100444	-0.169864	0.0330555
2.736	0.0332079	-0.0698089	0.170754	0.0581615	-0.00823895	0.212021
2.74	0.0595595	0.06567	0.0177437	0.103305	0.0905513	0.337142
2.744	0.0777478	0.158983	0.0274341	0.0299764	-0.134456	0.409462
2.748	0.0630837	-0.0372982	0.157105	-0.0367089	-0.351593	0.195256
2.752	0.0371259	-0.128156	0.106001	-0.0268258	-0.365361	0.134035
2.756	0.0116357	-0.0191757	-0.0995418	-0.070471	-0.0690543	0.287008
2.76	0.0454171	0.0297212	-0.0971546	-0.0929268	0.202623	0.417227
2.764	0.114957	0.0264742	0.175435	-0.00528431	0.183983	0.46174
2.768	0.11451	-0.122396	0.268644	0.0379534	-0.0365259	0.259727
2.772	0.0991411	-0.135265	0.0349427	0.0133118	-0.186537	0.126603
2.776	0.164436	-0.194595	0.153076	0.110082	0.10571	0.336787
2.78	0.224454	-0.200034	0.253011	0.0998546	0.409817	0.562528
2.784	0.188823	-0.221437	0.369617	0.137303	0.434824	0.469138
2.788	0.102311	-0.131261	0.186813	0.0616207	0.130354	0.227355
2.792	0.0717167	-0.0955742	0.23677	0.0173647	-0.0923438	0.135721
2.796	0.143485	-0.113291	0.268384	-0.102094	0.0953717	0.378319
2.8	0.174062	-0.0254797	0.419005	-0.0472415	0.321951	0.650169
2.804	0.213764	-0.0183205	0.175885	-0.0398623	0.516817	0.670918
2.808	0.204503	0.0492272	0.170126	0.0772807	0.345457	0.430057
2.812	0.15856	-0.00268041	0.238126	0.129817	0.117763	0.185224
2.816	0.157343	0.0990901	0.435073	0.0516583	0.121635	0.258134
2.82	0.246235	0.0681363	0.246137	0.173945	0.415766	0.558136
2.824	0.330343	-0.0422046	0.254777	0.158109	0.668539	0.702109
2.828	0.279733	-0.026403	0.182231	0.149551	0.542054	0.574462
2.832	0.248545	-0.0337858	0.345177	0.0400844	0.281729	0.354679
2.836	0.248108	0.0320485	0.30211	0.0877771	0.292325	0.511824
2.84	0.325496	0.105089	0.20851	0.0776231	0.449757	0.74459
2.844	0.415098	0.0801601	0.114197	0.165487	0.584184	0.884677
2.848	0.485583	0.0692977	0.277355	0.199679	0.400224	0.668857
2.852	0.475954	-0.0907875	0.324574	0.141303	0.148915	0.501957
2.856	0.475523	-0.0574683	0.125139	0.252268	0.0699495	0.537738
2.86	0.552595	0.161834	0.15921	0.262717	0.31436	0.660414
2.864	0.652942	0.294473	0.216447	0.231784	0.506917	0.749849
2.868	0.6895	0.361968	0.24846	0.220863	0.4646	0.719748
2.872	0.672905	0.166406	0.0984039	0.221232	0.227695	0.304456
2.876	0.603029	0.137781	0.12956	0.217017	0.111514	0.111722
2.88	0.559937	0.374211	0.0659887	0.215471	0.351385	0.286658
2.884	0.561062	0.595192	0.165455	0.201755	0.460221	0.433092
2.888	0.556968	0.597697	0.00398323	0.252434	0.410608	0.381004
2.892	0.59503	0.598701	-0.0648157	0.32528	0.270654	0.177217
2.896	0.54734	0.328164	-0.116353	0.389806	0.162645	0.140961
2.9	0.46071	0.452666	0.0160189	0.33731	0.262628	0.356546
2.904	0.409512	0.450924	-0.226965	0.377048	0.594084	0.507714
2.908	0.39623	0.286213	-0.242652	0.322563	0.675568	0.550347
2.912	0.394792	0.208393	-0.280472	0.361251	0.531968	0.338886
2.916	0.368576	0.208753	0.0092407	0.375873	0.349493	0.251556
2.92	0.358595	0.284477	0.00106158	0.3554	0.502419	0.457019
2.924	0.365361	0.2165	-0.0928057	0.306327	0.673949	0.639979
2.928	0.377465	0.376073	-0.149983	0.289727	0.640259	0.709431
2.932	0.337054	0.273988	0.152726	0.229673	0.444465	0.672464
2.936	0.267082	0.264354	0.0455621	0.168398	0.15863	0.417069
2.94	0.247388	0.253183	0.00512925	0.0680183	0.171929	0.467838
2.944	0.279427	0.364913	-0.0814424	0.0115862	0.53353	0.556317
2.948	0.303896	0.522233	0.0350084	0.0246012	0.670982	0.508053
2.952	0.273501	0.368214	0.101737	0.0451596	0.488292	0.480079
2.956	0.270821	0.303895	-0.0662046	0.065227	0.175459	0.247946
2.96	0.283863	0.321267	-0.105358	0.0267991	0.0643701	0.127941
2.964	0.295695	0.272718	-0.000411487	0.101022	0.141527	0.282638
2.968	0.291563	0.12381	0.166192	0.162774	0.264314	0.439269
2.972	0.222227	0.144917	-0.0398084	0.189048	0.158374	0.402467
2.976	0.141827	0.105908	-0.130399	0.277591	-0.0728347	0.169049
2.98	0.150983	0.0797442	-0.104145	0.297815	-0.114717	0.113929
2.984	0.199356	0.102409	0.0668815	0.216973	0.0921389	0.221679
2.988	0.235829	0.0713121	-0.216787	0.152217	0.327811	0.299897
2.992	0.156314	0.0820234	-0.135603	0.0436897	0.346411	0.25618
2.996	0.0762117	0.0791719	-0.131185	-0.011722	0.0744493	0.0360205
3	-0.00581631	0.169582	0.043865	0.0130946	-0.0851037	-0.0857296
3.004	-0.0226636	0.280379	-0.200595	0.0641752	0.137807	0.0857872
3.008	0.0319601	0.487655	-0.107152	0.008672	0.442354	0.377759
3.012	0.127787	0.480355	-0.0898864	-0.0186277	0.518723	0.493771
3.016	0.179354	0.314253	0.0644833	-0.153359	0.229458	0.217108
3.02	0.167865	0.0883429	-0.0537666	-0.246251	0.0180059	0.0645821
3.024	0.149463	0.0577084	-0.00792983	-0.242621	0.211832	0.202527
3.028	0.111048	0.335457	-0.0463558	-0.264785	0.384947	0.435446
3.032	0.148614	0.343172	0.165649	-0.171564	0.626989	0.564266
3.036	0.180674	0.180361	0.0229133	-0.166051	0.531192	0.333109
3.04	0.154659	0.0485584	0.00908769	-0.120584	0.287536	-0.00159473
3.044	0.114319	0.0182229	0.0143136	-0.174436	0.320119	0.0886333
3.048	0.088792	0.153529	0.23968	-0.15472	0.69199	0.365257
3.052	0.089294	0.249543	0.130849	-0.204512	0.882237	0.49466
3.056	0.0639528	0.214788	0.0105567	-0.296782	0.932765	0.53915
3.06	0.0519047	0.0368522	0.0025221	-0.331145	0.6839	0.286308
3.064	0.0524663	0.135297	0.00973071	-0.334557	0.634954	0.290017
3.068	0.0813016	0.182172	0.0720329	-0.266728	0.833195	0.561418
3.072	0.0731663	0.168505	-0.0371611	-0.302956	0.933177	0.754199
3.076	0.0470454	0.241442	0.0768363	-0.353072	0.806022	0.651698
3.08	0.0431981	0.323109	0.0703961	-0.500022	0.582591	0.413648
3.084	0.107975	0.263559	0.179372	-0.439931	0.523372	0.239353
3.088	0.161769	0.358507	-0.0238912	-0.416316	0.703533	0.315421
3.092	0.146054	0.250712	0.0241679	-0.392296	0.928891	0.38305
3.096	0.0648734	0.341708	-0.00806294	-0.401188	0.95113	0.356151
3.1	-0.0775636	0.346809	0.177115	-0.499002	0.629021	0.0862242
3.104	-0.0929471	0.141268	-0.0546517	-0.356694	0.250044	-0.116058
3.108	-0.0476515	0.01851	0.0128165	-0.294758	0.358995	-0.0810279
3.112	-0.0391744	0.0696764	-0.0138074	-0.353517	0.641568	0.0714876
3.116	-0.0664519	0.209861	0.121275	-0.157652	0.709515	0.129148
3.12	-0.126044	0.36478	0.0719807	-0.114043	0.534404	-0.0401963
3.124	-0.10995	0.297696	-0.0277547	-0.0771501	0.268032	-0.260392
3.128	-0.0567935	0.381774	-0.0250888	-0.00606394	0.275153	-0.192532
3.132	-0.00228251	0.433323	0.17265	-0.0289487	0.421802	-0.00955441
3.136	-0.0249632	0.455132	-0.00664851	0.0354643	0.545234	0.221731
3.14	-0.117375	0.475445	-0.00534574	0.0503156	0.541325	0.201356
3.144	-0.189263	0.484614	0.0199638	0.117003	0.286847	-0.0373589
3.148	-0.160584	0.310716	0.113677	0.133741	0.234877	0.00562081
3.152	-0.0951201	0.313575	0.133488	0.151378	0.377434	0.230245
3.156	-0.0776384	0.442414	0.0140041	0.208857	0.513912	0.389056
3.16	-0.115538	0.592577	0.0628359	0.201687	0.408438	0.169104
3.164	-0.156372	0.385797	0.215766	0.181232	0.0903972	-0.21104
3.168	-0.16937	0.276101	0.256315	0.205967	-0.0916119	-0.266655
3.172	-0.111742	0.236839	0.12854	0.16216	0.105522	-0.146225
3.176	-0.0723542	0.260844	0.121758	0.148701	0.296124	0.0689353
3.18	-0.12241	0.251235	0.0888581	0.147361	0.296079	0.0782656
3.184	-0.199182	0.107531	0.146798	0.146226	0.0923468	-0.0543906
3.188	-0.264886	0.00238373	0.0597377	0.204058	-0.128866	-0.322046
3.192	-0.213774	-0.113184	0.019521	0.227359	-0.114308	-0.186014
3.196	-0.224247	-0.0391318	-0.00182206	0.127008	0.0503824	0.0103595
3.2	-0.245783	-0.0071668	0.206689	0.0812224	0.134302	0.0866638
3.204	-0.234235	-0.126261	0.0166312	0.0816414	-0.0493214	-0.15959
3.208	-0.248643	-0.175838	0.0459285	0.100272	-0.271063	-0.353015
3.212	-0.256085	0.0276399	0.0186074	0.0565973	-0.170925	-0.113646
3.216	-0.25052	-0.10404	0.296982	-0.00234196	0.129244	0.0293353
3.22	-0.25174	-0.0351014	0.14895	0.0367506	0.259519	0.118681
3.224	-0.272846	0.0130673	0.173084	0.0474308	0.0865211	-0.0880555
3.228	-0.318774	-0.0366653	0.259423	0.0800758	-0.167035	-0.378676
3.232	-0.339861	0.0520886	0.375377	0.0371484	-0.0499826	-0.308928
3.236	-0.27721	-0.0159424	0.230401	0.111927	0.199467	-0.102111
3.24	-0.230147	0.0186392	0.225442	0.0426818	0.388399	-0.0220731
3.244	-0.320548	-0.0338114	0.198737	0.144642	0.262557	-0.203487
3.248	-0.425762	0.0281057	0.293999	0.0363669	0.0522556	-0.388784
3.252	-0.427266	-0.0515122	0.281117	-0.00513565	-0.0844839	-0.442892
3.256	-0.397763	-0.174135	0.0886792	0.0410456	0.0585173	-0.158327
3.26	-0.3701	-0.160632	0.0703978	0.0190835	0.191283	0.0193951
3.264	-0.389838	-0.104337	0.0958072	0.0025982	0.156122	0.0516315
3.268	-0.455834	-0.222417	0.22749	0.0372579	-0.063409	-0.192201
3.272	-0.502018	-0.316895	0.0224685	0.0142069	-0.0488767	-0.313618
3.276	-0.461686	-0.123972	-0.0259243	0.00754948	0.118191	-0.0831618
3.28	-0.377205	0.0385757	0.123354	0.0771816	0.276454	0.0718347
3.284	-0.335549	0.0541596	0.262055	0.0827121	0.27731	-0.0424571
3.288	-0.354381	-0.0181637	0.106961	0.177624	0.108294	-0.266194
3.292	-0.395457	-0.0598465	0.111722	0.145879	-0.0474461	-0.334933
3.296	-0.372945	-0.0884304	0.10699	0.199988	0.0577519	-0.197918
3.3	-0.368357	-0.0993084	0.199311	0.248748	0.138407	-0.0122327
3.304	-0.451374	-0.206305	0.152049	0.297507	0.205309	0.137115
3.308	-0.486566	-0.156488	0.0962442	0.303545	0.0779101	0.0635949
3.312	-0.451424	-0.263581	0.078166	0.268649	-0.158664	-0.124821
3.316	-0.357169	-0.0672737	0.285764	0.180202	-0.134867	-0.0505923
3.32	-0.306892	0.08413	0.112488	0.273941	0.115496	0.162217
3.324	-0.324609	0.121878	0.0804418	0.308304	0.270599	0.280176
3.328	-0.415194	0.0847839	0.110417	0.305006	0.218739	0.160823
3.332	-0.52655	-0.0413254	0.33339	0.253206	0.0480298	-0.0729505
3.336	-0.528353	-0.0678158	0.189525	0.258582	0.107038	0.0169985
3.34	-0.438098	0.054907	0.156325	0.404854	0.254989	0.214057
3.344	-0.368164	0.19609	0.245621	0.425561	0.348678	0.333162
3.348	-0.360448	-0.0107002	0.377637	0.500294	0.357416	0.239876
3.352	-0.431175	-0.126934	0.292765	0.619239	0.139028	-0.0365725
3.356	-0.558866	0.124549	0.199823	0.587769	0.0501351	-0.0843215
3.36	-0.60542	0.181832	0.0749734	0.48742	0.329752	0.196296
3.364	-0.556199	0.065893	0.168887	0.46728	0.712895	0.380122
3.368	-0.441927	0.0714327	0.325468	0.394243	0.757499	0.41567
3.372	-0.389577	0.0606951	0.160066	0.349965	0.561589	0.215389
3.376	-0.444271	-0.01072	0.185548	0.364443	0.383932	0.0633663
3.38	-0.496686	0.0308374	0.293818	0.289078	0.518968	0.185404
3.384	-0.455205	0.0795715	0.466505	0.229466	0.643337	0.391938
3.388	-0.336208	0.0609376	0.191503	0.258248	0.545309	0.404456
3.392	-0.232143	0.0426968	0.259887	0.234496	0.351198	0.0999224
3.396	-0.218581	0.00149509	0.286758	0.175201	0.102356	-0.19377
3.4	-0.174756	0.0603276	0.475097	0.0556258	0.129127	-0.0682974
3.404	-0.0766036	0.14066	0.305675	0.173861	0.327908	0.160511
3.408	-0.0176894	0.207472	0.265942	0.178205	0.324571	0.197249
3.412	-0.0521019	0.267774	0.229797	0.132027	0.0845952	-0.0758353
3.416	-0.0563327	0.238089	0.446201	0.167504	-0.355747	-0.26224
3.42	-0.068333	0.412738	0.306419	0.189257	-0.258524	-0.095944
3.424	-0.0756017	0.442949	0.237804	0.196858	-0.151965	0.121881
3.428	-0.0467995	0.485203	0.247027	0.237049	-0.0141925	0.194824
3.432	-0.0292092	0.314182	0.409572	0.202433	-0.195236	0.064972
3.436	0.0153502	0.122181	0.379722	0.311888	-0.507448	-0.264984
3.44	0.0183658	-0.0476481	0.254142	0.305676	-0.454225	-0.251061
3.444	-0.00452238	0.0647759	0.240153	0.25313	-0.254021	-0.000559184
3.448	-0.0174002	0.195739	0.392141	0.174317	-0.0359061	0.121722
3.452	-0.0039765	0.251072	0.336527	0.137447	-0.0415876	0.0918792
3.456	0.0423643	0.179133	0.150069	0.0918489	-0.256363	-0.116816
3.46	0.0591225	0.18607	0.152925	0.0270786	-0.416998	-0.134914
3.464	0.0821809	0.0979479	0.242631	-0.0762986	-0.36054	-0.0378203
3.468	0.0500944	0.24012	0.310986	-0.0183133	-0.160616	0.108696
3.472	0.0162344	0.335408	0.156996	-0.0348016	-0.128557	0.0572455
3.476	0.0242938	0.0777527	0.201524	0.0276876	-0.503277	-0.217277
3.48	0.0840598	-0.0814028	0.327173	-0.0240435	-0.655291	-0.336153
3.484	0.152566	-0.114397	0.487145	-0.115655	-0.542074	-0.134115
3.488	0.205197	0.0298608	0.289918	-0.172329	-0.239999	0.068719
3.492	0.195411	0.111872	0.153733	-0.235885	-0.174863	0.0380618
3.496	0.165017	0.128016	0.279354	-0.241521	-0.426602	-0.187793
3.5	0.119792	-0.0617395	0.384384	-0.236256	-0.575388	-0.32148
3.504	0.100552	-0.082736	0.225519	-0.301084	-0.492321	-0.232277
3.508	0.14695	0.08535	0.259517	-0.289819	-0.306833	-0.0621888
3.512	0.188216	0.169577	0.178645	-0.24594	-0.142774	-0.0210602
3.516	0.114574	0.0437617	0.260008	-0.218617	-0.308188	-0.19243
3.52	0.0221706	-0.000636312	0.144595	-0.214867	-0.431303	-0.423876
3.524	0.0710397	0.084155	0.136141	-0.284165	-0.213882	-0.300749
3.528	0.171767	0.00417639	0.0733776	-0.134932	0.0683991	-0.113318
3.532	0.217739	0.147947	0.413925	-0.172005	0.194318	0.0153042
3.536	0.235386	-0.0585785	0.313	-0.0914326	0.132029	-0.164953
3.54	0.1895	-0.322449	0.242907	-0.0971547	-0.145249	-0.379816
3.544	0.109063	-0.313383	0.245421	-0.0827065	-0.0547672	-0.37786
3.548	0.143133	-0.345873	0.430493	-0.143368	0.246156	-0.0926125
3.552	0.178919	-0.187127	0.421736	-0.186778	0.436451	0.131236
3.556	0.200714	-0.0967367	0.29614	-0.127022	0.295545	-0.0308449
3.56	0.234894	-0.278323	0.233773	-0.0897704	-0.00997903	-0.345675
3.564	0.270154	-0.358733	0.433357	-0.146278	-0.176346	-0.436363
3.568	0.210922	-0.334536	0.441043	-0.16208	-0.0409815	-0.235457
3.572	0.0934887	-0.282556	0.342331	-0.127346	0.0306765	-0.134212
3.576	0.0599932	-0.225503	0.351614	-0.0526264	-0.00427615	-0.249084
3.58	0.0493081	-0.343847	0.43143	-0.0216497	-0.309105	-0.498738
3.584	0.00296532	-0.451267	0.514018	-0.0488299	-0.536465	-0.592042
3.588	-0.074922	-0.458946	0.278008	-0.050499	-0.361883	-0.350002
3.592	-0.11744	-0.257365	0.330549	-0.16236	-0.149493	-0.163404
3.596	-0.104	-0.32714	0.303499	-0.167622	-0.116437	-0.199772
3.6	-0.090229	-0.345505	0.498824	-0.210166	-0.402999	-0.36688
3.604	-0.0799253	-0.283388	0.288757	-0.165188	-0.62288	-0.645494
3.608	-0.0552566	-0.289623	0.430476	-0.138832	-0.62455	-0.539498
3.612	-0.0427539	-0.152324	0.407693	-0.154089	-0.477382	-0.203128
3.616	-0.0311427	-0.12825	0.536373	-0.192909	-0.350506	-0.0740832
3.62	-0.0569961	-0.235071	0.548951	-0.133853	-0.557795	-0.236185
3.624	-0.0843467	-0.301126	0.439876	-0.116173	-0.805922	-0.451003
3.628	-0.126258	-0.170545	0.39772	-0.139765	-0.899299	-0.278289
3.632	-0.143367	0.0150486	0.553256	-0.133397	-0.611287	0.00338111
3.636	-0.108908	-0.0119855	0.363069	-0.127253	-0.428569	0.156904
3.64	-0.0832016	-0.119708	0.268558	-0.0583474	-0.578915	-0.0846513
3.644	-0.120456	-0.0887618	0.181445	0.0198397	-0.832724	-0.275916
3.648	-0.178717	-0.226645	0.448413	0.0798934	-0.793386	-0.167516
3.652	-0.169029	-0.403878	0.388806	0.0129639	-0.47662	0.030757
3.656	-0.200835	-0.357534	0.313121	0.00919355	-0.275781	0.286235
3.66	-0.253371	-0.278124	0.30712	0.0681156	-0.274993	0.1976
3.664	-0.308094	-0.297319	0.318313	0.013334	-0.509753	-0.129445
3.668	-0.331422	-0.325318	0.36351	0.0450458	-0.610679	-0.218344
3.672	-0.340754	-0.320015	0.179847	0.10849	-0.436496	0.011761
3.676	-0.37511	-0.321668	0.247637	0.0695497	-0.232809	0.150328
3.68	-0.393392	-0.324958	0.268143	0.107112	-0.275159	0.0787441
3.684	-0.453251	-0.271113	0.305696	0.0270202	-0.474657	-0.168645
3.688	-0.526846	-0.267928	0.0856627	0.0428873	-0.597645	-0.339435
3.692	-0.555165	-0.107048	0.253226	0.110905	-0.443266	-0.164284
3.696	-0.523085	-0.103508	0.273266	0.0417396	-0.111665	0.0728145
3.7	-0.524195	-0.120614	0.476622	-0.00645913	0.106981	0.208366
3.704	-0.538201	-0.277363	0.252557	-0.00671439	-0.105077	-0.0601163
3.708	-0.569053	-0.163665	0.322654	0.0966733	-0.36467	-0.349158
3.712	-0.56893	0.00336711	0.337715	0.125964	-0.411749	-0.242787
3.716	-0.550458	-0.0279696	0.615632	0.151253	-0.153796	-0.0364559
3.72	-0.542471	0.0214739	0.333284	0.197984	-0.0127196	0.0853127
3.724	-0.538604	0.0683637	0.220352	0.171757	-0.14488	-0.108021
3.728	-0.518094	-0.00881377	0.311339	0.189905	-0.282948	-0.288456
3.732	-0.485401	-0.0228802	0.469427	0.197565	-0.175883	-0.229683
3.736	-0.431451	0.0901645	0.253444	0.160057	0.0182822	-0.0169903
3.74	-0.405027	0.0961052	0.280951	0.231835	0.18716	0.112497
3.744	-0.405339	0.0507731	0.235484	0.141723	0.041769	-0.0265138
3.748	-0.459791	-0.0990835	0.355583	0.0742452	-0.244021	-0.352164
3.752	-0.506597	-0.0509834	0.336738	0.0774147	-0.226962	-0.321198
3.756	-0.4839	-0.0235197	0.163122	0.0815632	-0.0288498	-0.130097
3.76	-0.411263	-0.0864186	0.151397	0.0236993	0.14188	-0.0237772
3.764	-0.402253	-0.0818557	0.392022	-0.0682136	0.124955	0.0374868
3.768	-0.441038	-0.153008	0.350715	-0.07809	-0.0713546	-0.203593
3.772	-0.467931	-0.290282	0.110887	-0.0316794	-0.219681	-0.376632
3.776	-0.463651	-0.287093	0.186512	0.0326412	-0.080587	-0.182629
3.78	-0.401919	-0.0348725	0.204136	-0.0838845	0.0866034	0.046964
3.784	-0.33377	0.0309776	0.316958	-0.125977	0.00315768	0.00913623
3.788	-0.287287	-0.00063078	0.105498	-0.0424238	-0.274479	-0.3003
3.792	-0.271718	0.0598457	0.0941556	-0.04406	-0.491533	-0.470522
3.796	-0.254878	-0.0235457	0.182055	-0.122021	-0.406714	-0.357099
3.8	-0.211241	0.0765924	0.356249	-0.108351	-0.240134	-0.11377
3.804	-0.16733	0.0359535	0.192892	-0.0994623	-0.210175	-0.136021
3.808	-0.250951	-0.0482027	0.213218	0.0199844	-0.363075	-0.300702
3.812	-0.361905	-0.128088	0.112265	0.00424169	-0.448789	-0.515172
3.816	-0.401462	-0.135884	0.28178	0.0435751	-0.357965	-0.4373
3.82	-0.321282	-0.109147	0.0787334	0.0277519	-0.161442	-0.238386
3.824	-0.218958	-0.0119387	0.168696	0.00535568	-0.0348749	-0.0367122
3.828	-0.18994	-0.0757979	0.138404	-0.00306545	-0.0227827	-0.0526594
3.832	-0.237831	-0.231669	0.291546	-0.0365196	-0.298872	-0.278336
3.836	-0.252287	-0.167174	0.0999622	-0.008545	-0.390311	-0.292324
3.84	-0.271025	-0.172726	0.110604	-0.0271074	-0.192868	-0.112738
3.844	-0.265504	-0.219275	0.0861143	0.00373069	-0.00960518	0.0261493
3.848	-0.239811	-0.326642	0.160987	0.0573354	-0.183315	-0.0627657
3.852	-0.214842	-0.482397	0.208932	0.0496363	-0.589351	-0.367814
3.856	-0.201413	-0.485331	0.0312947	0.15576	-0.687354	-0.438987
3.86	-0.135554	-0.497222	0.0547123	0.215084	-0.543983	-0.34351
3.864	-0.113338	-0.487536	0.224214	0.183222	-0.290517	-0.160996
3.868	-0.106613	-0.463855	0.34624	0.236682	-0.28297	-0.150474
3.872	-0.128674	-0.513834	0.152189	0.152671	-0.466842	-0.399807
3.876	-0.136507	-0.606253	0.079301	0.30563	-0.601699	-0.600306
3.88	-0.10912	-0.823609	0.212472	0.21462	-0.494715	-0.463491
3.884	-0.0650672	-0.727467	0.381771	0.283063	-0.330835	-0.329348
3.888	-0.0401042	-0.665929	0.172078	0.247456	-0.285322	-0.249483
3.892	-0.0229802	-0.465779	0.330231	0.287136	-0.405214	-0.437293
3.896	-0.0224265	-0.530573	0.220265	0.317628	-0.500933	-0.632776
3.9	0.0244266	-0.420985	0.436018	0.337142	-0.31962	-0.416404
3.904	0.0885603	-0.400544	0.27345	0.321743	0.0398241	-0.185029
3.908	0.136402	-0.393609	0.254084	0.342113	0.14575	-0.162091
3.912	0.146479	-0.595389	0.350414	0.35569	-0.0954948	-0.356478
3.916	0.0704572	-0.688962	0.44997	0.435231	-0.235632	-0.470943
3.92	0.0266256	-0.58965	0.325123	0.480196	-0.246816	-0.342231
3.924	0.0458127	-0.436926	0.342946	0.369921	-0.144697	-0.275209
3.928	0.0515203	-0.372186	0.293155	0.250791	-0.0198188	-0.157734
3.932	0.0374367	-0.309691	0.590113	0.195724	-0.154416	-0.302673
3.936	0.0215823	-0.429119	0.523604	0.23047	-0.359526	-0.691163
3.94	-0.0303997	-0.456082	0.496122	0.323783	-0.367791	-0.658471
3.944	-0.019568	-0.406006	0.49306	0.315631	-0.164912	-0.413211
3.948	-0.0419211	-0.425964	0.617432	0.196127	-0.0410174	-0.260069
3.952	-0.0346299	-0.562479	0.556247	0.161039	-0.117021	-0.295229
3.956	-0.0597883	-0.613576	0.479071	0.150038	-0.325814	-0.592195
3.96	-0.150068	-0.497511	0.505203	0.17055	-0.369427	-0.750569
3.964	-0.213821	-0.459407	0.517556	0.155619	-0.087442	-0.510082
3.968	-0.181679	-0.351477	0.591107	0.131789	0.080053	-0.358223
3.972	-0.16626	-0.247677	0.510027	0.136442	0.130586	-0.327423
3.976	-0.183871	-0.191725	0.572824	0.124127	-0.154334	-0.649229
3.98	-0.147559	-0.113865	0.695359	0.182614	-0.311691	-0.763124
3.984	-0.0952597	0.00232302	0.825053	0.0903726	-0.135258	-0.502273
3.988	-0.0611824	0.036194	0.495867	0.105611	0.0703136	-0.324625
3.992	-0.0411582	0.224964	0.582318	0.204562	0.0318264	-0.24895
3.996	-0.0391527	0.168345	0.613364	0.224185	-0.141521	-0.453394
4	-0.00401238	0.0432463	0.745641	0.0916004	-0.233338	-0.577654
4.004	0.0734211	-0.0015885	0.545716	0.182855	-0.0700212	-0.301752
4.008	0.134925	-0.071763	0.515116	0.24096	0.174566	-0.00582207
4.012	0.159236	-0.0908184	0.645552	0.189238	0.198753	0.0713352
4.016	0.141759	-0.174178	0.788379	0.156765	0.0790208	-0.135661
4.02	0.0747001	-0.299487	0.564521	0.124317	-0.1549	-0.398656
4.024	0.0551779	-0.273512	0.491767	0.155109	-0.0925937	-0.359587
4.028	0.122649	-0.26465	0.594725	0.158456	0.191786	-0.0942459
4.032	0.201388	-0.172621	0.728711	0.117149	0.346896	0.0343258
4.036	0.19649	-0.343008	0.580034	0.115575	0.332123	-0.0494624
4.04	0.164992	-0.318135	0.467076	0.195051	0.161984	-0.295561
4.044	0.123451	-0.241848	0.44955	0.1337	0.219651	-0.376785
4.048	0.152222	-0.171371	0.626911	0.136904	0.49649	-0.144432
4.052	0.226052	-0.0966821	0.505298	0.13158	0.590444	0.0606036
4.056	0.193088	-0.118155	0.337948	0.170167	0.403565	-0.056246
4.06	0.0466938	-0.231016	0.362578	0.15484	0.114757	-0.310039
4.064	-0.0222689	-0.259455	0.420804	0.199533	-0.0412546	-0.291413
4.068	-0.00496696	-0.237142	0.468567	0.183293	0.137438	0.0132269
4.072	0.0184709	-0.21544	0.248349	0.13369	0.296201	0.253682
4.076	0.0138944	-0.221366	0.266875	0.110734	0.320605	0.173748
4.08	-0.036298	-0.127257	0.210963	0.0337618	0.137477	0.0476779
4.084	-0.0633501	-0.121611	0.306493	0.0139909	0.024042	-0.0559104
4.088	-0.0652665	-0.178264	0.255846	0.0714757	0.173237	0.0751433
4.092	-0.0664406	-0.262898	0.178963	0.0162165	0.345335	0.245112
4.096	-0.0649249	-0.0451863	0.229964	0.0954767	0.484998	0.29151
4.1	-0.0431225	0.046617	0.399176	-0.0810398	0.317549	0.207279
4.104	-0.00827797	-0.0974794	0.140665	-0.060079	0.084068	-0.0137402
4.108	0.0784313	-0.195315	0.182741	-0.120619	0.198451	0.133807
4.112	0.167097	-0.217978	0.213926	-0.040002	0.474291	0.44337
4.116	0.154598	-0.175241	0.420163	-0.0169747	0.505694	0.464601
4.12	0.105693	-0.328582	0.168672	-0.0403536	0.273364	0.201656
4.124	0.0875223	-0.412105	0.274747	-0.0158451	0.0661257	0.0447385
4.128	0.0843803	-0.281737	0.237786	-0.15409	0.072665	0.138217
4.132	0.130819	-0.312524	0.559733	-0.119857	0.24628	0.29519
4.136	0.171424	-0.186867	0.504404	-0.0267976	0.357217	0.465852
4.14	0.129759	-0.197288	0.389767	0.0925372	0.232335	0.337973
4.144	0.124178	-0.180936	0.362435	0.0439372	-0.0183387	0.0893983
4.148	0.179647	-0.19874	0.557026	0.0412963	-0.144418	-0.028685
4.152	0.268597	-0.262939	0.525284	0.041342	-0.124318	0.125991
4.156	0.318832	-0.121372	0.337642	0.0923376	0.0136786	0.243168
4.16	0.329115	-0.169928	0.177192	0.0995252	-0.137289	0.183
4.164	0.316811	-0.259428	0.360308	0.0742669	-0.44074	-0.0251914
4.168	0.333033	-0.273773	0.269733	0.0373313	-0.615056	-0.115631
4.172	0.397172	-0.32706	0.0713809	0.0701294	-0.534195	-0.0664888
4.176	0.409789	-0.355757	0.0920611	0.124832	-0.398626	0.0444655
4.18	0.417727	-0.289667	0.134586	0.0444753	-0.426899	0.0499746
4.184	0.425199	-0.142023	0.347269	-0.065944	-0.66779	-0.353606
4.188	0.486955	-0.338477	0.235881	-0.0916609	-0.880929	-0.642667
4.192	0.518814	-0.287232	0.317176	-0.0205453	-0.886715	-0.518838
4.196	0.544135	-0.276147	0.352953	-0.0479116	-0.801023	-0.37034
4.2	0.542198	-0.244274	0.477035	-0.0728368	-0.731118	-0.373554
4.204	0.501137	-0.0104918	0.337765	-0.0287726	-0.852403	-0.558607
4.208	0.380589	-0.140905	0.341412	-0.0834797	-0.937051	-0.709107
4.212	0.306353	-0.15369	0.304658	-0.112687	-0.71737	-0.535232
4.216	0.365176	-0.18566	0.445591	-0.212549	-0.556548	-0.261083
4.22	0.42731	-0.214171	0.251747	-0.218135	-0.579486	-0.182193
4.224	0.406328	-0.249475	0.164229	-0.0846342	-0.699908	-0.318824
4.228	0.299871	-0.317885	0.216068	-0.141331	-0.81374	-0.554826
4.232	0.216633	-0.445063	0.357127	-0.186084	-0.797041	-0.49799
4.236	0.207707	-0.35763	0.264157	-0.100248	-0.50906	-0.132111
4.24	0.18578	-0.227548	0.176986	0.0387926	-0.396765	-0.0406716
4.244	0.105776	-0.368095	0.196717	0.0172549	-0.332518	-0.199
4.248	0.00778615	-0.420615	0.423422	-0.0410245	-0.497167	-0.374476
4.252	-0.0728396	-0.313782	0.308117	-0.0608889	-0.575282	-0.460812
4.256	-0.0777046	-0.361711	0.144776	0.0218936	-0.477943	-0.359104
4.26	-0.0559914	-0.30464	0.156509	0.025394	-0.248946	-0.234415
4.264	-0.0617148	-0.382827	0.386879	-0.0224661	-0.0919017	-0.260723
4.268	-0.134487	-0.40724	0.431485	0.113056	-0.303445	-0.385801
4.272	-0.175302	-0.355351	0.206361	0.164875	-0.381365	-0.470421
4.276	-0.168081	-0.410095	0.114821	0.157505	-0.210381	-0.350596
4.28	-0.0956915	-0.382946	0.235005	0.164533	-0.00584028	-0.212446
4.284	-0.0719456	-0.424411	0.362274	0.0750421	-0.0254698	-0.166185
4.288	-0.099739	-0.359713	0.224863	0.139885	-0.172607	-0.325483
4.292	-0.153545	-0.380118	0.214443	0.165534	-0.36685	-0.521592
4.296	-0.170365	-0.359375	0.206211	0.160737	-0.254536	-0.346429
4.3	-0.144792	-0.186952	0.440191	0.153151	0.0279884	-0.106137
4.304	-0.0839473	-0.122848	0.232148	0.204966	0.0745587	-0.0661296
4.308	-0.0577717	-0.119751	0.221814	0.151582	-0.0881905	-0.302931
4.312	-0.0771351	-0.149257	0.291943	0.075504	-0.333338	-0.597441
4.316	-0.035085	0.0418376	0.567668	0.0361851	-0.269896	-0.475384
4.32	0.0379711	0.0804615	0.375083	0.0450873	-0.125327	-0.179681
4.324	0.0652002	0.126264	0.458285	0.0621827	-0.0264627	-0.0440018
4.328	0.00341592	0.21712	0.412792	0.0180523	-0.162896	-0.112108
4.332	-0.0395923	0.0379795	0.503414	-0.072698	-0.558516	-0.385327
4.336	-0.0444427	-0.0229109	0.345208	-0.0612839	-0.476348	-0.30359
4.34	-0.0160929	-0.018646	0.331195	-0.0563656	-0.236791	0.0130366
4.344	-0.0251227	-0.057993	0.286345	-0.000803133	-0.114571	0.163594
4.348	-0.0829923	-0.261117	0.546412	-0.0293053	-0.210261	0.0577221
4.352	-0.191284	-0.403401	0.442996	-0.0276547	-0.497359	-0.174307
4.356	-0.232038	-0.258811	0.246515	0.0846302	-0.618776	-0.135239
4.36	-0.239048	-0.275663	0.217742	0.182238	-0.40806	-0.0371736
4.364	-0.232222	-0.210792	0.391954	0.0962126	-0.239892	0.0429345
4.368	-0.279167	-0.0273827	0.548274	0.0436319	-0.25754	0.135697
4.372	-0.347247	-0.145202	0.318334	-0.0146067	-0.513583	-0.132529
4.376	-0.394259	-0.113281	0.397627	0.0174362	-0.680292	-0.28218
4.38	-0.406219	-0.0935725	0.478808	0.121262	-0.535061	-0.19982
4.384	-0.40129	-0.00710991	0.470594	0.162222	-0.18625	0.0470675
4.388	-0.453415	0.045966	0.345948	0.208355	-0.130384	0.0555369
4.392	-0.486901	-0.174084	0.32337	0.239419	-0.438684	-0.291461
4.396	-0.530402	-0.161171	0.351329	0.323574	-0.632759	-0.559489
4.4	-0.500507	-0.0975816	0.419778	0.241648	-0.483344	-0.445919
4.404	-0.416444	-0.00562877	0.216017	0.152408	-0.273536	-0.329419
4.408	-0.369233	-0.0501782	0.25629	0.156418	-0.107189	-0.296689
4.412	-0.359716	0.0104534	0.184201	0.242799	-0.194172	-0.419347
4.416	-0.372897	0.00184641	0.452351	0.169283	-0.513631	-0.778453
4.42	-0.349406	-0.0150386	0.290898	0.0985181	-0.604521	-0.796273
4.424	-0.321144	-0.0893676	0.266743	0.228115	-0.386469	-0.59247
4.428	-0.327108	-0.0951505	0.268802	0.217167	-0.159819	-0.42406
4.432	-0.3259	-0.134069	0.40254	0.238958	-0.159695	-0.476735
4.436	-0.267408	-0.21753	0.287523	0.296756	-0.270331	-0.74042
4.44	-0.227826	-0.332629	0.218504	0.456535	-0.26701	-0.646841
4.444	-0.189242	-0.297959	0.234687	0.423334	-0.0689092	-0.369114
4.448	-0.161072	-0.0285684	0.339566	0.436826	0.0873024	-0.16056
4.452	-0.122561	0.0637962	0.299585	0.535225	0.0709945	-0.247731
4.456	-0.103024	0.076022	0.111151	0.571854	-0.203241	-0.488143
4.46	-0.108239	0.104885	0.162764	0.519047	-0.383954	-0.57364
4.464	-0.124417	0.233116	0.304668	0.378572	-0.326526	-0.41404
4.468	-0.0900806	0.273623	0.361719	0.482003	-0.0932518	-0.27044
4.472	-0.0391889	0.34289	0.173809	0.521094	-0.0733645	-0.330725
4.476	0.000840042	0.437555	0.205621	0.557583	-0.287121	-0.55079
4.48	0.0401399	0.47563	0.326785	0.606671	-0.339933	-0.643798
4.484	0.0175569	0.551532	0.407129	0.590211	-0.207767	-0.359192
4.488	0.0152772	0.517141	0.173553	0.60995	-0.0209598	-0.125008
4.492	0.0152001	0.633431	0.146969	0.617823	0.0382146	-0.00156419
4.496	0.0510582	0.598436	0.129666	0.551381	-0.094741	-0.137703
4.5	0.0159854	0.441717	0.3346	0.498748	-0.271316	-0.36718
4.504	-0.0137844	0.423161	0.199943	0.457164	-0.271608	-0.320166
4.508	0.0422273	0.525747	0.230614	0.513894	-0.043713	-0.0519538
4.512	0.0655348	0.59731	0.177701	0.626267	0.0364971	0.0190905
4.516	0.143067	0.550777	0.412871	0.58862	-0.231896	-0.128142
4.52	0.239706	0.313581	0.262919	0.58245	-0.503917	-0.388465
4.524	0.292143	0.165507	0.255436	0.619585	-0.471373	-0.273746
4.528	0.342022	0.238795	0.267739	0.610591	-0.238105	0.0251536
4.532	0.379008	0.317883	0.451499	0.616791	-0.164129	0.229901
4.536	0.431255	0.137152	0.23688	0.607125	-0.234567	0.0974243
4.54	0.500164	0.0636826	0.222532	0.704055	-0.458867	-0.124591
4.544	0.533835	0.0348275	0.184019	0.742851	-0.450054	-0.126319
4.548	0.625608	0.170761	0.28847	0.661408	-0.116173	0.0524884
4.552	0.733064	0.162471	0.325142	0.746827	0.0527553	0.290746
4.556	0.806915	0.210868	0.207433	0.699449	0.221581	0.396604
4.56	0.800205	0.27313	0.167379	0.63195	0.107066	0.135595
4.564	0.824285	-0.00793689	0.387946	0.624238	0.0273727	-0.00753505
4.568	0.857197	0.0159168	0.457598	0.459464	0.280768	0.169118
4.572	0.870365	0.125685	0.289154	0.506368	0.512604	0.413824
4.576	0.858382	0.0779361	0.206547	0.462119	0.468894	0.512665
4.58	0.85778	-0.00441287	0.308807	0.480522	0.222682	0.180847
4.584	0.79374	0.058265	0.419407	0.457673	0.0978868	0.0129579
4.588	0.775152	0.0865074	0.186818	0.623014	0.300738	0.166401
4.592	0.807563	0.104879	0.0998076	0.691827	0.43182	0.383911
4.596	0.772973	0.207342	0.126157	0.798188	0.407988	0.488635
4.6	0.743391	-0.061903	0.347511	0.709597	0.303025	0.375205
4.604	0.731335	-0.0931752	0.221319	0.665135	0.177298	0.154511
4.608	0.752874	-0.112111	0.134879	0.614178	0.259465	0.219924
4.612	0.842902	-0.0911646	0.0890707	0.594319	0.495882	0.530145
4.616	0.839503	-0.0436381	0.286501	0.512565	0.630423	0.640136
4.62	0.807274	-0.0401675	0.114895	0.568134	0.578522	0.50612
4.624	0.794677	-0.131251	0.107967	0.604026	0.268503	0.262225
4.628	0.766676	-0.135033	0.0892176	0.615178	0.297569	0.253887
4.632	0.824618	-0.177878	0.243083	0.463345	0.542542	0.427675
4.636	0.891053	-0.0888256	0.0463382	0.32164	0.639138	0.656482
4.64	0.942712	0.0136383	0.0624304	0.276064	0.563404	0.559515
4.644	0.933704	-0.0733743	0.0721712	0.207832	0.231252	0.267541
4.648	0.937471	-0.0649991	0.276416	0.156489	0.156589	0.277126
4.652	0.960176	0.128784	0.144473	0.137668	0.284822	0.503907
4.656	0.961695	0.278985	0.00869343	0.227059	0.441143	0.652456
4.66	0.934449	0.481398	-0.0723806	0.233556	0.429475	0.607525
4.664	0.968463	0.388289	0.126601	0.297884	0.109175	0.217114
4.668	0.99112	0.37331	0.3079	0.364951	-0.089105	0.0591187
4.672	0.959616	0.318414	0.176233	0.377775	0.0171192	0.162547
4.676	0.98626	0.237593	0.316067	0.407282	0.244551	0.357607
4.68	1	0.119343	0.34523	0.399191	0.217886	0.31778
4.684	0.934733	0.0480178	0.434318	0.366787	-0.164009	0.052531
4.688	0.846752	0.0839841	0.238468	0.270977	-0.489293	-0.184121
4.692	0.838421	0.0353147	0.208729	0.304196	-0.387713	-0.0495422
4.696	0.84564	0.0919561	0.316347	0.19916	-0.270305	0.0492167
4.7	0.788854	0.0824177	0.472211	0.151349	-0.209285	0.143953
4.704	0.737719	0.0920804	0.371747	0.257608	-0.346445	-0.0054594
4.708	0.694577	0.0543541	0.355592	0.334809	-0.585351	-0.280696
4.712	0.651276	0.0151408	0.30275	0.420209	-0.583887	-0.182206
4.716	0.625939	0.0473148	0.595408	0.385511	-0.415757	-0.0105543
4.72	0.608885	0.188965	0.306167	0.351033	-0.29992	0.201501
4.724	0.566836	0.0479571	0.289623	0.389557	-0.452686	0.0241532
4.728	0.460962	0.101487	0.3622	0.415153	-0.731178	-0.242608
4.732	0.387518	0.116434	0.508962	0.396962	-0.834276	-0.22717
4.736	0.378152	0.164438	0.360855	0.411702	-0.702868	-0.0314931
4.74	0.407948	0.28733	0.332525	0.406874	-0.412305	0.168877
4.744	0.391451	-0.000329969	0.397982	0.351375	-0.367227	0.116036
4.748	0.296099	-0.136014	0.531684	0.273897	-0.527493	-0.00361447
4.752	0.215645	-0.129581	0.532975	0.315828	-0.522063	0.0256291
4.756	0.192905	-0.139116	0.412407	0.36046	-0.182138	0.259923
4.76	0.177121	-0.221892	0.426767	0.331732	0.0759067	0.43036
4.764	0.162913	-0.316931	0.670366	0.229521	0.178547	0.420341
4.768	0.0955463	-0.372766	0.765942	0.224932	0.0524302	0.204524
4.772	0.0342694	-0.484471	0.503394	0.29523	0.0145121	0.0256293
4.776	0.071936	-0.40349	0.4894	0.298957	0.234463	0.145027
4.78	0.14275	-0.188984	0.599596	0.307835	0.481777	0.290127
4.784	0.185697	-0.262242	0.779092	0.190232	0.668175	0.305961
4.788	0.160004	-0.290714	0.572255	0.219218	0.444239	0.0757015
4.792	0.0609309	-0.467248	0.627004	0.106335	0.234262	-0.0309418
4.796	0.011495	-0.609409	0.688163	0.06289	0.361007	0.188126
4.8	-0.000336283	-0.487471	0.880547	-0.0488722	0.635208	0.463308
4.804	-0.00499018	-0.291615	0.625965	-0.1057	0.834578	0.473823
4.808	-0.0472878	-0.223698	0.698778	-0.146497	0.633531	0.247486
4.812	-0.0839101	-0.318703	0.696225	-0.214248	0.394924	0.0210741
4.816	-0.0408932	-0.352787	1	-0.311819	0.525118	0.0890515
4.82	-0.053278	-0.333328	0.814408	-0.31321	0.786031	0.314408
4.824	-0.0946454	-0.279324	0.808002	-0.378046	1	0.398649
4.828	-0.131304	-0.266559	0.829326	-0.400249	0.829461	0.350194
4.832	-0.177398	-0.178245	0.847296	-0.473464	0.537734	0.0251858
4.836	-0.143633	-0.207263	0.691962	-0.535625	0.500465	0.0517348
4.84	-0.0418061	-0.0447458	0.597141	-0.609365	0.709654	0.363518
4.844	-0.0120286	0.0246298	0.577255	-0.672911	0.852208	0.480344
4.848	-0.0398939	-0.0332112	0.712541	-0.811281	0.689299	0.357593
4.852	-0.0900632	-0.0529366	0.679991	-0.746538	0.369357	0.102219
4.856	-0.116156	-0.0385023	0.55047	-0.841653	0.327178	0.115319
4.86	-0.0720634	-0.014425	0.505645	-0.847797	0.477886	0.338727
4.864	-0.0652186	0.0185125	0.629828	-0.899664	0.668647	0.473133
4.868	-0.115266	0.0299003	0.727878	-0.978381	0.666363	0.451656
4.872	-0.148013	-0.0463309	0.376001	-0.945844	0.362208	0.199481
4.876	-0.188343	-0.0371693	0.450036	-0.827527	0.190622	0.153419
4.88	-0.121433	-0.0921091	0.582378	-0.862882	0.357002	0.342
4.884	-0.0439656	0.090157	0.71412	-1	0.558322	0.536262
4.888	-0.0460068	0.139574	0.498421	-0.993652	0.685064	0.58194
4.892	-0.106958	0.204152	0.397117	-0.922608	0.482335	0.305198
4.896	-0.216594	0.426264	0.52606	-0.84715	0.26436	0.217997
4.9	-0.231441	0.508547	0.803397	-0.798226	0.252291	0.357345
4.904	-0.141745	0.591638	0.496678	-0.681264	0.4141	0.520756
4.908	-0.076036	0.453882	0.500117	-0.608294	0.440392	0.641341
4.912	-0.108942	0.474231	0.385338	-0.664199	0.284348	0.5401
4.916	-0.207716	0.480724	0.621204	-0.732869	0.0369146	0.379837
4.92	-0.277116	0.519206	0.380521	-0.720355	0.0961429	0.400807
4.924	-0.238147	0.479862	0.356707	-0.729296	0.339713	0.648881
4.928	-0.108292	0.367143	0.306962	-0.75871	0.47764	0.753186
4.932	-0.061225	0.140907	0.517557	-0.812593	0.520626	0.638513
4.936	-0.141163	0.0893957	0.289229	-0.837467	0.188301	0.198474
4.94	-0.198786	0.0843488	0.206108	-0.737327	0.0815528	0.0689922
4.944	-0.203355	0.111122	0.18411	-0.599393	0.141302	0.204298
4.948	-0.147814	-0.00212421	0.338288	-0.629923	0.254172	0.312111
4.952	-0.0853399	-0.0123017	0.292154	-0.499017	0.257305	0.101983
4.956	-0.0685915	0.021483	0.0807988	-0.471879	0.0639787	-0.155769
4.96	-0.0814663	-0.131913	0.00126417	-0.326231	0.0558215	-0.285897
4.964	-0.0587627	-0.00843789	0.141361	-0.308733	0.179492	-0.0544511
4.968	-0.00285914	0.22599	0.233467	-0.314573	0.210404	0.142654
4.972	0.0255802	0.243225	0.0870588	-0.206017	0.213644	0.245566
4.976	-0.00400845	0.148603	0.1735	-0.185779	0.0161647	0.0130171
4.98	-0.0258279	0.143722	0.246619	-0.246867	-0.256797	-0.237635
4.984	-0.0153495	0.0989178	0.347975	-0.292643	-0.209478	-0.125265
4.988	0.0583773	0.224686	0.164931	-0.255108	-0.028075	0.119037
4.992	0.048451	0.105503	0.212965	-0.30043	0.0688623	0.219671
4.996	0.0510801	0.0997715	0.196447	-0.309455	-0.123117	-0.0144793
5	0.0584692	-0.100471	0.423518	-0.344028	-0.412267	-0.255382
5.004	0.0504995	-0.164349	0.235324	-0.363687	-0.405971	-0.16965
5.008	0.0728694	-0.00752139	0.278574	-0.357782	-0.187322	-0.0552182
5.012	0.0289926	0.092363	0.181287	-0.40162	-0.10593	0.0539525
5.016	-0.00219951	0.0372607	0.426597	-0.432148	-0.237363	-0.0736804
5.02	-0.00897786	-0.0199133	0.155379	-0.373986	-0.395223	-0.340407
5.024	-0.0144742	0.149795	0.101191	-0.327943	-0.299526	-0.208201
5.028	0.00754289	0.31988	0.123633	-0.276884	-0.183232	-0.0766003
5.032	0.00632187	0.114911	0.308116	-0.361663	-0.0245979	0.0193098
5.036	0.018866	-0.103791	0.22793	-0.432363	0.00516564	-0.0781544
5.04	-0.0269898	-0.13168	0.0134891	-0.429047	-0.212495	-0.348013
5.044	-0.063364	-0.101952	-0.0183893	-0.46713	-0.352936	-0.455901
5.048	-0.0876192	-0.0330329	0.165728	-0.434357	-0.28146	-0.248544
5.052	-0.0643539	-0.0388704	0.10485	-0.629258	0.0335954	-0.0671576
5.056	-0.00309004	-0.152203	-0.0617935	-0.633981	0.00927794	-0.0714978
5.06	-0.0296978	-0.189292	-0.0829466	-0.619625	-0.239426	-0.322883
5.064	-0.0899252	-0.233885	0.159542	-0.576214	-0.301079	-0.362694
5.068	-0.0795216	-0.0388639	0.119882	-0.54536	-0.092054	-0.0575084
5.072	0.00721333	-0.0659186	0.0631132	-0.568643	0.151784	0.0725398
5.076	0.0608207	0.0337555	0.0821692	-0.65303	0.220343	0.0672237
5.08	0.0301714	0.0116796	0.175076	-0.641939	0.0290049	-0.166069
5.084	-0.00714423	-0.00227344	0.318199	-0.601193	-0.19645	-0.32013
5.088	0.0449642	0.100992	0.074281	-0.528384	-0.0396829	-0.182385
5.092	0.122297	0.1226	0.146301	-0.500856	0.328112	0.0146692
5.096	0.155836	0.209509	0.212268	-0.494444	0.423574	0.0563699
5.1	0.112158	0.293171	0.239551	-0.499798	0.262966	-0.19166
5.104	0.0111576	0.215571	0.0313273	-0.580798	0.043815	-0.482463
5.108	-0.012844	0.223379	0.00660817	-0.560343	0.127176	-0.440288
5.112	-0.0100991	0.338488	0.0152742	-0.405461	0.314328	-0.141123
5.116	-0.0676999	0.297265	0.249382	-0.420834	0.376973	-0.0487203
5.12	-0.104802	0.339333	0.142738	-0.380694	0.220508	0.00385859
5.124	-0.182814	0.339802	0.146254	-0.324834	0.0679561	-0.157582
5.128	-0.252927	0.367222	0.118273	-0.313193	0.0999629	-0.193688
5.132	-0.274061	0.472853	0.431638	-0.329557	0.293701	0.0977519
5.136	-0.24024	0.499388	0.373472	-0.319001	0.445406	0.307378
5.14	-0.192868	0.530496	0.259529	-0.308176	0.345054	0.131093
5.144	-0.178327	0.493512	0.21066	-0.359106	0.151442	-0.117545
5.148	-0.152562	0.518366	0.410424	-0.482822	0.154819	-0.133683
5.152	-0.0758207	0.459009	0.277896	-0.497035	0.387103	-0.0476687
5.156	-0.0127289	0.576843	0.057117	-0.490587	0.520851	0.241841
5.16	-0.00231032	0.50076	0.135732	-0.520452	0.544325	0.310225
5.164	-0.00484078	0.390592	0.241823	-0.631131	0.228717	-0.0620067
5.168	-0.0558312	0.313199	0.33443	-0.64667	0.0199197	-0.19172
5.172	-0.0524501	0.335185	0.0946541	-0.647341	0.193589	0.0671219
5.176	0.0018152	0.385636	0.0418304	-0.704423	0.302344	0.315211
5.18	0.0548228	0.390171	0.118528	-0.766282	0.243495	0.245458
5.184	0.0475315	0.308101	0.179768	-0.780262	-0.00395707	0.0891717
5.188	0.0593762	0.446952	0.0577038	-0.750403	-0.141587	-0.103843
5.192	0.09935	0.492272	0.156464	-0.681331	-0.0252514	-0.00672669
5.196	0.107996	0.506163	0.259671	-0.684913	0.228987	0.265398
5.2	0.128692	0.495592	0.406395	-0.759068	0.333725	0.322044
5.204	0.126063	0.453235	0.260176	-0.635791	0.179306	0.0186525
5.208	0.0825507	0.34316	0.23375	-0.568716	-0.172392	-0.234329
5.212	0.0172533	0.350316	0.237308	-0.564391	-0.233124	-0.142987
5.216	0.00387404	0.448406	0.475201	-0.521049	-0.0104033	0.100685
5.22	0.0261787	0.536007	0.299051	-0.574366	0.0793207	0.187975
5.224	0.0180643	0.488708	0.332491	-0.491543	-0.0727023	-0.0547943
5.228	-0.0394412	0.273474	0.148438	-0.484905	-0.354315	-0.324326
5.232	-0.0796033	0.462476	0.301752	-0.398065	-0.396563	-0.357683
5.236	-0.102209	0.470182	0.179593	-0.440534	-0.129921	-0.161976
5.24	-0.124923	0.562806	0.112968	-0.417368	0.0865082	-0.0128986
5.244	-0.121264	0.567491	0.183139	-0.380683	0.0111217	-0.0630842
5.248	-0.20325	0.428196	0.450175	-0.390896	-0.218084	-0.243135
5.252	-0.280074	0.237235	0.322468	-0.411936	-0.288193	-0.340096
5.256	-0.261413	0.377607	0.248271	-0.343187	0.00526161	-0.0592848
5.26	-0.220221	0.442433	0.33105	-0.337413	0.203638	0.225952
5.264	-0.243106	0.520492	0.495101	-0.360613	0.115008	0.171536
5.268	-0.260529	0.519179	0.564244	-0.385186	-0.132763	-0.123516
5.272	-0.234533	0.336739	0.382368	-0.327376	-0.313524	-0.288295
5.276	-0.227476	0.205209	0.273966	-0.335386	-0.216945	-0.160807
5.28	-0.219321	0.327323	0.424898	-0.480376	-0.0284544	0.0330503
5.284	-0.223712	0.416631	0.525231	-0.555637	0.00628498	0.142866
5.288	-0.24393	0.485956	0.281598	-0.562804	-0.139687	-0.0871132
5.292	-0.268874	0.349531	0.222179	-0.550552	-0.306449	-0.403798
5.296	-0.245553	0.117438	0.24116	-0.540209	-0.129824	-0.262112
5.3	-0.235532	0.212437	0.459019	-0.548706	0.226	0.107776
5.304	-0.277221	0.330412	0.192623	-0.543485	0.42636	0.191106
5.308	-0.255825	0.320629	0.0988679	-0.467475	0.41494	0.051972
5.312	-0.183828	0.0343561	0.107652	-0.50065	0.249108	-0.165887
5.316	-0.0937677	-0.0626259	0.272562	-0.558515	0.251349	-0.0886158
5.32	-0.0188784	0.086346	-0.0156085	-0.630472	0.535412	0.108446
5.324	0.00919626	0.22981	-0.022243	-0.659774	0.752946	0.24287
5.328	0.0261345	-0.075309	-0.0342834	-0.714948	0.632842	0.203652
5.332	0.0411223	-0.106632	0.240753	-0.667046	0.368918	0.065667
5.336	0.0318013	-0.0740793	0.0628055	-0.599066	0.254805	-0.00772726
5.34	0.0596574	-0.0386399	0.0437767	-0.544756	0.504811	0.295965
5.344	0.106488	0.0251551	0.0382006	-0.527301	0.758606	0.585811
5.348	0.111108	0.00465669	0.363857	-0.505622	0.650602	0.50406
5.352	0.0865906	-0.111696	0.343714	-0.427807	0.365369	0.201302
5.356	0.0798431	-0.308965	0.140262	-0.36496	0.310184	0.0287786
5.36	0.073791	-0.339091	0.205166	-0.27749	0.416971	0.0987469
5.364	0.0594234	-0.193747	0.414155	-0.252547	0.457044	0.290071
5.368	0.103574	-0.216059	0.383792	-0.303111	0.362503	0.244516
5.372	0.136375	-0.361577	0.259197	-0.154225	0.121708	-0.209091
5.376	0.0915213	-0.370582	0.184559	-0.291959	-0.111704	-0.501311
5.38	0.00745936	-0.239885	0.340844	-0.285436	-0.136537	-0.357015
5.384	0.0276851	0.0750543	0.488883	-0.195958	0.13035	-0.134187
5.388	0.0906912	-0.00372048	0.201002	-0.0729116	0.177237	-0.174674
5.392	0.103807	-0.151078	0.230406	-0.0736538	0.106321	-0.42774
5.396	0.0354609	-0.127263	0.196163	0.0314109	0.033132	-0.595969
5.4	0.0565342	-0.194941	0.372177	0.0650353	0.015524	-0.408489
5.404	0.137267	-0.347955	0.0951841	0.14988	0.167681	-0.130016
5.408	0.165881	-0.286888	0.131201	0.246315	0.249673	-0.134135
5.412	0.112706	-0.378384	0.21137	0.169881	0.0714615	-0.351725
5.416	0.0511271	-0.460229	0.304535	0.173597	-0.190632	-0.520765
5.42	0.0591687	-0.450147	0.173288	0.217679	-0.122718	-0.443342
5.424	0.112292	-0.297152	0.142979	0.18579	0.0589917	-0.247217
5.428	0.156505	-0.208286	0.111351	0.0822033	0.0354207	-0.118052
5.432	0.191193	-0.188975	0.332769	0.0771655	0.0116207	-0.0693402
5.436	0.200149	-0.272946	0.15592	0.0686518	-0.332036	-0.40524
5.44	0.172331	-0.12643	0.158492	0.0714286	-0.494794	-0.601132
5.444	0.211085	-0.176477	0.230027	0.0121352	-0.339465	-0.389692
5.448	0.280615	-0.161001	0.411628	0.0873369	-0.273965	-0.218871
5.452	0.283651	-0.150346	0.354275	0.109628	-0.386338	-0.403626
5.456	0.247147	-0.0868188	0.2723	0.0433976	-0.663159	-0.843568
5.46	0.233192	-0.015106	0.336655	-0.00175555	-0.86058	-0.891382
5.464	0.234293	0.118635	0.561353	-0.125467	-0.668987	-0.717622
5.468	0.242756	0.131256	0.422128	-0.135752	-0.409688	-0.415511
5.472	0.224027	0.0776118	0.213398	-0.0675101	-0.32155	-0.304279
5.476	0.181532	0.0700159	0.287724	-0.0948218	-0.544746	-0.598193
5.48	0.139661	0.0619059	0.420246	-0.212196	-0.7437	-0.773881
5.484	0.111497	0.121006	0.561963	-0.284829	-0.641918	-0.528048
5.488	0.161025	0.14403	0.328272	-0.288094	-0.367434	-0.275952
5.492	0.21552	0.0609768	0.368471	-0.251481	-0.23425	-0.152597
5.496	0.182626	0.0401356	0.440074	-0.172074	-0.409053	-0.265255
5.5	0.131265	0.0317117	0.536216	-0.162841	-0.593582	-0.447275
5.504	0.0841894	-0.0132271	0.284794	-0.135596	-0.528129	-0.41367
5.508	0.0980993	-0.0193494	0.354326	-0.0980446	-0.32559	-0.179042
5.512	0.121131	-0.078606	0.326263	-0.104056	-0.240931	-0.0573354
5.516	0.155966	-0.293849	0.505717	-0.149648	-0.263286	-0.167583
5.52	0.141644	-0.283606	0.221819	-0.0603914	-0.422092	-0.392654
5.524	0.199678	-0.159493	0.146127	-0.0116455	-0.438375	-0.419247
5.528	0.29747	-0.0933497	0.226842	-0.0955709	-0.152472	-0.294002
5.532	0.370335	-0.265671	0.578663	-0.0788582	-0.0312463	-0.269146
5.536	0.380561	-0.298498	0.283314	-0.071394	-0.112897	-0.392899
5.54	0.311023	-0.367571	0.272326	-0.16219	-0.330332	-0.617128
5.544	0.23635	-0.438917	0.384913	-0.163419	-0.342886	-0.711281
5.548	0.24876	-0.351411	0.511525	-0.193822	-0.0726625	-0.408683
5.552	0.277179	-0.254096	0.431654	-0.113889	0.22046	-0.06716
5.556	0.294756	-0.305171	0.232456	-0.126047	0.199748	-0.0744716
5.56	0.271934	-0.229872	0.185996	-0.0816483	0.00892826	-0.323532
5.564	0.253258	-0.547759	0.311283	0.00466294	-0.0586254	-0.414012
5.568	0.272193	-0.461333	0.386251	-0.0355298	0.0853636	-0.266759
5.572	0.328445	-0.217876	0.22379	-0.150542	0.34773	-0.0891945
5.576	0.41508	-0.262328	0.276349	-0.219204	0.243706	-0.109789
5.58	0.448955	-0.314355	0.468256	-0.154052	-0.0107227	-0.430748
5.584	0.361765	-0.285297	0.513661	-0.148579	-0.0870512	-0.447352
5.588	0.287176	-0.179244	0.302842	-0.0932702	0.0746755	-0.226738
5.592	0.341533	-0.246971	0.462587	-0.0558516	0.214774	-0.0654456
5.596	0.411442	-0.320257	0.36786	-0.143379	0.367848	-0.0113084
5.6	0.4219	-0.370217	0.505937	-0.188796	0.334097	-0.189623
5.604	0.37736	-0.377638	0.366868	-0.0994013	0.187653	-0.392313
5.608	0.285581	-0.207523	0.385361	-0.0666345	0.203488	-0.375527
5.612	0.217978	-0.182095	0.273724	-0.0430607	0.415697	-0.200136
5.616	0.189694	-0.0447043	0.496404	-0.0681621	0.429733	-0.060044
5.62	0.172967	-0.127505	0.401212	-0.0857148	0.210004	-0.104016
5.624	0.106768	-0.0981713	0.336179	-0.0459017	0.04818	-0.356835
5.628	0.0918965	-0.269347	0.285617	-0.236636	0.0456158	-0.273079
5.632	0.11068	-0.250143	0.476731	-0.218021	0.151005	-0.0402632
5.636	0.0933824	-0.184684	0.394823	-0.254041	0.180944	0.11186
5.64	0.0712186	-0.264082	0.272935	-0.226537	0.157531	0.0318217
5.644	0.0341906	-0.288692	0.262834	-0.210285	-0.210888	-0.232213
5.648	-0.0356428	-0.204962	0.366555	-0.181972	-0.307366	-0.285832
5.652	-0.0101089	-0.188715	0.230799	-0.245541	-0.193941	-0.136212
5.656	0.0894794	-0.137625	0.0744007	-0.159161	-0.0296212	-0.103512
5.66	0.169223	-0.210584	0.142317	-0.025897	0.0226384	-0.163858
5.664	0.1797	-0.169622	0.185245	-0.0858187	-0.285679	-0.365786
5.668	0.0856034	-0.15615	0.173495	0.0225829	-0.388716	-0.506123
5.672	0.043169	0.00218621	0.121443	0.0611599	-0.314463	-0.269772
5.676	0.0577451	0.0311869	0.217897	0.0727117	-0.0723261	0.0261779
5.68	0.0696406	0.064803	0.290189	0.0113928	-0.0554548	-0.076406
5.684	0.0607255	-0.0595218	0.391153	-0.00348036	-0.256068	-0.247774
5.688	0.0217897	-0.182407	0.0491016	-0.0271121	-0.467954	-0.329244
5.692	0.0221188	-0.104374	0.173485	0.0663281	-0.242059	-0.130904
5.696	0.094002	-0.134283	0.23361	0.166317	0.011557	-0.00257757
5.7	0.109919	-0.052103	0.266634	0.147764	0.139583	0.178722
5.704	0.077716	0.038104	-0.0368358	0.0813306	-0.0987688	0.0856939
5.708	0.0328507	0.0194297	0.0639742	0.0491398	-0.404538	-0.217425
5.712	0.0159161	-0.108955	0.174145	-0.0608193	-0.512702	-0.165537
5.716	0.0261429	-0.021787	0.406112	-0.0609377	-0.32081	0.0359394
5.72	0.0214449	0.0309805	0.173762	0.0470428	-0.0460622	0.0838215
5.724	0.0493427	-0.216099	0.129583	0.0730675	-0.149719	0.0143101
5.728	-0.0104289	-0.356302	0.0886567	0.0285411	-0.506631	-0.302473
5.732	-0.0647188	-0.27141	0.28741	0.100947	-0.596948	-0.409749
5.736	-0.0177072	-0.178059	0.166719	0.0256827	-0.292328	-0.151706
5.74	0.0562905	-0.242369	0.123301	0.0582584	-0.0822561	0.0985194
5.744	0.12429	-0.20274	0.183707	0.030342	-0.177307	0.0158369
5.748	0.0665895	-0.23565	0.325575	0.00321659	-0.520372	-0.32796
5.752	0.0063545	-0.266901	0.275151	0.0371569	-0.580711	-0.382422
5.756	0.0241144	-0.155995	0.0369187	0.00641367	-0.3529	-0.201075
5.76	0.036503	-0.143326	0.11033	0.0405754	-0.139261	0.0838541
5.764	0.0205898	-0.0366097	0.225352	0.00562671	-0.0630864	0.0124466
5.768	-0.0207437	-0.107121	0.116778	0.0516477	-0.24246	-0.344524
5.772	-0.0297213	-0.0588061	-0.117932	0.0840604	-0.377671	-0.451911
5.776	0.0512732	0.0620123	-0.0242806	0.0303505	-0.136248	-0.262535
5.78	0.106581	0.126679	0.153874	0.0641557	0.0773099	-0.0175203
5.784	0.0934469	0.0960106	0.270524	0.0455399	0.0482718	-0.0412754
5.788	0.0521069	0.00908821	0.0375234	0.0491272	-0.206723	-0.075643
5.792	-0.00688983	-0.203353	0.0773939	0.0550623	-0.384043	-0.283351
5.796	-0.0567407	-0.13953	0.0712295	0.0863873	-0.2321	-0.187874
5.8	-0.027296	0.00822716	0.211689	-0.0018588	8.72087e-05	0.066951
5.804	-0.0105732	0.102638	0.115792	-0.0433746	0.0814871	0.272911
5.808	-0.0697077	0.104189	0.104926	-0.0241365	-0.047376	0.170961
5.812	-0.0906035	0.224947	0.215265	0.0537401	-0.271482	-0.0222052
5.816	-0.0916746	0.372623	0.366586	0.0138239	-0.258807	0.130184
5.82	-0.0271781	0.507063	0.140927	-0.0347997	-0.18375	0.319505
5.824	0.0187743	0.549458	0.13	0.0185882	0.112069	0.511039
5.828	-0.0565069	0.623889	0.0699576	0.065118	0.111054	0.435171
5.832	-0.142593	0.67725	0.264643	0.106481	0.00144448	0.206294
5.836	-0.261703	0.503919	0.171941	0.017515	-0.0256178	0.104592
5.84	-0.28908	0.556915	0.0727953	0.0729779	-0.0120514	0.24614
5.844	-0.233148	0.60243	0.101396	0.102902	0.063161	0.475406
5.848	-0.221269	0.650912	0.288695	0.0744856	0.108053	0.369683
5.852	-0.27381	0.535633	0.332804	0.157659	-0.216413	-0.0803338
5.856	-0.299482	0.551084	0.172815	0.139621	-0.33605	-0.275284
5.86	-0.215485	0.43378	0.134223	0.106483	-0.228667	-0.03264
5.864	-0.1014	0.466068	0.390962	0.0946018	-0.0458477	0.0535891
5.868	-0.0624221	0.602822	0.417208	0.0411499	0.0422231	0.0354915
5.872	-0.10351	0.584571	0.217646	0.0900992	-0.225408	-0.282467
5.876	-0.161757	0.553446	0.26957	-0.0149444	-0.46132	-0.493816
5.88	-0.12311	0.432447	0.361131	0.0195915	-0.344439	-0.319342
5.884	-0.0431595	0.416248	0.345623	0.062299	-0.183443	-0.0581437
5.888	-0.00319864	0.398815	0.0976558	-0.0176952	-0.0909973	-0.0385779
5.892	-0.0250811	0.306247	0.143394	-0.0107735	-0.245123	-0.26414
5.896	-0.00654086	0.16443	0.223994	-0.0409175	-0.441762	-0.452454
5.9	0.0444058	0.0543778	0.366273	-0.100173	-0.382007	-0.435009
5.904	0.0360687	0.0144583	0.163638	-0.142016	-0.265969	-0.239874
5.908	0.0111673	0.162499	0.210277	-0.0891162	-0.209121	-0.100309
5.912	0.00923909	0.125478	0.178344	-0.0850767	-0.361301	-0.172217
5.916	0.0122748	0.0237117	0.490209	-0.127172	-0.461533	-0.296458
5.92	-0.0173472	0.117731	0.288672	-0.126923	-0.40548	-0.312984
5.924	-0.00221259	-0.0144194	0.199974	-0.0615064	-0.130145	-0.0311157
5.928	0.0149537	-0.0383364	0.157119	-0.0376041	0.126967	0.210179
5.932	0.00219999	0.0101422	0.362206	-0.166639	0.16643	0.0605056
5.936	-0.00557738	-0.155846	0.135243	-0.151257	-0.148925	-0.22094
5.94	-0.00292797	-0.0670117	0.130049	-0.158684	-0.178811	-0.218002
5.944	0.0217298	-0.096485	0.0810332	-0.13619	0.126885	-0.0191338
5.948	0.0926672	0.148453	0.190953	-0.0256412	0.301043	0.209425
5.952	0.128062	0.205257	0.227008	-0.075725	0.336632	0.161506
5.956	0.172224	0.026925	0.075866	-0.102309	0.0922644	-0.188173
5.96	0.128927	0.186169	0.114913	-0.0371236	0.0100089	-0.193897
5.964	0.0292456	0.126251	0.343044	-0.058315	0.124251	0.0176764
5.968	-0.0339037	0.252052	0.280666	0.0174514	0.390603	0.24388
5.972	0.00668512	0.297639	0.0981554	0.052263	0.492026	0.433113
5.976	0.0144734	0.130549	0.157421	0.045837	0.409363	0.278972
5.98	-0.0479843	0.031022	0.332012	0.0968631	0.196752	0.033438
5.984	-0.0796478	-0.0726011	0.322498	0.0918774	0.338569	0.261918
5.988	-0.0755911	-0.0424488	0.0102253	0.079566	0.457011	0.478967
5.992	-0.0163494	-0.171151	0.085935	0.0174684	0.508883	0.360802
5.996	-0.0104769	-0.24485	0.10013	0.0359627	0.237914	0.176776
6	-0.0620401	-0.19536	0.352584	0.0177068	-0.158341	-0.0307344
6.004	-0.0654702	-0.102426	0.0830686	-0.00313788	-0.196722	-0.0714109
6.008	-0.0426694	-0.103549	0.13859	0.0137772	0.096751	0.000272681
6.012	-0.0727103	-0.143795	0.112816	-0.00817429	0.233306	0.0744807
6.016	-0.105744	-0.178758	0.378885	-0.103674	0.0788342	-0.121725
6.02	-0.206244	-0.408958	0.100929	-0.0994977	-0.204972	-0.504481
6.024	-0.300434	-0.0119401	0.0279006	-0.0210018	-0.137155	-0.509905
6.028	-0.257844	0.226575	0.0304186	-0.186163	0.174322	-0.245784
6.032	-0.11853	0.430162	0.110121	-0.264266	0.253011	-0.0144254
6.036	-0.0281018	0.292876	0.0627622	-0.283261	0.0697189	-0.189436
6.04	-0.0853087	0.154371	0.0707309	-0.243754	-0.223754	-0.460081
6.044	-0.133125	0.158455	-0.0182931	-0.219867	-0.250296	-0.376216
6.048	-0.137724	0.0792352	0.133164	-0.115528	-0.0754455	-0.116845
6.052	-0.0949425	0.0204663	0.124118	-0.0177112	-0.0486244	0.103205
6.056	-0.0441956	0.0107611	-0.123943	-0.0623835	-0.196125	-0.059507
6.06	-0.0595539	-0.048997	-0.067026	-0.113683	-0.318618	-0.287233
6.064	-0.108243	-0.157624	0.138742	-0.167	-0.306476	-0.321225
6.068	-0.151784	-0.0730307	0.0781711	-0.216271	-0.130197	-0.0496075
6.072	-0.157383	-0.0363588	-0.107548	-0.266812	0.0326154	0.120792
6.076	-0.0900302	0.112587	-0.0973413	-0.261153	0.0296106	0.160728
6.08	-0.114369	-0.011646	0.0633868	-0.306356	-0.182633	-0.17568
6.084	-0.156733	0.0601015	0.0291955	-0.269334	-0.472544	-0.50071
6.088	-0.204169	0.0918042	-0.156016	-0.138633	-0.364565	-0.359242
6.092	-0.220663	0.190929	0.016407	-0.164345	-0.0124763	-0.0827012
6.096	-0.187042	0.23944	0.0765527	-0.107194	0.214413	0.017292
6.1	-0.118268	0.207266	0.312759	-0.10993	0.0776643	-0.105102
6.104	-0.0784182	0.0820031	0.0845106	-0.11567	-0.213874	-0.469556
6.108	-0.0856352	-0.0282811	0.102228	-0.0902325	-0.272642	-0.355034
6.112	-0.119347	0.029629	0.175299	-0.0128285	-0.0481048	0.0986578
6.116	-0.128744	0.10604	0.3852	-0.0196567	0.172411	0.236561
6.12	-0.136967	0.00364479	0.135554	0.0886448	0.0720211	0.140586
6.124	-0.162474	0.0342085	0.0797754	0.0930599	-0.106225	-0.0741352
6.128	-0.154773	0.0841407	0.0843486	0.236018	-0.0642045	-0.0600707
6.132	-0.115965	0.0825267	0.338	0.228554	-0.0819618	0.0364975
6.136	-0.107498	0.0515852	0.222614	0.270109	0.133163	0.0667036
6.14	-0.15088	-0.0653037	0.0639901	0.359802	0.228757	0.0436561
6.144	-0.216117	-0.0833898	0.0794576	0.43912	0.00613541	-0.244112
6.148	-0.212901	-0.0660946	0.292632	0.381157	-0.0823386	-0.389593
6.152	-0.121942	-0.0348818	0.2069	0.229643	0.107211	-0.246574
6.156	-0.062354	-0.136907	0.100708	0.294242	0.226103	-0.0716905
6.16	-0.0679883	-0.0543093	0.198218	0.399411	0.200225	-0.0772796
6.164	-0.147258	-0.0237649	0.297547	0.324781	-0.0186514	-0.30868
6.168	-0.254501	-0.0188039	0.284413	0.238921	-0.172578	-0.420705
6.172	-0.309613	-0.0587254	0.134299	0.200564	-0.105405	-0.259147
6.176	-0.322876	-0.0584089	0.103455	0.207431	0.0600595	0.00544747
6.18	-0.276812	0.039675	0.269094	0.0985465	0.0629332	0.0742544
6.184	-0.288128	-0.0536818	0.363178	0.0791689	-0.159204	-0.209403
6.188	-0.303679	-0.0624903	0.14164	-0.0186622	-0.422018	-0.452694
6.192	-0.22527	-0.0283018	0.176422	0.049304	-0.291927	-0.249571
6.196	-0.12579	0.00301757	0.204956	0.0634719	0.0361305	0.00774834
6.2	-0.0478284	0.0195949	0.441067	-0.021957	0.103753	-0.0245151
6.204	-0.125983	-0.0121695	0.238676	0.0552577	-0.0411621	-0.183082
6.208	-0.247732	-0.176255	0.16524	0.0582663	-0.207829	-0.234511
6.212	-0.288833	0.0180227	0.117556	0.143276	-0.189519	-0.273601
6.216	-0.169265	0.0162202	0.381009	0.119376	0.0211832	-0.0907231
6.22	-0.00494086	-0.0414438	0.201789	0.155557	0.141946	0.22609
6.224	0.00598638	0.0552315	0.170754	0.218438	0.202304	0.128641
6.228	-0.0648119	0.134404	0.235594	0.181975	0.0451921	-0.175556
6.232	-0.0668469	0.0697257	0.486067	0.0446648	0.010352	-0.178039
6.236	-0.0192905	0.045386	0.379758	0.0139535	0.253201	0.0374603
6.24	0.014633	0.0745443	0.326527	0.0901299	0.231859	0.0101116
6.244	0.01352	0.000708238	0.274196	0.200259	0.0890628	0.0506591
6.248	-0.0421376	-0.108984	0.553702	0.212017	-0.206841	-0.157404
6.252	-0.0305567	-0.106714	0.435059	0.150316	-0.312673	-0.269579
6.256	0.0348345	-0.0277011	0.282808	0.254996	-0.0355979	-0.0135475
6.26	0.104253	0.135912	0.366557	0.339872	0.256379	0.231741
6.264	0.142367	0.190838	0.579261	0.316515	0.221533	0.206251
6.268	0.111582	0.156542	0.595962	0.298049	-0.0420194	-0.0496746
6.272	0.0714041	0.0323104	0.35992	0.201405	-0.0539491	-0.120681
6.276	0.110105	0.0562206	0.381696	0.199075	0.179756	0.207726
6.28	0.144767	0.112186	0.536236	0.153612	0.337756	0.479463
6.284	0.143554	0.188543	0.671307	0.0841605	0.278641	0.558883
6.288	0.085771	-0.121563	0.417935	0.110263	0.0324037	0.252861
6.292	0.0262126	-0.164513	0.363268	0.191388	-0.169446	-0.00720601
6.296	0.0173181	-0.260132	0.486916	0.265366	-0.143208	0.0620489
6.3	0.0411949	-0.228545	0.701857	0.24738	0.0402706	0.225702
6.304	0.117034	-0.0529633	0.442302	0.315401	0.1445	0.297966
6.308	0.147862	-0.11082	0.36162	0.253797	0.122814	0.176222
6.312	0.132821	-0.0648557	0.39086	0.220218	-0.155921	-0.156234
6.316	0.20427	0.0217574	0.610647	0.262008	-0.105339	-0.135429
6.32	0.263177	0.0180245	0.304802	0.338631	0.176693	0.127737
6.324	0.260134	-0.0139603	0.307822	0.406002	0.295384	0.379101
6.328	0.17594	-0.146564	0.359659	0.44056	0.205393	0.340809
6.332	0.035149	-0.410653	0.54353	0.458083	-0.11079	0.0965937
6.336	-0.00604186	-0.504903	0.190028	0.411069	-0.177082	-0.0107017
6.34	0.0687477	-0.375018	0.249589	0.424791	-0.187694	0.159788
6.344	0.208543	-0.316796	0.240494	0.324656	-0.108947	0.403675
6.348	0.29448	-0.338462	0.405114	0.182596	-0.0834809	0.326814
6.352	0.196554	-0.307284	0.237759	0.257964	-0.305292	0.0827795
6.356	0.0889299	-0.442274	0.227567	0.277431	-0.382522	0.0302359
6.36	0.0705748	-0.199596	0.225068	0.19477	-0.213982	0.259592
6.364	0.111923	-0.165483	0.418727	0.186339	0.095586	0.458938
6.368	0.152126	-0.44069	0.475352	0.223705	0.122502	0.521646
6.372	0.101488	-0.604882	0.281498	0.209119	-0.0566519	0.241055
6.376	0.0397008	-0.583474	0.356961	0.224509	-0.211862	-0.0355047
6.38	0.05868	-0.460519	0.484243	0.223158	-0.144609	0.119805
6.384	0.175496	-0.339972	0.540311	0.14384	-0.0544948	0.393298
6.388	0.15893	-0.310655	0.244893	0.174528	-0.0536975	0.421895
6.392	0.0639049	-0.317392	0.372844	0.199308	-0.155714	0.103381
6.396	0.018862	-0.525415	0.31121	0.262061	-0.288147	-0.0648695
6.4	0.0623441	-0.313407	0.484158	0.285189	-0.239893	0.124233
6.404	0.113209	-0.351341	0.277524	0.253984	0.112887	0.356443
6.408	0.140376	-0.581014	0.345473	0.336272	0.387808	0.507075
6.412	0.109086	-0.629802	0.307183	0.332114	0.208818	0.386148
6.416	-0.00628742	-0.686408	0.519801	0.284789	-0.2094	0.0902943
6.42	-0.0314033	-0.702938	0.255159	0.222648	-0.285942	0.14385
6.424	0.017045	-0.511404	0.217378	0.307699	-0.0909532	0.5248
6.428	0.0440776	-0.347124	0.259658	0.291907	0.0840135	0.674347
6.432	0.0935753	-0.278951	0.389937	0.296569	0.082031	0.544254
6.436	0.1094	-0.358873	0.197057	0.305277	-0.213941	0.328139
6.44	0.0611265	-0.501299	0.0507654	0.224718	-0.290117	0.373645
6.444	0.0368834	-0.424626	-0.00112712	0.236595	-0.0915727	0.490419
6.448	0.0526329	-0.49037	0.222712	0.199249	0.0731419	0.659816
6.452	0.0727182	-0.407043	0.113496	0.18488	0.12494	0.670335
6.456	0.0727773	-0.58439	-0.0386638	0.209374	-0.149174	0.301485
6.46	0.0443561	-0.808612	-0.0573296	0.261445	-0.361171	0.133602
6.464	-0.00543311	-0.657498	0.205778	0.276932	-0.144395	0.35145
6.468	-0.0559437	-0.22295	0.139281	0.172883	0.0647774	0.528031
6.472	-0.0656909	-0.180906	-0.103771	0.217272	0.189967	0.539795
6.476	-0.0655787	-0.281553	-0.100963	0.199097	-0.026694	0.290594
6.48	-0.0696459	-0.302829	0.0528878	0.0444074	-0.262075	0.156708
6.484	-0.0993398	-0.362674	0.116974	0.0444682	-0.0847721	0.275725
6.488	-0.104223	-0.2732	-0.114831	0.0913457	0.103546	0.432892
6.492	-0.0452969	-0.190747	-0.062005	0.155485	0.221057	0.468347
6.496	-0.00762921	-0.188209	-0.00637063	0.176754	0.0398364	0.365101
6.5	-0.0265509	-0.303033	0.217947	0.191282	-0.219481	0.128383
6.504	-0.0280844	-0.324046	0.0517251	0.161287	-0.19828	0.132605
6.508	-0.0232853	-0.210332	0.122283	0.16044	-0.0405671	0.383883
6.512	-0.0481063	-0.115926	0.178954	0.140661	0.0791819	0.581295
6.516	-0.081175	-0.37985	0.376644	0.179885	0.0181749	0.508457
6.52	-0.0796758	-0.326155	0.118489	0.169037	-0.147769	0.267929
6.524	-0.095282	-0.401709	0.0910678	0.246793	-0.0964737	0.179298
6.528	-0.126127	-0.33677	0.056122	0.226415	0.22445	0.404185
6.532	-0.139788	-0.0800674	0.301068	0.175326	0.483247	0.536458
6.536	-0.128124	-0.297112	0.0905915	0.161692	0.456227	0.453533
6.54	-0.181854	-0.202576	0.0864401	0.12614	0.222894	0.295694
6.544	-0.261345	-0.178544	0.132301	0.204775	0.182123	0.182725
6.548	-0.253921	-0.0651787	0.385826	0.13336	0.421958	0.345184
6.552	-0.222738	0.102792	0.28684	0.205783	0.660053	0.586249
6.556	-0.166785	0.208692	0.144567	0.225763	0.681017	0.644773
6.56	-0.136973	0.157464	0.198589	0.198459	0.471032	0.308973
6.564	-0.133643	-0.0393839	0.392674	0.176512	0.357259	0.0629236
6.568	-0.178822	0.011438	0.402873	0.109068	0.464998	0.20225
6.572	-0.230802	0.100319	0.200142	0.123934	0.670181	0.422249
6.576	-0.221333	0.164552	0.250965	0.0407566	0.681727	0.476535
6.58	-0.184745	-0.0322774	0.372916	-0.030159	0.40091	0.199548
6.584	-0.146841	-0.19103	0.474365	-0.0385631	0.335911	-0.0189359
6.588	-0.148067	-0.208735	0.183882	-0.100003	0.396337	0.111905
6.592	-0.172147	-0.152071	0.0748748	-0.172007	0.591822	0.333893
6.596	-0.186187	-0.0592442	0.173493	-0.288255	0.746164	0.443563
6.6	-0.210807	0.0199549	0.423268	-0.377206	0.54276	0.291165
6.604	-0.173517	0.0242572	0.2051	-0.358275	0.18048	0.044979
6.608	-0.170239	-0.000239767	0.315922	-0.292193	0.22845	0.063535
6.612	-0.176697	-0.133682	0.362183	-0.175127	0.364221	0.303968
6.616	-0.195367	-0.105088	0.632549	-0.148436	0.463122	0.37901
6.62	-0.258821	-0.239028	0.406759	-0.175005	0.237579	0.212042
6.624	-0.297853	-0.330793	0.293749	-0.246898	-0.147867	-0.0871902
6.628	-0.291725	-0.305696	0.245615	-0.29349	-0.198052	-0.0471434
6.632	-0.2169	-0.397059	0.550799	-0.307401	-0.0569783	0.0841537
6.636	-0.205426	-0.167485	0.405581	-0.293598	0.11406	0.217663
6.64	-0.234967	-0.173908	0.323692	-0.386198	0.0548696	0.22899
6.644	-0.282889	-0.0508483	0.320675	-0.359962	-0.285204	-0.0167283
6.648	-0.319045	-0.13533	0.48209	-0.387565	-0.368372	-0.133634
6.652	-0.299008	0.0934034	0.32889	-0.45157	-0.21541	-0.018358
6.656	-0.217851	0.195969	0.214776	-0.41323	-0.0912064	0.0203127
6.66	-0.227373	0.133224	0.338258	-0.286047	-0.129003	0.076877
6.664	-0.334293	0.174597	0.446276	-0.310142	-0.419559	-0.144275
6.668	-0.360235	-0.0285435	0.442221	-0.278909	-0.609934	-0.286415
6.672	-0.3428	0.0935776	0.32075	-0.183053	-0.387878	-0.0488254
6.676	-0.219325	0.116517	0.373487	-0.231573	-0.182396	0.254577
6.68	-0.143976	0.0394203	0.46296	-0.25963	-0.0922439	0.398866
6.684	-0.190146	0.00774516	0.522908	-0.193896	-0.272124	0.13974
6.688	-0.269547	0.012509	0.316819	-0.203836	-0.350284	-0.0924154
6.692	-0.33722	-0.0459457	0.395157	-0.201267	-0.157942	-0.0220562
6.696	-0.327105	-0.0274521	0.393752	-0.143489	0.052028	0.147447
6.7	-0.298939	0.000882823	0.599105	-0.173387	0.164697	0.266213
6.704	-0.277087	-0.0774956	0.300896	-0.0735659	0.0876264	0.192042
6.708	-0.257377	-0.0392926	0.331472	-0.123382	-0.121645	-0.00193979
6.712	-0.216234	-0.116071	0.340233	-0.165032	0.0064411	0.196256
6.716	-0.178323	-0.0763545	0.553128	-0.180979	0.161332	0.514438
6.72	-0.154242	-0.0925228	0.432672	-0.21001	0.288889	0.596665
6.724	-0.135318	-0.138144	0.240876	-0.106649	0.205811	0.494311
6.728	-0.120742	-0.225933	0.273832	-0.068865	-0.0199034	0.188068
6.732	-0.0769375	-0.254918	0.532546	-0.0673476	0.0234146	0.133316
6.736	-0.0424089	-0.0646641	0.437445	-0.0616301	0.181535	0.240362
6.74	-0.0244939	0.117969	0.36619	-0.103258	0.393548	0.379736
6.744	-0.0586861	0.0174777	0.368056	-0.131599	0.39488	0.33221
6.748	-0.122285	0.00488979	0.566428	-0.0848063	0.119568	0.0132097
6.752	-0.118921	-0.136403	0.464603	-0.0223173	0.0277639	-0.101907
6.756	-0.0539279	-0.231673	0.35468	0.0156539	0.151051	0.0735596
6.76	-0.0334264	-0.105978	0.338642	0.0587582	0.325597	0.222987
6.764	-0.101656	-0.0846096	0.486195	0.0507729	0.299315	0.313269
6.768	-0.140444	-0.235417	0.440972	-0.0346965	0.0851729	0.0335651
6.772	-0.188794	-0.111572	0.258183	-0.0224287	-0.0583566	-0.214694
6.776	-0.182662	-0.092125	0.29657	-0.0219984	0.0694899	0.0385976
6.78	-0.148425	-0.0696242	0.412743	-0.0107657	0.323801	0.422155
6.784	-0.184633	-0.210305	0.412516	0.010276	0.432499	0.501982
6.788	-0.248309	-0.297283	0.326479	0.0486018	0.280713	0.325189
6.792	-0.318916	-0.209928	0.397176	0.124251	0.029385	0.0926535
6.796	-0.304918	-0.207629	0.387079	0.122009	0.0498914	0.164085
6.8	-0.215569	-0.0823509	0.560235	0.173366	0.227982	0.383303
6.804	-0.213496	-0.0696422	0.244582	0.0890269	0.289934	0.521824
6.808	-0.291658	-0.115997	0.171345	0.173641	0.125812	0.376678
6.812	-0.358578	-0.00658195	0.116007	0.211234	-0.228143	0.112293
6.816	-0.357647	0.0653281	0.345479	0.200176	-0.196316	0.0862296
6.82	-0.272674	-0.00844917	0.16972	0.226319	0.011129	0.367465
6.824	-0.254833	-0.162933	0.114497	0.184155	0.181491	0.485836
6.828	-0.264197	-0.214121	0.167762	0.176773	0.169675	0.401029
6.832	-0.297803	-0.167143	0.42539	0.124421	-0.139074	0.115585
6.836	-0.315549	-0.00609593	0.241096	0.062621	-0.265095	0.0174286
6.84	-0.272366	0.117052	0.110559	0.170265	-0.118194	0.196007
6.844	-0.258651	0.122687	0.0342123	0.237094	0.0472164	0.339774
6.848	-0.283091	0.0382105	0.202122	0.164591	0.0559038	0.325462
6.852	-0.389532	-0.0984044	0.159109	0.271028	-0.193061	-0.00983028
6.856	-0.43858	-0.0574903	0.158147	0.287014	-0.426077	-0.191751
6.86	-0.410237	0.0249633	0.0527266	0.285529	-0.223185	-0.0208853
6.864	-0.390164	0.0806093	0.209639	0.274407	0.0423474	0.169051
6.868	-0.369171	0.168192	0.239972	0.253335	0.0989076	0.154414
6.872	-0.358592	0.195605	0.0158025	0.258841	-0.138852	-0.0929217
6.876	-0.32215	0.272828	0.0168259	0.285792	-0.355111	-0.285657
6.88	-0.257593	0.183922	0.106229	0.333307	-0.141447	-0.195207
6.884	-0.241469	0.223234	0.177129	0.432563	0.0810295	0.150855
6.888	-0.26533	0.287238	-0.000769332	0.51815	0.207611	0.201891
6.892	-0.266549	0.123774	0.067481	0.433584	-0.0124021	0.0950251
6.896	-0.28722	0.112643	0.143654	0.330485	-0.140949	-0.123069
6.9	-0.262934	0.192526	0.234303	0.290031	-0.105839	-0.171654
6.904	-0.161964	0.292112	0.0219026	0.250974	0.0719021	-0.085849
6.908	-0.100921	0.350123	0.127907	0.339358	0.154515	-0.00163805
6.912	-0.0789115	0.209172	0.179472	0.361538	-0.0286471	-0.0261553
6.916	-0.14675	0.108421	0.407647	0.26357	-0.431503	-0.313736
6.92	-0.201917	0.214513	0.232524	0.321872	-0.434693	-0.422605
6.924	-0.159023	0.308992	0.206537	0.322611	-0.296009	-0.18522
6.928	-0.0614926	0.355805	0.313786	0.388404	-0.144735	0.0611739
6.932	-0.0486488	0.397174	0.516028	0.282473	-0.201522	0.0607824
6.936	-0.084464	0.333088	0.28488	0.285344	-0.509021	-0.0766698
6.94	-0.130635	0.265629	0.268149	0.276278	-0.49638	-0.104204
6.944	-0.183762	0.334637	0.212403	0.2141	-0.175351	0.125214
6.948	-0.209781	0.468926	0.392366	0.111688	-0.103116	0.254904
6.952	-0.195455	0.486468	0.230917	0.122572	-0.167786	0.221059
6.956	-0.178598	0.286944	0.179701	0.264637	-0.362152	0.0598898
6.96	-0.183296	0.315564	0.154838	0.236851	-0.431832	-0.128915
6.964	-0.160891	0.436859	0.344956	0.203539	-0.334496	0.018313
6.968	-0.111385	0.388056	0.323706	0.281775	-0.09575	0.305494
6.972	-0.0881124	0.444039	0.184966	0.187901	0.0339937	0.30269
6.976	-0.090693	0.380182	0.129485	0.186173	-0.110953	0.0354258
6.98	-0.08068	0.338115	0.257826	0.104479	-0.385246	-0.305815
6.984	0.00660814	0.400706	0.408039	0.0636899	-0.215747	-0.161195
6.988	0.0914833	0.508047	0.0814845	0.0704116	-0.0152352	0.0136223
6.992	0.104069	0.408469	0.108421	0.184219	0.028532	0.0804326
6.996	0.0865238	0.471304	0.0715853	0.247161	0.0278929	-0.0752864
7	0.0960177	0.526551	0.240129	0.259493	-0.280541	-0.329449
7.004	0.158214	0.504117	-0.0425007	0.286061	-0.244773	-0.234776
7.008	0.240989	0.616831	0.0179558	0.362017	-0.0246834	-0.0292061
7.012	0.250364	0.714766	-0.0115411	0.275615	0.152157	0.0146077
7.016	0.206567	0.659255	0.244853	0.224226	0.127855	-0.0842895
7.02	0.195897	0.520721	0.144992	0.205409	-0.166339	-0.299976
7.024	0.231718	0.377114	0.0592223	0.269166	-0.216929	-0.44312
7.028	0.309725	0.290839	0.0341853	0.284493	0.064225	-0.187081
7.032	0.347354	0.251191	0.172223	0.285269	0.292196	0.0329529
7.036	0.355623	0.234927	0.0629684	0.313999	0.310115	-0.00514756
7.04	0.393089	0.233947	0.0993225	0.366706	-0.00479224	-0.308563
7.044	0.408565	0.198917	0.0807333	0.399911	-0.153542	-0.307325
7.048	0.414383	0.234895	0.295361	0.478156	0.111977	-0.0114827
7.052	0.442189	0.282628	0.196368	0.418559	0.39211	0.291136
7.056	0.441974	0.199884	0.167803	0.298556	0.389412	0.386834
7.06	0.374565	0.286887	0.225865	0.272239	0.150946	0.139531
7.064	0.325427	0.17059	0.418647	0.17258	-0.125745	-0.0213799
7.068	0.299691	0.183982	0.377555	0.174641	0.0625787	0.198682
7.072	0.319148	0.158497	0.198221	0.208058	0.373384	0.507835
7.076	0.341709	0.240164	0.271558	0.278339	0.377664	0.624176
7.08	0.337499	0.00112745	0.422247	0.0966535	0.299471	0.487885
7.084	0.337176	-0.215191	0.579593	0.172543	0.0526361	0.302632
7.088	0.306939	-0.364819	0.259764	0.171178	0.0953111	0.371022
7.092	0.28499	-0.386301	0.28379	0.0849218	0.156261	0.495389
7.096	0.294177	-0.347737	0.23024	0.10161	0.300871	0.716277
7.1	0.292038	-0.622996	0.433724	0.0649175	0.187987	0.591514
7.104	0.287501	-0.586866	0.295845	0.121075	0.070695	0.230162
7.108	0.274642	-0.667494	0.347742	0.119609	0.142694	0.191108
7.112	0.245605	-0.679363	0.410828	0.036542	0.417359	0.551075
7.116	0.258556	-0.493764	0.631068	-0.0558736	0.611527	0.635591
7.12	0.231328	-0.41011	0.398278	-0.0698591	0.519223	0.389925
7.124	0.180632	-0.491512	0.361681	0.0562534	0.227472	0.115139
7.128	0.134497	-0.386575	0.462125	0.0766618	0.120659	0.0563598
7.132	0.14567	-0.214312	0.598331	-0.0133902	0.194332	0.121213
7.136	0.199831	-0.040649	0.466661	-0.00625522	0.323795	0.0672349
7.14	0.171569	0.0270964	0.269313	0.00658976	0.214275	-0.0734901
7.144	0.0899641	0.0244238	0.230061	0.0281433	-0.103299	-0.397922
7.148	0.0414104	-0.14771	0.448351	0.0844562	-0.195248	-0.476831
7.152	-0.0376882	-0.150387	0.301697	0.0828078	-0.15313	-0.298851
7.156	-0.0306747	0.151233	0.25131	0.121431	-0.0545486	-0.139776
7.16	0.0300866	0.091965	0.290304	0.256993	-0.129042	-0.206135
7.164	0.0431933	-0.0540342	0.539632	0.120392	-0.255085	-0.368106
7.168	0.0584431	-0.0301509	0.441818	0.0888113	-0.352816	-0.496044
7.172	0.0774658	-0.0543511	0.29867	0.0528039	-0.225027	-0.384627
7.176	0.0837472	0.147023	0.383036	0.0955793	-0.151521	-0.172333
7.18	0.0880992	0.192584	0.481392	0.0621947	-0.174037	-0.150618
7.184	0.0946985	0.0159458	0.597331	0.0805865	-0.338352	-0.398247
7.188	0.0366857	-0.0487043	0.287201	0.1133	-0.53148	-0.79834
7.192	0.0618953	0.0491855	0.320039	0.0835145	-0.468374	-0.691367
7.196	0.12648	0.0817553	0.364386	0.0621517	-0.311853	-0.390325
7.2	0.138705	0.147289	0.641764	0.0772125	-0.191952	-0.11902
7.204	0.0863432	0.170342	0.379634	0.0956211	-0.360805	-0.263711
7.208	0.0721962	0.21574	0.332894	0.129453	-0.668462	-0.448162
7.212	0.0936762	0.230256	0.314875	0.1514	-0.737838	-0.477869
7.216	0.103893	0.345695	0.516911	0.0268003	-0.535338	-0.193095
7.22	0.106188	0.335621	0.322972	0.00714977	-0.425165	-0.0299998
7.224	0.0930765	0.327192	0.272796	0.0146294	-0.407349	-0.0743989
7.228	0.0764256	0.280451	0.276364	0.0956106	-0.634661	-0.335952
7.232	0.0322873	0.290782	0.583995	0.0544979	-0.70389	-0.420753
7.236	-0.0171456	0.240918	0.409716	0.0189477	-0.570327	-0.16818
7.24	-0.00117045	0.308632	0.347075	0.0924398	-0.386429	0.07737
7.244	0.0198458	0.143529	0.326099	0.142314	-0.35351	0.107125
7.248	0.00323407	0.0307739	0.485587	0.0939698	-0.688939	-0.112378
7.252	-0.0197845	0.0608411	0.360191	0.0282004	-0.870581	-0.257134
7.256	-0.00239653	0.173327	0.324334	0.0600756	-0.543798	-0.0133039
7.26	0.0656608	0.266772	0.273756	0.0948969	-0.251954	0.155495
7.264	0.0848425	0.219901	0.467835	0.040398	-0.185679	0.180506
7.268	0.0378172	0.211872	0.49842	0.00501821	-0.364666	0.0409659
7.272	-0.035163	-0.0554122	0.374649	0.0454807	-0.482785	-0.100525
7.276	-0.094116	0.0275533	0.37507	0.141594	-0.228744	-0.0418759
7.28	-0.0999872	0.183751	0.523853	0.125204	-0.0409672	0.125684
7.284	-0.0878685	0.231305	0.688364	0.110897	0.0466266	0.213601
7.288	-0.128244	0.238678	0.498079	0.134629	-0.0671932	0.0969866
7.292	-0.163785	0.241401	0.461495	0.160664	-0.268733	-0.0186198
7.296	-0.186016	0.216426	0.435839	0.11443	-0.263815	0.0890976
7.3	-0.204332	0.31384	0.551483	0.111112	-0.0429974	0.322449
7.304	-0.185025	0.313737	0.279967	0.124606	0.0483922	0.378509
7.308	-0.179328	0.292902	0.352775	0.149267	-0.226332	0.267547
7.312	-0.19832	0.0289853	0.401489	0.100575	-0.474333	0.0900986
7.316	-0.147464	-0.0805242	0.678084	0.103961	-0.38184	0.116719
7.32	-0.0801904	0.0576346	0.434945	0.2453	-0.0845674	0.324681
7.324	-0.0196033	0.0534935	0.438842	0.159304	0.111134	0.441213
7.328	0.00184964	-0.0572916	0.495566	0.133981	0.0132256	0.247816
7.332	-0.0280866	-0.0273681	0.604003	0.137409	-0.366841	-0.0125829
7.336	0.0409651	0.0851256	0.377489	0.0911778	-0.433286	-0.0960289
7.34	0.130108	0.203592	0.258864	0.092067	-0.0691074	-0.0153068
7.344	0.147733	0.0747654	0.317078	0.125792	0.0865566	0.122851
7.348	0.0834047	0.0371448	0.510854	0.0563236	0.0796935	0.145781
7.352	0.0354957	-0.00553869	0.396735	0.00682128	-0.268867	-0.0746913
7.356	0.0346099	-0.0440253	0.346376	0.0794855	-0.503227	-0.214863
7.36	0.0863327	-0.00373339	0.345551	0.136957	-0.341625	-0.15238
7.364	0.180777	0.0325324	0.403843	0.204723	-0.134438	0.0517752
7.368	0.210268	0.0298893	0.420612	0.15191	-0.11324	0.227764
7.372	0.122334	-0.086538	0.339039	0.146783	-0.272112	0.00660081
7.376	0.113674	-0.113213	0.332881	0.203586	-0.419446	-0.164034
7.38	0.153434	-0.142808	0.462545	0.137148	-0.245804	0.0205442
7.384	0.167261	-0.150611	0.451762	0.13888	-0.118517	0.167806
7.388	0.134508	-0.291162	0.250148	0.20817	-0.0231124	0.196444
7.392	0.0900886	-0.218529	0.296469	0.216254	-0.102777	-0.0645526
7.396	0.080208	-0.240405	0.419838	0.113139	-0.410425	-0.270255
7.4	0.0633238	-0.252092	0.580011	0.0840085	-0.346543	-0.275727
7.404	0.0582334	-0.0904676	0.211644	0.154705	-0.0896793	-0.156158
7.408	0.0960969	-0.0680372	0.2866	0.237482	0.0396422	-0.0829376
7.412	0.126345	0.0426301	0.267953	0.224969	-0.0636719	-0.274126
7.416	0.169198	-0.0261716	0.457241	0.191811	-0.48702	-0.505283
7.42	0.211945	-0.206518	0.262127	0.150375	-0.574354	-0.477973
7.424	0.201048	-0.106045	0.179897	0.157564	-0.298319	-0.280116
7.428	0.185663	-0.0842212	0.122727	0.200566	-0.0978787	-0.177284
7.432	0.155805	-0.0150712	0.376113	0.179559	-0.138534	-0.162136
7.436	0.124985	-0.0231865	0.30007	0.134983	-0.401843	-0.341045
7.44	0.0910766	-0.194009	0.299563	0.208129	-0.527116	-0.499177
7.444	0.101885	-0.12909	0.216705	0.152294	-0.357361	-0.324923
7.448	0.142827	0.075612	0.43008	0.056904	-0.151507	-0.0399714
7.452	0.146489	-0.00561201	0.279573	0.010531	-0.0500261	-0.001208
7.456	0.150869	-0.0600046	0.127158	0.0545637	-0.236755	-0.429197
7.46	0.185758	-0.124616	0.12506	0.0384401	-0.451583	-0.550329
7.464	0.196684	-0.0488487	0.295692	0.0191297	-0.281071	-0.329162
7.468	0.183017	0.0836496	0.256575	0.109289	0.0327434	-0.069415
7.472	0.151565	0.0354844	0.130684	0.198728	0.196988	-0.00370826
7.476	0.0971051	-0.0370073	0.069438	0.233621	-0.028407	-0.0861805
7.48	0.0398522	-0.00940093	0.230307	0.173377	-0.206734	-0.236626
7.484	0.0482663	-0.0458065	0.299086	0.199799	-0.0741291	-0.138957
7.488	0.0981979	-0.0763363	0.0462178	0.168825	0.105145	0.0467111
7.492	0.087133	-0.0828869	0.210166	0.0860407	0.139842	0.147848
7.496	-0.0141382	-0.11227	0.297766	0.130264	-0.00380695	0.0766469
7.5	-0.0101286	-0.109025	0.371221	0.114965	-0.195748	-0.226221
7.504	0.0483163	-0.213136	0.106828	0.071014	-0.245222	-0.140183
7.508	0.0810869	-0.261029	0.0781312	0.12078	0.0106684	0.0631062
7.512	0.0799875	-0.224819	0.10277	0.124208	0.129264	0.211293
7.516	0.0409909	-0.240139	0.352261	0.125909	-0.0286671	0.0972028
7.52	-0.00852825	-0.24036	0.21018	0.118447	-0.338184	-0.216774
7.524	0.024652	-0.406935	0.229087	0.0936442	-0.368613	-0.17135
7.528	0.0537891	-0.417397	0.217662	0.072439	-0.0988977	-0.0496163
7.532	0.0164303	-0.458136	0.474625	0.10757	0.102211	0.132737
7.536	-0.00141259	-0.276903	0.235627	0.180604	0.037941	0.0883592
7.54	-0.0372568	-0.276865	0.106267	0.148919	-0.26354	-0.214111
7.544	-0.079225	-0.28062	0.0356544	0.178939	-0.405919	-0.344501
7.548	-0.0656154	-0.11976	0.338563	0.164075	-0.213982	-0.23582
7.552	-0.0713273	-0.0268467	0.257581	0.196642	0.0547244	0.0510454
7.556	-0.103853	-0.00841743	0.160253	0.199339	0.0912257	0.156141
7.56	-0.100813	-0.000161143	0.129048	0.300561	-0.131517	0.0221534
7.564	-0.0533215	-0.108683	0.283974	0.297376	-0.271855	-0.027632
7.568	0.0351846	-0.133819	0.252656	0.285268	-0.21367	0.0470421
7.572	0.0806618	0.0332235	0.134014	0.338935	-0.0957501	0.348847
7.576	0.0841493	-0.0458836	0.0997905	0.43277	0.00179528	0.574924
7.58	0.0304985	-0.127353	0.187582	0.35631	-0.0511869	0.468576
7.584	0.00804032	-0.14785	0.276524	0.357143	-0.0298301	0.313274
7.588	0.0793922	-0.139894	0.148565	0.372899	0.208682	0.439896
7.592	0.0710131	-0.0961971	0.15842	0.419583	0.307471	0.558119
7.596	-0.0114873	-0.14069	0.189998	0.367331	0.291643	0.456353
7.6	-0.0906504	-0.196019	0.428229	0.375333	0.160794	0.264605
7.604	-0.184895	-0.344152	0.15994	0.361433	-0.178568	-0.0085968
7.608	-0.191661	-0.39236	0.16226	0.319727	-0.110911	-0.107896
7.612	-0.0987123	-0.373838	0.171249	0.25468	0.147893	0.028331
7.616	-0.0224478	-0.305696	0.518185	0.27992	0.313261	0.150982
7.62	-0.0129228	-0.171416	0.270031	0.253333	0.27674	0.19123
7.624	-0.0366456	-0.176822	0.24355	0.287071	0.0779875	-0.126855
7.628	-0.0791293	-0.354441	0.234168	0.280489	0.0212107	-0.166114
7.632	-0.046055	-0.165185	0.508877	0.206611	0.185736	0.0601249
7.636	0.0203666	0.0159482	0.321866	0.290004	0.276928	0.348853
7.64	0.0198895	0.0229915	0.24537	0.311568	0.242684	0.317954
7.644	-0.0435633	-0.0415083	0.209769	0.304004	0.0361179	-0.0740621
7.648	-0.0972847	-0.0840826	0.390022	0.281599	-0.129486	-0.205331
7.652	-0.0486606	0.0331798	0.293347	0.294908	0.0188124	-0.044275
7.656	0.0449814	0.269257	0.2269	0.34129	0.24573	0.250977
7.66	0.126697	0.0911358	0.251615	0.380925	0.184237	0.205974
7.664	0.113544	0.0702627	0.345966	0.347788	-0.106501	-0.106609
7.668	0.0468244	0.326674	0.336486	0.277788	-0.296853	-0.297382
7.672	0.0510172	0.263288	0.220492	0.299603	-0.15756	-0.11413
7.676	0.0949026	0.11876	0.179262	0.353666	0.118935	0.0725261
7.68	0.0536199	0.16667	0.229784	0.266427	0.198307	0.0844155
7.684	-0.0181472	0.408662	0.184378	0.212723	-7.81692e-05	-0.111356
7.688	-0.0191308	0.13364	0.0325295	0.261108	-0.211618	-0.366554
7.692	-0.0571807	0.0759922	0.103012	0.255996	-0.137509	-0.224158
7.696	-0.0221137	0.200307	0.102871	0.319672	0.0458558	0.00698627
7.7	-0.0536791	0.293709	0.249025	0.314452	0.206394	-0.00273379
7.704	-0.149558	0.351413	0.0696196	0.251602	0.0794943	-0.153211
7.708	-0.184524	0.358776	0.10332	0.280225	-0.243793	-0.457392
7.712	-0.14885	0.251538	0.187465	0.195375	-0.40698	-0.492388
7.716	-0.0923261	0.423529	0.334973	0.247209	-0.283211	-0.351926
7.72	-0.102132	0.580579	0.190964	0.254652	-0.101244	-0.147505
7.724	-0.131322	0.669397	0.24639	0.329107	-0.199957	-0.198173
7.728	-0.0770833	0.717539	0.203186	0.316134	-0.53357	-0.543885
7.732	-0.034811	0.657239	0.390927	0.309892	-0.650648	-0.645198
7.736	0.0127958	0.635962	0.197546	0.310233	-0.409686	-0.480775
7.74	0.0572117	0.657131	0.197427	0.27386	-0.15157	-0.354825
7.744	0.0184136	0.589025	0.149873	0.328715	-0.148266	-0.305913
7.748	-0.0549509	0.488845	0.325319	0.333087	-0.329827	-0.624117
7.752	-0.104691	0.407307	0.169561	0.334358	-0.520101	-0.774151
7.756	-0.0668658	0.382797	0.0262098	0.337182	-0.3108	-0.651756
7.76	0.00897901	0.555138	0.0692992	0.345748	-0.0533862	-0.449322
7.764	0.0477814	0.51744	0.245261	0.364594	0.0296109	-0.381393
7.768	0.0335702	0.505066	0.334944	0.364307	-0.184837	-0.533509
7.772	0.00755734	0.342664	0.148596	0.516806	-0.399902	-0.701508
7.776	-0.00513564	0.385411	0.130044	0.490813	-0.27861	-0.567353
7.78	-0.0198753	0.334436	0.314523	0.489223	-0.111246	-0.259641
7.784	0.0403274	0.374031	0.424429	0.592846	0.0765223	-0.174546
7.788	0.119125	0.287451	0.270618	0.628928	-0.143021	-0.271272
7.792	0.0972727	0.11586	0.401715	0.581788	-0.383131	-0.312597
7.796	0.084915	0.15225	0.356896	0.459992	-0.262196	-0.192515
7.8	0.125696	0.263107	0.499479	0.36873	-0.097266	-0.0343508
7.804	0.165876	0.314827	0.280371	0.336685	0.0312	0.161314
7.808	0.196689	0.285842	0.336598	0.167969	-0.0556614	0.0295286
7.812	0.173244	0.255897	0.25066	0.0952591	-0.295306	-0.291525
7.816	0.12773	0.121838	0.396987	0.0397938	-0.222784	-0.223363
7.82	0.111986	0.324905	0.284512	0.101062	0.0706765	0.06179
7.824	0.0974577	0.41382	0.247346	0.173095	0.310245	0.280306
7.828	0.112182	0.384226	0.221292	0.206848	0.289539	0.221774
7.832	0.14907	0.207714	0.440311	0.157109	0.0809289	-0.00974324
7.836	0.180025	0.174612	0.308838	0.18147	-0.141374	-0.0555227
7.84	0.233945	0.241533	0.316573	0.212791	0.0390103	0.0788162
7.844	0.267426	0.14459	0.335398	0.155944	0.3188	0.22919
7.848	0.23973	0.0856523	0.564518	0.0744656	0.327753	0.196323
7.852	0.195036	-0.0164957	0.496081	0.117991	-0.0390646	-0.11629
7.856	0.182182	-0.0467065	0.341257	0.242522	-0.261726	-0.333122
7.86	0.244729	-0.0738571	0.416979	0.200506	-0.0755848	-0.232432
7.864	0.320691	0.121296	0.601408	0.115865	0.110498	-0.0999243
7.868	0.312897	0.15406	0.560045	0.0814429	0.129629	-0.0520156
7.872	0.216792	0.00631651	0.367532	0.0579267	-0.151762	-0.287171
7.876	0.167672	-0.00148893	0.248079	0.108145	-0.331194	-0.482723
7.88	0.218993	0.261026	0.333566	0.0867647	-0.167523	-0.450277
7.884	0.283893	0.528662	0.45415	0.0648574	0.110338	-0.287064
7.888	0.36647	0.536419	0.395612	-0.0379321	0.369436	-0.10808
7.892	0.372283	0.490816	0.358174	-0.0832177	0.301697	-0.211221
7.896	0.289026	0.444185	0.340409	-0.0214655	0.183415	-0.310796
7.9	0.210914	0.554057	0.387202	-0.117364	0.135328	-0.365169
7.904	0.2234	0.65248	0.121454	-0.182577	0.233097	-0.130626
7.908	0.226714	0.625638	0.220319	-0.231055	0.444049	0.0382075
7.912	0.169445	0.479204	0.234147	-0.298881	0.404084	-0.0655922
7.916	0.0133511	0.23838	0.342433	-0.262135	0.170178	-0.35765
7.92	-0.120847	0.119263	0.077264	-0.181002	0.170315	-0.454486
7.924	-0.134121	0.240187	0.0247484	-0.190511	0.267174	-0.18073
7.928	-0.0932544	0.173927	-0.129817	-0.215813	0.316799	-0.0824763
7.932	-0.116418	0.126086	0.152862	-0.213475	0.270615	-0.187524
7.936	-0.182483	0.315867	-0.030152	-0.148227	0.130442	-0.336772
7.94	-0.231029	0.302603	-0.0157814	-0.0398047	0.20965	-0.33907
7.944	-0.149936	0.244469	0.0465548	-0.0459722	0.31473	-0.237249
7.948	-0.052151	0.198863	0.289596	-0.131231	0.477554	-0.132289
7.952	-0.0578535	0.202377	0.194292	-0.0899464	0.484166	-0.109052
7.956	-0.134721	0.156753	0.122279	-0.125017	0.267677	-0.303063
7.96	-0.227589	0.270873	0.0582121	-0.185168	0.17785	-0.476358
7.964	-0.232304	0.367156	0.262655	-0.230596	0.318614	-0.366499
7.968	-0.213355	0.506896	0.129613	-0.307031	0.518473	-0.142483
7.972	-0.182449	0.47848	-0.120743	-0.274956	0.612675	0.0168996
7.976	-0.179919	0.334036	-0.123453	-0.185717	0.489308	-0.18276
7.98	-0.189623	0.127582	-0.0367082	-0.175344	0.340013	-0.279124
7.984	-0.192983	0.243359	0.151731	-0.12051	0.469072	-0.118755
7.988	-0.162692	0.225506	-0.000890815	-0.0760559	0.618144	0.0855043
7.992	-0.131544	0.233165	0.0875884	-0.0321261	0.652015	0.166996
[truncated: 501 more rows]

## Sheet: D
Epoch	Train Accuracy	Train Loss
276.583	0.447721	0.739967
287.167	0.614084	0.679975
297.75	0.614084	0.681472
308.333	0.635118	0.672773
318.917	0.648504	0.650126
329.5	0.669538	0.637779
340.083	0.638943	0.651495
350.667	0.65424	0.643269
361.25	0.669538	0.638383
371.833	0.659977	0.627868
382.417	0.686748	0.629545
393	0.669538	0.626661
403.583	0.648504	0.63009
414.167	0.694397	0.615144
424.75	0.690573	0.599446
435.333	0.679099	0.59221
445.917	0.684836	0.593176
456.5	0.694397	0.586774
467.083	0.694397	0.605082
477.667	0.709695	0.575345
488.25	0.744115	0.572817
498.833	0.744115	0.556831
509.417	0.732641	0.569251
520	0.732641	0.562704
530.583	0.746027	0.541871
541.167	0.747939	0.531537
551.75	0.738378	0.538305
562.333	0.742202	0.532674
572.917	0.761324	0.520473
583.5	0.770886	0.511276
594.083	0.767061	0.506323
604.667	0.793832	0.491957
615.25	0.751763	0.492669
625.833	0.803393	0.48342
636.417	0.782359	0.49892
647	0.799569	0.470699
657.583	0.801481	0.456408
668.167	0.797657	0.458793
678.75	0.786183	0.465403
689.333	0.801481	0.45789
699.917	0.816779	0.466186
710.5	0.782359	0.461276
721.083	0.835901	0.428987
731.667	0.830164	0.411387
742.25	0.818691	0.428258
752.833	0.833989	0.421933
763.417	0.839725	0.422071
774	0.849286	0.387305
784.583	0.849286	0.39466
795.167	0.835901	0.403811
805.75	0.82634	0.41731
816.333	0.835901	0.393874
826.917	0.837813	0.401996
837.5	0.86076	0.392365
848.083	0.845462	0.395156
858.667	0.845462	0.389218
869.25	0.847374	0.382014
879.833	0.864584	0.356039
890.417	0.828252	0.38111
901	0.864584	0.341618
911.583	0.864584	0.346683
922.167	0.876057	0.341608
932.75	0.870321	0.3487
943.333	0.879882	0.334682
953.917	0.883706	0.333436
964.5	0.883706	0.312352
975.083	0.874145	0.334155
985.667	0.870321	0.333472
996.25	0.895179	0.305383
1006.83	0.885618	0.29889
1017.42	0.897092	0.300132
1028	0.902828	0.30411
1038.58	0.908565	0.273388
1049.17	0.881794	0.303163
1059.75	0.899004	0.26767
1070.33	0.912389	0.248267
1080.92	0.929599	0.230467
1091.5	0.920038	0.238728
1102.08	0.914301	0.23258
1112.67	0.906653	0.246458
1123.25	0.92195	0.233119
1133.83	0.931511	0.211141
1144.42	0.923863	0.226546
1155	0.946809	0.196121
1165.58	0.925775	0.238539
1176.17	0.941072	0.186531
1186.75	0.937248	0.18847
1197.33	0.912389	0.233129
1207.92	0.950634	0.175654
1218.5	0.946809	0.173836
1229.08	0.916214	0.228804
1239.67	0.910477	0.237415
1250.25	0.914301	0.225635
1260.83	0.929599	0.213241
1271.42	0.929599	0.20593
1282	0.929599	0.205697
1292.58	0.914301	0.23327
1303.17	0.923863	0.21119
1313.75	0.944897	0.164625
1324.33	0.948721	0.161563
1334.92	0.967843	0.137191
1345.5	0.962107	0.149701
1356.08	0.954458	0.157661
1366.67	0.969756	0.130833
1377.25	0.962107	0.13713
1387.83	0.964019	0.142585
1398.42	0.985053	0.112517
1409	0.97358	0.120247
1419.58	0.95637	0.132473
1430.17	0.971668	0.11085
1440.75	0.97358	0.114486
1451.33	0.964019	0.112673
1461.92	0.965931	0.115141
1472.5	0.941072	0.166356
1483.08	0.954458	0.141469
1493.67	0.941072	0.155912
1504.25	0.965931	0.122914
1514.83	0.965931	0.102046
1525.42	0.97358	0.1112
1536	0.964019	0.130987
1546.58	0.977405	0.0993016
1557.17	0.964019	0.107743
1567.75	0.946809	0.18006
1578.33	0.964019	0.125363
1588.92	0.97358	0.110234
1599.5	0.971668	0.104628
1610.08	0.97358	0.103507
1620.67	0.97358	0.0970266
1631.25	0.979317	0.0782531
1641.83	0.975492	0.0962837
1652.42	0.977405	0.0822441
1663	0.986966	0.0709907
1673.58	0.985053	0.0671353
1684.17	0.986966	0.0714904
1694.75	0.988878	0.0716648
1705.33	0.99079	0.0784298
1715.92	0.985053	0.0738524
1726.5	0.975492	0.0818005
1737.08	0.986966	0.0702595
1747.67	0.979317	0.0801604
1758.25	0.97358	0.0882777
1768.83	0.994615	0.0608545
1779.42	0.996527	0.0595966
1790	0.986966	0.0691595
1800.58	0.983141	0.0761618
1811.17	0.97358	0.087223
1821.75	0.971668	0.108669
1832.33	0.985053	0.0760062
1842.92	0.979317	0.0831243
1853.5	0.996527	0.0559254

## Sheet: E
Epoch	Validation Accuracy	Validation Loss
276.583	0.530302	0.691031
287.167	0.576907	0.684042
297.75	0.635163	0.636843
308.333	0.65264	0.632179
318.917	0.646814	0.630098
329.5	0.629337	0.608878
340.083	0.629337	0.616582
350.667	0.640988	0.597063
361.25	0.664291	0.576233
371.833	0.629337	0.576702
382.417	0.658465	0.564456
393	0.646814	0.551325
403.583	0.693419	0.535007
414.167	0.664291	0.536003
424.75	0.664291	0.527926
435.333	0.664291	0.515935
445.917	0.664291	0.515232
456.5	0.670116	0.510625
467.083	0.675942	0.510677
477.667	0.716721	0.486831
488.25	0.710895	0.454426
498.833	0.734198	0.443408
509.417	0.664291	0.470491
520	0.658465	0.473989
530.583	0.716721	0.442864
541.167	0.687593	0.446357
551.75	0.699244	0.467223
562.333	0.687593	0.466297
572.917	0.734198	0.443972
583.5	0.740023	0.424821
594.083	0.763326	0.435275
604.667	0.70507	0.442712
615.25	0.7575	0.390387
625.833	0.716721	0.404945
636.417	0.769151	0.391539
647	0.792454	0.38267
657.583	0.728372	0.405703
668.167	0.769151	0.378579
678.75	0.728372	0.413553
689.333	0.774977	0.356926
699.917	0.786628	0.380807
710.5	0.740023	0.369994
721.083	0.740023	0.384589
731.667	0.769151	0.363487
742.25	0.722546	0.398304
752.833	0.780802	0.350239
763.417	0.763326	0.346675
774	0.780802	0.35098
784.583	0.7575	0.360507
795.167	0.745849	0.345885
805.75	0.792454	0.347896
816.333	0.740023	0.362221
826.917	0.734198	0.348137
837.5	0.769151	0.329706
848.083	0.7575	0.364685
858.667	0.780802	0.331284
869.25	0.798279	0.328092
879.833	0.792454	0.34546
890.417	0.804105	0.322639
901	0.786628	0.319279
911.583	0.774977	0.313284
922.167	0.786628	0.313834
932.75	0.798279	0.30843
943.333	0.745849	0.334186
953.917	0.798279	0.307912
964.5	0.804105	0.343728
975.083	0.751674	0.318407
985.667	0.751674	0.330321
996.25	0.792454	0.299086
1006.83	0.780802	0.331456
1017.42	0.786628	0.319736
1028	0.804105	0.317158
1038.58	0.792454	0.281839
1049.17	0.804105	0.279932
1059.75	0.80993	0.269367
1070.33	0.798279	0.29924
1080.92	0.844884	0.283138
1091.5	0.798279	0.283471
1102.08	0.804105	0.300528
1112.67	0.80993	0.255191
1123.25	0.792454	0.296639
1133.83	0.821581	0.293098
1144.42	0.80993	0.270432
1155	0.786628	0.305112
1165.58	0.833233	0.271707
1176.17	0.833233	0.261765
1186.75	0.80993	0.274634
1197.33	0.821581	0.277533
1207.92	0.844884	0.280261
1218.5	0.798279	0.257664
1229.08	0.792454	0.351038
1239.67	0.80993	0.285
1250.25	0.774977	0.349135
1260.83	0.821581	0.271006
1271.42	0.844884	0.257952
1282	0.780802	0.318648
1292.58	0.827407	0.281261
1303.17	0.839058	0.258497
1313.75	0.827407	0.264267
1324.33	0.827407	0.263359
1334.92	0.827407	0.275044
1345.5	0.839058	0.262186
1356.08	0.833233	0.271037
1366.67	0.844884	0.257369
1377.25	0.844884	0.269624
1387.83	0.839058	0.267372
1398.42	0.86236	0.234716
1409	0.850709	0.255769
1419.58	0.86236	0.281599
1430.17	0.879837	0.250391
1440.75	0.868186	0.2555
1451.33	0.874012	0.208533
1461.92	0.86236	0.255054
1472.5	0.850709	0.25096
1483.08	0.850709	0.23235
1493.67	0.815756	0.270256
1504.25	0.868186	0.231791
1514.83	0.844884	0.246531
1525.42	0.856535	0.23493
1536	0.821581	0.230046
1546.58	0.879837	0.207226
1557.17	0.827407	0.307447
1567.75	0.839058	0.213601
1578.33	0.833233	0.223986
1588.92	0.903139	0.189242
1599.5	0.844884	0.208779
1610.08	0.856535	0.251128
1620.67	0.868186	0.224384
1631.25	0.874012	0.225671
1641.83	0.850709	0.246525
1652.42	0.850709	0.222028
1663	0.86236	0.226791
1673.58	0.850709	0.22368
1684.17	0.844884	0.22876
1694.75	0.868186	0.201133
1705.33	0.879837	0.211053
1715.92	0.868186	0.23408
1726.5	0.891488	0.209622
1737.08	0.897314	0.203398
1747.67	0.86236	0.233848
1758.25	0.885663	0.215305
1768.83	0.868186	0.233595
1779.42	0.856535	0.23097
1790	0.850709	0.218591
1800.58	0.850709	0.22963
1811.17	0.844884	0.275578
1821.75	0.903139	0.218523
1832.33	0.856535	0.23839
1842.92	0.874012	0.221595
1853.5	0.891488	0.20419
